# Supplementary material for: First Principles Rovibronic Absorption Spectra of HF Molecule
Source: J Comput Chem. 2026 Feb 24;47(6):e70317. doi: 10.1002/jcc.70317 (PMC12930379; doi:10.1002/jcc.70317)
Supplement: Supplementary file 1 — Figure S1: The initial and fitted/interpolated transition dipole moment curves for the B–X and C–X transitions. [file JCC-47-0-s001.zip]

Archive with 17 entries (15 files):
- B-X/
- B-X/B-X_Duo.inp
- B-X/B-X_rovibronic_spectrum.pgo
- B-X/B-X.states
- B-X/B-X.trans
- B-X/B-X_electronic_spectrum.pgo
- C-X/
- C-X/C-X_Duo.inp
- C-X/C-X.states
- C-X/C-X.trans
- C-X/C-X_electronic_spectra.pgo
- C-X/C-X_rovibronic_spectrum_0-0_band.pgo
- Fig. SI.jpg
- TS1.docx
- TS2.docx
- TS3.docx
- TS4.docx
