# Supplementary material for: First Principles Rovibronic Absorption Spectra of HF Molecule
Source: J Comput Chem. 2026 Feb 24;47(6):e70317. doi: 10.1002/jcc.70317 (PMC12930379; doi:10.1002/jcc.70317)
Supplement: Supplementary file 1 — Figure S1: The initial and fitted/interpolated transition dipole moment curves for the B–X and C–X transitions. [file JCC-47-0-s001.zip › B-X/B-X_Duo.inp]

atoms H F
molecule HF

(Total number of states taken into account)
nstates 2
(Total angular momentum quantum  - a value or an interval)
jrot 0 - 120

(Defining the integration grid)
SolutionMethod Sinc
grid
  npoints 2501  (odd)
  range  0.02,25.0
  type 0   (nsub)
end 

symmetry Cs(M)

DIAGONALIZER 
 SYEV
 enermax 120000.0
end

CONTRACTION
  vib
  vmax 50 60
END

(potentials)

poten 1
name "X1Sigma+"
symmetry +
lambda 0
mult   1
type   grid
units angstrom cm-1
values
0.620937	49340
0.62157	49026.47
0.622988	48328.45
0.625057	47325.57
0.62771	46064.14
0.630916	44575.96
0.634668	42884.36
0.638975	41006.50
0.643864	38954.85
0.649382	36738.29
0.655594	34362.80
0.662593	31832.27
0.670501	29148.84
0.67949	26313.06
0.689796	23324.47
0.70176	20181.70
0.715901	16882.40
0.733063	13423.57
0.754787	9801.56
0.784494	6012.18
0.834163	2050.76
0.91683897	0.00
1.020549	2050.762
1.113084	6012.184
1.186889	9801.555
1.254038	13423.566
1.318064	16882.404
1.380652	20181.701
1.442813	23324.47
1.5053	26313.06
1.568747	29148.84
1.633756	31832.27
1.701015	34362.8
1.771346	36738.29
1.845808	38954.85
1.925871	41006.5
2.013695	42884.36
2.112614	44575.96
2.228207	46064.14
2.37065	47325.57
2.56199	48328.45
2.8674	49026.47
3.83	49340
end

poten 2
name "B1Sigma+"
symmetry +
lambda 0
mult   1
type   grid
units angstrom cm-1
values
0.5	129400.3936
0.52	128407.0735
0.54	127425.3859
0.56	126455.2575
0.58	125496.6152
0.6	124549.3858
0.62	123613.4959
0.64	122688.8724
0.66	121775.4421
0.68	120873.1317
0.7	119981.868
0.72	119101.5777
0.74	118232.1877
0.76	117373.6248
0.78	116525.8156
0.8	115688.687
0.82	114862.1657
0.84	114046.1785
0.86	113240.6523
0.88	112445.5137
0.9	111660.6895
0.92	110886.1065
0.94	110121.6915
0.96	109367.3713
0.98	108623.0726
1	107888.7223
1.02	107164.247
1.04	106449.5735
1.06	105744.6287
1.08	105049.3392
1.1	104363.6319
1.12	103687.4335
1.14	103020.6707
1.16	102363.2703
1.18	101715.1592
1.2	101076.264
1.22	100446.5115
1.24	99825.82849
1.26	99214.14172
1.28	98611.13297
1.3	98015.75756
1.32	97427.76747
1.34	96847.25268
1.36	96274.26148
1.38	95708.98043
1.4	95151.72337
1.42	94602.90511
1.44	94063.03483
1.46	93532.68975
1.48	93012.50634
1.5	92503.16059
1.52	92005.34824
1.54	91519.78476
1.56	91047.18345
1.58	90588.25103
1.6	90143.68102
1.62	89714.15819
1.64	89300.30586
1.66	88902.73634
1.68	88522.00492
1.7	88158.61639
1.72	87813.01627
1.74	87485.58646
1.76	87176.64738
1.78	86886.46461
1.8	86615.23567
1.82	86363.09882
1.84	86130.13528
1.86	85916.3648
1.88	85721.75006
1.9	85546.1945
1.92	85389.55326
1.94	85251.62882
1.96	85132.16658
1.98	85030.87465
2	84947.41284
2.02	84881.39926
2.04	84832.41691
2.06	84800.01367
2.08	84783.7111
2.1	84783
2.12	84797.34706
2.14	84826.20797
2.16	84869.0143
2.18	84925.19322
2.2	84994.15654
2.22	85075.31826
2.24	85168.0836
2.26	85271.86657
2.28	85386.07678
2.3	85510.1392
2.32	85643.48102
2.34	85785.54255
2.36	85935.77733
2.38	86093.64982
2.4	86258.64646
2.42	86430.26464
2.44	86608.01934
2.46	86791.44527
2.48	86980.09468
2.5	87173.53962
2.52	87371.37186
2.54	87573.19854
2.56	87778.68605
2.58	87987.40423
2.6	88199.05459
2.62	88413.32108
2.64	88629.90304
2.66	88848.51513
2.68	89068.894
2.7	89290.73676
2.72	89513.90076
2.74	89738.12043
2.76	89963.18728
2.78	90188.90377
2.8	90415.08993
2.82	90641.57239
2.84	90868.19531
2.86	91094.80945
2.88	91321.27434
2.9	91547.46709
2.92	91773.26259
2.94	91998.5533
2.96	92223.21631
2.98	92447.19676
3	92670.3849
3.02	92892.70392
3.04	93114.07481
3.06	93334.43392
3.08	93553.71322
3.1	93771.85784
3.12	93988.81509
3.14	94204.53671
3.16	94418.88222
3.18	94632.00306
3.2	94843.76754
3.22	95054.14495
3.24	95263.10235
3.26	95470.61562
3.28	95676.66279
3.3	95881.22192
3.32	96084.27546
3.34	96285.80585
3.36	96485.80211
3.38	96684.25107
3.4	96881.14395
3.42	97076.47198
3.44	97270.23077
3.46	97462.41154
3.48	97653.01647
3.5	97842.039
3.52	98029.4835
3.54	98215.3434
3.56	98399.62747
3.58	98582.33351
3.6	98763.46593
3.62	98943.02909
3.64	99121.0296
3.66	99297.47184
3.68	99472.3624
3.7	99645.71005
3.72	99817.52137
3.74	99987.78101
3.76	100156.5416
3.78	100323.7901
3.8	100489.5395
3.82	100653.7965
3.84	100816.5743
3.86	100977.8816
3.88	101137.7315
3.9	101296.1329
3.92	101453.099
3.94	101608.6385
3.96	101762.7667
3.98	101915.4947
4	102066.8335
4.02	102216.7983
4.04	102365.3958
4.06	102512.6435
4.08	102658.5524
4.1	102803.1357
4.12	102946.4724
4.14	103088.4418
4.16	103229.1228
4.18	103368.5287
4.2	103506.6726
4.22	103643.5655
4.24	103779.1811
4.26	103913.6137
4.28	104046.8326
4.3	104178.8532
4.32	104309.7215
4.34	104439.3806
4.36	104567.8764
4.38	104695.2221
4.4	104821.431
4.42	104946.5162
4.44	105070.4864
4.46	105193.3549
4.48	105315.1392
4.5	105435.8415
4.52	105555.5978
4.54	105674.1799
4.56	105791.7196
4.58	105908.2277
4.6	106023.7174
4.62	106138.1954
4.64	106251.677
4.66	106364.1731
4.68	106475.6925
4.7	106586.2463
4.72	106695.8475
4.74	106804.5555
4.76	106912.2802
4.78	107019.081
4.8	107124.995
4.82	107229.9807
4.84	107334.0754
4.86	107437.3491
4.88	107539.6858
4.9	107641.1643
4.92	107741.789
4.94	107841.5687
4.96	107940.5167
4.98	108038.6394
5	108135.9479
5.1	108610.643
5.2	109066.2635
5.3	109504.179
5.4	109925.2982
5.5	110329.9458
5.6	110719.3508
5.7	111094.4154
5.8	111455.9121
5.9	111804.5717
6	112141.0702
6.1	112466.0462
6.2	112780.0881
6.3	113083.7554
6.4	113377.5661
6.5	113662.0008
6.6	113937.5161
6.7	114204.5662
6.8	114463.4827
6.9	114714.6714
7	114958.4835
7.1	115195.2462
7.2	115425.2666
7.3	115654.3586
7.4	115871.768
7.5	116083.6619
7.6	116289.4721
7.7	116489.8436
7.8	116684.9741
7.9	116875.0809
8	117060.3592
8.1	117240.9912
8.2	117417.1525
8.3	117589.0121
8.4	117756.7258
8.5	117920.4429
8.6	118080.3082
8.7	118236.4579
8.8	118389.0191
8.9	118538.117
9	118683.8701
9.1	118826.3903
9.2	118965.783
9.3	119102.1536
9.4	119235.5986
9.5	119366.2123
9.6	119494.0848
9.7	119619.3039
9.8	119741.9463
9.9	119862.0955
10	119979.8283
10.1	120095.2148
10.2	120208.3255
10.3	120319.2282
10.4	120427.9867
10.5	120534.6623
10.6	120639.3166
10.7	120742.0022
10.8	120842.7806
10.9	120941.7
11	121038.8131
11.1	121134.1704
11.2	121227.8181
11.3	121319.7999
11.4	121410.1642
11.5	121498.9482
11.6	121586.1982
11.7	121671.9513
11.8	121756.2471
11.9	121839.1208
12	121920.6095
12.1	122000.7463
12.2	122079.5662
12.3	122157.1
12.4	122233.3806
12.5	122308.4365
12.6	122382.2985
12.7	122454.9951
12.8	122526.5526
12.9	122596.9974
13	122666.3558
13.1	122734.6541
13.2	122801.9143
13.3	122868.1605
13.4	122933.4147
13.5	122997.7032
13.6	123061.0414
13.7	123123.4556
13.8	123184.9611
13.9	123245.5822
14	123305.3342
14.1	123364.2368
14.2	123422.3098
14.3	123479.5685
14.4	123536.0306
14.5	123591.7113
14.6	123646.6304
14.7	123700.7989
14.8	123754.2366
14.9	123806.9544
15	123858.9677
15.1	123910.2919
15.2	123960.94
15.3	124010.9254
15.4	124060.2589
15.5	124108.9559
15.6	124157.0274
15.7	124204.4866
15.8	124251.3445
15.9	124297.6119
16	124343.3
16.1	124388.4195
16.2	124432.9817
16.3	124476.9973
16.4	124520.4752
16.5	124563.4242
16.6	124605.8575
16.7	124647.7793
16.8	124689.2029
16.9	124730.1372
17	124770.5863
17.1	124810.5636
17.2	124850.0757
17.3	124889.1312
17.4	124927.7368
17.5	124965.9012
17.6	125003.6289
17.7	125040.933
17.8	125077.8157
17.9	125114.288
18	125150.3521
18.1	125186.0189
18.2	125221.2928
18.3	125256.1827
18.4	125290.6907
18.5	125324.8256
18.6	125358.594
18.7	125392.0024
18.8	125425.0531
18.9	125457.7548
19	125490.1098
19.1	125522.1289
19.2	125553.8123
19.3	125585.1686
19.4	125616.2001
19.5	125646.9134
19.6	125677.3128
19.7	125707.4028
19.8	125737.1899
19.9	125766.6785
20	125795.8708
20.1	125824.7713
20.2	125853.3864
20.3	125881.7205
20.4	125909.776
20.5	125937.5571
20.6	125965.0682
20.7	125992.3138
20.8	126019.2982
20.9	126046.0236
21	126072.4923
21.1	126098.7129
21.2	126124.6833
21.3	126150.4124
21.4	126175.8999
21.5	126201.1505
21.6	126226.1662
21.7	126250.9515
21.8	126275.5107
21.9	126299.8439
22	126323.9553
22.1	126347.8495
22.2	126371.5287
22.3	126394.9949
22.4	126418.2526
22.5	126441.3018
22.6	126464.147
22.7	126486.7923
22.8	126509.238
22.9	126531.4862
23	126553.5434
23.1	126575.4074
23.2	126597.0849
23.3	126618.5737
23.4	126639.8803
23.5	126661.0069
23.6	126681.9514
23.7	126702.7225
23.8	126723.3158
23.9	126743.7379
24	126763.991
24.1	126784.0751
24.2	126803.9924
24.3	126823.7452
24.4	126843.3377
24.5	126862.7699
24.6	126882.0442
24.7	126901.1626
24.8	126920.1253
24.9	126938.9364
25	126957.5962
end


(diagonal dipoles)
dipole  1 1
name "<X1Sigma+|dmz|X1Sigma+>"
spin   0 0
lambda  0  0
type   grid
factor   1   (0, 1 or i)
units ea0 angstrom
values
0.06	0.04942822
0.08	0.092193
0.1	0.14244512
0.12	0.18815715
0.14	0.2312937
0.16	0.26667264
0.18	0.29990978
0.2	0.32648456
0.22	0.34946694
0.24	0.36866008
0.26	0.38506875
0.28	0.40016763
0.3	0.412255
0.32	0.42559863
0.34	0.43687725
0.36	0.44749347
0.38	0.45763965
0.4	0.46744701
0.42	0.47525251
0.44	0.4845841
0.46	0.49375358
0.48	0.50286642
0.5	0.51197926
0.52	0.51929837
0.54	0.52661748
0.56	0.53558787
0.58	0.54455927
0.6	0.55353687
0.62	0.56250145
0.64	0.57145352
0.66	0.58038087
0.68	0.58926767
0.7	0.59809379
0.72	0.60684458
0.74	0.61550354
0.76	0.62406704
0.78	0.63252874
0.8	0.64089234
0.82	0.64916607
0.84	0.65736641
0.86	0.66550942
0.88	0.67360958
0.9	0.68168575
0.92	0.6897532
0.94	0.69781616
0.96	0.70588988
0.98	0.71397228
1	0.72206769
1.02	0.73017246
1.04	0.738279
1.06	0.74637331
1.08	0.75444024
1.1	0.76246048
1.12	0.77040717
1.14	0.77825123
1.16	0.78596719
1.18	0.79351379
1.2	0.80086239
1.22	0.80797392
1.24	0.81483532
1.26	0.82138318
1.28	0.82758842
1.3	0.83340913
1.32	0.83880284
1.34	0.8437291
1.36	0.84815045
1.38	0.85202042
1.4	0.85530158
1.42	0.85795485
1.44	0.85994097
1.46	0.86122043
1.48	0.86176233
1.5	0.86152942
1.52	0.86048925
1.54	0.85861278
1.56	0.85586992
1.58	0.85223669
1.6	0.84769421
1.62	0.8422226
1.64	0.8358108
1.66	0.82844632
1.68	0.82013605
1.7	0.81087534
1.72	0.80067803
1.74	0.78955156
1.76	0.77751864
1.78	0.76460341
1.8	0.75083842
1.82	0.73626177
1.84	0.72091571
1.86	0.70485071
1.88	0.68811767
1.9	0.6707745
1.92	0.65288542
1.94	0.63450702
1.96	0.61529125
1.98	0.59613146
2	0.57674802
2.02	0.55719235
2.04	0.53771886
2.06	0.51801828
2.08	0.49835139
2.1	0.47878128
2.12	0.45948058
2.14	0.44017988
2.16	0.42126672
2.18	0.40267982
2.2	0.38446523
2.22	0.36859
2.24	0.35319046
2.26	0.33633977
2.28	0.31999317
2.3	0.30443677
2.32	0.28888037
2.34	0.27414629
2.36	0.25996388
2.38	0.24662516
2.4	0.23328644
2.42	0.22078642
2.44	0.20817
2.46	0.19553
2.48	0.1834
2.5	0.17231596
2.52	0.1624899
2.54	0.15316255
2.56	0.1443121
2.58	0.13593
2.6	0.12798
2.62	0.12046488
2.64	0.11336059
2.66	0.10664654
2.68	0.10030579
2.7	0.0943204
2.72	0.0886771
2.74	0.08335655
2.76	0.07834212
2.78	0.07361918
2.8	0.06917084
2.82	0.06498502
2.84	0.06104321
2.86	0.05733794
2.88	0.05385073
2.9	0.04949125
2.92	0.04640241
2.94	0.04412
2.96	0.04186594
2.98	0.03930503
3	0.03689906
3.02	0.03463786
3.04	0.03251375
3.06	0.03051695
3.08	0.02864266
3.1	0.02688014
3.12	0.02522425
3.14	0.02366974
3.16	0.02221071
3.18	0.02083784
3.2	0.01954879
3.22	0.018338
3.24	0.01719985
3.26	0.01613216
3.28	0.01512791
3.3	0.01418395
3.32	0.01329788
3.34	0.01246497
3.36	0.01112699
3.38	0.01094728
3.4	0.01025617
3.42	0.00956
3.44	0.00899596
3.46	0.00842148
3.48	0.00788232
3.5	0.0073756
3.52	0.00690007
3.54	0.00644945
3.56	0.0060295
3.58	0.00563431
3.6	0.00526269
3.62	0.00491384
3.64	0.00458571
3.66	0.00427757
3.68	0.00398793
3.7	0.00371587
3.72	0.00346032
3.74	0.00322026
3.76	0.00299504
3.78	0.00278358
3.8	0.00258516
3.82	0.00239872
3.84	0.00222391
3.86	0.00205976
3.88	0.00191
3.9	0.00176167
3.92	0.00162695
3.94	0.00150093
3.96	0.00138275
3.98	0.00127249
4	0.00116967
4.02	0.00107364
4.04	0.000975941
4.06	0.00088379
4.08	0.00080493
4.1	0.00073263
4.12	0.00066542
4.14	0.00060278
4.16	0.0005446
4.18	0.00049106
4.2	0.00043888
4.22	0.00039393
4.24	0.00035205
4.26	0.00031381
4.28	0.0002786
4.3	0.00024647
4.32	0.00021705
4.34	0.00019035
4.36	0.00016623
4.38	0.00014468
4.4	0.00012521
4.42	0.00010464
4.44	0.00008935
4.46	0.00007564
4.48	0.00006414
4.5	0.0000546
4.52	0.00004584
4.54	0.00003827
4.56	0.00003215
4.58	0.00002764
4.6	0.00002423
4.62	0.00002249
4.64	0.00002095
4.66	0.00001915
4.68	0.00001978
4.7	0.00002153
4.72	0.0000237
4.74	0.0000262
4.76	0.00002949
4.78	0.00003361
4.8	0.00003831
4.82	0.00004286
4.84	0.00004927
4.86	0.00005543
4.88	0.00006134
4.9	7.01458E-05
4.92	0.00007566
4.94	0.0000828
4.96	0.00008982
4.98	0.00009777
5	0.00098972
end


dipole  2 2
name "<B1Sigma+|dmz|B1Sigma+>"
spin   0 0
lambda  0  0
type   grid
factor   1  (0, 1 or i)
units  ea0 angstrom
values
0.02	0.67752802
0.04	0.78184505
0.06	0.86738303
0.08	0.94943739
0.1	1.01259601
0.12	1.06364739
0.14	1.10296827
0.16	1.13186785
0.18	1.15360273
0.2	1.1624761
0.22	1.17532647
0.24	1.178013
0.26	1.17622246
0.28	1.17067091
0.3	1.16185562
0.32	1.14960197
0.34	1.13557032
0.36	1.11942006
0.38	1.10139684
0.4	1.08158556
0.42	1.05198013
0.44	1.0223747
0.46	0.99731957
0.48	0.97226444
0.5	0.94720931
0.52	0.92215418
0.54	0.89709905
0.56	0.87204392
0.58	0.84514475
0.6	0.8165096
0.62	0.78516308
0.64	0.75120021
0.66	0.71438203
0.68	0.67439061
0.7	0.6307247
0.72	0.58315375
0.74	0.53094702
0.76	0.47339968
0.78	0.40969835
0.8	0.33900307
0.82	0.26049148
0.84	0.17406938
0.86	0.08014919
0.88	-0.0194016
0.9	-0.12102521
0.92	-0.21960761
0.94	-0.30941118
0.96	-0.38540689
0.98	-0.43546385
1	-0.48552081
1.02	-0.50943067
1.04	-0.51798622
1.06	-0.51336977
1.08	-0.49767825
1.1	-0.47278479
1.12	-0.44023479
1.14	-0.40130065
1.16	-0.35698444
1.18	-0.30810617
1.2	-0.2553169
1.22	-0.1991844
1.24	-0.14019096
1.26	-0.07874484
1.28	-0.01521296
1.3	0.0501051
1.32	0.11692606
1.34	0.18500666
1.36	0.2540869
1.38	0.32399806
1.4	0.39456548
1.42	0.46563407
1.44	0.53709058
1.46	0.60879339
1.48	0.68067764
1.5	0.75264914
1.52	0.8246542
1.54	0.89665563
1.56	0.96860352
1.58	1.04049968
1.6	1.11229455
1.62	1.18399045
1.64	1.25556588
1.66	1.32703559
1.68	1.39840942
1.7	1.46968203
1.72	1.54084326
1.74	1.61189995
1.76	1.68286001
1.78	1.75371893
1.8	1.82447548
1.82	1.89512167
1.84	1.9656416
1.86	2.03601302
1.88	2.10622698
1.9	2.17623388
1.92	2.24603448
1.94	2.31808342
1.96	2.38846795
1.98	2.45809483
2	2.52694778
2.02	2.5964466
2.04	2.66448104
2.06	2.73197159
2.08	2.79888494
2.1	2.86808209
2.12	2.93083801
2.14	2.9958104
2.16	3.06008108
2.18	3.12362197
2.2	3.17846949
2.22	3.24026033
2.24	3.30128232
2.26	3.36153313
2.28	3.42979955
2.3	3.47969946
2.32	3.53761552
2.34	3.59476289
2.36	3.66055052
2.38	3.70675797
2.4	3.76165252
2.42	3.82557002
2.44	3.8791258
2.46	3.92209612
2.48	3.98416819
2.5	4.03570303
2.52	4.08661156
2.54	4.13691579
2.56	4.17667894
2.58	4.22593397
2.6	4.28445063
2.62	4.33258297
2.64	4.38023349
2.66	4.42742288
2.68	4.47414603
2.7	4.52048329
2.72	4.56643054
2.74	4.61200306
2.76	4.65722366
2.78	4.70211206
2.8	4.74668521
2.82	4.79096625
2.84	4.8349645
2.86	4.87870408
2.88	4.92195378
2.9	4.96521318
2.92	5.00850892
2.94	5.05134726
2.96	5.09399444
2.98	5.13646482
3	5.17876706
3.02	5.22091192
3.04	5.26291068
3.06	5.30477509
3.08	5.34650961
3.1	5.3881262
3.12	5.4296348
3.14	5.47103827
3.16	5.51234804
3.18	5.55356604
3.2	5.59470174
3.22	5.63576094
3.24	5.67675106
3.26	5.71767395
3.28	5.75853622
3.3	5.79931945
3.32	5.84007428
3.34	5.88094709
3.36	5.92144397
3.38	5.96206574
3.4	6.00412643
3.42	6.04319835
3.44	6.08371513
3.46	6.12420414
3.48	6.16466661
3.5	6.20510325
3.52	6.24551959
3.54	6.28591376
3.56	6.32629082
3.58	6.36665027
3.6	6.40699481
3.62	6.44732642
3.64	6.48764861
3.66	6.52795653
3.68	6.56825449
3.7	6.6085432
3.72	6.64882312
3.74	6.68909528
3.76	6.72935843
3.78	6.76961523
3.8	6.80987105
3.82	6.85012244
3.84	6.89036676
3.86	6.93594674
3.88	6.9708514
3.9	7.01108981
3.92	7.05132683
3.94	7.09155871
3.96	7.13178659
3.98	7.17202107
4	7.21224961
4.02	7.25281414
4.04	7.29270747
4.06	7.33292858
4.08	7.37315618
4.1	7.41338421
4.12	7.45361154
4.14	7.4938416
4.16	7.53406844
4.18	7.57429613
4.2	7.61452245
4.22	7.65474936
4.24	7.69497337
4.26	7.73519942
4.28	7.77542363
4.3	7.81564899
4.32	7.8558715
4.34	7.8960922
4.36	7.93631308
4.38	7.97653257
4.4	8.01675253
4.42	8.05696977
4.44	8.09718525
4.46	8.13739478
4.48	8.17761513
4.5	8.2178229
4.52	8.25802468
4.54	8.2982253
4.56	8.33842298
4.58	8.37861599
4.6	8.41880517
4.62	8.4589841
4.64	8.49916234
4.66	8.53933681
4.68	8.57950826
4.7	8.61967073
4.72	8.65982666
4.74	8.69997703
4.76	8.740117
4.78	8.78025163
4.8	8.82037875
4.82	8.86049678
4.84	8.90060366
4.86	8.94069887
4.88	8.97016121
4.9	9.02086781
4.92	9.06093344
4.94	9.10098623
4.96	9.1410307
4.98	9.17037105
5	9.22108133
end


(non diagonal dipole moments)

dipole-x  1 2
name "<X1Sigma+|dmy|B1Sigma+>"
spin   0 0
lambda  0  0
type   grid
factor   1   (0, 1 or i)
units  ea0 angstrom
<x|lz|y> 0 0
values
0.2	0.0022403
0.22	0.00378339
0.24	0.00491937
0.26	0.0058245
0.28	0.00635563
0.3	0.00706523
0.32	0.00696647
0.34	0.00715527
0.36	0.00822902
0.38	0.00815709
0.4	0.00769663
0.42	0.00852664
0.44	0.00875522
0.46	0.00905125
0.48	0.00936423
0.5	0.01012537
0.52	0.01105418
0.54	0.01235871
0.56	0.01299667
0.58	0.01572793
0.6	0.01943992
0.62	0.02438259
0.64	0.03091661
0.66	0.03933394
0.68	0.04990597
0.7	0.06275092
0.72	0.07776317
0.74	0.09435634
0.76	0.11165949
0.78	0.12882913
0.8	0.14607604
0.82	0.16289804
0.84	0.18069827
0.86	0.20034139
0.88	0.2226867
0.9	0.24842584
0.92	0.27799078
0.94	0.31169427
0.96	0.34953849
0.98	0.39118991
1	0.43610686
1.02	0.48338622
1.04	0.5323188
1.06	0.58188625
1.08	0.63120246
1.12	0.7828
1.14	0.84732026
1.16	0.88397915
1.18	0.91936263
1.2	0.95354359
1.22	0.98739
1.24	1.02040866
1.26	1.05101177
1.28	1.07908158
1.3	1.10786742
1.32	1.13696166
1.34	1.17074
1.36	1.20121998
1.38	1.22071
1.4	1.2376823
1.42	1.26045961
1.44	1.28266
1.46	1.30233228
1.48	1.32141224
1.5	1.34364466
1.52	1.35996561
1.54	1.37528004
1.56	1.38958628
1.58	1.40249
1.6	1.41388
1.62	1.42352
1.64	1.43121176
1.66	1.43837132
1.68	1.44905016
1.7	1.45608187
1.72	1.46002834
1.74	1.46514312
1.76	1.46904467
1.78	1.47197
1.8	1.47398625
1.82	1.47477186
1.84	1.47426
1.86	1.47298169
1.88	1.47041504
1.9	1.46839407
1.92	1.46723
1.94	1.46441497
1.96	1.45778
1.98	1.44884011
2	1.43946401
2.02	1.4292361
2.04	1.41736
2.06	1.40470599
2.08	1.39104777
2.1	1.37332475
2.12	1.35804014
2.14	1.34514701
2.16	1.32757
2.18	1.3079409
2.2	1.29002358
2.22	1.27159802
2.24	1.25272688
2.26	1.233468
2.28	1.21679259
2.3	1.1969051
2.32	1.17395573
2.34	1.15654435
2.36	1.1361749
2.38	1.11298542
2.4	1.09521523
2.42	1.07479036
2.44	1.0518162
2.46	1.03157343
2.48	1.01399135
2.5	0.99402381
2.52	0.97424428
2.54	0.95467634
2.56	0.93534053
2.58	0.91385482
2.6	0.89743823
2.62	0.87889527
2.64	0.86065084
2.66	0.84270856
2.68	0.82507643
2.7	0.80777231
2.72	0.79077844
2.74	0.77410942
2.76	0.75776751
2.78	0.74175849
2.8	0.72607265
2.82	0.71071426
2.84	0.69568164
2.86	0.68099923
2.88	0.66660986
2.9	0.65253747
2.92	0.63877617
2.94	0.6253227
2.96	0.61217262
2.98	0.59932135
3	0.58676408
3.02	0.5744958
3.04	0.56251142
3.06	0.55080326
3.08	0.53937069
3.1	0.52820599
3.12	0.51730368
3.14	0.5066551
3.16	0.49626109
3.18	0.4861128
3.2	0.4762
3.22	0.466531
3.24	0.45708642
3.26	0.44786542
3.28	0.4388626
3.3	0.43007
3.32	0.42149035
3.34	0.41311046
3.36	0.40492785
3.38	0.39693745
3.4	0.38903216
3.42	0.38151366
3.44	0.37407073
3.46	0.36680088
3.48	0.35969963
3.5	0.35276253
3.52	0.34598525
3.54	0.3393044
3.56	0.33283508
3.58	0.32651323
3.6	0.32033492
3.62	0.31429633
3.64	0.30839
3.66	0.30262345
3.68	0.296982
3.7	0.29140742
3.72	0.2860111
3.74	0.28065008
3.76	0.27557203
3.78	0.27052249
3.8	0.26558142
3.82	0.26074755
3.84	0.25602
3.86	0.25138918
3.88	0.2468589
3.9	0.24242433
3.92	0.23808296
3.94	0.23379558
3.96	0.22967009
3.98	0.2255944
4	0.221602
4.02	0.21769124
4.04	0.21342566
4.06	0.20975754
4.08	0.20607712
4.1	0.20246982
4.12	0.19893379
4.14	0.19546724
4.16	0.19206839
4.18	0.18872885
4.2	0.18544753
4.22	0.18226413
4.24	0.1790459
4.26	0.1759465
4.28	0.17292528
4.3	0.16995545
4.32	0.16696633
4.34	0.16410769
4.36	0.16130168
4.38	0.15854703
4.4	0.15584286
4.42	0.15318794
4.44	0.15058077
4.46	0.14802021
4.48	0.14550517
4.5	0.14309536
4.52	0.14059583
4.54	0.13821136
4.56	0.13586832
4.58	0.13356578
4.6	0.13130282
4.62	0.12906783
4.64	0.12693323
4.66	0.12478036
4.68	0.12266364
4.7	0.12061013
4.72	0.11856425
4.74	0.1165523
4.76	0.11458986
4.78	0.11261198
4.8	0.11069624
4.82	0.10881149
4.84	0.10695727
4.86	0.10513272
4.88	0.10333731
4.9	0.10155456
4.92	0.09984857
4.94	0.09831
4.96	0.09701
4.98	0.09606
5	0.09553
end


FITTING off
JLIST    0 - 110
itmax 0
fit_factor  1e-16


INTENSITY on
  absorption
  Lande
  overlap
  bound
  THRESH_BOUND  0.8
  THRESH_DELTA_R   20 (Angstrom)
  TEMPERATURE   310
  nspin 0.5 0.5 
  J, 0,120
  linelist  HF
  freq-window  -0.001,  120000.0
  energy low   -0.001, 48700.00, upper   0.00,  120000.0
END
