# Supplementary material for: First Principles Rovibronic Absorption Spectra of HF Molecule
Source: J Comput Chem. 2026 Feb 24;47(6):e70317. doi: 10.1002/jcc.70317 (PMC12930379; doi:10.1002/jcc.70317)
Supplement: Supplementary file 1 — Figure S1: The initial and fitted/interpolated transition dipole moment curves for the B–X and C–X transitions. [file JCC-47-0-s001.zip › B-X/B-X_rovibronic_spectrum.pgo]

<?xml version="1.0"?>
<Mixture Version="PGOPHER 10.1.182 4 Dec 2018 16:58 32 bit (Delphi 18.5/18)" nDF="249999" IntensityUnits="cm2WavenumberperMolecule">
  <Species Name="Species" Jmax="240">
    <ExoMolMolecule Name="ExoMolecule">
      <ExoMolManifold Name="ExoManifold" Comment="Imported from C:\Users\ku500772\OneDrive - ku.ac.ae\Desktop\Sergey\Results_8_E2_bound_20A_0.8_without_threshold_final\HF.states" Initial="True">        <![CDATA[
1 0 4 0 0.000000 + e X1Sigma+     0  0       0       0
2 3962.680813 4 0 0.000000 + e X1Sigma+     1  0       0       0
3 7752.389745 4 0 0.000000 + e X1Sigma+     2  0       0       0
4 11374.934093 4 0 0.000000 + e X1Sigma+     3  0       0       0
5 14833.323082 4 0 0.000000 + e X1Sigma+     4  0       0       0
6 18132.921105 4 0 0.000000 + e X1Sigma+     5  0       0       0
7 21275.947865 4 0 0.000000 + e X1Sigma+     6  0       0       0
8 24264.379524 4 0 0.000000 + e X1Sigma+     7  0       0       0
9 27100.072567 4 0 0.000000 + e X1Sigma+     8  0       0       0
10 29783.464318 4 0 0.000000 + e X1Sigma+     9  0       0       0
11 32313.882249 4 0 0.000000 + e X1Sigma+    10  0       0       0
12 34689.212748 4 0 0.000000 + e X1Sigma+    11  0       0       0
13 36905.563814 4 0 0.000000 + e X1Sigma+    12  0       0       0
14 38956.93515 4 0 0.000000 + e X1Sigma+    13  0       0       0
15 40834.512111 4 0 0.000000 + e X1Sigma+    14  0       0       0
16 42525.8732 4 0 0.000000 + e X1Sigma+    15  0       0       0
17 44013.92418 4 0 0.000000 + e X1Sigma+    16  0       0       0
18 45275.412003 4 0 0.000000 + e X1Sigma+    17  0       0       0
19 46278.605991 4 0 0.000000 + e X1Sigma+    18  0       0       0
20 46979.070214 4 0 0.000000 + e X1Sigma+    19  0       0       0
21 47312.661125 4 0 0.000000 + e X1Sigma+    20  0       0       0
22 47356.648256 4 0 0.000000 + e X1Sigma+    21  0       0       0
23 83306.183058 4 0 0.000000 + e B1Sigma+     0  0       0       0
24 84431.156174 4 0 0.000000 + e B1Sigma+     1  0       0       0
25 85520.930039 4 0 0.000000 + e B1Sigma+     2  0       0       0
26 86576.718546 4 0 0.000000 + e B1Sigma+     3  0       0       0
27 87599.7027 4 0 0.000000 + e B1Sigma+     4  0       0       0
28 88591.033758 4 0 0.000000 + e B1Sigma+     5  0       0       0
29 89551.854823 4 0 0.000000 + e B1Sigma+     6  0       0       0
30 90483.282676 4 0 0.000000 + e B1Sigma+     7  0       0       0
31 91386.395685 4 0 0.000000 + e B1Sigma+     8  0       0       0
32 92262.264332 4 0 0.000000 + e B1Sigma+     9  0       0       0
33 93111.919579 4 0 0.000000 + e B1Sigma+    10  0       0       0
34 93936.361471 4 0 0.000000 + e B1Sigma+    11  0       0       0
35 94736.562686 4 0 0.000000 + e B1Sigma+    12  0       0       0
36 95513.452542 4 0 0.000000 + e B1Sigma+    13  0       0       0
37 96267.91088 4 0 0.000000 + e B1Sigma+    14  0       0       0
38 97000.793521 4 0 0.000000 + e B1Sigma+    15  0       0       0
39 97712.911541 4 0 0.000000 + e B1Sigma+    16  0       0       0
40 98405.021304 4 0 0.000000 + e B1Sigma+    17  0       0       0
41 99077.849298 4 0 0.000000 + e B1Sigma+    18  0       0       0
42 99732.062326 4 0 0.000000 + e B1Sigma+    19  0       0       0
43 100368.29457 4 0 0.000000 + e B1Sigma+    20  0       0       0
44 100987.12805 4 0 0.000000 + e B1Sigma+    21  0       0       0
45 101589.11151 4 0 0.000000 + e B1Sigma+    22  0       0       0
46 102174.75619 4 0 0.000000 + e B1Sigma+    23  0       0       0
47 102744.547 4 0 0.000000 + e B1Sigma+    24  0       0       0
48 103298.9483 4 0 0.000000 + e B1Sigma+    25  0       0       0
49 103838.41746 4 0 0.000000 + e B1Sigma+    26  0       0       0
50 104363.37692 4 0 0.000000 + e B1Sigma+    27  0       0       0
51 104874.23903 4 0 0.000000 + e B1Sigma+    28  0       0       0
52 105371.41298 4 0 0.000000 + e B1Sigma+    29  0       0       0
53 105855.28929 4 0 0.000000 + e B1Sigma+    30  0       0       0
54 106326.25711 4 0 0.000000 + e B1Sigma+    31  0       0       0
55 106784.67163 4 0 0.000000 + e B1Sigma+    32  0       0       0
56 107230.91378 4 0 0.000000 + e B1Sigma+    33  0       0       0
57 107665.34692 4 0 0.000000 + e B1Sigma+    34  0       0       0
58 108088.3158 4 0 0.000000 + e B1Sigma+    35  0       0       0
59 108500.13987 4 0 0.000000 + e B1Sigma+    36  0       0       0
60 108901.10272 4 0 0.000000 + e B1Sigma+    37  0       0       0
61 109291.53292 4 0 0.000000 + e B1Sigma+    38  0       0       0
62 109671.78999 4 0 0.000000 + e B1Sigma+    39  0       0       0
63 110042.16525 4 0 0.000000 + e B1Sigma+    40  0       0       0
64 110402.94757 4 0 0.000000 + e B1Sigma+    41  0       0       0
65 110754.45231 4 0 0.000000 + e B1Sigma+    42  0       0       0
66 111096.94764 4 0 0.000000 + e B1Sigma+    43  0       0       0
67 111430.71724 4 0 0.000000 + e B1Sigma+    44  0       0       0
68 111756.02944 4 0 0.000000 + e B1Sigma+    45  0       0       0
69 112073.14223 4 0 0.000000 + e B1Sigma+    46  0       0       0
70 112382.31153 4 0 0.000000 + e B1Sigma+    47  0       0       0
71 112683.77967 4 0 0.000000 + e B1Sigma+    48  0       0       0
72 112977.79133 4 0 0.000000 + e B1Sigma+    49  0       0       0
73 113264.61141 4 0 0.000000 + e B1Sigma+    50  0       0       0
74 113544.5582 4 0 0.000000 + e B1Sigma+    51  0       0       0
75 113817.95192 4 0 0.000000 + e B1Sigma+    52  0       0       0
76 114084.89848 4 0 0.000000 + e B1Sigma+    53  0       0       0
77 114345.21291 4 0 0.000000 + e B1Sigma+    54  0       0       0
78 114599.00595 4 0 0.000000 + e B1Sigma+    55  0       0       0
79 114846.94841 4 0 0.000000 + e B1Sigma+    56  0       0       0
80 115089.08904 4 0 0.000000 + e B1Sigma+    57  0       0       0
81 115325.3364 4 0 0.000000 + e B1Sigma+    58  0       0       0
82 115556.27705 4 0 0.000000 + e B1Sigma+    59  0       0       0
83 41.110801 12 1 0.000000 - e X1Sigma+     0  0       0       0
84 4002.249695 12 1 0.000000 - e X1Sigma+     1  0       0       0
85 7790.44967 12 1 0.000000 - e X1Sigma+     2  0       0       0
86 11411.530265 12 1 0.000000 - e X1Sigma+     3  0       0       0
87 14868.483823 12 1 0.000000 - e X1Sigma+     4  0       0       0
88 18166.669881 12 1 0.000000 - e X1Sigma+     5  0       0       0
89 21308.316499 12 1 0.000000 - e X1Sigma+     6  0       0       0
90 24295.384585 12 1 0.000000 - e X1Sigma+     7  0       0       0
91 27129.721931 12 1 0.000000 - e X1Sigma+     8  0       0       0
92 29811.76245 12 1 0.000000 - e X1Sigma+     9  0       0       0
93 32340.822244 12 1 0.000000 - e X1Sigma+    10  0       0       0
94 34714.773532 12 1 0.000000 - e X1Sigma+    11  0       0       0
95 36929.708407 12 1 0.000000 - e X1Sigma+    12  0       0       0
96 38979.603618 12 1 0.000000 - e X1Sigma+    13  0       0       0
97 40855.613464 12 1 0.000000 - e X1Sigma+    14  0       0       0
98 42545.274891 12 1 0.000000 - e X1Sigma+    15  0       0       0
99 44031.434969 12 1 0.000000 - e X1Sigma+    16  0       0       0
100 45290.751676 12 1 0.000000 - e X1Sigma+    17  0       0       0
101 46291.339365 12 1 0.000000 - e X1Sigma+    18  0       0       0
102 46988.489848 12 1 0.000000 - e X1Sigma+    19  0       0       0
103 47315.958353 12 1 0.000000 - e X1Sigma+    20  0       0       0
104 47358.418407 12 1 0.000000 - e X1Sigma+    21  0       0       0
105 83314.224269 12 1 0.000000 - e B1Sigma+     0  0       0       0
106 84439.160236 12 1 0.000000 - e B1Sigma+     1  0       0       0
107 85528.895808 12 1 0.000000 - e B1Sigma+     2  0       0       0
108 86584.645488 12 1 0.000000 - e B1Sigma+     3  0       0       0
109 87607.590747 12 1 0.000000 - e B1Sigma+     4  0       0       0
110 88598.883241 12 1 0.000000 - e B1Sigma+     5  0       0       0
111 89559.666358 12 1 0.000000 - e B1Sigma+     6  0       0       0
112 90491.056874 12 1 0.000000 - e B1Sigma+     7  0       0       0
113 91394.13311 12 1 0.000000 - e B1Sigma+     8  0       0       0
114 92269.965422 12 1 0.000000 - e B1Sigma+     9  0       0       0
115 93119.584458 12 1 0.000000 - e B1Sigma+    10  0       0       0
116 93943.990001 12 1 0.000000 - e B1Sigma+    11  0       0       0
117 94744.154324 12 1 0.000000 - e B1Sigma+    12  0       0       0
118 95521.006188 12 1 0.000000 - e B1Sigma+    13  0       0       0
119 96275.424918 12 1 0.000000 - e B1Sigma+    14  0       0       0
120 97008.265949 12 1 0.000000 - e B1Sigma+    15  0       0       0
121 97720.339788 12 1 0.000000 - e B1Sigma+    16  0       0       0
122 98412.40257 12 1 0.000000 - e B1Sigma+    17  0       0       0
123 99085.180542 12 1 0.000000 - e B1Sigma+    18  0       0       0
124 99739.34052 12 1 0.000000 - e B1Sigma+    19  0       0       0
125 100375.51676 12 1 0.000000 - e B1Sigma+    20  0       0       0
126 100994.2915 12 1 0.000000 - e B1Sigma+    21  0       0       0
127 101596.21378 12 1 0.000000 - e B1Sigma+    22  0       0       0
128 102181.79504 12 1 0.000000 - e B1Sigma+    23  0       0       0
129 102751.52046 12 1 0.000000 - e B1Sigma+    24  0       0       0
130 103305.85469 12 1 0.000000 - e B1Sigma+    25  0       0       0
131 103845.25508 12 1 0.000000 - e B1Sigma+    26  0       0       0
132 104370.1441 12 1 0.000000 - e B1Sigma+    27  0       0       0
133 104880.93422 12 1 0.000000 - e B1Sigma+    28  0       0       0
134 105378.03469 12 1 0.000000 - e B1Sigma+    29  0       0       0
135 105861.83623 12 1 0.000000 - e B1Sigma+    30  0       0       0
136 106332.72803 12 1 0.000000 - e B1Sigma+    31  0       0       0
137 106791.06542 12 1 0.000000 - e B1Sigma+    32  0       0       0
138 107237.23005 12 1 0.000000 - e B1Sigma+    33  0       0       0
139 107671.5849 12 1 0.000000 - e B1Sigma+    34  0       0       0
140 108094.47518 12 1 0.000000 - e B1Sigma+    35  0       0       0
141 108506.21976 12 1 0.000000 - e B1Sigma+    36  0       0       0
142 108907.10254 12 1 0.000000 - e B1Sigma+    37  0       0       0
143 109297.45297 12 1 0.000000 - e B1Sigma+    38  0       0       0
144 109677.63067 12 1 0.000000 - e B1Sigma+    39  0       0       0
145 110047.92605 12 1 0.000000 - e B1Sigma+    40  0       0       0
146 110408.62905 12 1 0.000000 - e B1Sigma+    41  0       0       0
147 110760.05464 12 1 0.000000 - e B1Sigma+    42  0       0       0
148 111102.47122 12 1 0.000000 - e B1Sigma+    43  0       0       0
149 111436.16266 12 1 0.000000 - e B1Sigma+    44  0       0       0
150 111761.39714 12 1 0.000000 - e B1Sigma+    45  0       0       0
151 112078.43299 12 1 0.000000 - e B1Sigma+    46  0       0       0
152 112387.52597 12 1 0.000000 - e B1Sigma+    47  0       0       0
153 112688.91873 12 1 0.000000 - e B1Sigma+    48  0       0       0
154 112982.85604 12 1 0.000000 - e B1Sigma+    49  0       0       0
155 113269.6038 12 1 0.000000 - e B1Sigma+    50  0       0       0
156 113549.48125 12 1 0.000000 - e B1Sigma+    51  0       0       0
157 113822.80785 12 1 0.000000 - e B1Sigma+    52  0       0       0
158 114089.6846 12 1 0.000000 - e B1Sigma+    53  0       0       0
159 114349.92506 12 1 0.000000 - e B1Sigma+    54  0       0       0
160 114603.65177 12 1 0.000000 - e B1Sigma+    55  0       0       0
161 114851.53773 12 1 0.000000 - e B1Sigma+    56  0       0       0
162 115093.61936 12 1 0.000000 - e B1Sigma+    57  0       0       0
163 115329.82469 12 1 0.000000 - e B1Sigma+    58  0       0       0
164 115560.76407 12 1 0.000000 - e B1Sigma+    59  0       0       0
165 123.281587 20 2 0.000000 + e X1Sigma+     0  0       0       0
166 4081.337952 20 2 0.000000 + e X1Sigma+     1  0       0       0
167 7866.521331 20 2 0.000000 + e X1Sigma+     2  0       0       0
168 11484.675504 20 2 0.000000 + e X1Sigma+     3  0       0       0
169 14938.759543 20 2 0.000000 + e X1Sigma+     4  0       0       0
170 18234.12262 20 2 0.000000 + e X1Sigma+     5  0       0       0
171 21373.009737 20 2 0.000000 + e X1Sigma+     6  0       0       0
172 24357.35154 20 2 0.000000 + e X1Sigma+     7  0       0       0
173 27188.978117 20 2 0.000000 + e X1Sigma+     8  0       0       0
174 29868.316566 20 2 0.000000 + e X1Sigma+     9  0       0       0
175 32394.660328 20 2 0.000000 + e X1Sigma+    10  0       0       0
176 34765.853389 20 2 0.000000 + e X1Sigma+    11  0       0       0
177 36977.956419 20 2 0.000000 + e X1Sigma+    12  0       0       0
178 39024.901114 20 2 0.000000 + e X1Sigma+    13  0       0       0
179 40897.781376 20 2 0.000000 + e X1Sigma+    14  0       0       0
180 42584.054131 20 2 0.000000 + e X1Sigma+    15  0       0       0
181 44066.453842 20 2 0.000000 + e X1Sigma+    16  0       0       0
182 45321.465683 20 2 0.000000 + e X1Sigma+    17  0       0       0
183 46316.890367 20 2 0.000000 + e X1Sigma+    18  0       0       0
184 47007.431993 20 2 0.000000 + e X1Sigma+    19  0       0       0
185 47322.263838 20 2 0.000000 + e X1Sigma+    20  0       0       0
186 83330.301781 20 2 0.000000 + e B1Sigma+     0  0       0       0
187 84455.162931 20 2 0.000000 + e B1Sigma+     1  0       0       0
188 85544.821369 20 2 0.000000 + e B1Sigma+     2  0       0       0
189 86600.492808 20 2 0.000000 + e B1Sigma+     3  0       0       0
190 87623.359651 20 2 0.000000 + e B1Sigma+     4  0       0       0
191 88614.574349 20 2 0.000000 + e B1Sigma+     5  0       0       0
192 89575.280862 20 2 0.000000 + e B1Sigma+     6  0       0       0
193 90506.595953 20 2 0.000000 + e B1Sigma+     7  0       0       0
194 91409.597851 20 2 0.000000 + e B1Sigma+     8  0       0       0
195 92285.356662 20 2 0.000000 + e B1Sigma+     9  0       0       0
196 93134.90241 20 2 0.000000 + e B1Sigma+    10  0       0       0
197 93959.234362 20 2 0.000000 + e B1Sigma+    11  0       0       0
198 94759.323985 20 2 0.000000 + e B1Sigma+    12  0       0       0
199 95536.098936 20 2 0.000000 + e B1Sigma+    13  0       0       0
200 96290.437522 20 2 0.000000 + e B1Sigma+    14  0       0       0
201 97023.19441 20 2 0.000000 + e B1Sigma+    15  0       0       0
202 97735.178976 20 2 0.000000 + e B1Sigma+    16  0       0       0
203 98427.146906 20 2 0.000000 + e B1Sigma+    17  0       0       0
204 99099.823954 20 2 0.000000 + e B1Sigma+    18  0       0       0
205 99753.876963 20 2 0.000000 + e B1Sigma+    19  0       0       0
206 100389.94034 20 2 0.000000 + e B1Sigma+    20  0       0       0
207 101008.59672 20 2 0.000000 + e B1Sigma+    21  0       0       0
208 101610.39577 20 2 0.000000 + e B1Sigma+    22  0       0       0
209 102195.84929 20 2 0.000000 + e B1Sigma+    23  0       0       0
210 102765.44304 20 2 0.000000 + e B1Sigma+    24  0       0       0
211 103319.64229 20 2 0.000000 + e B1Sigma+    25  0       0       0
212 103858.90424 20 2 0.000000 + e B1Sigma+    26  0       0       0
213 104383.65156 20 2 0.000000 + e B1Sigma+    27  0       0       0
214 104894.29689 20 2 0.000000 + e B1Sigma+    28  0       0       0
215 105391.24956 20 2 0.000000 + e B1Sigma+    29  0       0       0
216 105874.90079 20 2 0.000000 + e B1Sigma+    30  0       0       0
217 106345.63979 20 2 0.000000 + e B1Sigma+    31  0       0       0
218 106803.82218 20 2 0.000000 + e B1Sigma+    32  0       0       0
219 107249.83104 20 2 0.000000 + e B1Sigma+    33  0       0       0
220 107684.02857 20 2 0.000000 + e B1Sigma+    34  0       0       0
221 108106.76096 20 2 0.000000 + e B1Sigma+    35  0       0       0
222 108518.34585 20 2 0.000000 + e B1Sigma+    36  0       0       0
223 108919.06783 20 2 0.000000 + e B1Sigma+    37  0       0       0
224 109309.25814 20 2 0.000000 + e B1Sigma+    38  0       0       0
225 109689.27649 20 2 0.000000 + e B1Sigma+    39  0       0       0
226 110059.41153 20 2 0.000000 + e B1Sigma+    40  0       0       0
227 110419.95535 20 2 0.000000 + e B1Sigma+    41  0       0       0
228 110771.22214 20 2 0.000000 + e B1Sigma+    42  0       0       0
229 111113.48074 20 2 0.000000 + e B1Sigma+    43  0       0       0
230 111447.01542 20 2 0.000000 + e B1Sigma+    44  0       0       0
231 111772.09412 20 2 0.000000 + e B1Sigma+    45  0       0       0
232 112088.97589 20 2 0.000000 + e B1Sigma+    46  0       0       0
233 112397.9162 20 2 0.000000 + e B1Sigma+    47  0       0       0
234 112699.15856 20 2 0.000000 + e B1Sigma+    48  0       0       0
235 112992.94811 20 2 0.000000 + e B1Sigma+    49  0       0       0
236 113279.55319 20 2 0.000000 + e B1Sigma+    50  0       0       0
237 113559.29546 20 2 0.000000 + e B1Sigma+    51  0       0       0
238 113832.49366 20 2 0.000000 + e B1Sigma+    52  0       0       0
239 114099.24035 20 2 0.000000 + e B1Sigma+    53  0       0       0
240 114359.34899 20 2 0.000000 + e B1Sigma+    54  0       0       0
241 114612.97008 20 2 0.000000 + e B1Sigma+    55  0       0       0
242 114860.78734 20 2 0.000000 + e B1Sigma+    56  0       0       0
243 115102.82838 20 2 0.000000 + e B1Sigma+    57  0       0       0
244 115339.10461 20 2 0.000000 + e B1Sigma+    58  0       0       0
245 115570.48449 20 2 0.000000 + e B1Sigma+    59  0       0       0
246 246.410848 28 3 0.000000 - e X1Sigma+     0  0       0       0
247 4199.846684 28 3 0.000000 - e X1Sigma+     1  0       0       0
248 7980.508461 28 3 0.000000 - e X1Sigma+     2  0       0       0
249 11594.275703 28 3 0.000000 - e X1Sigma+     3  0       0       0
250 15044.058815 28 3 0.000000 - e X1Sigma+     4  0       0       0
251 18335.189796 28 3 0.000000 - e X1Sigma+     5  0       0       0
252 21469.939619 28 3 0.000000 - e X1Sigma+     6  0       0       0
253 24450.194135 28 3 0.000000 - e X1Sigma+     7  0       0       0
254 27277.756107 28 3 0.000000 - e X1Sigma+     8  0       0       0
255 29953.042399 28 3 0.000000 - e X1Sigma+     9  0       0       0
256 32475.312615 28 3 0.000000 - e X1Sigma+    10  0       0       0
257 34842.368581 28 3 0.000000 - e X1Sigma+    11  0       0       0
258 37050.224621 28 3 0.000000 - e X1Sigma+    12  0       0       0
259 39092.746661 28 3 0.000000 - e X1Sigma+    13  0       0       0
260 40960.941781 28 3 0.000000 - e X1Sigma+    14  0       0       0
261 42642.153897 28 3 0.000000 - e X1Sigma+    15  0       0       0
262 44118.960014 28 3 0.000000 - e X1Sigma+    16  0       0       0
263 45367.599567 28 3 0.000000 - e X1Sigma+    17  0       0       0
264 46355.39657 28 3 0.000000 - e X1Sigma+    18  0       0       0
265 47036.066133 28 3 0.000000 - e X1Sigma+    19  0       0       0
266 47331.058208 28 3 0.000000 - e X1Sigma+    20  0       0       0
267 47663.828525 28 3 0.000000 - e X1Sigma+    49  0       0       0
268 83354.405794 28 3 0.000000 - e B1Sigma+     0  0       0       0
269 84479.153423 28 3 0.000000 - e B1Sigma+     1  0       0       0
270 85568.694788 28 3 0.000000 - e B1Sigma+     2  0       0       0
271 86624.247405 28 3 0.000000 - e B1Sigma+     3  0       0       0
272 87646.99507 28 3 0.000000 - e B1Sigma+     4  0       0       0
273 88638.091417 28 3 0.000000 - e B1Sigma+     5  0       0       0
274 89598.681262 28 3 0.000000 - e B1Sigma+     6  0       0       0
275 90529.881347 28 3 0.000000 - e B1Sigma+     7  0       0       0
276 91432.769771 28 3 0.000000 - e B1Sigma+     8  0       0       0
277 92308.416267 28 3 0.000000 - e B1Sigma+     9  0       0       0
278 93157.849937 28 3 0.000000 - e B1Sigma+    10  0       0       0
279 93982.069286 28 3 0.000000 - e B1Sigma+    11  0       0       0
280 94782.044591 28 3 0.000000 - e B1Sigma+    12  0       0       0
281 95558.701872 28 3 0.000000 - e B1Sigma+    13  0       0       0
282 96312.917946 28 3 0.000000 - e B1Sigma+    14  0       0       0
283 97045.546336 28 3 0.000000 - e B1Sigma+    15  0       0       0
284 97757.39474 28 3 0.000000 - e B1Sigma+    16  0       0       0
285 98449.218189 28 3 0.000000 - e B1Sigma+    17  0       0       0
286 99121.741675 28 3 0.000000 - e B1Sigma+    18  0       0       0
287 99775.632094 28 3 0.000000 - e B1Sigma+    19  0       0       0
288 100411.52405 28 3 0.000000 - e B1Sigma+    20  0       0       0
289 101030.00075 28 3 0.000000 - e B1Sigma+    21  0       0       0
290 101631.6128 28 3 0.000000 - e B1Sigma+    22  0       0       0
291 102216.87258 28 3 0.000000 - e B1Sigma+    23  0       0       0
292 102786.26665 28 3 0.000000 - e B1Sigma+    24  0       0       0
293 103340.26128 28 3 0.000000 - e B1Sigma+    25  0       0       0
294 103879.31345 28 3 0.000000 - e B1Sigma+    26  0       0       0
295 104403.84613 28 3 0.000000 - e B1Sigma+    27  0       0       0
296 104914.27227 28 3 0.000000 - e B1Sigma+    28  0       0       0
297 105411.0013 28 3 0.000000 - e B1Sigma+    29  0       0       0
298 105894.42518 28 3 0.000000 - e B1Sigma+    30  0       0       0
299 106364.93309 28 3 0.000000 - e B1Sigma+    31  0       0       0
300 106822.88119 28 3 0.000000 - e B1Sigma+    32  0       0       0
301 107268.65461 28 3 0.000000 - e B1Sigma+    33  0       0       0
302 107702.61442 28 3 0.000000 - e B1Sigma+    34  0       0       0
303 108125.10824 28 3 0.000000 - e B1Sigma+    35  0       0       0
304 108536.45191 28 3 0.000000 - e B1Sigma+    36  0       0       0
305 108936.93116 28 3 0.000000 - e B1Sigma+    37  0       0       0
306 109326.87981 28 3 0.000000 - e B1Sigma+    38  0       0       0
307 109706.65767 28 3 0.000000 - e B1Sigma+    39  0       0       0
308 110076.55084 28 3 0.000000 - e B1Sigma+    40  0       0       0
309 110436.85464 28 3 0.000000 - e B1Sigma+    41  0       0       0
310 110787.88195 28 3 0.000000 - e B1Sigma+    42  0       0       0
311 111129.9024 28 3 0.000000 - e B1Sigma+    43  0       0       0
312 111463.20088 28 3 0.000000 - e B1Sigma+    44  0       0       0
313 111788.04491 28 3 0.000000 - e B1Sigma+    45  0       0       0
314 112104.69475 28 3 0.000000 - e B1Sigma+    46  0       0       0
315 112413.40551 28 3 0.000000 - e B1Sigma+    47  0       0       0
316 112714.42226 28 3 0.000000 - e B1Sigma+    48  0       0       0
317 113007.99107 28 3 0.000000 - e B1Sigma+    49  0       0       0
318 113294.38463 28 3 0.000000 - e B1Sigma+    50  0       0       0
319 113573.92925 28 3 0.000000 - e B1Sigma+    51  0       0       0
320 113846.94394 28 3 0.000000 - e B1Sigma+    52  0       0       0
321 114113.51159 28 3 0.000000 - e B1Sigma+    53  0       0       0
322 114373.45195 28 3 0.000000 - e B1Sigma+    54  0       0       0
323 114626.96765 28 3 0.000000 - e B1Sigma+    55  0       0       0
324 114874.77448 28 3 0.000000 - e B1Sigma+    56  0       0       0
325 115116.93125 28 3 0.000000 - e B1Sigma+    57  0       0       0
326 115353.7125 28 3 0.000000 - e B1Sigma+    58  0       0       0
327 115587.24603 28 3 0.000000 - e B1Sigma+    59  0       0       0
328 410.346608 36 4 0.000000 + e X1Sigma+     0  0       0       0
329 4357.627825 36 4 0.000000 + e X1Sigma+     1  0       0       0
330 8132.266947 36 4 0.000000 + e X1Sigma+     2  0       0       0
331 11740.189966 36 4 0.000000 + e X1Sigma+     3  0       0       0
332 15184.244743 36 4 0.000000 + e X1Sigma+     4  0       0       0
333 18469.737387 36 4 0.000000 + e X1Sigma+     5  0       0       0
334 21598.974431 36 4 0.000000 + e X1Sigma+     6  0       0       0
335 24573.783183 36 4 0.000000 + e X1Sigma+     7  0       0       0
336 27395.92855 36 4 0.000000 + e X1Sigma+     8  0       0       0
337 30065.813638 36 4 0.000000 + e X1Sigma+     9  0       0       0
338 32582.653145 36 4 0.000000 + e X1Sigma+    10  0       0       0
339 34944.192834 36 4 0.000000 + e X1Sigma+    11  0       0       0
340 37146.386224 36 4 0.000000 + e X1Sigma+    12  0       0       0
341 39183.014069 36 4 0.000000 + e X1Sigma+    13  0       0       0
342 41044.973253 36 4 0.000000 + e X1Sigma+    14  0       0       0
343 42719.467978 36 4 0.000000 + e X1Sigma+    15  0       0       0
344 44188.88446 36 4 0.000000 + e X1Sigma+    16  0       0       0
345 45429.159576 36 4 0.000000 + e X1Sigma+    17  0       0       0
346 46406.975251 36 4 0.000000 + e X1Sigma+    18  0       0       0
347 47074.525504 36 4 0.000000 + e X1Sigma+    19  0       0       0
348 47341.738752 36 4 0.000000 + e X1Sigma+    20  0       0       0
349 47671.674258 36 4 0.000000 + e X1Sigma+    49  0       0       0
350 83386.521639 36 4 0.000000 + e B1Sigma+     0  0       0       0
351 84511.115504 36 4 0.000000 + e B1Sigma+     1  0       0       0
352 85600.498224 36 4 0.000000 + e B1Sigma+     2  0       0       0
353 86655.889705 36 4 0.000000 + e B1Sigma+     3  0       0       0
354 87678.475582 36 4 0.000000 + e B1Sigma+     4  0       0       0
355 88669.411061 36 4 0.000000 + e B1Sigma+     5  0       0       0
356 89629.842089 36 4 0.000000 + e B1Sigma+     6  0       0       0
357 90560.885377 36 4 0.000000 + e B1Sigma+     7  0       0       0
358 91463.618868 36 4 0.000000 + e B1Sigma+     8  0       0       0
359 92339.111803 36 4 0.000000 + e B1Sigma+     9  0       0       0
360 93188.392075 36 4 0.000000 + e B1Sigma+    10  0       0       0
361 94012.457201 36 4 0.000000 + e B1Sigma+    11  0       0       0
362 94812.275903 36 4 0.000000 + e B1Sigma+    12  0       0       0
363 95588.772056 36 4 0.000000 + e B1Sigma+    13  0       0       0
364 96342.820552 36 4 0.000000 + e B1Sigma+    14  0       0       0
365 97075.273417 36 4 0.000000 + e B1Sigma+    15  0       0       0
366 97786.936131 36 4 0.000000 + e B1Sigma+    16  0       0       0
367 98478.562896 36 4 0.000000 + e B1Sigma+    17  0       0       0
368 99150.87765 36 4 0.000000 + e B1Sigma+    18  0       0       0
369 99804.547374 36 4 0.000000 + e B1Sigma+    19  0       0       0
370 100440.20686 36 4 0.000000 + e B1Sigma+    20  0       0       0
371 101058.44013 36 4 0.000000 + e B1Sigma+    21  0       0       0
372 101659.79894 36 4 0.000000 + e B1Sigma+    22  0       0       0
373 102244.79646 36 4 0.000000 + e B1Sigma+    23  0       0       0
374 102813.92037 36 4 0.000000 + e B1Sigma+    24  0       0       0
375 103367.63829 36 4 0.000000 + e B1Sigma+    25  0       0       0
376 103906.40692 36 4 0.000000 + e B1Sigma+    26  0       0       0
377 104430.64967 36 4 0.000000 + e B1Sigma+    27  0       0       0
378 104940.77994 36 4 0.000000 + e B1Sigma+    28  0       0       0
379 105437.20726 36 4 0.000000 + e B1Sigma+    29  0       0       0
380 105920.32462 36 4 0.000000 + e B1Sigma+    30  0       0       0
381 106390.52104 36 4 0.000000 + e B1Sigma+    31  0       0       0
382 106848.15358 36 4 0.000000 + e B1Sigma+    32  0       0       0
383 107293.6099 36 4 0.000000 + e B1Sigma+    33  0       0       0
384 107727.24967 36 4 0.000000 + e B1Sigma+    34  0       0       0
385 108149.42233 36 4 0.000000 + e B1Sigma+    35  0       0       0
386 108560.44136 36 4 0.000000 + e B1Sigma+    36  0       0       0
387 108960.59423 36 4 0.000000 + e B1Sigma+    37  0       0       0
388 109350.21816 36 4 0.000000 + e B1Sigma+    38  0       0       0
389 109729.67275 36 4 0.000000 + e B1Sigma+    39  0       0       0
390 110099.24104 36 4 0.000000 + e B1Sigma+    40  0       0       0
391 110459.22261 36 4 0.000000 + e B1Sigma+    41  0       0       0
392 110809.92836 36 4 0.000000 + e B1Sigma+    42  0       0       0
393 111151.62922 36 4 0.000000 + e B1Sigma+    43  0       0       0
394 111484.6107 36 4 0.000000 + e B1Sigma+    44  0       0       0
395 111809.13986 36 4 0.000000 + e B1Sigma+    45  0       0       0
396 112125.47856 36 4 0.000000 + e B1Sigma+    46  0       0       0
397 112433.88141 36 4 0.000000 + e B1Sigma+    47  0       0       0
398 112734.59563 36 4 0.000000 + e B1Sigma+    48  0       0       0
399 113027.86891 36 4 0.000000 + e B1Sigma+    49  0       0       0
400 113313.9802 36 4 0.000000 + e B1Sigma+    50  0       0       0
401 113593.26281 36 4 0.000000 + e B1Sigma+    51  0       0       0
402 113866.0371 36 4 0.000000 + e B1Sigma+    52  0       0       0
403 114132.37647 36 4 0.000000 + e B1Sigma+    53  0       0       0
404 114392.11828 36 4 0.000000 + e B1Sigma+    54  0       0       0
405 114645.54924 36 4 0.000000 + e B1Sigma+    55  0       0       0
406 114893.45207 36 4 0.000000 + e B1Sigma+    56  0       0       0
407 115136.00781 36 4 0.000000 + e B1Sigma+    57  0       0       0
408 115374.13324 36 4 0.000000 + e B1Sigma+    58  0       0       0
409 115614.66728 36 4 0.000000 + e B1Sigma+    59  0       0       0
410 614.886785 44 5 0.000000 - e X1Sigma+     0  0       0       0
411 4554.484476 44 5 0.000000 - e X1Sigma+     1  0       0       0
412 8321.605165 44 5 0.000000 - e X1Sigma+     2  0       0       0
413 11922.230915 44 5 0.000000 - e X1Sigma+     3  0       0       0
414 15359.135248 44 5 0.000000 - e X1Sigma+     4  0       0       0
415 18637.587183 44 5 0.000000 - e X1Sigma+     5  0       0       0
416 21759.938987 44 5 0.000000 - e X1Sigma+     6  0       0       0
417 24727.946802 44 5 0.000000 - e X1Sigma+     7  0       0       0
418 27543.325977 44 5 0.000000 - e X1Sigma+     8  0       0       0
419 30206.462069 44 5 0.000000 - e X1Sigma+     9  0       0       0
420 32716.513839 44 5 0.000000 - e X1Sigma+    10  0       0       0
421 35071.156821 44 5 0.000000 - e X1Sigma+    11  0       0       0
422 37266.269232 44 5 0.000000 - e X1Sigma+    12  0       0       0
423 39295.527673 44 5 0.000000 - e X1Sigma+    13  0       0       0
424 41149.697114 44 5 0.000000 - e X1Sigma+    14  0       0       0
425 42815.819738 44 5 0.000000 - e X1Sigma+    15  0       0       0
426 44276.067457 44 5 0.000000 - e X1Sigma+    16  0       0       0
427 45506.033717 44 5 0.000000 - e X1Sigma+    17  0       0       0
428 46471.586746 44 5 0.000000 - e X1Sigma+    18  0       0       0
429 47122.672384 44 5 0.000000 - e X1Sigma+    19  0       0       0
430 47353.789325 44 5 0.000000 - e X1Sigma+    20  0       0       0
431 47689.426848 44 5 0.000000 - e X1Sigma+    49  0       0       0
432 83426.629825 44 5 0.000000 - e B1Sigma+     0  0       0       0
433 84551.027644 44 5 0.000000 - e B1Sigma+     1  0       0       0
434 85640.207997 44 5 0.000000 - e B1Sigma+     2  0       0       0
435 86695.393743 44 5 0.000000 - e B1Sigma+     3  0       0       0
436 87717.772796 44 5 0.000000 - e B1Sigma+     4  0       0       0
437 88708.502311 44 5 0.000000 - e B1Sigma+     5  0       0       0
438 89668.729638 44 5 0.000000 - e B1Sigma+     6  0       0       0
439 90599.571447 44 5 0.000000 - e B1Sigma+     7  0       0       0
440 91502.105515 44 5 0.000000 - e B1Sigma+     8  0       0       0
441 92377.400467 44 5 0.000000 - e B1Sigma+     9  0       0       0
442 93226.482723 44 5 0.000000 - e B1Sigma+    10  0       0       0
443 94050.348615 44 5 0.000000 - e B1Sigma+    11  0       0       0
444 94849.964963 44 5 0.000000 - e B1Sigma+    12  0       0       0
445 95626.253022 44 5 0.000000 - e B1Sigma+    13  0       0       0
446 96380.085379 44 5 0.000000 - e B1Sigma+    14  0       0       0
447 97112.312229 44 5 0.000000 - e B1Sigma+    15  0       0       0
448 97823.736316 44 5 0.000000 - e B1Sigma+    16  0       0       0
449 98515.110874 44 5 0.000000 - e B1Sigma+    17  0       0       0
450 99187.158466 44 5 0.000000 - e B1Sigma+    18  0       0       0
451 99840.54621 44 5 0.000000 - e B1Sigma+    19  0       0       0
452 100475.90905 44 5 0.000000 - e B1Sigma+    20  0       0       0
453 101093.83197 44 5 0.000000 - e B1Sigma+    21  0       0       0
454 101694.86817 44 5 0.000000 - e B1Sigma+    22  0       0       0
455 102279.53181 44 5 0.000000 - e B1Sigma+    23  0       0       0
456 102848.31195 44 5 0.000000 - e B1Sigma+    24  0       0       0
457 103401.678 44 5 0.000000 - e B1Sigma+    25  0       0       0
458 103940.08627 44 5 0.000000 - e B1Sigma+    26  0       0       0
459 104463.96082 44 5 0.000000 - e B1Sigma+    27  0       0       0
460 104973.71571 44 5 0.000000 - e B1Sigma+    28  0       0       0
461 105469.76052 44 5 0.000000 - e B1Sigma+    29  0       0       0
462 105952.48955 44 5 0.000000 - e B1Sigma+    30  0       0       0
463 106422.29151 44 5 0.000000 - e B1Sigma+    31  0       0       0
464 106879.52476 44 5 0.000000 - e B1Sigma+    32  0       0       0
465 107324.57992 44 5 0.000000 - e B1Sigma+    33  0       0       0
466 107757.81502 44 5 0.000000 - e B1Sigma+    34  0       0       0
467 108179.58162 44 5 0.000000 - e B1Sigma+    35  0       0       0
468 108590.19036 44 5 0.000000 - e B1Sigma+    36  0       0       0
469 108989.93118 44 5 0.000000 - e B1Sigma+    37  0       0       0
470 109379.14548 44 5 0.000000 - e B1Sigma+    38  0       0       0
471 109758.1921 44 5 0.000000 - e B1Sigma+    39  0       0       0
472 110127.35079 44 5 0.000000 - e B1Sigma+    40  0       0       0
473 110486.92635 44 5 0.000000 - e B1Sigma+    41  0       0       0
474 110837.22687 44 5 0.000000 - e B1Sigma+    42  0       0       0
475 111178.52518 44 5 0.000000 - e B1Sigma+    43  0       0       0
476 111511.10737 44 5 0.000000 - e B1Sigma+    44  0       0       0
477 111835.23989 44 5 0.000000 - e B1Sigma+    45  0       0       0
478 112151.18641 44 5 0.000000 - e B1Sigma+    46  0       0       0
479 112459.20076 44 5 0.000000 - e B1Sigma+    47  0       0       0
480 112759.53252 44 5 0.000000 - e B1Sigma+    48  0       0       0
481 113052.43122 44 5 0.000000 - e B1Sigma+    49  0       0       0
482 113338.18324 44 5 0.000000 - e B1Sigma+    50  0       0       0
483 113617.12989 44 5 0.000000 - e B1Sigma+    51  0       0       0
484 113889.59168 44 5 0.000000 - e B1Sigma+    52  0       0       0
485 114155.63091 44 5 0.000000 - e B1Sigma+    53  0       0       0
486 114415.11431 44 5 0.000000 - e B1Sigma+    54  0       0       0
487 114668.44253 44 5 0.000000 - e B1Sigma+    55  0       0       0
488 114916.49571 44 5 0.000000 - e B1Sigma+    56  0       0       0
489 115159.68644 44 5 0.000000 - e B1Sigma+    57  0       0       0
490 115400.07151 44 5 0.000000 - e B1Sigma+    58  0       0       0
491 115659.40159 44 5 0.000000 - e B1Sigma+    59  0       0       0
492 859.779649 52 6 0.000000 + e X1Sigma+     0  0       0       0
493 4790.171355 52 6 0.000000 + e X1Sigma+     1  0       0       0
494 8548.284432 52 6 0.000000 + e X1Sigma+     2  0       0       0
495 12140.165115 52 6 0.000000 + e X1Sigma+     3  0       0       0
496 15568.503455 52 6 0.000000 + e X1Sigma+     4  0       0       0
497 18838.517203 52 6 0.000000 + e X1Sigma+     5  0       0       0
498 21952.615 52 6 0.000000 + e X1Sigma+     6  0       0       0
499 24912.470734 52 6 0.000000 + e X1Sigma+     7  0       0       0
500 27719.737104 52 6 0.000000 + e X1Sigma+     8  0       0       0
501 30374.777825 52 6 0.000000 + e X1Sigma+     9  0       0       0
502 32876.68459 52 6 0.000000 + e X1Sigma+    10  0       0       0
503 35223.047902 52 6 0.000000 + e X1Sigma+    11  0       0       0
504 37409.655223 52 6 0.000000 + e X1Sigma+    12  0       0       0
505 39430.058768 52 6 0.000000 + e X1Sigma+    13  0       0       0
506 41274.868364 52 6 0.000000 + e X1Sigma+    14  0       0       0
507 42930.940671 52 6 0.000000 + e X1Sigma+    15  0       0       0
508 44380.21055 52 6 0.000000 + e X1Sigma+    16  0       0       0
509 45597.888935 52 6 0.000000 + e X1Sigma+    17  0       0       0
510 46548.820888 52 6 0.000000 + e X1Sigma+    18  0       0       0
511 47179.658696 52 6 0.000000 + e X1Sigma+    19  0       0       0
512 47366.674171 52 6 0.000000 + e X1Sigma+    22  0       0       0
513 47727.342175 52 6 0.000000 + e X1Sigma+    49  0       0       0
514 83474.706086 52 6 0.000000 + e B1Sigma+     0  0       0       0
515 84598.863068 52 6 0.000000 + e B1Sigma+     1  0       0       0
516 85687.794677 52 6 0.000000 + e B1Sigma+     2  0       0       0
517 86742.727281 52 6 0.000000 + e B1Sigma+     3  0       0       0
518 87764.851492 52 6 0.000000 + e B1Sigma+     4  0       0       0
519 88755.326791 52 6 0.000000 + e B1Sigma+     5  0       0       0
520 89715.302191 52 6 0.000000 + e B1Sigma+     6  0       0       0
521 90645.894308 52 6 0.000000 + e B1Sigma+     7  0       0       0
522 91548.180764 52 6 0.000000 + e B1Sigma+     8  0       0       0
523 92423.229448 52 6 0.000000 + e B1Sigma+     9  0       0       0
524 93272.065073 52 6 0.000000 + e B1Sigma+    10  0       0       0
525 94095.682607 52 6 0.000000 + e B1Sigma+    11  0       0       0
526 94895.046658 52 6 0.000000 + e B1Sigma+    12  0       0       0
527 95671.075421 52 6 0.000000 + e B1Sigma+    13  0       0       0
528 96424.638862 52 6 0.000000 + e B1Sigma+    14  0       0       0
529 97156.585037 52 6 0.000000 + e B1Sigma+    15  0       0       0
530 97867.713464 52 6 0.000000 + e B1Sigma+    16  0       0       0
531 98558.776314 52 6 0.000000 + e B1Sigma+    17  0       0       0
532 99230.494428 52 6 0.000000 + e B1Sigma+    18  0       0       0
533 99883.535123 52 6 0.000000 + e B1Sigma+    19  0       0       0
534 100518.53341 52 6 0.000000 + e B1Sigma+    20  0       0       0
535 101136.07542 52 6 0.000000 + e B1Sigma+    21  0       0       0
536 101736.71597 52 6 0.000000 + e B1Sigma+    22  0       0       0
537 102320.97044 52 6 0.000000 + e B1Sigma+    23  0       0       0
538 102889.32956 52 6 0.000000 + e B1Sigma+    24  0       0       0
539 103442.26502 52 6 0.000000 + e B1Sigma+    25  0       0       0
540 103980.2326 52 6 0.000000 + e B1Sigma+    26  0       0       0
541 104503.65727 52 6 0.000000 + e B1Sigma+    27  0       0       0
542 105012.95401 52 6 0.000000 + e B1Sigma+    28  0       0       0
543 105508.53235 52 6 0.000000 + e B1Sigma+    29  0       0       0
544 105990.78828 52 6 0.000000 + e B1Sigma+    30  0       0       0
545 106460.1099 52 6 0.000000 + e B1Sigma+    31  0       0       0
546 106916.85747 52 6 0.000000 + e B1Sigma+    32  0       0       0
547 107361.42473 52 6 0.000000 + e B1Sigma+    33  0       0       0
548 107794.168 52 6 0.000000 + e B1Sigma+    34  0       0       0
549 108215.44107 52 6 0.000000 + e B1Sigma+    35  0       0       0
550 108625.55145 52 6 0.000000 + e B1Sigma+    36  0       0       0
551 109024.79243 52 6 0.000000 + e B1Sigma+    37  0       0       0
552 109413.51021 52 6 0.000000 + e B1Sigma+    38  0       0       0
553 109792.06208 52 6 0.000000 + e B1Sigma+    39  0       0       0
554 110160.72472 52 6 0.000000 + e B1Sigma+    40  0       0       0
555 110519.80887 52 6 0.000000 + e B1Sigma+    41  0       0       0
556 110869.61894 52 6 0.000000 + e B1Sigma+    42  0       0       0
557 111210.43032 52 6 0.000000 + e B1Sigma+    43  0       0       0
558 111542.52954 52 6 0.000000 + e B1Sigma+    44  0       0       0
559 111866.18227 52 6 0.000000 + e B1Sigma+    45  0       0       0
560 112181.65407 52 6 0.000000 + e B1Sigma+    46  0       0       0
561 112489.19746 52 6 0.000000 + e B1Sigma+    47  0       0       0
562 112789.06407 52 6 0.000000 + e B1Sigma+    48  0       0       0
563 113081.50484 52 6 0.000000 + e B1Sigma+    49  0       0       0
564 113366.81325 52 6 0.000000 + e B1Sigma+    50  0       0       0
565 113645.3369 52 6 0.000000 + e B1Sigma+    51  0       0       0
566 113917.39017 52 6 0.000000 + e B1Sigma+    52  0       0       0
567 114183.01655 52 6 0.000000 + e B1Sigma+    53  0       0       0
568 114442.11616 52 6 0.000000 + e B1Sigma+    54  0       0       0
569 114695.213 52 6 0.000000 + e B1Sigma+    55  0       0       0
570 114943.27097 52 6 0.000000 + e B1Sigma+    56  0       0       0
571 115186.95503 52 6 0.000000 + e B1Sigma+    57  0       0       0
572 115429.58135 52 6 0.000000 + e B1Sigma+    58  0       0       0
573 115731.97314 52 6 0.000000 + e B1Sigma+    59  0       0       0
574 1144.724403 60 7 0.000000 - e X1Sigma+     0  0       0       0
575 5064.395349 60 7 0.000000 - e X1Sigma+     1  0       0       0
576 8812.019558 60 7 0.000000 - e X1Sigma+     2  0       0       0
577 12393.713586 60 7 0.000000 - e X1Sigma+     3  0       0       0
578 15812.078151 60 7 0.000000 - e X1Sigma+     4  0       0       0
579 19072.262202 60 7 0.000000 - e X1Sigma+     5  0       0       0
580 22176.741546 60 7 0.000000 - e X1Sigma+     6  0       0       0
581 25127.098738 60 7 0.000000 - e X1Sigma+     7  0       0       0
582 27924.909218 60 7 0.000000 - e X1Sigma+     8  0       0       0
583 30570.509735 60 7 0.000000 - e X1Sigma+     9  0       0       0
584 33062.913559 60 7 0.000000 - e X1Sigma+    10  0       0       0
585 35399.610284 60 7 0.000000 - e X1Sigma+    11  0       0       0
586 37576.279114 60 7 0.000000 - e X1Sigma+    12  0       0       0
587 39586.324134 60 7 0.000000 - e X1Sigma+    13  0       0       0
588 41420.170622 60 7 0.000000 - e X1Sigma+    14  0       0       0
589 43064.455579 60 7 0.000000 - e X1Sigma+    15  0       0       0
590 44500.836437 60 7 0.000000 - e X1Sigma+    16  0       0       0
591 45704.067901 60 7 0.000000 - e X1Sigma+    17  0       0       0
592 46637.641457 60 7 0.000000 - e X1Sigma+    18  0       0       0
593 47243.363861 60 7 0.000000 - e X1Sigma+    19  0       0       0
594 47380.027588 60 7 0.000000 - e X1Sigma+    25  0       0       0
595 47382.98221 60 7 0.000000 - e X1Sigma+    26  0       0       0
596 47798.648086 60 7 0.000000 - e X1Sigma+    49  0       0       0
597 83530.721455 60 7 0.000000 - e B1Sigma+     0  0       0       0
598 84654.589837 60 7 0.000000 - e B1Sigma+     1  0       0       0
599 85743.223197 60 7 0.000000 - e B1Sigma+     2  0       0       0
600 86797.851947 60 7 0.000000 - e B1Sigma+     3  0       0       0
601 87819.6698 60 7 0.000000 - e B1Sigma+     4  0       0       0
602 88809.83893 60 7 0.000000 - e B1Sigma+     5  0       0       0
603 89769.510268 60 7 0.000000 - e B1Sigma+     6  0       0       0
604 90699.800367 60 7 0.000000 - e B1Sigma+     7  0       0       0
605 91601.786723 60 7 0.000000 - e B1Sigma+     8  0       0       0
606 92476.536374 60 7 0.000000 - e B1Sigma+     9  0       0       0
607 93325.072121 60 7 0.000000 - e B1Sigma+    10  0       0       0
608 94148.387423 60 7 0.000000 - e B1Sigma+    11  0       0       0
609 94947.444397 60 7 0.000000 - e B1Sigma+    12  0       0       0
610 95723.157785 60 7 0.000000 - e B1Sigma+    13  0       0       0
611 96476.394693 60 7 0.000000 - e B1Sigma+    14  0       0       0
612 97208.000746 60 7 0.000000 - e B1Sigma+    15  0       0       0
613 97918.771802 60 7 0.000000 - e B1Sigma+    16  0       0       0
614 98609.458905 60 7 0.000000 - e B1Sigma+    17  0       0       0
615 99280.780811 60 7 0.000000 - e B1Sigma+    18  0       0       0
616 99933.405121 60 7 0.000000 - e B1Sigma+    19  0       0       0
617 100567.96677 60 7 0.000000 - e B1Sigma+    20  0       0       0
618 101185.0532 60 7 0.000000 - e B1Sigma+    21  0       0       0
619 101785.221 60 7 0.000000 - e B1Sigma+    22  0       0       0
620 102368.98704 60 7 0.000000 - e B1Sigma+    23  0       0       0
621 102936.84391 60 7 0.000000 - e B1Sigma+    24  0       0       0
622 103489.26612 60 7 0.000000 - e B1Sigma+    25  0       0       0
623 104026.70884 60 7 0.000000 - e B1Sigma+    26  0       0       0
624 104549.59825 60 7 0.000000 - e B1Sigma+    27  0       0       0
625 105058.35054 60 7 0.000000 - e B1Sigma+    28  0       0       0
626 105553.37511 60 7 0.000000 - e B1Sigma+    29  0       0       0
627 106035.06999 60 7 0.000000 - e B1Sigma+    30  0       0       0
628 106503.82233 60 7 0.000000 - e B1Sigma+    31  0       0       0
629 106959.99506 60 7 0.000000 - e B1Sigma+    32  0       0       0
630 107403.98491 60 7 0.000000 - e B1Sigma+    33  0       0       0
631 107836.14663 60 7 0.000000 - e B1Sigma+    34  0       0       0
632 108256.83613 60 7 0.000000 - e B1Sigma+    35  0       0       0
633 108666.35762 60 7 0.000000 - e B1Sigma+    36  0       0       0
634 109065.00883 60 7 0.000000 - e B1Sigma+    37  0       0       0
635 109453.14132 60 7 0.000000 - e B1Sigma+    38  0       0       0
636 109831.10962 60 7 0.000000 - e B1Sigma+    39  0       0       0
637 110199.18814 60 7 0.000000 - e B1Sigma+    40  0       0       0
638 110557.69396 60 7 0.000000 - e B1Sigma+    41  0       0       0
639 110906.92701 60 7 0.000000 - e B1Sigma+    42  0       0       0
640 111247.16597 60 7 0.000000 - e B1Sigma+    43  0       0       0
641 111578.69751 60 7 0.000000 - e B1Sigma+    44  0       0       0
642 111901.78661 60 7 0.000000 - e B1Sigma+    45  0       0       0
643 112216.70057 60 7 0.000000 - e B1Sigma+    46  0       0       0
644 112523.69025 60 7 0.000000 - e B1Sigma+    47  0       0       0
645 112823.00866 60 7 0.000000 - e B1Sigma+    48  0       0       0
646 113114.90753 60 7 0.000000 - e B1Sigma+    49  0       0       0
647 113399.68588 60 7 0.000000 - e B1Sigma+    50  0       0       0
648 113677.69322 60 7 0.000000 - e B1Sigma+    51  0       0       0
649 113949.22577 60 7 0.000000 - e B1Sigma+    52  0       0       0
650 114214.29265 60 7 0.000000 - e B1Sigma+    53  0       0       0
651 114472.81924 60 7 0.000000 - e B1Sigma+    54  0       0       0
652 114725.42803 60 7 0.000000 - e B1Sigma+    55  0       0       0
653 114973.08072 60 7 0.000000 - e B1Sigma+    56  0       0       0
654 115216.54514 60 7 0.000000 - e B1Sigma+    57  0       0       0
655 115459.71438 60 7 0.000000 - e B1Sigma+    58  0       0       0
656 115844.91501 60 7 0.000000 - e B1Sigma+    59  0       0       0
657 1469.371867 68 8 0.000000 + e X1Sigma+     0  0       0       0
658 5376.816173 68 8 0.000000 + e X1Sigma+     1  0       0       0
659 9112.479508 68 8 0.000000 + e X1Sigma+     2  0       0       0
660 12682.552431 68 8 0.000000 + e X1Sigma+     3  0       0       0
661 16089.544346 68 8 0.000000 + e X1Sigma+     4  0       0       0
662 19338.514271 68 8 0.000000 + e X1Sigma+     5  0       0       0
663 22432.01562 68 8 0.000000 + e X1Sigma+     6  0       0       0
664 25371.533059 68 8 0.000000 + e X1Sigma+     7  0       0       0
665 28158.548641 68 8 0.000000 + e X1Sigma+     8  0       0       0
666 30793.365795 68 8 0.000000 + e X1Sigma+     9  0       0       0
667 33274.907682 68 8 0.000000 + e X1Sigma+    10  0       0       0
668 35600.545706 68 8 0.000000 + e X1Sigma+    11  0       0       0
669 37765.83021 68 8 0.000000 + e X1Sigma+    12  0       0       0
670 39763.987638 68 8 0.000000 + e X1Sigma+    13  0       0       0
671 41585.217992 68 8 0.000000 + e X1Sigma+    14  0       0       0
672 43215.882236 68 8 0.000000 + e X1Sigma+    15  0       0       0
673 44637.276983 68 8 0.000000 + e X1Sigma+    16  0       0       0
674 45823.53714 68 8 0.000000 + e X1Sigma+    17  0       0       0
675 46736.237102 68 8 0.000000 + e X1Sigma+    18  0       0       0
676 47310.209188 68 8 0.000000 + e X1Sigma+    19  0       0       0
677 47394.425932 68 8 0.000000 + e X1Sigma+    27  0       0       0
678 47398.949846 68 8 0.000000 + e X1Sigma+    28  0       0       0
679 47916.988516 68 8 0.000000 + e X1Sigma+    49  0       0       0
680 83594.642339 68 8 0.000000 + e B1Sigma+     0  0       0       0
681 84718.170952 68 8 0.000000 + e B1Sigma+     1  0       0       0
682 85806.452981 68 8 0.000000 + e B1Sigma+     2  0       0       0
683 86860.723396 68 8 0.000000 + e B1Sigma+     3  0       0       0
684 87882.179396 68 8 0.000000 + e B1Sigma+     4  0       0       0
685 88871.98621 68 8 0.000000 + e B1Sigma+     5  0       0       0
686 89831.296934 68 8 0.000000 + e B1Sigma+     6  0       0       0
687 90761.228046 68 8 0.000000 + e B1Sigma+     7  0       0       0
688 91662.856979 68 8 0.000000 + e B1Sigma+     8  0       0       0
689 92537.249806 68 8 0.000000 + e B1Sigma+     9  0       0       0
690 93385.427249 68 8 0.000000 + e B1Sigma+    10  0       0       0
691 94208.381145 68 8 0.000000 + e B1Sigma+    11  0       0       0
692 95007.070878 68 8 0.000000 + e B1Sigma+    12  0       0       0
693 95782.407394 68 8 0.000000 + e B1Sigma+    13  0       0       0
694 96535.254784 68 8 0.000000 + e B1Sigma+    14  0       0       0
695 97266.455978 68 8 0.000000 + e B1Sigma+    15  0       0       0
696 97976.802786 68 8 0.000000 + e B1Sigma+    16  0       0       0
697 98667.045117 68 8 0.000000 + e B1Sigma+    17  0       0       0
698 99337.899265 68 8 0.000000 + e B1Sigma+    18  0       0       0
699 99990.033212 68 8 0.000000 + e B1Sigma+    19  0       0       0
700 100624.08165 68 8 0.000000 + e B1Sigma+    20  0       0       0
701 101240.63346 68 8 0.000000 + e B1Sigma+    21  0       0       0
702 101840.2471 68 8 0.000000 + e B1Sigma+    22  0       0       0
703 102423.44119 68 8 0.000000 + e B1Sigma+    23  0       0       0
704 102990.71043 68 8 0.000000 + e B1Sigma+    24  0       0       0
705 103542.53266 68 8 0.000000 + e B1Sigma+    25  0       0       0
706 104079.36238 68 8 0.000000 + e B1Sigma+    26  0       0       0
707 104601.62727 68 8 0.000000 + e B1Sigma+    27  0       0       0
708 105109.74516 68 8 0.000000 + e B1Sigma+    28  0       0       0
709 105604.12525 68 8 0.000000 + e B1Sigma+    29  0       0       0
710 106085.16789 68 8 0.000000 + e B1Sigma+    30  0       0       0
711 106553.25897 68 8 0.000000 + e B1Sigma+    31  0       0       0
712 107008.76501 68 8 0.000000 + e B1Sigma+    32  0       0       0
713 107452.08521 68 8 0.000000 + e B1Sigma+    33  0       0       0
714 107883.57327 68 8 0.000000 + e B1Sigma+    34  0       0       0
715 108303.58663 68 8 0.000000 + e B1Sigma+    35  0       0       0
716 108712.42643 68 8 0.000000 + e B1Sigma+    36  0       0       0
717 109110.39605 68 8 0.000000 + e B1Sigma+    37  0       0       0
718 109497.85273 68 8 0.000000 + e B1Sigma+    38  0       0       0
719 109875.14676 68 8 0.000000 + e B1Sigma+    39  0       0       0
720 110242.55174 68 8 0.000000 + e B1Sigma+    40  0       0       0
721 110600.39099 68 8 0.000000 + e B1Sigma+    41  0       0       0
722 110948.95941 68 8 0.000000 + e B1Sigma+    42  0       0       0
723 111288.53962 68 8 0.000000 + e B1Sigma+    43  0       0       0
724 111619.41819 68 8 0.000000 + e B1Sigma+    44  0       0       0
725 111941.8597 68 8 0.000000 + e B1Sigma+    45  0       0       0
726 112256.13305 68 8 0.000000 + e B1Sigma+    46  0       0       0
727 112562.48767 68 8 0.000000 + e B1Sigma+    47  0       0       0
728 112861.17747 68 8 0.000000 + e B1Sigma+    48  0       0       0
729 113152.45524 68 8 0.000000 + e B1Sigma+    49  0       0       0
730 113436.62442 68 8 0.000000 + e B1Sigma+    50  0       0       0
731 113714.03163 68 8 0.000000 + e B1Sigma+    51  0       0       0
732 113984.94052 68 8 0.000000 + e B1Sigma+    52  0       0       0
733 114249.3077 68 8 0.000000 + e B1Sigma+    53  0       0       0
734 114507.06964 68 8 0.000000 + e B1Sigma+    54  0       0       0
735 114758.89532 68 8 0.000000 + e B1Sigma+    55  0       0       0
736 115005.60694 68 8 0.000000 + e B1Sigma+    56  0       0       0
737 115247.82535 68 8 0.000000 + e B1Sigma+    57  0       0       0
738 115489.01553 68 8 0.000000 + e B1Sigma+    58  0       0       0
739 116008.30008 68 8 0.000000 + e B1Sigma+    59  0       0       0
740 1833.325271 76 9 0.000000 - e X1Sigma+     0  0       0       0
741 5727.047127 76 9 0.000000 - e X1Sigma+     1  0       0       0
742 9449.288152 76 9 0.000000 - e X1Sigma+     2  0       0       0
743 13006.313558 76 9 0.000000 - e X1Sigma+     3  0       0       0
744 16400.543893 76 9 0.000000 - e X1Sigma+     4  0       0       0
745 19636.923518 76 9 0.000000 - e X1Sigma+     5  0       0       0
746 22718.092785 76 9 0.000000 - e X1Sigma+     6  0       0       0
747 25645.434971 76 9 0.000000 - e X1Sigma+     7  0       0       0
748 28420.321257 76 9 0.000000 - e X1Sigma+     8  0       0       0
749 31043.01372 76 9 0.000000 - e X1Sigma+     9  0       0       0
750 33512.333339 76 9 0.000000 - e X1Sigma+    10  0       0       0
751 35825.514547 76 9 0.000000 - e X1Sigma+    11  0       0       0
752 37977.954457 76 9 0.000000 - e X1Sigma+    12  0       0       0
753 39962.665115 76 9 0.000000 - e X1Sigma+    13  0       0       0
754 41769.565331 76 9 0.000000 - e X1Sigma+    14  0       0       0
755 43384.651607 76 9 0.000000 - e X1Sigma+    15  0       0       0
756 44788.710216 76 9 0.000000 - e X1Sigma+    16  0       0       0
757 45954.956045 76 9 0.000000 - e X1Sigma+    17  0       0       0
758 46842.229091 76 9 0.000000 - e X1Sigma+    18  0       0       0
759 47375.426557 76 9 0.000000 - e X1Sigma+    22  0       0       0
760 47418.421333 76 9 0.000000 - e X1Sigma+    30  0       0       0
761 47679.334113 76 9 0.000000 - e X1Sigma+    48  0       0       0
762 48094.749857 76 9 0.000000 - e X1Sigma+    49  0       0       0
763 83666.430607 76 9 0.000000 - e B1Sigma+     0  0       0       0
764 84789.564471 76 9 0.000000 - e B1Sigma+     1  0       0       0
765 85877.438095 76 9 0.000000 - e B1Sigma+     2  0       0       0
766 86931.291495 76 9 0.000000 - e B1Sigma+     3  0       0       0
767 87952.325732 76 9 0.000000 - e B1Sigma+     4  0       0       0
768 88941.709446 76 9 0.000000 - e B1Sigma+     5  0       0       0
769 89900.598127 76 9 0.000000 - e B1Sigma+     6  0       0       0
770 90830.108183 76 9 0.000000 - e B1Sigma+     7  0       0       0
771 91731.317072 76 9 0.000000 - e B1Sigma+     8  0       0       0
772 92605.289792 76 9 0.000000 - e B1Sigma+     9  0       0       0
773 93453.044865 76 9 0.000000 - e B1Sigma+    10  0       0       0
774 94275.572427 76 9 0.000000 - e B1Sigma+    11  0       0       0
775 95073.828923 76 9 0.000000 - e B1Sigma+    12  0       0       0
776 95848.721216 76 9 0.000000 - e B1Sigma+    13  0       0       0
777 96601.11032 76 9 0.000000 - e B1Sigma+    14  0       0       0
778 97331.836224 76 9 0.000000 - e B1Sigma+    15  0       0       0
779 98041.68638 76 9 0.000000 - e B1Sigma+    16  0       0       0
780 98731.409585 76 9 0.000000 - e B1Sigma+    17  0       0       0
781 99401.71931 76 9 0.000000 - e B1Sigma+    18  0       0       0
782 100053.28402 76 9 0.000000 - e B1Sigma+    19  0       0       0
783 100686.73794 76 9 0.000000 - e B1Sigma+    20  0       0       0
784 101302.67157 76 9 0.000000 - e B1Sigma+    21  0       0       0
785 101901.64522 76 9 0.000000 - e B1Sigma+    22  0       0       0
786 102484.17957 76 9 0.000000 - e B1Sigma+    23  0       0       0
787 103050.77161 76 9 0.000000 - e B1Sigma+    24  0       0       0
788 103601.90299 76 9 0.000000 - e B1Sigma+    25  0       0       0
789 104138.02757 76 9 0.000000 - e B1Sigma+    26  0       0       0
790 104659.57487 76 9 0.000000 - e B1Sigma+    27  0       0       0
791 105166.9648 76 9 0.000000 - e B1Sigma+    28  0       0       0
792 105660.60632 76 9 0.000000 - e B1Sigma+    29  0       0       0
793 106140.90241 76 9 0.000000 - e B1Sigma+    30  0       0       0
794 106608.23733 76 9 0.000000 - e B1Sigma+    31  0       0       0
795 107062.98232 76 9 0.000000 - e B1Sigma+    32  0       0       0
796 107505.53815 76 9 0.000000 - e B1Sigma+    33  0       0       0
797 107936.25828 76 9 0.000000 - e B1Sigma+    34  0       0       0
798 108355.50071 76 9 0.000000 - e B1Sigma+    35  0       0       0
799 108763.56405 76 9 0.000000 - e B1Sigma+    36  0       0       0
800 109160.75864 76 9 0.000000 - e B1Sigma+    37  0       0       0
801 109547.44757 76 9 0.000000 - e B1Sigma+    38  0       0       0
802 109923.97504 76 9 0.000000 - e B1Sigma+    39  0       0       0
803 110290.61606 76 9 0.000000 - e B1Sigma+    40  0       0       0
804 110647.69939 76 9 0.000000 - e B1Sigma+    41  0       0       0
805 110995.5149 76 9 0.000000 - e B1Sigma+    42  0       0       0
806 111334.34953 76 9 0.000000 - e B1Sigma+    43  0       0       0
807 111664.48943 76 9 0.000000 - e B1Sigma+    44  0       0       0
808 111986.19947 76 9 0.000000 - e B1Sigma+    45  0       0       0
809 112299.74994 76 9 0.000000 - e B1Sigma+    46  0       0       0
810 112605.38978 76 9 0.000000 - e B1Sigma+    47  0       0       0
811 112903.37405 76 9 0.000000 - e B1Sigma+    48  0       0       0
812 113193.95872 76 9 0.000000 - e B1Sigma+    49  0       0       0
813 113477.45279 76 9 0.000000 - e B1Sigma+    50  0       0       0
814 113754.19834 76 9 0.000000 - e B1Sigma+    51  0       0       0
815 114024.41632 76 9 0.000000 - e B1Sigma+    52  0       0       0
816 114288.00167 76 9 0.000000 - e B1Sigma+    53  0       0       0
817 114544.89996 76 9 0.000000 - e B1Sigma+    54  0       0       0
818 114795.77643 76 9 0.000000 - e B1Sigma+    55  0       0       0
819 115041.1853 76 9 0.000000 - e B1Sigma+    56  0       0       0
820 115281.39165 76 9 0.000000 - e B1Sigma+    57  0       0       0
821 115518.71119 76 9 0.000000 - e B1Sigma+    58  0       0       0
822 116227.45927 76 9 0.000000 - e B1Sigma+    59  0       0       0
823 2236.141143 84 10 0.000000 + e X1Sigma+     0  0       0       0
824 6114.655956 84 10 0.000000 + e X1Sigma+     1  0       0       0
825 9822.025117 84 10 0.000000 + e X1Sigma+     2  0       0       0
826 13364.5855 84 10 0.000000 + e X1Sigma+     3  0       0       0
827 16744.676198 84 10 0.000000 + e X1Sigma+     4  0       0       0
828 19967.098818 84 10 0.000000 + e X1Sigma+     5  0       0       0
829 23034.587904 84 10 0.000000 + e X1Sigma+     6  0       0       0
830 25948.425384 84 10 0.000000 + e X1Sigma+     7  0       0       0
831 28709.853081 84 10 0.000000 + e X1Sigma+     8  0       0       0
832 31319.08153 84 10 0.000000 + e X1Sigma+     9  0       0       0
833 33774.817071 84 10 0.000000 + e X1Sigma+    10  0       0       0
834 36074.137097 84 10 0.000000 + e X1Sigma+    11  0       0       0
835 38212.257336 84 10 0.000000 + e X1Sigma+    12  0       0       0
836 40181.931467 84 10 0.000000 + e X1Sigma+    13  0       0       0
837 41972.725506 84 10 0.000000 + e X1Sigma+    14  0       0       0
838 43570.148352 84 10 0.000000 + e X1Sigma+    15  0       0       0
839 44954.253884 84 10 0.000000 + e X1Sigma+    16  0       0       0
840 46096.90449 84 10 0.000000 + e X1Sigma+    17  0       0       0
841 46953.336031 84 10 0.000000 + e X1Sigma+    18  0       0       0
842 47423.214358 84 10 0.000000 + e X1Sigma+    29  0       0       0
843 47428.515164 84 10 0.000000 + e X1Sigma+    30  0       0       0
844 47444.85987 84 10 0.000000 + e X1Sigma+    32  0       0       0
845 47452.59444 84 10 0.000000 + e X1Sigma+    33  0       0       0
846 47698.155857 84 10 0.000000 + e X1Sigma+    48  0       0       0
847 48342.364368 84 10 0.000000 + e X1Sigma+    49  0       0       0
848 83746.043693 84 10 0.000000 + e B1Sigma+     0  0       0       0
849 84868.723636 84 10 0.000000 + e B1Sigma+     1  0       0       0
850 85956.127401 84 10 0.000000 + e B1Sigma+     2  0       0       0
851 87009.500526 84 10 0.000000 + e B1Sigma+     3  0       0       0
852 88030.048286 84 10 0.000000 + e B1Sigma+     4  0       0       0
853 89018.943082 84 10 0.000000 + e B1Sigma+     5  0       0       0
854 89977.34303 84 10 0.000000 + e B1Sigma+     6  0       0       0
855 90906.364467 84 10 0.000000 + e B1Sigma+     7  0       0       0
856 91807.085008 84 10 0.000000 + e B1Sigma+     8  0       0       0
857 92680.568465 84 10 0.000000 + e B1Sigma+     9  0       0       0
858 93527.831096 84 10 0.000000 + e B1Sigma+    10  0       0       0
859 94349.861284 84 10 0.000000 + e B1Sigma+    11  0       0       0
860 95147.612368 84 10 0.000000 + e B1Sigma+    12  0       0       0
861 95921.986906 84 10 0.000000 + e B1Sigma+    13  0       0       0
862 96673.842866 84 10 0.000000 + e B1Sigma+    14  0       0       0
863 97404.017066 84 10 0.000000 + e B1Sigma+    15  0       0       0
864 98113.292381 84 10 0.000000 + e B1Sigma+    16  0       0       0
865 98802.416547 84 10 0.000000 + e B1Sigma+    17  0       0       0
866 99472.099885 84 10 0.000000 + e B1Sigma+    18  0       0       0
867 100123.01144 84 10 0.000000 + e B1Sigma+    19  0       0       0
868 100755.78477 84 10 0.000000 + e B1Sigma+    20  0       0       0
869 101371.01208 84 10 0.000000 + e B1Sigma+    21  0       0       0
870 101969.25551 84 10 0.000000 + e B1Sigma+    22  0       0       0
871 102551.03807 84 10 0.000000 + e B1Sigma+    23  0       0       0
872 103116.85927 84 10 0.000000 + e B1Sigma+    24  0       0       0
873 103667.20493 84 10 0.000000 + e B1Sigma+    25  0       0       0
874 104202.5284 84 10 0.000000 + e B1Sigma+    26  0       0       0
875 104723.26138 84 10 0.000000 + e B1Sigma+    27  0       0       0
876 105229.82628 84 10 0.000000 + e B1Sigma+    28  0       0       0
877 105722.63201 84 10 0.000000 + e B1Sigma+    29  0       0       0
878 106202.08428 84 10 0.000000 + e B1Sigma+    30  0       0       0
879 106668.56552 84 10 0.000000 + e B1Sigma+    31  0       0       0
880 107122.45288 84 10 0.000000 + e B1Sigma+    32  0       0       0
881 107564.14742 84 10 0.000000 + e B1Sigma+    33  0       0       0
882 107994.00353 84 10 0.000000 + e B1Sigma+    34  0       0       0
883 108412.37835 84 10 0.000000 + e B1Sigma+    35  0       0       0
884 108819.56894 84 10 0.000000 + e B1Sigma+    36  0       0       0
885 109215.89392 84 10 0.000000 + e B1Sigma+    37  0       0       0
886 109601.72205 84 10 0.000000 + e B1Sigma+    38  0       0       0
887 109977.38954 84 10 0.000000 + e B1Sigma+    39  0       0       0
888 110343.17559 84 10 0.000000 + e B1Sigma+    40  0       0       0
889 110699.41288 84 10 0.000000 + e B1Sigma+    41  0       0       0
890 111046.38688 84 10 0.000000 + e B1Sigma+    42  0       0       0
891 111384.38883 84 10 0.000000 + e B1Sigma+    43  0       0       0
892 111713.70412 84 10 0.000000 + e B1Sigma+    44  0       0       0
893 112034.59878 84 10 0.000000 + e B1Sigma+    45  0       0       0
894 112347.34392 84 10 0.000000 + e B1Sigma+    46  0       0       0
895 112652.18953 84 10 0.000000 + e B1Sigma+    47  0       0       0
896 112949.39232 84 10 0.000000 + e B1Sigma+    48  0       0       0
897 113239.2152 84 10 0.000000 + e B1Sigma+    49  0       0       0
898 113521.97642 84 10 0.000000 + e B1Sigma+    50  0       0       0
899 113798.01622 84 10 0.000000 + e B1Sigma+    51  0       0       0
900 114067.51195 84 10 0.000000 + e B1Sigma+    52  0       0       0
901 114330.30848 84 10 0.000000 + e B1Sigma+    53  0       0       0
902 114586.39211 84 10 0.000000 + e B1Sigma+    54  0       0       0
903 114836.4174 84 10 0.000000 + e B1Sigma+    55  0       0       0
904 115080.63644 84 10 0.000000 + e B1Sigma+    56  0       0       0
905 115318.93866 84 10 0.000000 + e B1Sigma+    57  0       0       0
906 115552.25719 84 10 0.000000 + e B1Sigma+    58  0       0       0
907 116504.16142 84 10 0.000000 + e B1Sigma+    59  0       0       0
908 2677.3303 92 11 0.000000 - e X1Sigma+     0  0       0       0
909 6539.165796 92 11 0.000000 - e X1Sigma+     1  0       0       0
910 10230.226716 92 11 0.000000 - e X1Sigma+     2  0       0       0
911 13756.91434 92 11 0.000000 - e X1Sigma+     3  0       0       0
912 17121.498989 92 11 0.000000 - e X1Sigma+     4  0       0       0
913 20328.608629 92 11 0.000000 - e X1Sigma+     5  0       0       0
914 23381.075962 92 11 0.000000 - e X1Sigma+     6  0       0       0
915 26280.085507 92 11 0.000000 - e X1Sigma+     7  0       0       0
916 29026.730857 92 11 0.000000 - e X1Sigma+     8  0       0       0
917 31621.158131 92 11 0.000000 - e X1Sigma+     9  0       0       0
918 34061.946215 92 11 0.000000 - e X1Sigma+    10  0       0       0
919 36345.994607 92 11 0.000000 - e X1Sigma+    11  0       0       0
920 38468.306414 92 11 0.000000 - e X1Sigma+    12  0       0       0
921 40421.327676 92 11 0.000000 - e X1Sigma+    13  0       0       0
922 42194.188543 92 11 0.000000 - e X1Sigma+    14  0       0       0
923 43771.761277 92 11 0.000000 - e X1Sigma+    15  0       0       0
924 45133.094212 92 11 0.000000 - e X1Sigma+    16  0       0       0
925 46248.208213 92 11 0.000000 - e X1Sigma+    17  0       0       0
926 47068.13132 92 11 0.000000 - e X1Sigma+    18  0       0       0
927 47446.684148 92 11 0.000000 - e X1Sigma+    31  0       0       0
928 47454.61597 92 11 0.000000 - e X1Sigma+    32  0       0       0
929 47498.290787 92 11 0.000000 - e X1Sigma+    36  0       0       0
930 47508.81377 92 11 0.000000 - e X1Sigma+    37  0       0       0
931 47520.106534 92 11 0.000000 - e X1Sigma+    38  0       0       0
932 47725.69451 92 11 0.000000 - e X1Sigma+    48  0       0       0
933 48667.823863 92 11 0.000000 - e X1Sigma+    49  0       0       0
934 83833.4347 92 11 0.000000 - e B1Sigma+     0  0       0       0
935 84955.597011 92 11 0.000000 - e B1Sigma+     1  0       0       0
936 86042.464742 92 11 0.000000 - e B1Sigma+     2  0       0       0
937 87095.289403 92 11 0.000000 - e B1Sigma+     3  0       0       0
938 88115.280824 92 11 0.000000 - e B1Sigma+     4  0       0       0
939 89103.615524 92 11 0.000000 - e B1Sigma+     5  0       0       0
940 90061.454449 92 11 0.000000 - e B1Sigma+     6  0       0       0
941 90989.913894 92 11 0.000000 - e B1Sigma+     7  0       0       0
942 91890.071789 92 11 0.000000 - e B1Sigma+     8  0       0       0
943 92762.990663 92 11 0.000000 - e B1Sigma+     9  0       0       0
944 93609.684494 92 11 0.000000 - e B1Sigma+    10  0       0       0
945 94431.139896 92 11 0.000000 - e B1Sigma+    11  0       0       0
946 95228.306974 92 11 0.000000 - e B1Sigma+    12  0       0       0
947 96002.083825 92 11 0.000000 - e B1Sigma+    13  0       0       0
948 96753.325494 92 11 0.000000 - e B1Sigma+    14  0       0       0
949 97482.865411 92 11 0.000000 - e B1Sigma+    15  0       0       0
950 98191.48177 92 11 0.000000 - e B1Sigma+    16  0       0       0
951 98879.921296 92 11 0.000000 - e B1Sigma+    17  0       0       0
952 99548.890913 92 11 0.000000 - e B1Sigma+    18  0       0       0
953 100199.06031 92 11 0.000000 - e B1Sigma+    19  0       0       0
954 100831.0622 92 11 0.000000 - e B1Sigma+    20  0       0       0
955 101445.49057 92 11 0.000000 - e B1Sigma+    21  0       0       0
956 102042.90924 92 11 0.000000 - e B1Sigma+    22  0       0       0
957 102623.84393 92 11 0.000000 - e B1Sigma+    23  0       0       0
958 103188.79682 92 11 0.000000 - e B1Sigma+    24  0       0       0
959 103738.25807 92 11 0.000000 - e B1Sigma+    25  0       0       0
960 104272.6809 92 11 0.000000 - e B1Sigma+    26  0       0       0
961 104792.49945 92 11 0.000000 - e B1Sigma+    27  0       0       0
962 105298.13906 92 11 0.000000 - e B1Sigma+    28  0       0       0
963 105790.00891 92 11 0.000000 - e B1Sigma+    29  0       0       0
964 106268.5174 92 11 0.000000 - e B1Sigma+    30  0       0       0
965 106734.04516 92 11 0.000000 - e B1Sigma+    31  0       0       0
966 107186.97642 92 11 0.000000 - e B1Sigma+    32  0       0       0
967 107627.71096 92 11 0.000000 - e B1Sigma+    33  0       0       0
968 108056.60555 92 11 0.000000 - e B1Sigma+    34  0       0       0
969 108474.01468 92 11 0.000000 - e B1Sigma+    35  0       0       0
970 108880.23523 92 11 0.000000 - e B1Sigma+    36  0       0       0
971 109275.59536 92 11 0.000000 - e B1Sigma+    37  0       0       0
972 109660.46891 92 11 0.000000 - e B1Sigma+    38  0       0       0
973 110035.18239 92 11 0.000000 - e B1Sigma+    39  0       0       0
974 110400.02233 92 11 0.000000 - e B1Sigma+    40  0       0       0
975 110755.32307 92 11 0.000000 - e B1Sigma+    41  0       0       0
976 111101.36706 92 11 0.000000 - e B1Sigma+    42  0       0       0
977 111438.44943 92 11 0.000000 - e B1Sigma+    43  0       0       0
978 111766.8543 92 11 0.000000 - e B1Sigma+    44  0       0       0
979 112086.84974 92 11 0.000000 - e B1Sigma+    45  0       0       0
980 112398.70661 92 11 0.000000 - e B1Sigma+    46  0       0       0
981 112702.67729 92 11 0.000000 - e B1Sigma+    47  0       0       0
982 112999.02021 92 11 0.000000 - e B1Sigma+    48  0       0       0
983 113288.00867 92 11 0.000000 - e B1Sigma+    49  0       0       0
984 113569.97374 92 11 0.000000 - e B1Sigma+    50  0       0       0
985 113845.25705 92 11 0.000000 - e B1Sigma+    51  0       0       0
986 114113.99729 92 11 0.000000 - e B1Sigma+    52  0       0       0
987 114376.02064 92 11 0.000000 - e B1Sigma+    53  0       0       0
988 114631.42251 92 11 0.000000 - e B1Sigma+    54  0       0       0
989 114880.90764 92 11 0.000000 - e B1Sigma+    55  0       0       0
990 115124.58487 92 11 0.000000 - e B1Sigma+    56  0       0       0
991 115362.44933 92 11 0.000000 - e B1Sigma+    57  0       0       0
992 115595.89497 92 11 0.000000 - e B1Sigma+    58  0       0       0
993 116838.37556 92 11 0.000000 - e B1Sigma+    59  0       0       0
994 3156.358924 100 12 0.000000 + e X1Sigma+     0  0       0       0
995 7000.056214 100 12 0.000000 + e X1Sigma+     1  0       0       0
996 10673.386962 100 12 0.000000 + e X1Sigma+     2  0       0       0
997 14182.804726 100 12 0.000000 + e X1Sigma+     3  0       0       0
998 17530.529161 100 12 0.000000 + e X1Sigma+     4  0       0       0
999 20720.981852 100 12 0.000000 + e X1Sigma+     5  0       0       0
1000 23757.092954 100 12 0.000000 + e X1Sigma+     6  0       0       0
1001 26639.957585 100 12 0.000000 + e X1Sigma+     7  0       0       0
1002 29370.502652 100 12 0.000000 + e X1Sigma+     8  0       0       0
1003 31948.793837 100 12 0.000000 + e X1Sigma+     9  0       0       0
1004 34373.269327 100 12 0.000000 + e X1Sigma+    10  0       0       0
1005 36640.629743 100 12 0.000000 + e X1Sigma+    11  0       0       0
1006 38745.632435 100 12 0.000000 + e X1Sigma+    12  0       0       0
1007 40680.364639 100 12 0.000000 + e X1Sigma+    13  0       0       0
1008 42433.434618 100 12 0.000000 + e X1Sigma+    14  0       0       0
1009 43988.923217 100 12 0.000000 + e X1Sigma+    15  0       0       0
1010 45324.596337 100 12 0.000000 + e X1Sigma+    16  0       0       0
1011 46408.19719 100 12 0.000000 + e X1Sigma+    17  0       0       0
1012 47186.297532 100 12 0.000000 + e X1Sigma+    18  0       0       0
1013 47472.455272 100 12 0.000000 + e X1Sigma+    33  0       0       0
1014 47561.521348 100 12 0.000000 + e X1Sigma+    40  0       0       0
1015 47575.357516 100 12 0.000000 + e X1Sigma+    41  0       0       0
1016 47589.844229 100 12 0.000000 + e X1Sigma+    42  0       0       0
1017 47686.692084 100 12 0.000000 + e X1Sigma+    47  0       0       0
1018 47764.060857 100 12 0.000000 + e X1Sigma+    48  0       0       0
1019 49076.768198 100 12 0.000000 + e X1Sigma+    49  0       0       0
1020 83928.552523 100 12 0.000000 + e B1Sigma+     0  0       0       0
1021 85050.128634 100 12 0.000000 + e B1Sigma+     1  0       0       0
1022 86136.389123 100 12 0.000000 + e B1Sigma+     2  0       0       0
1023 87188.591902 100 12 0.000000 + e B1Sigma+     3  0       0       0
1024 88207.951689 100 12 0.000000 + e B1Sigma+     4  0       0       0
1025 89195.649469 100 12 0.000000 + e B1Sigma+     5  0       0       0
1026 90152.849221 100 12 0.000000 + e B1Sigma+     6  0       0       0
1027 91080.667239 100 12 0.000000 + e B1Sigma+     7  0       0       0
1028 91980.181971 100 12 0.000000 + e B1Sigma+     8  0       0       0
1029 92852.454564 100 12 0.000000 + e B1Sigma+     9  0       0       0
1030 93698.49677 100 12 0.000000 + e B1Sigma+    10  0       0       0
1031 94519.293442 100 12 0.000000 + e B1Sigma+    11  0       0       0
1032 95315.79136 100 12 0.000000 + e B1Sigma+    12  0       0       0
1033 96088.884072 100 12 0.000000 + e B1Sigma+    13  0       0       0
1034 96839.423924 100 12 0.000000 + e B1Sigma+    14  0       0       0
1035 97568.240736 100 12 0.000000 + e B1Sigma+    15  0       0       0
1036 98276.108054 100 12 0.000000 + e B1Sigma+    16  0       0       0
1037 98963.771626 100 12 0.000000 + e B1Sigma+    17  0       0       0
1038 99631.934837 100 12 0.000000 + e B1Sigma+    18  0       0       0
1039 100281.26805 100 12 0.000000 + e B1Sigma+    19  0       0       0
1040 100912.40296 100 12 0.000000 + e B1Sigma+    20  0       0       0
1041 101525.93542 100 12 0.000000 + e B1Sigma+    21  0       0       0
1042 102122.43077 100 12 0.000000 + e B1Sigma+    22  0       0       0
1043 102702.41767 100 12 0.000000 + e B1Sigma+    23  0       0       0
1044 103266.40127 100 12 0.000000 + e B1Sigma+    24  0       0       0
1045 103814.876 100 12 0.000000 + e B1Sigma+    25  0       0       0
1046 104348.29547 100 12 0.000000 + e B1Sigma+    26  0       0       0
1047 104867.09649 100 12 0.000000 + e B1Sigma+    27  0       0       0
1048 105371.70767 100 12 0.000000 + e B1Sigma+    28  0       0       0
1049 105862.53908 100 12 0.000000 + e B1Sigma+    29  0       0       0
1050 106340.00148 100 12 0.000000 + e B1Sigma+    30  0       0       0
1051 106804.47411 100 12 0.000000 + e B1Sigma+    31  0       0       0
1052 107256.34924 100 12 0.000000 + e B1Sigma+    32  0       0       0
1053 107696.02376 100 12 0.000000 + e B1Sigma+    33  0       0       0
1054 108123.8583 100 12 0.000000 + e B1Sigma+    34  0       0       0
1055 108540.20271 100 12 0.000000 + e B1Sigma+    35  0       0       0
1056 108945.3555 100 12 0.000000 + e B1Sigma+    36  0       0       0
1057 109339.65545 100 12 0.000000 + e B1Sigma+    37  0       0       0
1058 109723.48026 100 12 0.000000 + e B1Sigma+    38  0       0       0
1059 110097.14575 100 12 0.000000 + e B1Sigma+    39  0       0       0
1060 110460.94876 100 12 0.000000 + e B1Sigma+    40  0       0       0
1061 110815.2225 100 12 0.000000 + e B1Sigma+    41  0       0       0
1062 111160.2486 100 12 0.000000 + e B1Sigma+    42  0       0       0
1063 111496.32516 100 12 0.000000 + e B1Sigma+    43  0       0       0
1064 111823.73462 100 12 0.000000 + e B1Sigma+    44  0       0       0
1065 112142.74783 100 12 0.000000 + e B1Sigma+    45  0       0       0
1066 112453.63399 100 12 0.000000 + e B1Sigma+    46  0       0       0
1067 112756.64849 100 12 0.000000 + e B1Sigma+    47  0       0       0
1068 113052.05064 100 12 0.000000 + e B1Sigma+    48  0       0       0
1069 113340.1254 100 12 0.000000 + e B1Sigma+    49  0       0       0
1070 113621.21641 100 12 0.000000 + e B1Sigma+    50  0       0       0
1071 113895.66297 100 12 0.000000 + e B1Sigma+    51  0       0       0
1072 114163.56441 100 12 0.000000 + e B1Sigma+    52  0       0       0
1073 114424.7593 100 12 0.000000 + e B1Sigma+    53  0       0       0
1074 114679.51733 100 12 0.000000 + e B1Sigma+    54  0       0       0
1075 114928.66163 100 12 0.000000 + e B1Sigma+    55  0       0       0
1076 115172.44555 100 12 0.000000 + e B1Sigma+    56  0       0       0
1077 115412.06075 100 12 0.000000 + e B1Sigma+    57  0       0       0
1078 115661.17111 100 12 0.000000 + e B1Sigma+    58  0       0       0
1079 117229.3154 100 12 0.000000 + e B1Sigma+    59  0       0       0
1080 3672.649727 108 13 0.000000 - e X1Sigma+     0  0       0       0
1081 7496.764332 108 13 0.000000 - e X1Sigma+     1  0       0       0
1082 11150.958645 108 13 0.000000 - e X1Sigma+     2  0       0       0
1083 14641.720978 108 13 0.000000 - e X1Sigma+     3  0       0       0
1084 17971.243685 108 13 0.000000 - e X1Sigma+     4  0       0       0
1085 21143.708721 108 13 0.000000 - e X1Sigma+     5  0       0       0
1086 24162.136854 108 13 0.000000 - e X1Sigma+     6  0       0       0
1087 27027.545683 108 13 0.000000 - e X1Sigma+     7  0       0       0
1088 29740.678469 108 13 0.000000 - e X1Sigma+     8  0       0       0
1089 32301.500816 108 13 0.000000 - e X1Sigma+     9  0       0       0
1090 34708.296333 108 13 0.000000 - e X1Sigma+    10  0       0       0
1091 36957.54621 108 13 0.000000 - e X1Sigma+    11  0       0       0
1092 39043.728161 108 13 0.000000 - e X1Sigma+    12  0       0       0
1093 40958.521137 108 13 0.000000 - e X1Sigma+    13  0       0       0
1094 42689.932488 108 13 0.000000 - e X1Sigma+    14  0       0       0
1095 44221.115997 108 13 0.000000 - e X1Sigma+    15  0       0       0
1096 45528.32892 108 13 0.000000 - e X1Sigma+    16  0       0       0
1097 46576.7218 108 13 0.000000 - e X1Sigma+    17  0       0       0
1098 47308.145772 108 13 0.000000 - e X1Sigma+    18  0       0       0
1099 47672.556733 108 13 0.000000 - e X1Sigma+    46  0       0       0
1100 47712.149159 108 13 0.000000 - e X1Sigma+    47  0       0       0
1101 47817.932064 108 13 0.000000 - e X1Sigma+    48  0       0       0
1102 49572.94958 108 13 0.000000 - e X1Sigma+    49  0       0       0
1103 84031.341966 108 13 0.000000 - e B1Sigma+     0  0       0       0
1104 85152.258171 108 13 0.000000 - e B1Sigma+     1  0       0       0
1105 86237.834909 108 13 0.000000 - e B1Sigma+     2  0       0       0
1106 87289.336905 108 13 0.000000 - e B1Sigma+     3  0       0       0
1107 88307.984088 108 13 0.000000 - e B1Sigma+     4  0       0       0
1108 89294.962263 108 13 0.000000 - e B1Sigma+     5  0       0       0
1109 90251.438629 108 13 0.000000 - e B1Sigma+     6  0       0       0
1110 91178.529548 108 13 0.000000 - e B1Sigma+     7  0       0       0
1111 92077.31422 108 13 0.000000 - e B1Sigma+     8  0       0       0
1112 92948.852333 108 13 0.000000 - e B1Sigma+     9  0       0       0
1113 93794.153522 108 13 0.000000 - e B1Sigma+    10  0       0       0
1114 94614.200919 108 13 0.000000 - e B1Sigma+    11  0       0       0
1115 95409.937913 108 13 0.000000 - e B1Sigma+    12  0       0       0
1116 96182.253505 108 13 0.000000 - e B1Sigma+    13  0       0       0
1117 96931.997632 108 13 0.000000 - e B1Sigma+    14  0       0       0
1118 97659.996298 108 13 0.000000 - e B1Sigma+    15  0       0       0
1119 98367.018576 108 13 0.000000 - e B1Sigma+    16  0       0       0
1120 99053.809227 108 13 0.000000 - e B1Sigma+    17  0       0       0
1121 99721.068103 108 13 0.000000 - e B1Sigma+    18  0       0       0
1122 100369.46618 108 13 0.000000 - e B1Sigma+    19  0       0       0
1123 100999.63408 108 13 0.000000 - e B1Sigma+    20  0       0       0
1124 101612.16957 108 13 0.000000 - e B1Sigma+    21  0       0       0
1125 102207.63924 108 13 0.000000 - e B1Sigma+    22  0       0       0
1126 102786.57498 108 13 0.000000 - e B1Sigma+    23  0       0       0
1127 103349.48522 108 13 0.000000 - e B1Sigma+    24  0       0       0
1128 103896.86827 108 13 0.000000 - e B1Sigma+    25  0       0       0
1129 104429.17886 108 13 0.000000 - e B1Sigma+    26  0       0       0
1130 104946.85675 108 13 0.000000 - e B1Sigma+    27  0       0       0
1131 105450.33396 108 13 0.000000 - e B1Sigma+    28  0       0       0
1132 105940.0223 108 13 0.000000 - e B1Sigma+    29  0       0       0
1133 106416.33434 108 13 0.000000 - e B1Sigma+    30  0       0       0
1134 106879.64879 108 13 0.000000 - e B1Sigma+    31  0       0       0
1135 107330.36657 108 13 0.000000 - e B1Sigma+    32  0       0       0
1136 107768.88023 108 13 0.000000 - e B1Sigma+    33  0       0       0
1137 108195.55545 108 13 0.000000 - e B1Sigma+    34  0       0       0
1138 108610.73571 108 13 0.000000 - e B1Sigma+    35  0       0       0
1139 109014.72321 108 13 0.000000 - e B1Sigma+    36  0       0       0
1140 109407.86804 108 13 0.000000 - e B1Sigma+    37  0       0       0
1141 109790.54994 108 13 0.000000 - e B1Sigma+    38  0       0       0
1142 110163.07415 108 13 0.000000 - e B1Sigma+    39  0       0       0
1143 110525.75015 108 13 0.000000 - e B1Sigma+    40  0       0       0
1144 110878.90707 108 13 0.000000 - e B1Sigma+    41  0       0       0
1145 111222.82835 108 13 0.000000 - e B1Sigma+    42  0       0       0
1146 111557.81404 108 13 0.000000 - e B1Sigma+    43  0       0       0
1147 111884.14464 108 13 0.000000 - e B1Sigma+    44  0       0       0
1148 112202.09443 108 13 0.000000 - e B1Sigma+    45  0       0       0
1149 112511.92973 108 13 0.000000 - e B1Sigma+    46  0       0       0
1150 112813.90909 108 13 0.000000 - e B1Sigma+    47  0       0       0
1151 113108.29187 108 13 0.000000 - e B1Sigma+    48  0       0       0
1152 113395.37369 108 13 0.000000 - e B1Sigma+    49  0       0       0
1153 113675.506 108 13 0.000000 - e B1Sigma+    50  0       0       0
1154 113949.01154 108 13 0.000000 - e B1Sigma+    51  0       0       0
1155 114215.93604 108 13 0.000000 - e B1Sigma+    52  0       0       0
1156 114476.14048 108 13 0.000000 - e B1Sigma+    53  0       0       0
1157 114730.07304 108 13 0.000000 - e B1Sigma+    54  0       0       0
1158 114978.62125 108 13 0.000000 - e B1Sigma+    55  0       0       0
1159 115222.23438 108 13 0.000000 - e B1Sigma+    56  0       0       0
1160 115463.54895 108 13 0.000000 - e B1Sigma+    57  0       0       0
1161 115766.24269 108 13 0.000000 - e B1Sigma+    58  0       0       0
1162 117675.92845 108 13 0.000000 - e B1Sigma+    59  0       0       0
1163 4225.583195 116 14 0.000000 + e X1Sigma+     0  0       0       0
1164 8028.68603 116 14 0.000000 + e X1Sigma+     1  0       0       0
1165 11662.354477 116 14 0.000000 + e X1Sigma+     2  0       0       0
1166 15133.088284 116 14 0.000000 + e X1Sigma+     3  0       0       0
1167 18443.080594 116 14 0.000000 + e X1Sigma+     4  0       0       0
1168 21596.241716 116 14 0.000000 + e X1Sigma+     5  0       0       0
1169 24595.668619 116 14 0.000000 + e X1Sigma+     6  0       0       0
1170 27442.31655 116 14 0.000000 + e X1Sigma+     7  0       0       0
1171 30136.730844 116 14 0.000000 + e X1Sigma+     8  0       0       0
1172 32678.753475 116 14 0.000000 + e X1Sigma+     9  0       0       0
1173 35066.49847 116 14 0.000000 + e X1Sigma+    10  0       0       0
1174 37296.207645 116 14 0.000000 + e X1Sigma+    11  0       0       0
1175 39362.044905 116 14 0.000000 + e X1Sigma+    12  0       0       0
1176 41255.235057 116 14 0.000000 + e X1Sigma+    13  0       0       0
1177 42963.118864 116 14 0.000000 + e X1Sigma+    14  0       0       0
1178 44467.823584 116 14 0.000000 + e X1Sigma+    15  0       0       0
1179 45743.95341 116 14 0.000000 + e X1Sigma+    16  0       0       0
1180 46753.836112 116 14 0.000000 + e X1Sigma+    17  0       0       0
1181 47433.451971 116 14 0.000000 + e X1Sigma+    28  0       0       0
1182 47695.489318 116 14 0.000000 + e X1Sigma+    46  0       0       0
1183 47752.457637 116 14 0.000000 + e X1Sigma+    47  0       0       0
1184 47895.16939 116 14 0.000000 + e X1Sigma+    48  0       0       0
1185 50158.723899 116 14 0.000000 + e X1Sigma+    49  0       0       0
1186 84141.743877 116 14 0.000000 + e B1Sigma+     0  0       0       0
1187 85261.921086 116 14 0.000000 + e B1Sigma+     1  0       0       0
1188 86346.732028 116 14 0.000000 + e B1Sigma+     2  0       0       0
1189 87397.448647 116 14 0.000000 + e B1Sigma+     3  0       0       0
1190 88415.296391 116 14 0.000000 + e B1Sigma+     4  0       0       0
1191 89401.466251 116 14 0.000000 + e B1Sigma+     5  0       0       0
1192 90357.128817 116 14 0.000000 + e B1Sigma+     6  0       0       0
1193 91283.400616 116 14 0.000000 + e B1Sigma+     7  0       0       0
1194 92181.36188 116 14 0.000000 + e B1Sigma+     8  0       0       0
1195 93052.070759 116 14 0.000000 + e B1Sigma+     9  0       0       0
1196 93896.534962 116 14 0.000000 + e B1Sigma+    10  0       0       0
1197 94715.73595 116 14 0.000000 + e B1Sigma+    11  0       0       0
1198 95510.613691 116 14 0.000000 + e B1Sigma+    12  0       0       0
1199 96282.052724 116 14 0.000000 + e B1Sigma+    13  0       0       0
1200 97030.900935 116 14 0.000000 + e B1Sigma+    14  0       0       0
1201 97757.980299 116 14 0.000000 + e B1Sigma+    15  0       0       0
1202 98464.055766 116 14 0.000000 + e B1Sigma+    16  0       0       0
1203 99149.871016 116 14 0.000000 + e B1Sigma+    17  0       0       0
1204 99816.122564 116 14 0.000000 + e B1Sigma+    18  0       0       0
1205 100463.48184 116 14 0.000000 + e B1Sigma+    19  0       0       0
1206 101092.57846 116 14 0.000000 + e B1Sigma+    20  0       0       0
1207 101704.01204 116 14 0.000000 + e B1Sigma+    21  0       0       0
1208 102298.35024 116 14 0.000000 + e B1Sigma+    22  0       0       0
1209 102876.12834 116 14 0.000000 + e B1Sigma+    23  0       0       0
1210 103437.85846 116 14 0.000000 + e B1Sigma+    24  0       0       0
1211 103984.04211 116 14 0.000000 + e B1Sigma+    25  0       0       0
1212 104515.13602 116 14 0.000000 + e B1Sigma+    26  0       0       0
1213 105031.5832 116 14 0.000000 + e B1Sigma+    27  0       0       0
1214 105533.81897 116 14 0.000000 + e B1Sigma+    28  0       0       0
1215 106022.25802 116 14 0.000000 + e B1Sigma+    29  0       0       0
1216 106497.31393 116 14 0.000000 + e B1Sigma+    30  0       0       0
1217 106959.36628 116 14 0.000000 + e B1Sigma+    31  0       0       0
1218 107408.82458 116 14 0.000000 + e B1Sigma+    32  0       0       0
1219 107846.0762 116 14 0.000000 + e B1Sigma+    33  0       0       0
1220 108271.49242 116 14 0.000000 + e B1Sigma+    34  0       0       0
1221 108685.40917 116 14 0.000000 + e B1Sigma+    35  0       0       0
1222 109088.13453 116 14 0.000000 + e B1Sigma+    36  0       0       0
1223 109480.03023 116 14 0.000000 + e B1Sigma+    37  0       0       0
1224 109861.47534 116 14 0.000000 + e B1Sigma+    38  0       0       0
1225 110232.76631 116 14 0.000000 + e B1Sigma+    39  0       0       0
1226 110594.22629 116 14 0.000000 + e B1Sigma+    40  0       0       0
1227 110946.17771 116 14 0.000000 + e B1Sigma+    41  0       0       0
1228 111288.90855 116 14 0.000000 + e B1Sigma+    42  0       0       0
1229 111622.71967 116 14 0.000000 + e B1Sigma+    43  0       0       0
1230 111947.88988 116 14 0.000000 + e B1Sigma+    44  0       0       0
1231 112264.69715 116 14 0.000000 + e B1Sigma+    45  0       0       0
1232 112573.40478 116 14 0.000000 + e B1Sigma+    46  0       0       0
1233 112874.27459 116 14 0.000000 + e B1Sigma+    47  0       0       0
1234 113167.56679 116 14 0.000000 + e B1Sigma+    48  0       0       0
1235 113453.58695 116 14 0.000000 + e B1Sigma+    49  0       0       0
1236 113732.68862 116 14 0.000000 + e B1Sigma+    50  0       0       0
1237 114005.15887 116 14 0.000000 + e B1Sigma+    51  0       0       0
1238 114270.97053 116 14 0.000000 + e B1Sigma+    52  0       0       0
1239 114530.00305 116 14 0.000000 + e B1Sigma+    53  0       0       0
1240 114782.82293 116 14 0.000000 + e B1Sigma+    54  0       0       0
1241 115030.1911 116 14 0.000000 + e B1Sigma+    55  0       0       0
1242 115272.44187 116 14 0.000000 + e B1Sigma+    56  0       0       0
1243 115512.1231 116 14 0.000000 + e B1Sigma+    57  0       0       0
1244 115928.14005 116 14 0.000000 + e B1Sigma+    58  0       0       0
1245 4814.498904 124 15 0.000000 - e X1Sigma+     0  0       0       0
1246 8595.177222 124 15 0.000000 - e X1Sigma+     1  0       0       0
1247 12206.948286 124 15 0.000000 - e X1Sigma+     2  0       0       0
1248 15656.293969 124 15 0.000000 - e X1Sigma+     3  0       0       0
1249 18945.440038 124 15 0.000000 - e X1Sigma+     4  0       0       0
1250 22077.996476 124 15 0.000000 - e X1Sigma+     5  0       0       0
1251 25057.113243 124 15 0.000000 - e X1Sigma+     6  0       0       0
1252 27883.700551 124 15 0.000000 - e X1Sigma+     7  0       0       0
1253 30558.095479 124 15 0.000000 - e X1Sigma+     8  0       0       0
1254 33079.988818 124 15 0.000000 - e X1Sigma+     9  0       0       0
1255 35447.308121 124 15 0.000000 - e X1Sigma+    10  0       0       0
1256 37656.036116 124 15 0.000000 - e X1Sigma+    11  0       0       0
1257 39699.987715 124 15 0.000000 - e X1Sigma+    12  0       0       0
1258 41569.889903 124 15 0.000000 - e X1Sigma+    13  0       0       0
1259 43252.3622 124 15 0.000000 - e X1Sigma+    14  0       0       0
1260 44728.436889 124 15 0.000000 - e X1Sigma+    15  0       0       0
1261 45970.97657 124 15 0.000000 - e X1Sigma+    16  0       0       0
1262 46939.153825 124 15 0.000000 - e X1Sigma+    17  0       0       0
1263 47555.663026 124 15 0.000000 - e X1Sigma+    37  0       0       0
1264 47560.250164 124 15 0.000000 - e X1Sigma+    38  0       0       0
1265 47720.978867 124 15 0.000000 - e X1Sigma+    46  0       0       0
1266 47801.650412 124 15 0.000000 - e X1Sigma+    47  0       0       0
1267 48005.584734 124 15 0.000000 - e X1Sigma+    48  0       0       0
1268 50835.454308 124 15 0.000000 - e X1Sigma+    49  0       0       0
1269 84259.695279 124 15 0.000000 - e B1Sigma+     0  0       0       0
1270 85379.048802 124 15 0.000000 - e B1Sigma+     1  0       0       0
1271 86463.006184 124 15 0.000000 - e B1Sigma+     2  0       0       0
1272 87512.846968 124 15 0.000000 - e B1Sigma+     3  0       0       0
1273 88529.80244 124 15 0.000000 - e B1Sigma+     4  0       0       0
1274 89515.069139 124 15 0.000000 - e B1Sigma+     5  0       0       0
1275 90469.821209 124 15 0.000000 - e B1Sigma+     6  0       0       0
1276 91395.175482 124 15 0.000000 - e B1Sigma+     7  0       0       0
1277 92292.213519 124 15 0.000000 - e B1Sigma+     8  0       0       0
1278 93161.991884 124 15 0.000000 - e B1Sigma+     9  0       0       0
1279 94005.516613 124 15 0.000000 - e B1Sigma+    10  0       0       0
1280 94823.767565 124 15 0.000000 - e B1Sigma+    11  0       0       0
1281 95617.681281 124 15 0.000000 - e B1Sigma+    12  0       0       0
1282 96388.138015 124 15 0.000000 - e B1Sigma+    13  0       0       0
1283 97135.984005 124 15 0.000000 - e B1Sigma+    14  0       0       0
1284 97862.036989 124 15 0.000000 - e B1Sigma+    15  0       0       0
1285 98567.05831 124 15 0.000000 - e B1Sigma+    16  0       0       0
1286 99251.790386 124 15 0.000000 - e B1Sigma+    17  0       0       0
1287 99916.926785 124 15 0.000000 - e B1Sigma+    18  0       0       0
1288 100563.13913 124 15 0.000000 - e B1Sigma+    19  0       0       0
1289 101191.0562 124 15 0.000000 - e B1Sigma+    20  0       0       0
1290 101801.27942 124 15 0.000000 - e B1Sigma+    21  0       0       0
1291 102394.37726 124 15 0.000000 - e B1Sigma+    22  0       0       0
1292 102970.88853 124 15 0.000000 - e B1Sigma+    23  0       0       0
1293 103531.32953 124 15 0.000000 - e B1Sigma+    24  0       0       0
1294 104076.20401 124 15 0.000000 - e B1Sigma+    25  0       0       0
1295 104605.97164 124 15 0.000000 - e B1Sigma+    26  0       0       0
1296 105121.07904 124 15 0.000000 - e B1Sigma+    27  0       0       0
1297 105621.96458 124 15 0.000000 - e B1Sigma+    28  0       0       0
1298 106109.047 124 15 0.000000 - e B1Sigma+    29  0       0       0
1299 106582.73995 124 15 0.000000 - e B1Sigma+    30  0       0       0
1300 107043.42589 124 15 0.000000 - e B1Sigma+    31  0       0       0
1301 107491.522 124 15 0.000000 - e B1Sigma+    32  0       0       0
1302 107927.41057 124 15 0.000000 - e B1Sigma+    33  0       0       0
1303 108351.46795 124 15 0.000000 - e B1Sigma+    34  0       0       0
1304 108764.02228 124 15 0.000000 - e B1Sigma+    35  0       0       0
1305 109165.38984 124 15 0.000000 - e B1Sigma+    36  0       0       0
1306 109555.94372 124 15 0.000000 - e B1Sigma+    37  0       0       0
1307 109936.05884 124 15 0.000000 - e B1Sigma+    38  0       0       0
1308 110306.02649 124 15 0.000000 - e B1Sigma+    39  0       0       0
1309 110666.18272 124 15 0.000000 - e B1Sigma+    40  0       0       0
1310 111016.84176 124 15 0.000000 - e B1Sigma+    41  0       0       0
1311 111358.29807 124 15 0.000000 - e B1Sigma+    42  0       0       0
1312 111690.85236 124 15 0.000000 - e B1Sigma+    43  0       0       0
1313 112014.78251 124 15 0.000000 - e B1Sigma+    44  0       0       0
1314 112330.36978 124 15 0.000000 - e B1Sigma+    45  0       0       0
1315 112637.87551 124 15 0.000000 - e B1Sigma+    46  0       0       0
1316 112937.56488 124 15 0.000000 - e B1Sigma+    47  0       0       0
1317 113229.70229 124 15 0.000000 - e B1Sigma+    48  0       0       0
1318 113514.60478 124 15 0.000000 - e B1Sigma+    49  0       0       0
1319 113792.6258 124 15 0.000000 - e B1Sigma+    50  0       0       0
1320 114064.00294 124 15 0.000000 - e B1Sigma+    51  0       0       0
1321 114328.63178 124 15 0.000000 - e B1Sigma+    52  0       0       0
1322 114586.42618 124 15 0.000000 - e B1Sigma+    53  0       0       0
1323 114838.00945 124 15 0.000000 - e B1Sigma+    54  0       0       0
1324 115083.84561 124 15 0.000000 - e B1Sigma+    55  0       0       0
1325 115323.88986 124 15 0.000000 - e B1Sigma+    56  0       0       0
1326 115559.2981 124 15 0.000000 - e B1Sigma+    57  0       0       0
1327 116153.22951 124 15 0.000000 - e B1Sigma+    58  0       0       0
1328 5438.696902 132 16 0.000000 + e X1Sigma+     0  0       0       0
1329 9195.555208 132 16 0.000000 + e X1Sigma+     1  0       0       0
1330 12784.076257 132 16 0.000000 + e X1Sigma+     2  0       0       0
1331 16210.688835 132 16 0.000000 + e X1Sigma+     3  0       0       0
1332 19477.685429 132 16 0.000000 + e X1Sigma+     4  0       0       0
1333 22588.352712 132 16 0.000000 + e X1Sigma+     5  0       0       0
1334 25545.860809 132 16 0.000000 + e X1Sigma+     6  0       0       0
1335 28351.092664 132 16 0.000000 + e X1Sigma+     7  0       0       0
1336 31004.171889 132 16 0.000000 + e X1Sigma+     8  0       0       0
1337 33504.606795 132 16 0.000000 + e X1Sigma+     9  0       0       0
1338 35850.118721 132 16 0.000000 + e X1Sigma+    10  0       0       0
1339 38036.410814 132 16 0.000000 + e X1Sigma+    11  0       0       0
1340 40056.910892 132 16 0.000000 + e X1Sigma+    12  0       0       0
1341 41901.801468 132 16 0.000000 + e X1Sigma+    13  0       0       0
1342 43556.923936 132 16 0.000000 + e X1Sigma+    14  0       0       0
1343 45002.142717 132 16 0.000000 + e X1Sigma+    15  0       0       0
1344 46208.440839 132 16 0.000000 + e X1Sigma+    16  0       0       0
1345 47131.028933 132 16 0.000000 + e X1Sigma+    17  0       0       0
1346 47679.47638 132 16 0.000000 + e X1Sigma+    44  0       0       0
1347 47696.420837 132 16 0.000000 + e X1Sigma+    45  0       0       0
1348 47751.360026 132 16 0.000000 + e X1Sigma+    46  0       0       0
1349 47856.870325 132 16 0.000000 + e X1Sigma+    47  0       0       0
1350 48162.037803 132 16 0.000000 + e X1Sigma+    48  0       0       0
1351 51603.813413 132 16 0.000000 + e X1Sigma+    49  0       0       0
1352 84385.129512 132 16 0.000000 + e B1Sigma+     0  0       0       0
1353 85503.568881 132 16 0.000000 + e B1Sigma+     1  0       0       0
1354 86586.579062 132 16 0.000000 + e B1Sigma+     2  0       0       0
1355 87635.447571 132 16 0.000000 + e B1Sigma+     3  0       0       0
1356 88651.411845 132 16 0.000000 + e B1Sigma+     4  0       0       0
1357 89635.674352 132 16 0.000000 + e B1Sigma+     5  0       0       0
1358 90589.412928 132 16 0.000000 + e B1Sigma+     6  0       0       0
1359 91513.744893 132 16 0.000000 + e B1Sigma+     7  0       0       0
1360 92409.753471 132 16 0.000000 + e B1Sigma+     8  0       0       0
1361 93278.493606 132 16 0.000000 + e B1Sigma+     9  0       0       0
1362 94120.969985 132 16 0.000000 + e B1Sigma+    10  0       0       0
1363 94938.160945 132 16 0.000000 + e B1Sigma+    11  0       0       0
1364 95730.999613 132 16 0.000000 + e B1Sigma+    12  0       0       0
1365 96500.362238 132 16 0.000000 + e B1Sigma+    13  0       0       0
1366 97247.093828 132 16 0.000000 + e B1Sigma+    14  0       0       0
1367 97972.00769 132 16 0.000000 + e B1Sigma+    15  0       0       0
1368 98675.862244 132 16 0.000000 + e B1Sigma+    16  0       0       0
1369 99359.398351 132 16 0.000000 + e B1Sigma+    17  0       0       0
1370 100023.30724 132 16 0.000000 + e B1Sigma+    18  0       0       0
1371 100668.26036 132 16 0.000000 + e B1Sigma+    19  0       0       0
1372 101294.88595 132 16 0.000000 + e B1Sigma+    20  0       0       0
1373 101903.7871 132 16 0.000000 + e B1Sigma+    21  0       0       0
1374 102495.53301 132 16 0.000000 + e B1Sigma+    22  0       0       0
1375 103070.66594 132 16 0.000000 + e B1Sigma+    23  0       0       0
1376 103629.70699 132 16 0.000000 + e B1Sigma+    24  0       0       0
1377 104173.16097 132 16 0.000000 + e B1Sigma+    25  0       0       0
1378 104701.49143 132 16 0.000000 + e B1Sigma+    26  0       0       0
1379 105215.14906 132 16 0.000000 + e B1Sigma+    27  0       0       0
1380 105714.57479 132 16 0.000000 + e B1Sigma+    28  0       0       0
1381 106200.19261 132 16 0.000000 + e B1Sigma+    29  0       0       0
1382 106672.41528 132 16 0.000000 + e B1Sigma+    30  0       0       0
1383 107131.63057 132 16 0.000000 + e B1Sigma+    31  0       0       0
1384 107578.26152 132 16 0.000000 + e B1Sigma+    32  0       0       0
1385 108012.68658 132 16 0.000000 + e B1Sigma+    33  0       0       0
1386 108435.28538 132 16 0.000000 + e B1Sigma+    34  0       0       0
1387 108846.37928 132 16 0.000000 + e B1Sigma+    35  0       0       0
1388 109246.29493 132 16 0.000000 + e B1Sigma+    36  0       0       0
1389 109635.41582 132 16 0.000000 + e B1Sigma+    37  0       0       0
1390 110014.10886 132 16 0.000000 + e B1Sigma+    38  0       0       0
1391 110382.6654 132 16 0.000000 + e B1Sigma+    39  0       0       0
1392 110741.43167 132 16 0.000000 + e B1Sigma+    40  0       0       0
1393 111090.71374 132 16 0.000000 + e B1Sigma+    41  0       0       0
1394 111430.81338 132 16 0.000000 + e B1Sigma+    42  0       0       0
1395 111762.03028 132 16 0.000000 + e B1Sigma+    43  0       0       0
1396 112084.64263 132 16 0.000000 + e B1Sigma+    44  0       0       0
1397 112398.93359 132 16 0.000000 + e B1Sigma+    45  0       0       0
1398 112705.16435 132 16 0.000000 + e B1Sigma+    46  0       0       0
1399 113003.60289 132 16 0.000000 + e B1Sigma+    47  0       0       0
1400 113294.52242 132 16 0.000000 + e B1Sigma+    48  0       0       0
1401 113578.25409 132 16 0.000000 + e B1Sigma+    49  0       0       0
1402 113855.15153 132 16 0.000000 + e B1Sigma+    50  0       0       0
1403 114125.3977 132 16 0.000000 + e B1Sigma+    51  0       0       0
1404 114388.83284 132 16 0.000000 + e B1Sigma+    52  0       0       0
1405 114645.46365 132 16 0.000000 + e B1Sigma+    53  0       0       0
1406 114895.96964 132 16 0.000000 + e B1Sigma+    54  0       0       0
1407 115140.54518 132 16 0.000000 + e B1Sigma+    55  0       0       0
1408 115379.02411 132 16 0.000000 + e B1Sigma+    56  0       0       0
1409 115612.32654 132 16 0.000000 + e B1Sigma+    57  0       0       0
1410 116439.98321 132 16 0.000000 + e B1Sigma+    58  0       0       0
1411 6097.439154 140 17 0.000000 - e X1Sigma+     0  0       0       0
1412 9829.100084 140 17 0.000000 - e X1Sigma+     1  0       0       0
1413 13393.038203 140 17 0.000000 - e X1Sigma+     2  0       0       0
1414 16795.588547 140 17 0.000000 - e X1Sigma+     3  0       0       0
1415 20039.144676 140 17 0.000000 - e X1Sigma+     4  0       0       0
1416 23126.655104 140 17 0.000000 - e X1Sigma+     5  0       0       0
1417 26061.26752 140 17 0.000000 - e X1Sigma+     6  0       0       0
1418 28843.853552 140 17 0.000000 - e X1Sigma+     7  0       0       0
1419 31474.324105 140 17 0.000000 - e X1Sigma+     8  0       0       0
1420 33951.970689 140 17 0.000000 - e X1Sigma+     9  0       0       0
1421 36274.284822 140 17 0.000000 - e X1Sigma+    10  0       0       0
1422 38436.667365 140 17 0.000000 - e X1Sigma+    11  0       0       0
1423 40432.115555 140 17 0.000000 - e X1Sigma+    12  0       0       0
1424 42250.210483 140 17 0.000000 - e X1Sigma+    13  0       0       0
1425 43875.936021 140 17 0.000000 - e X1Sigma+    14  0       0       0
1426 45287.854879 140 17 0.000000 - e X1Sigma+    15  0       0       0
1427 46454.723526 140 17 0.000000 - e X1Sigma+    16  0       0       0
1428 47326.08631 140 17 0.000000 - e X1Sigma+    17  0       0       0
1429 47707.083614 140 17 0.000000 - e X1Sigma+    44  0       0       0
1430 47761.368819 140 17 0.000000 - e X1Sigma+    45  0       0       0
1431 47813.202645 140 17 0.000000 - e X1Sigma+    46  0       0       0
1432 47923.977755 140 17 0.000000 - e X1Sigma+    47  0       0       0
1433 48381.104884 140 17 0.000000 - e X1Sigma+    48  0       0       0
1434 52463.999763 140 17 0.000000 - e X1Sigma+    49  0       0       0
1435 84517.97637 140 17 0.000000 - e B1Sigma+     0  0       0       0
1436 85635.405198 140 17 0.000000 - e B1Sigma+     1  0       0       0
1437 86717.368549 140 17 0.000000 - e B1Sigma+     2  0       0       0
1438 87765.162277 140 17 0.000000 - e B1Sigma+     3  0       0       0
1439 88780.030294 140 17 0.000000 - e B1Sigma+     4  0       0       0
1440 89763.181383 140 17 0.000000 - e B1Sigma+     5  0       0       0
1441 90715.797193 140 17 0.000000 - e B1Sigma+     6  0       0       0
1442 91638.995774 140 17 0.000000 - e B1Sigma+     7  0       0       0
1443 92533.862355 140 17 0.000000 - e B1Sigma+     8  0       0       0
1444 93401.450262 140 17 0.000000 - e B1Sigma+     9  0       0       0
1445 94242.763216 140 17 0.000000 - e B1Sigma+    10  0       0       0
1446 95058.778122 140 17 0.000000 - e B1Sigma+    11  0       0       0
1447 95850.424724 140 17 0.000000 - e B1Sigma+    12  0       0       0
1448 96618.575649 140 17 0.000000 - e B1Sigma+    13  0       0       0
1449 97364.075081 140 17 0.000000 - e B1Sigma+    14  0       0       0
1450 98087.731736 140 17 0.000000 - e B1Sigma+    15  0       0       0
1451 98790.301937 140 17 0.000000 - e B1Sigma+    16  0       0       0
1452 99472.524594 140 17 0.000000 - e B1Sigma+    17  0       0       0
1453 100135.0894 140 17 0.000000 - e B1Sigma+    18  0       0       0
1454 100778.66716 140 17 0.000000 - e B1Sigma+    19  0       0       0
1455 101403.88599 140 17 0.000000 - e B1Sigma+    20  0       0       0
1456 102011.35046 140 17 0.000000 - e B1Sigma+    21  0       0       0
1457 102601.63051 140 17 0.000000 - e B1Sigma+    22  0       0       0
1458 103175.27172 140 17 0.000000 - e B1Sigma+    23  0       0       0
1459 103732.80047 140 17 0.000000 - e B1Sigma+    24  0       0       0
1460 104274.7216 140 17 0.000000 - e B1Sigma+    25  0       0       0
1461 104801.50321 140 17 0.000000 - e B1Sigma+    26  0       0       0
1462 105313.60057 140 17 0.000000 - e B1Sigma+    27  0       0       0
1463 105811.45676 140 17 0.000000 - e B1Sigma+    28  0       0       0
1464 106295.50181 140 17 0.000000 - e B1Sigma+    29  0       0       0
1465 106766.14693 140 17 0.000000 - e B1Sigma+    30  0       0       0
1466 107223.78789 140 17 0.000000 - e B1Sigma+    31  0       0       0
1467 107668.85084 140 17 0.000000 - e B1Sigma+    32  0       0       0
1468 108101.7128 140 17 0.000000 - e B1Sigma+    33  0       0       0
1469 108522.75369 140 17 0.000000 - e B1Sigma+    34  0       0       0
1470 108932.29037 140 17 0.000000 - e B1Sigma+    35  0       0       0
1471 109330.66178 140 17 0.000000 - e B1Sigma+    36  0       0       0
1472 109718.26016 140 17 0.000000 - e B1Sigma+    37  0       0       0
1473 110095.44061 140 17 0.000000 - e B1Sigma+    38  0       0       0
1474 110462.50077 140 17 0.000000 - e B1Sigma+    39  0       0       0
1475 110819.79256 140 17 0.000000 - e B1Sigma+    40  0       0       0
1476 111167.61578 140 17 0.000000 - e B1Sigma+    41  0       0       0
1477 111506.27901 140 17 0.000000 - e B1Sigma+    42  0       0       0
1478 111836.0802 140 17 0.000000 - e B1Sigma+    43  0       0       0
1479 112157.29938 140 17 0.000000 - e B1Sigma+    44  0       0       0
1480 112470.21948 140 17 0.000000 - e B1Sigma+    45  0       0       0
1481 112775.10338 140 17 0.000000 - e B1Sigma+    46  0       0       0
1482 113072.22049 140 17 0.000000 - e B1Sigma+    47  0       0       0
1483 113361.85622 140 17 0.000000 - e B1Sigma+    48  0       0       0
1484 113644.35622 140 17 0.000000 - e B1Sigma+    49  0       0       0
1485 113920.07022 140 17 0.000000 - e B1Sigma+    50  0       0       0
1486 114189.12205 140 17 0.000000 - e B1Sigma+    51  0       0       0
1487 114451.33147 140 17 0.000000 - e B1Sigma+    52  0       0       0
1488 114706.87132 140 17 0.000000 - e B1Sigma+    53  0       0       0
1489 114956.50788 140 17 0.000000 - e B1Sigma+    54  0       0       0
1490 115200.3855 140 17 0.000000 - e B1Sigma+    55  0       0       0
1491 115439.12664 140 17 0.000000 - e B1Sigma+    56  0       0       0
1492 115683.52776 140 17 0.000000 - e B1Sigma+    57  0       0       0
1493 116784.75226 140 17 0.000000 - e B1Sigma+    58  0       0       0
1494 6789.951036 148 18 0.000000 + e X1Sigma+     0  0       0       0
1495 10495.056213 148 18 0.000000 + e X1Sigma+     1  0       0       0
1496 14033.098882 148 18 0.000000 + e X1Sigma+     2  0       0       0
1497 17410.275059 148 18 0.000000 + e X1Sigma+     3  0       0       0
1498 20629.111514 148 18 0.000000 + e X1Sigma+     4  0       0       0
1499 23692.214201 148 18 0.000000 + e X1Sigma+     5  0       0       0
1500 26602.656669 148 18 0.000000 + e X1Sigma+     6  0       0       0
1501 29361.310662 148 18 0.000000 + e X1Sigma+     7  0       0       0
1502 31967.881402 148 18 0.000000 + e X1Sigma+     8  0       0       0
1503 34421.407484 148 18 0.000000 + e X1Sigma+     9  0       0       0
1504 36719.122301 148 18 0.000000 + e X1Sigma+    10  0       0       0
1505 38856.097884 148 18 0.000000 + e X1Sigma+    11  0       0       0
1506 40824.84994 148 18 0.000000 + e X1Sigma+    12  0       0       0
1507 42614.284639 148 18 0.000000 + e X1Sigma+    13  0       0       0
1508 44208.408954 148 18 0.000000 + e X1Sigma+    14  0       0       0
1509 45584.242786 148 18 0.000000 + e X1Sigma+    15  0       0       0
1510 46707.652328 148 18 0.000000 + e X1Sigma+    16  0       0       0
1511 47519.84005 148 18 0.000000 + e X1Sigma+    32  0       0       0
1512 47726.859395 148 18 0.000000 + e X1Sigma+    44  0       0       0
1513 47798.157402 148 18 0.000000 + e X1Sigma+    45  0       0       0
1514 47896.401708 148 18 0.000000 + e X1Sigma+    46  0       0       0
1515 48014.711513 148 18 0.000000 + e X1Sigma+    47  0       0       0
1516 48678.470797 148 18 0.000000 + e X1Sigma+    48  0       0       0
1517 53415.890105 148 18 0.000000 + e X1Sigma+    49  0       0       0
1518 84658.162247 148 18 0.000000 + e B1Sigma+     0  0       0       0
1519 85774.478113 148 18 0.000000 + e B1Sigma+     1  0       0       0
1520 86855.288941 148 18 0.000000 + e B1Sigma+     2  0       0       0
1521 87901.89928 148 18 0.000000 + e B1Sigma+     3  0       0       0
1522 88915.559847 148 18 0.000000 + e B1Sigma+     4  0       0       0
1523 89897.486136 148 18 0.000000 + e B1Sigma+     5  0       0       0
1524 90848.863718 148 18 0.000000 + e B1Sigma+     6  0       0       0
1525 91770.811668 148 18 0.000000 + e B1Sigma+     7  0       0       0
1526 92664.417569 148 18 0.000000 + e B1Sigma+     8  0       0       0
1527 93530.733172 148 18 0.000000 + e B1Sigma+     9  0       0       0
1528 94370.761671 148 18 0.000000 + e B1Sigma+    10  0       0       0
1529 95185.478629 148 18 0.000000 + e B1Sigma+    11  0       0       0
1530 95975.810454 148 18 0.000000 + e B1Sigma+    12  0       0       0
1531 96742.626653 148 18 0.000000 + e B1Sigma+    13  0       0       0
1532 97486.770932 148 18 0.000000 + e B1Sigma+    14  0       0       0
1533 98209.047323 148 18 0.000000 + e B1Sigma+    15  0       0       0
1534 98910.210977 148 18 0.000000 + e B1Sigma+    16  0       0       0
1535 99590.998395 148 18 0.000000 + e B1Sigma+    17  0       0       0
1536 100252.09866 148 18 0.000000 + e B1Sigma+    18  0       0       0
1537 100894.18145 148 18 0.000000 + e B1Sigma+    19  0       0       0
1538 101517.87526 148 18 0.000000 + e B1Sigma+    20  0       0       0
1539 102123.78589 148 18 0.000000 + e B1Sigma+    21  0       0       0
1540 102712.48415 148 18 0.000000 + e B1Sigma+    22  0       0       0
1541 103284.51874 148 18 0.000000 + e B1Sigma+    23  0       0       0
1542 103840.42169 148 18 0.000000 + e B1Sigma+    24  0       0       0
1543 104380.697 148 18 0.000000 + e B1Sigma+    25  0       0       0
1544 104905.81774 148 18 0.000000 + e B1Sigma+    26  0       0       0
1545 105416.24429 148 18 0.000000 + e B1Sigma+    27  0       0       0
1546 105912.42158 148 18 0.000000 + e B1Sigma+    28  0       0       0
1547 106394.78595 148 18 0.000000 + e B1Sigma+    29  0       0       0
1548 106863.74692 148 18 0.000000 + e B1Sigma+    30  0       0       0
1549 107319.71073 148 18 0.000000 + e B1Sigma+    31  0       0       0
1550 107763.10345 148 18 0.000000 + e B1Sigma+    32  0       0       0
1551 108194.30379 148 18 0.000000 + e B1Sigma+    33  0       0       0
1552 108613.68822 148 18 0.000000 + e B1Sigma+    34  0       0       0
1553 109021.57247 148 18 0.000000 + e B1Sigma+    35  0       0       0
1554 109418.3093 148 18 0.000000 + e B1Sigma+    36  0       0       0
1555 109804.29714 148 18 0.000000 + e B1Sigma+    37  0       0       0
1556 110179.87668 148 18 0.000000 + e B1Sigma+    38  0       0       0
1557 110545.35771 148 18 0.000000 + e B1Sigma+    39  0       0       0
1558 110901.09235 148 18 0.000000 + e B1Sigma+    40  0       0       0
1559 111247.37776 148 18 0.000000 + e B1Sigma+    41  0       0       0
1560 111584.5275 148 18 0.000000 + e B1Sigma+    42  0       0       0
1561 111912.83742 148 18 0.000000 + e B1Sigma+    43  0       0       0
1562 112232.59101 148 18 0.000000 + e B1Sigma+    44  0       0       0
1563 112544.06875 148 18 0.000000 + e B1Sigma+    45  0       0       0
1564 112847.53685 148 18 0.000000 + e B1Sigma+    46  0       0       0
1565 113143.26488 148 18 0.000000 + e B1Sigma+    47  0       0       0
1566 113431.55182 148 18 0.000000 + e B1Sigma+    48  0       0       0
1567 113712.75441 148 18 0.000000 + e B1Sigma+    49  0       0       0
1568 113987.20506 148 18 0.000000 + e B1Sigma+    50  0       0       0
1569 114254.9563 148 18 0.000000 + e B1Sigma+    51  0       0       0
1570 114515.83384 148 18 0.000000 + e B1Sigma+    52  0       0       0
1571 114770.20272 148 18 0.000000 + e B1Sigma+    53  0       0       0
1572 115018.85525 148 18 0.000000 + e B1Sigma+    54  0       0       0
1573 115261.9662 148 18 0.000000 + e B1Sigma+    55  0       0       0
1574 115501.19253 148 18 0.000000 + e B1Sigma+    56  0       0       0
1575 115791.44053 148 18 0.000000 + e B1Sigma+    57  0       0       0
1576 117184.00722 148 18 0.000000 + e B1Sigma+    58  0       0       0
1577 7515.422876 156 19 0.000000 - e X1Sigma+     0  0       0       0
1578 11192.633754 156 19 0.000000 - e X1Sigma+     1  0       0       0
1579 14703.48932 156 19 0.000000 - e X1Sigma+     2  0       0       0
1580 18053.99804 156 19 0.000000 - e X1Sigma+     3  0       0       0
1581 21246.846942 156 19 0.000000 - e X1Sigma+     4  0       0       0
1582 24284.307323 156 19 0.000000 - e X1Sigma+     5  0       0       0
1583 27169.319516 156 19 0.000000 - e X1Sigma+     6  0       0       0
1584 29902.759333 156 19 0.000000 - e X1Sigma+     7  0       0       0
1585 32484.139074 156 19 0.000000 - e X1Sigma+     8  0       0       0
1586 34912.208209 156 19 0.000000 - e X1Sigma+     9  0       0       0
1587 37183.908542 156 19 0.000000 - e X1Sigma+    10  0       0       0
1588 39293.951309 156 19 0.000000 - e X1Sigma+    11  0       0       0
1589 41234.311388 156 19 0.000000 - e X1Sigma+    12  0       0       0
1590 42993.127675 156 19 0.000000 - e X1Sigma+    13  0       0       0
1591 44553.266557 156 19 0.000000 - e X1Sigma+    14  0       0       0
1592 45889.855835 156 19 0.000000 - e X1Sigma+    15  0       0       0
1593 46964.942768 156 19 0.000000 - e X1Sigma+    16  0       0       0
1594 47702.825029 156 19 0.000000 - e X1Sigma+    42  0       0       0
1595 47707.741703 156 19 0.000000 - e X1Sigma+    43  0       0       0
1596 47749.407107 156 19 0.000000 - e X1Sigma+    44  0       0       0
1597 47833.010882 156 19 0.000000 - e X1Sigma+    45  0       0       0
1598 47967.432711 156 19 0.000000 - e X1Sigma+    46  0       0       0
1599 48132.619598 156 19 0.000000 - e X1Sigma+    47  0       0       0
1600 49065.299359 156 19 0.000000 - e X1Sigma+    48  0       0       0
1601 54459.145801 156 19 0.000000 - e X1Sigma+    49  0       0       0
1602 84805.610276 156 19 0.000000 - e B1Sigma+     0  0       0       0
1603 85920.704653 156 19 0.000000 - e B1Sigma+     1  0       0       0
1604 87000.25116 156 19 0.000000 - e B1Sigma+     2  0       0       0
1605 88045.563392 156 19 0.000000 - e B1Sigma+     3  0       0       0
1606 89057.899224 156 19 0.000000 - e B1Sigma+     4  0       0       0
1607 90038.481263 156 19 0.000000 - e B1Sigma+     5  0       0       0
1608 90988.499086 156 19 0.000000 - e B1Sigma+     6  0       0       0
1609 91909.073158 156 19 0.000000 - e B1Sigma+     7  0       0       0
1610 92801.293757 156 19 0.000000 - e B1Sigma+     8  0       0       0
1611 93666.211152 156 19 0.000000 - e B1Sigma+     9  0       0       0
1612 94504.828496 156 19 0.000000 - e B1Sigma+    10  0       0       0
1613 95318.120098 156 19 0.000000 - e B1Sigma+    11  0       0       0
1614 96107.009096 156 19 0.000000 - e B1Sigma+    12  0       0       0
1615 96872.362484 156 19 0.000000 - e B1Sigma+    13  0       0       0
1616 97615.023757 156 19 0.000000 - e B1Sigma+    14  0       0       0
1617 98335.792266 156 19 0.000000 - e B1Sigma+    15  0       0       0
1618 99035.422955 156 19 0.000000 - e B1Sigma+    16  0       0       0
1619 99714.649452 156 19 0.000000 - e B1Sigma+    17  0       0       0
1620 100374.16122 156 19 0.000000 - e B1Sigma+    18  0       0       0
1621 101014.62634 156 19 0.000000 - e B1Sigma+    19  0       0       0
1622 101636.67422 156 19 0.000000 - e B1Sigma+    20  0       0       0
1623 102240.9116 156 19 0.000000 - e B1Sigma+    21  0       0       0
1624 102827.91047 156 19 0.000000 - e B1Sigma+    22  0       0       0
1625 103398.22245 156 19 0.000000 - e B1Sigma+    23  0       0       0
1626 103952.38519 156 19 0.000000 - e B1Sigma+    24  0       0       0
1627 104490.90147 156 19 0.000000 - e B1Sigma+    25  0       0       0
1628 105014.24946 156 19 0.000000 - e B1Sigma+    26  0       0       0
1629 105522.89492 156 19 0.000000 - e B1Sigma+    27  0       0       0
1630 106017.28483 156 19 0.000000 - e B1Sigma+    28  0       0       0
1631 106497.86128 156 19 0.000000 - e B1Sigma+    29  0       0       0
1632 106965.03272 156 19 0.000000 - e B1Sigma+    30  0       0       0
1633 107419.21775 156 19 0.000000 - e B1Sigma+    31  0       0       0
1634 107860.83917 156 19 0.000000 - e B1Sigma+    32  0       0       0
1635 108290.28054 156 19 0.000000 - e B1Sigma+    33  0       0       0
1636 108707.91119 156 19 0.000000 - e B1Sigma+    34  0       0       0
1637 109114.04974 156 19 0.000000 - e B1Sigma+    35  0       0       0
1638 109509.06376 156 19 0.000000 - e B1Sigma+    36  0       0       0
1639 109893.35431 156 19 0.000000 - e B1Sigma+    37  0       0       0
1640 110267.24729 156 19 0.000000 - e B1Sigma+    38  0       0       0
1641 110631.06885 156 19 0.000000 - e B1Sigma+    39  0       0       0
1642 110985.16582 156 19 0.000000 - e B1Sigma+    40  0       0       0
1643 111329.83719 156 19 0.000000 - e B1Sigma+    41  0       0       0
1644 111665.39908 156 19 0.000000 - e B1Sigma+    42  0       0       0
1645 111992.14524 156 19 0.000000 - e B1Sigma+    43  0       0       0
1646 112310.36371 156 19 0.000000 - e B1Sigma+    44  0       0       0
1647 112620.33139 156 19 0.000000 - e B1Sigma+    45  0       0       0
1648 112922.31891 156 19 0.000000 - e B1Sigma+    46  0       0       0
1649 113216.59675 156 19 0.000000 - e B1Sigma+    47  0       0       0
1650 113503.47808 156 19 0.000000 - e B1Sigma+    48  0       0       0
1651 113783.32583 156 19 0.000000 - e B1Sigma+    49  0       0       0
1652 114056.43577 156 19 0.000000 - e B1Sigma+    50  0       0       0
1653 114322.7761 156 19 0.000000 - e B1Sigma+    51  0       0       0
1654 114582.19898 156 19 0.000000 - e B1Sigma+    52  0       0       0
1655 114835.22568 156 19 0.000000 - e B1Sigma+    53  0       0       0
1656 115082.49969 156 19 0.000000 - e B1Sigma+    54  0       0       0
1657 115324.01394 156 19 0.000000 - e B1Sigma+    55  0       0       0
1658 115561.03161 156 19 0.000000 - e B1Sigma+    56  0       0       0
1659 115954.06003 156 19 0.000000 - e B1Sigma+    57  0       0       0
1660 117634.77136 156 19 0.000000 - e B1Sigma+    58  0       0       0
1661 8273.011535 164 20 0.000000 + e X1Sigma+     0  0       0       0
1662 11921.010228 164 20 0.000000 + e X1Sigma+     1  0       0       0
1663 15403.40818 164 20 0.000000 + e X1Sigma+     2  0       0       0
1664 18725.976293 164 20 0.000000 + e X1Sigma+     3  0       0       0
1665 21891.580758 164 20 0.000000 + e X1Sigma+     4  0       0       0
1666 24902.179501 164 20 0.000000 + e X1Sigma+     5  0       0       0
1667 27760.516031 164 20 0.000000 + e X1Sigma+     6  0       0       0
1668 30467.463846 164 20 0.000000 + e X1Sigma+     7  0       0       0
1669 33022.359209 164 20 0.000000 + e X1Sigma+     8  0       0       0
1670 35423.628164 164 20 0.000000 + e X1Sigma+     9  0       0       0
1671 37667.882347 164 20 0.000000 + e X1Sigma+    10  0       0       0
1672 39749.433275 164 20 0.000000 + e X1Sigma+    11  0       0       0
1673 41659.647495 164 20 0.000000 + e X1Sigma+    12  0       0       0
1674 43385.787291 164 20 0.000000 + e X1Sigma+    13  0       0       0
1675 44909.380003 164 20 0.000000 + e X1Sigma+    14  0       0       0
1676 46203.24572 164 20 0.000000 + e X1Sigma+    15  0       0       0
1677 47224.528747 164 20 0.000000 + e X1Sigma+    16  0       0       0
1678 47721.225678 164 20 0.000000 + e X1Sigma+    42  0       0       0
1679 47774.190217 164 20 0.000000 + e X1Sigma+    43  0       0       0
1680 47865.604458 164 20 0.000000 + e X1Sigma+    44  0       0       0
1681 47888.562021 164 20 0.000000 + e X1Sigma+    45  0       0       0
1682 48036.699976 164 20 0.000000 + e X1Sigma+    46  0       0       0
1683 48278.143744 164 20 0.000000 + e X1Sigma+    47  0       0       0
1684 49548.137008 164 20 0.000000 + e X1Sigma+    48  0       0       0
1685 55593.287128 164 20 0.000000 + e X1Sigma+    49  0       0       0
1686 84960.24048 164 20 0.000000 + e B1Sigma+     0  0       0       0
1687 86073.998685 164 20 0.000000 + e B1Sigma+     1  0       0       0
1688 87152.162959 164 20 0.000000 + e B1Sigma+     2  0       0       0
1689 88196.056296 164 20 0.000000 + e B1Sigma+     3  0       0       0
1690 89206.944091 164 20 0.000000 + e B1Sigma+     4  0       0       0
1691 90186.056478 164 20 0.000000 + e B1Sigma+     5  0       0       0
1692 91134.587107 164 20 0.000000 + e B1Sigma+     6  0       0       0
1693 92053.658265 164 20 0.000000 + e B1Sigma+     7  0       0       0
1694 92944.363246 164 20 0.000000 + e B1Sigma+     8  0       0       0
1695 93807.750994 164 20 0.000000 + e B1Sigma+     9  0       0       0
1696 94644.825132 164 20 0.000000 + e B1Sigma+    10  0       0       0
1697 95456.558803 164 20 0.000000 + e B1Sigma+    11  0       0       0
1698 96243.871963 164 20 0.000000 + e B1Sigma+    12  0       0       0
1699 97007.629809 164 20 0.000000 + e B1Sigma+    13  0       0       0
1700 97748.675768 164 20 0.000000 + e B1Sigma+    14  0       0       0
1701 98467.804659 164 20 0.000000 + e B1Sigma+    15  0       0       0
1702 99165.772142 164 20 0.000000 + e B1Sigma+    16  0       0       0
1703 99843.308589 164 20 0.000000 + e B1Sigma+    17  0       0       0
1704 100501.10477 164 20 0.000000 + e B1Sigma+    18  0       0       0
1705 101139.82682 164 20 0.000000 + e B1Sigma+    19  0       0       0
1706 101760.1056 164 20 0.000000 + e B1Sigma+    20  0       0       0
1707 102362.54842 164 20 0.000000 + e B1Sigma+    21  0       0       0
1708 102947.72893 164 20 0.000000 + e B1Sigma+    22  0       0       0
1709 103516.20154 164 20 0.000000 + e B1Sigma+    23  0       0       0
1710 104068.50899 164 20 0.000000 + e B1Sigma+    24  0       0       0
1711 104605.15314 164 20 0.000000 + e B1Sigma+    25  0       0       0
1712 105126.61698 164 20 0.000000 + e B1Sigma+    26  0       0       0
1713 105633.37167 164 20 0.000000 + e B1Sigma+    27  0       0       0
1714 106125.86694 164 20 0.000000 + e B1Sigma+    28  0       0       0
1715 106604.54927 164 20 0.000000 + e B1Sigma+    29  0       0       0
1716 107069.82762 164 20 0.000000 + e B1Sigma+    30  0       0       0
1717 107522.13359 164 20 0.000000 + e B1Sigma+    31  0       0       0
1718 107961.88445 164 20 0.000000 + e B1Sigma+    32  0       0       0
1719 108389.47069 164 20 0.000000 + e B1Sigma+    33  0       0       0
1720 108805.25192 164 20 0.000000 + e B1Sigma+    34  0       0       0
1721 109209.55383 164 20 0.000000 + e B1Sigma+    35  0       0       0
1722 109602.759 164 20 0.000000 + e B1Sigma+    36  0       0       0
1723 109985.26663 164 20 0.000000 + e B1Sigma+    37  0       0       0
1724 110357.39054 164 20 0.000000 + e B1Sigma+    38  0       0       0
1725 110719.47443 164 20 0.000000 + e B1Sigma+    39  0       0       0
1726 111071.85575 164 20 0.000000 + e B1Sigma+    40  0       0       0
1727 111414.83937 164 20 0.000000 + e B1Sigma+    41  0       0       0
1728 111748.7416 164 20 0.000000 + e B1Sigma+    42  0       0       0
1729 112073.85454 164 20 0.000000 + e B1Sigma+    43  0       0       0
1730 112390.47072 164 20 0.000000 + e B1Sigma+    44  0       0       0
1731 112698.86392 164 20 0.000000 + e B1Sigma+    45  0       0       0
1732 112999.30936 164 20 0.000000 + e B1Sigma+    46  0       0       0
1733 113292.08188 164 20 0.000000 + e B1Sigma+    47  0       0       0
1734 113577.50997 164 20 0.000000 + e B1Sigma+    48  0       0       0
1735 113855.95901 164 20 0.000000 + e B1Sigma+    49  0       0       0
1736 114127.67085 164 20 0.000000 + e B1Sigma+    50  0       0       0
1737 114392.53168 164 20 0.000000 + e B1Sigma+    51  0       0       0
1738 114650.46042 164 20 0.000000 + e B1Sigma+    52  0       0       0
1739 114902.08867 164 20 0.000000 + e B1Sigma+    53  0       0       0
1740 115147.78638 164 20 0.000000 + e B1Sigma+    54  0       0       0
1741 115387.31398 164 20 0.000000 + e B1Sigma+    55  0       0       0
1742 115621.11627 164 20 0.000000 + e B1Sigma+    56  0       0       0
1743 116178.38313 164 20 0.000000 + e B1Sigma+    57  0       0       0
1744 9061.842015 172 21 0.000000 - e X1Sigma+     0  0       0       0
1745 12679.332131 172 21 0.000000 - e X1Sigma+     1  0       0       0
1746 16132.023138 172 21 0.000000 - e X1Sigma+     2  0       0       0
1747 19425.399131 172 21 0.000000 - e X1Sigma+     3  0       0       0
1748 22562.513174 172 21 0.000000 - e X1Sigma+     4  0       0       0
1749 25545.044489 172 21 0.000000 - e X1Sigma+     5  0       0       0
1750 28375.475507 172 21 0.000000 - e X1Sigma+     6  0       0       0
1751 31054.658356 172 21 0.000000 - e X1Sigma+     7  0       0       0
1752 33581.771458 172 21 0.000000 - e X1Sigma+     8  0       0       0
1753 35954.887018 172 21 0.000000 - e X1Sigma+     9  0       0       0
1754 38170.243371 172 21 0.000000 - e X1Sigma+    10  0       0       0
1755 40221.704794 172 21 0.000000 - e X1Sigma+    11  0       0       0
1756 42099.953832 172 21 0.000000 - e X1Sigma+    12  0       0       0
1757 43791.252117 172 21 0.000000 - e X1Sigma+    13  0       0       0
1758 45275.564103 172 21 0.000000 - e X1Sigma+    14  0       0       0
1759 46522.941315 172 21 0.000000 - e X1Sigma+    15  0       0       0
1760 47484.195997 172 21 0.000000 - e X1Sigma+    27  0       0       0
1761 47801.842084 172 21 0.000000 - e X1Sigma+    43  0       0       0
1762 47906.92014 172 21 0.000000 - e X1Sigma+    44  0       0       0
1763 48034.238939 172 21 0.000000 - e X1Sigma+    45  0       0       0
1764 48123.482607 172 21 0.000000 - e X1Sigma+    46  0       0       0
1765 48462.320705 172 21 0.000000 - e X1Sigma+    47  0       0       0
1766 50129.990806 172 21 0.000000 - e X1Sigma+    48  0       0       0
1767 56817.745201 172 21 0.000000 - e X1Sigma+    49  0       0       0
1768 85121.969905 172 21 0.000000 - e B1Sigma+     0  0       0       0
1769 86234.271084 172 21 0.000000 - e B1Sigma+     1  0       0       0
1770 87310.929127 172 21 0.000000 - e B1Sigma+     2  0       0       0
1771 88353.276773 172 21 0.000000 - e B1Sigma+     3  0       0       0
1772 89362.587329 172 21 0.000000 - e B1Sigma+     4  0       0       0
1773 90340.098868 172 21 0.000000 - e B1Sigma+     5  0       0       0
1774 91287.00916 172 21 0.000000 - e B1Sigma+     6  0       0       0
1775 92204.442825 172 21 0.000000 - e B1Sigma+     7  0       0       0
1776 93093.496453 172 21 0.000000 - e B1Sigma+     8  0       0       0
1777 93955.217897 172 21 0.000000 - e B1Sigma+     9  0       0       0
1778 94790.611777 172 21 0.000000 - e B1Sigma+    10  0       0       0
1779 95600.65015 172 21 0.000000 - e B1Sigma+    11  0       0       0
1780 96386.24991 172 21 0.000000 - e B1Sigma+    12  0       0       0
1781 97148.275262 172 21 0.000000 - e B1Sigma+    13  0       0       0
1782 97887.56957 172 21 0.000000 - e B1Sigma+    14  0       0       0
1783 98604.923452 172 21 0.000000 - e B1Sigma+    15  0       0       0
1784 99301.094072 172 21 0.000000 - e B1Sigma+    16  0       0       0
1785 99976.808349 172 21 0.000000 - e B1Sigma+    17  0       0       0
1786 100632.7591 172 21 0.000000 - e B1Sigma+    18  0       0       0
1787 101269.6104 172 21 0.000000 - e B1Sigma+    19  0       0       0
1788 101887.99496 172 21 0.000000 - e B1Sigma+    20  0       0       0
1789 102488.5204 172 21 0.000000 - e B1Sigma+    21  0       0       0
1790 103071.76247 172 21 0.000000 - e B1Sigma+    22  0       0       0
1791 103638.27849 172 21 0.000000 - e B1Sigma+    23  0       0       0
1792 104188.61521 172 21 0.000000 - e B1Sigma+    24  0       0       0
1793 104723.2744 172 21 0.000000 - e B1Sigma+    25  0       0       0
1794 105242.74351 172 21 0.000000 - e B1Sigma+    26  0       0       0
1795 105747.49866 172 21 0.000000 - e B1Sigma+    27  0       0       0
1796 106237.99349 172 21 0.000000 - e B1Sigma+    28  0       0       0
1797 106714.67687 172 21 0.000000 - e B1Sigma+    29  0       0       0
1798 107177.96084 172 21 0.000000 - e B1Sigma+    30  0       0       0
1799 107628.28899 172 21 0.000000 - e B1Sigma+    31  0       0       0
1800 108066.07236 172 21 0.000000 - e B1Sigma+    32  0       0       0
1801 108491.7086 172 21 0.000000 - e B1Sigma+    33  0       0       0
1802 108905.54692 172 21 0.000000 - e B1Sigma+    34  0       0       0
1803 109307.92396 172 21 0.000000 - e B1Sigma+    35  0       0       0
1804 109699.23653 172 21 0.000000 - e B1Sigma+    36  0       0       0
1805 110079.87674 172 21 0.000000 - e B1Sigma+    37  0       0       0
1806 110450.15239 172 21 0.000000 - e B1Sigma+    38  0       0       0
1807 110810.42229 172 21 0.000000 - e B1Sigma+    39  0       0       0
1808 111161.01289 172 21 0.000000 - e B1Sigma+    40  0       0       0
1809 111502.23748 172 21 0.000000 - e B1Sigma+    41  0       0       0
1810 111834.41064 172 21 0.000000 - e B1Sigma+    42  0       0       0
1811 112157.82395 172 21 0.000000 - e B1Sigma+    43  0       0       0
1812 112472.77273 172 21 0.000000 - e B1Sigma+    44  0       0       0
1813 112779.52951 172 21 0.000000 - e B1Sigma+    45  0       0       0
1814 113078.37298 172 21 0.000000 - e B1Sigma+    46  0       0       0
1815 113369.58728 172 21 0.000000 - e B1Sigma+    47  0       0       0
1816 113653.51698 172 21 0.000000 - e B1Sigma+    48  0       0       0
1817 113930.52555 172 21 0.000000 - e B1Sigma+    49  0       0       0
1818 114200.78791 172 21 0.000000 - e B1Sigma+    50  0       0       0
1819 114464.13236 172 21 0.000000 - e B1Sigma+    51  0       0       0
1820 114720.61076 172 21 0.000000 - e B1Sigma+    52  0       0       0
1821 114970.94283 172 21 0.000000 - e B1Sigma+    53  0       0       0
1822 115215.28008 172 21 0.000000 - e B1Sigma+    54  0       0       0
1823 115453.65448 172 21 0.000000 - e B1Sigma+    55  0       0       0
1824 115691.09369 172 21 0.000000 - e B1Sigma+    56  0       0       0
1825 116462.49361 172 21 0.000000 - e B1Sigma+    57  0       0       0
1826 9881.009094 180 22 0.000000 + e X1Sigma+     0  0       0       0
1827 13466.716566 180 22 0.000000 + e X1Sigma+     1  0       0       0
1828 16888.472303 180 22 0.000000 + e X1Sigma+     2  0       0       0
1829 20151.427678 180 22 0.000000 + e X1Sigma+     3  0       0       0
1830 23258.816497 180 22 0.000000 + e X1Sigma+     4  0       0       0
1831 26212.085888 180 22 0.000000 + e X1Sigma+     5  0       0       0
1832 29013.397026 180 22 0.000000 + e X1Sigma+     6  0       0       0
1833 31663.547614 180 22 0.000000 + e X1Sigma+     7  0       0       0
1834 34161.573741 180 22 0.000000 + e X1Sigma+     8  0       0       0
1835 36505.168773 180 22 0.000000 + e X1Sigma+     9  0       0       0
1836 38690.151035 180 22 0.000000 + e X1Sigma+    10  0       0       0
1837 40709.879521 180 22 0.000000 + e X1Sigma+    11  0       0       0
1838 42554.267363 180 22 0.000000 + e X1Sigma+    12  0       0       0
1839 44208.434089 180 22 0.000000 + e X1Sigma+    13  0       0       0
1840 45650.520909 180 22 0.000000 + e X1Sigma+    14  0       0       0
1841 46847.226195 180 22 0.000000 + e X1Sigma+    15  0       0       0
1842 47740.486281 180 22 0.000000 + e X1Sigma+    41  0       0       0
1843 47831.795076 180 22 0.000000 + e X1Sigma+    43  0       0       0
1844 47948.030183 180 22 0.000000 + e X1Sigma+    44  0       0       0
1845 48129.749395 180 22 0.000000 + e X1Sigma+    45  0       0       0
1846 48254.241888 180 22 0.000000 + e X1Sigma+    46  0       0       0
1847 48701.216672 180 22 0.000000 + e X1Sigma+    47  0       0       0
1848 50811.549754 180 22 0.000000 + e X1Sigma+    48  0       0       0
1849 58131.898283 180 22 0.000000 + e X1Sigma+    49  0       0       0
1850 85290.712767 180 22 0.000000 + e B1Sigma+     0  0       0       0
1851 86401.429907 180 22 0.000000 + e B1Sigma+     1  0       0       0
1852 87476.451688 180 22 0.000000 + e B1Sigma+     2  0       0       0
1853 88517.120938 180 22 0.000000 + e B1Sigma+     3  0       0       0
1854 89524.719293 180 22 0.000000 + e B1Sigma+     4  0       0       0
1855 90500.493177 180 22 0.000000 + e B1Sigma+     5  0       0       0
1856 91445.644511 180 22 0.000000 + e B1Sigma+     6  0       0       0
1857 92361.300832 180 22 0.000000 + e B1Sigma+     7  0       0       0
1858 93248.562257 180 22 0.000000 + e B1Sigma+     8  0       0       0
1859 94108.475871 180 22 0.000000 + e B1Sigma+     9  0       0       0
1860 94942.047807 180 22 0.000000 + e B1Sigma+    10  0       0       0
1861 95750.249114 180 22 0.000000 + e B1Sigma+    11  0       0       0
1862 96533.993784 180 22 0.000000 + e B1Sigma+    12  0       0       0
1863 97294.145908 180 22 0.000000 + e B1Sigma+    13  0       0       0
1864 98031.548629 180 22 0.000000 + e B1Sigma+    14  0       0       0
1865 98746.98893 180 22 0.000000 + e B1Sigma+    15  0       0       0
1866 99441.226033 180 22 0.000000 + e B1Sigma+    16  0       0       0
1867 100114.98349 180 22 0.000000 + e B1Sigma+    17  0       0       0
1868 100768.95664 180 22 0.000000 + e B1Sigma+    18  0       0       0
1869 101403.80761 180 22 0.000000 + e B1Sigma+    19  0       0       0
1870 102020.17126 180 22 0.000000 + e B1Sigma+    20  0       0       0
1871 102618.65529 180 22 0.000000 + e B1Sigma+    21  0       0       0
1872 103199.83802 180 22 0.000000 + e B1Sigma+    22  0       0       0
1873 103764.28005 180 22 0.000000 + e B1Sigma+    23  0       0       0
1874 104312.53047 180 22 0.000000 + e B1Sigma+    24  0       0       0
1875 104845.09231 180 22 0.000000 + e B1Sigma+    25  0       0       0
1876 105362.45714 180 22 0.000000 + e B1Sigma+    26  0       0       0
1877 105865.10517 180 22 0.000000 + e B1Sigma+    27  0       0       0
1878 106353.49532 180 22 0.000000 + e B1Sigma+    28  0       0       0
1879 106828.07665 180 22 0.000000 + e B1Sigma+    29  0       0       0
1880 107289.26756 180 22 0.000000 + e B1Sigma+    30  0       0       0
1881 107737.52079 180 22 0.000000 + e B1Sigma+    31  0       0       0
1882 108173.2425 180 22 0.000000 + e B1Sigma+    32  0       0       0
1883 108596.83533 180 22 0.000000 + e B1Sigma+    33  0       0       0
1884 109008.6398 180 22 0.000000 + e B1Sigma+    34  0       0       0
1885 109409.00673 180 22 0.000000 + e B1Sigma+    35  0       0       0
1886 109798.3452 180 22 0.000000 + e B1Sigma+    36  0       0       0
1887 110177.03505 180 22 0.000000 + e B1Sigma+    37  0       0       0
1888 110545.38651 180 22 0.000000 + e B1Sigma+    38  0       0       0
1889 110903.76778 180 22 0.000000 + e B1Sigma+    39  0       0       0
1890 111252.49585 180 22 0.000000 + e B1Sigma+    40  0       0       0
1891 111591.89252 180 22 0.000000 + e B1Sigma+    41  0       0       0
1892 111922.2696 180 22 0.000000 + e B1Sigma+    42  0       0       0
1893 112243.91993 180 22 0.000000 + e B1Sigma+    43  0       0       0
1894 112557.13869 180 22 0.000000 + e B1Sigma+    44  0       0       0
1895 112862.1997 180 22 0.000000 + e B1Sigma+    45  0       0       0
1896 113159.38328 180 22 0.000000 + e B1Sigma+    46  0       0       0
1897 113448.9872 180 22 0.000000 + e B1Sigma+    47  0       0       0
1898 113731.37073 180 22 0.000000 + e B1Sigma+    48  0       0       0
1899 114006.88545 180 22 0.000000 + e B1Sigma+    49  0       0       0
1900 114275.62699 180 22 0.000000 + e B1Sigma+    50  0       0       0
1901 114537.40093 180 22 0.000000 + e B1Sigma+    51  0       0       0
1902 114792.44796 180 22 0.000000 + e B1Sigma+    52  0       0       0
1903 115041.52501 180 22 0.000000 + e B1Sigma+    53  0       0       0
1904 115284.67093 180 22 0.000000 + e B1Sigma+    54  0       0       0
1905 115522.63409 180 22 0.000000 + e B1Sigma+    55  0       0       0
1906 115786.31491 180 22 0.000000 + e B1Sigma+    56  0       0       0
1907 116802.00675 180 22 0.000000 + e B1Sigma+    57  0       0       0
1908 10729.578979 188 23 0.000000 - e X1Sigma+     0  0       0       0
1909 14282.252906 188 23 0.000000 - e X1Sigma+     1  0       0       0
1910 17671.86566 188 23 0.000000 - e X1Sigma+     2  0       0       0
1911 20903.196097 188 23 0.000000 - e X1Sigma+     3  0       0       0
1912 23979.636811 188 23 0.000000 - e X1Sigma+     4  0       0       0
1913 26902.458416 188 23 0.000000 - e X1Sigma+     5  0       0       0
1914 29673.449832 188 23 0.000000 - e X1Sigma+     6  0       0       0
1915 32293.307406 188 23 0.000000 - e X1Sigma+     7  0       0       0
1916 34760.932825 188 23 0.000000 - e X1Sigma+     8  0       0       0
1917 37073.621615 188 23 0.000000 - e X1Sigma+     9  0       0       0
1918 39226.722997 188 23 0.000000 - e X1Sigma+    10  0       0       0
1919 41213.020002 188 23 0.000000 - e X1Sigma+    11  0       0       0
1920 43021.557205 188 23 0.000000 - e X1Sigma+    12  0       0       0
1921 44636.142954 188 23 0.000000 - e X1Sigma+    13  0       0       0
1922 46032.760066 188 23 0.000000 - e X1Sigma+    14  0       0       0
1923 47173.865891 188 23 0.000000 - e X1Sigma+    15  0       0       0
1924 47863.836435 188 23 0.000000 - e X1Sigma+    42  0       0       0
1925 47986.863793 188 23 0.000000 - e X1Sigma+    43  0       0       0
1926 47991.952773 188 23 0.000000 - e X1Sigma+    44  0       0       0
1927 48204.84233 188 23 0.000000 - e X1Sigma+    45  0       0       0
1928 48406.31142 188 23 0.000000 - e X1Sigma+    46  0       0       0
1929 49008.815949 188 23 0.000000 - e X1Sigma+    47  0       0       0
1930 51592.15527 188 23 0.000000 - e X1Sigma+    48  0       0       0
1931 59535.097178 188 23 0.000000 - e X1Sigma+    49  0       0       0
1932 85466.380587 188 23 0.000000 - e B1Sigma+     0  0       0       0
1933 86575.380556 188 23 0.000000 - e B1Sigma+     1  0       0       0
1934 87648.630089 188 23 0.000000 - e B1Sigma+     2  0       0       0
1935 88687.482455 188 23 0.000000 - e B1Sigma+     3  0       0       0
1936 89693.22806 188 23 0.000000 - e B1Sigma+     4  0       0       0
1937 90667.122078 188 23 0.000000 - e B1Sigma+     5  0       0       0
1938 91610.370611 188 23 0.000000 - e B1Sigma+     6  0       0       0
1939 92524.104758 188 23 0.000000 - e B1Sigma+     7  0       0       0
1940 93409.428339 188 23 0.000000 - e B1Sigma+     8  0       0       0
1941 94267.388092 188 23 0.000000 - e B1Sigma+     9  0       0       0
1942 95098.992145 188 23 0.000000 - e B1Sigma+    10  0       0       0
1943 95905.210616 188 23 0.000000 - e B1Sigma+    11  0       0       0
1944 96686.954817 188 23 0.000000 - e B1Sigma+    12  0       0       0
1945 97445.089635 188 23 0.000000 - e B1Sigma+    13  0       0       0
1946 98180.457681 188 23 0.000000 - e B1Sigma+    14  0       0       0
1947 98893.843118 188 23 0.000000 - e B1Sigma+    15  0       0       0
1948 99586.007474 188 23 0.000000 - e B1Sigma+    16  0       0       0
1949 100257.6714 188 23 0.000000 - e B1Sigma+    17  0       0       0
1950 100909.5328 188 23 0.000000 - e B1Sigma+    18  0       0       0
1951 101542.25238 188 23 0.000000 - e B1Sigma+    19  0       0       0
1952 102156.4672 188 23 0.000000 - e B1Sigma+    20  0       0       0
1953 102752.78495 188 23 0.000000 - e B1Sigma+    21  0       0       0
1954 103331.78693 188 23 0.000000 - e B1Sigma+    22  0       0       0
1955 103894.03752 188 23 0.000000 - e B1Sigma+    23  0       0       0
1956 104440.08625 188 23 0.000000 - e B1Sigma+    24  0       0       0
1957 104970.43894 188 23 0.000000 - e B1Sigma+    25  0       0       0
1958 105485.59111 188 23 0.000000 - e B1Sigma+    26  0       0       0
1959 105986.0259 188 23 0.000000 - e B1Sigma+    27  0       0       0
1960 106472.20871 188 23 0.000000 - e B1Sigma+    28  0       0       0
1961 106944.58691 188 23 0.000000 - e B1Sigma+    29  0       0       0
1962 107403.58877 188 23 0.000000 - e B1Sigma+    30  0       0       0
1963 107849.67189 188 23 0.000000 - e B1Sigma+    31  0       0       0
1964 108283.24071 188 23 0.000000 - e B1Sigma+    32  0       0       0
1965 108704.69846 188 23 0.000000 - e B1Sigma+    33  0       0       0
1966 109114.38108 188 23 0.000000 - e B1Sigma+    34  0       0       0
1967 109512.65589 188 23 0.000000 - e B1Sigma+    35  0       0       0
1968 109899.94088 188 23 0.000000 - e B1Sigma+    36  0       0       0
1969 110276.59972 188 23 0.000000 - e B1Sigma+    37  0       0       0
1970 110642.95406 188 23 0.000000 - e B1Sigma+    38  0       0       0
1971 110999.37373 188 23 0.000000 - e B1Sigma+    39  0       0       0
1972 111346.17065 188 23 0.000000 - e B1Sigma+    40  0       0       0
1973 111683.67302 188 23 0.000000 - e B1Sigma+    41  0       0       0
1974 112012.18955 188 23 0.000000 - e B1Sigma+    42  0       0       0
1975 112332.01634 188 23 0.000000 - e B1Sigma+    43  0       0       0
1976 112643.44553 188 23 0.000000 - e B1Sigma+    44  0       0       0
1977 112946.75466 188 23 0.000000 - e B1Sigma+    45  0       0       0
1978 113242.22465 188 23 0.000000 - e B1Sigma+    46  0       0       0
1979 113530.16976 188 23 0.000000 - e B1Sigma+    47  0       0       0
1980 113810.96009 188 23 0.000000 - e B1Sigma+    48  0       0       0
1981 114084.91814 188 23 0.000000 - e B1Sigma+    49  0       0       0
1982 114352.04874 188 23 0.000000 - e B1Sigma+    50  0       0       0
1983 114612.17301 188 23 0.000000 - e B1Sigma+    51  0       0       0
1984 114865.72799 188 23 0.000000 - e B1Sigma+    52  0       0       0
1985 115113.37597 188 23 0.000000 - e B1Sigma+    53  0       0       0
1986 115354.99616 188 23 0.000000 - e B1Sigma+    54  0       0       0
1987 115591.28521 188 23 0.000000 - e B1Sigma+    55  0       0       0
1988 115924.82193 188 23 0.000000 - e B1Sigma+    56  0       0       0
1989 117192.72761 188 23 0.000000 - e B1Sigma+    57  0       0       0
1990 11606.590968 196 24 0.000000 + e X1Sigma+     0  0       0       0
1991 15125.00445 196 24 0.000000 + e X1Sigma+     1  0       0       0
1992 18481.286567 196 24 0.000000 + e X1Sigma+     2  0       0       0
1993 21679.812701 196 24 0.000000 + e X1Sigma+     3  0       0       0
1994 24724.095606 196 24 0.000000 + e X1Sigma+     4  0       0       0
1995 27615.289359 196 24 0.000000 + e X1Sigma+     5  0       0       0
1996 30354.773666 196 24 0.000000 + e X1Sigma+     6  0       0       0
1997 32943.084639 196 24 0.000000 + e X1Sigma+     7  0       0       0
1998 35378.984669 196 24 0.000000 + e X1Sigma+     8  0       0       0
1999 37659.35765 196 24 0.000000 + e X1Sigma+     9  0       0       0
2000 39779.033296 196 24 0.000000 + e X1Sigma+    10  0       0       0
2001 41730.133445 196 24 0.000000 + e X1Sigma+    11  0       0       0
2002 43500.715432 196 24 0.000000 + e X1Sigma+    12  0       0       0
2003 45073.064886 196 24 0.000000 + e X1Sigma+    13  0       0       0
2004 46420.548095 196 24 0.000000 + e X1Sigma+    14  0       0       0
2005 47499.992951 196 24 0.000000 + e X1Sigma+    26  0       0       0
2006 47897.84421 196 24 0.000000 + e X1Sigma+    42  0       0       0
2007 48036.917793 196 24 0.000000 + e X1Sigma+    43  0       0       0
2008 48210.384929 196 24 0.000000 + e X1Sigma+    44  0       0       0
2009 48286.165598 196 24 0.000000 + e X1Sigma+    45  0       0       0
2010 48576.341246 196 24 0.000000 + e X1Sigma+    46  0       0       0
2011 49396.25038 196 24 0.000000 + e X1Sigma+    47  0       0       0
2012 52470.424955 196 24 0.000000 + e X1Sigma+    48  0       0       0
2013 61026.682942 196 24 0.000000 + e X1Sigma+    49  0       0       0
2014 85648.882322 196 24 0.000000 + e B1Sigma+     0  0       0       0
2015 86756.025934 196 24 0.000000 + e B1Sigma+     1  0       0       0
2016 87827.36139 196 24 0.000000 + e B1Sigma+     2  0       0       0
2017 88864.252748 196 24 0.000000 + e B1Sigma+     3  0       0       0
2018 89867.99966 196 24 0.000000 + e B1Sigma+     4  0       0       0
2019 90839.866433 196 24 0.000000 + e B1Sigma+     5  0       0       0
2020 91781.063371 196 24 0.000000 + e B1Sigma+     6  0       0       0
2021 92692.72585 196 24 0.000000 + e B1Sigma+     7  0       0       0
2022 93575.961493 196 24 0.000000 + e B1Sigma+     8  0       0       0
2023 94431.817222 196 24 0.000000 + e B1Sigma+     9  0       0       0
2024 95261.303596 196 24 0.000000 + e B1Sigma+    10  0       0       0
2025 96065.389865 196 24 0.000000 + e B1Sigma+    11  0       0       0
2026 96844.98497 196 24 0.000000 + e B1Sigma+    12  0       0       0
2027 97600.955487 196 24 0.000000 + e B1Sigma+    13  0       0       0
2028 98334.143063 196 24 0.000000 + e B1Sigma+    14  0       0       0
2029 99045.330105 196 24 0.000000 + e B1Sigma+    15  0       0       0
2030 99735.280333 196 24 0.000000 + e B1Sigma+    16  0       0       0
2031 100404.71237 196 24 0.000000 + e B1Sigma+    17  0       0       0
2032 101054.32637 196 24 0.000000 + e B1Sigma+    18  0       0       0
2033 101684.78236 196 24 0.000000 + e B1Sigma+    19  0       0       0
2034 102296.71954 196 24 0.000000 + e B1Sigma+    20  0       0       0
2035 102890.74567 196 24 0.000000 + e B1Sigma+    21  0       0       0
2036 103467.44524 196 24 0.000000 + e B1Sigma+    22  0       0       0
2037 104027.38705 196 24 0.000000 + e B1Sigma+    23  0       0       0
2038 104571.11921 196 24 0.000000 + e B1Sigma+    24  0       0       0
2039 105099.15165 196 24 0.000000 + e B1Sigma+    25  0       0       0
2040 105611.98393 196 24 0.000000 + e B1Sigma+    26  0       0       0
2041 106110.10111 196 24 0.000000 + e B1Sigma+    27  0       0       0
2042 106593.97543 196 24 0.000000 + e B1Sigma+    28  0       0       0
2043 107064.05174 196 24 0.000000 + e B1Sigma+    29  0       0       0
2044 107520.77121 196 24 0.000000 + e B1Sigma+    30  0       0       0
2045 107964.5912 196 24 0.000000 + e B1Sigma+    31  0       0       0
2046 108395.91867 196 24 0.000000 + e B1Sigma+    32  0       0       0
2047 108815.15191 196 24 0.000000 + e B1Sigma+    33  0       0       0
2048 109222.62794 196 24 0.000000 + e B1Sigma+    34  0       0       0
2049 109618.73189 196 24 0.000000 + e B1Sigma+    35  0       0       0
2050 110003.88592 196 24 0.000000 + e B1Sigma+    36  0       0       0
2051 110378.43642 196 24 0.000000 + e B1Sigma+    37  0       0       0
2052 110742.7233 196 24 0.000000 + e B1Sigma+    38  0       0       0
2053 111097.11034 196 24 0.000000 + e B1Sigma+    39  0       0       0
2054 111441.91044 196 24 0.000000 + e B1Sigma+    40  0       0       0
2055 111777.45456 196 24 0.000000 + e B1Sigma+    41  0       0       0
2056 112104.04876 196 24 0.000000 + e B1Sigma+    42  0       0       0
2057 112421.99368 196 24 0.000000 + e B1Sigma+    43  0       0       0
2058 112731.57696 196 24 0.000000 + e B1Sigma+    44  0       0       0
2059 113033.08117 196 24 0.000000 + e B1Sigma+    45  0       0       0
2060 113326.78944 196 24 0.000000 + e B1Sigma+    46  0       0       0
2061 113613.03387 196 24 0.000000 + e B1Sigma+    47  0       0       0
2062 113892.19047 196 24 0.000000 + e B1Sigma+    48  0       0       0
2063 114164.53161 196 24 0.000000 + e B1Sigma+    49  0       0       0
2064 114429.97025 196 24 0.000000 + e B1Sigma+    50  0       0       0
2065 114688.39252 196 24 0.000000 + e B1Sigma+    51  0       0       0
2066 114940.3993 196 24 0.000000 + e B1Sigma+    52  0       0       0
2067 115186.42502 196 24 0.000000 + e B1Sigma+    53  0       0       0
2068 115426.19556 196 24 0.000000 + e B1Sigma+    54  0       0       0
2069 115660.20342 196 24 0.000000 + e B1Sigma+    55  0       0       0
2070 116118.26192 196 24 0.000000 + e B1Sigma+    56  0       0       0
2071 117631.16069 196 24 0.000000 + e B1Sigma+    57  0       0       0
2072 12511.059114 204 25 0.000000 - e X1Sigma+     0  0       0       0
2073 15994.010086 204 25 0.000000 - e X1Sigma+     1  0       0       0
2074 19315.793291 204 25 0.000000 - e X1Sigma+     2  0       0       0
2075 22480.360985 204 25 0.000000 - e X1Sigma+     3  0       0       0
2076 25491.291285 204 25 0.000000 - e X1Sigma+     4  0       0       0
2077 28349.680199 204 25 0.000000 - e X1Sigma+     5  0       0       0
2078 31056.479169 204 25 0.000000 - e X1Sigma+     6  0       0       0
2079 33611.997038 204 25 0.000000 - e X1Sigma+     7  0       0       0
2080 36014.834402 204 25 0.000000 - e X1Sigma+     8  0       0       0
2081 38261.45245 204 25 0.000000 - e X1Sigma+     9  0       0       0
2082 40346.110193 204 25 0.000000 - e X1Sigma+    10  0       0       0
2083 42260.167165 204 25 0.000000 - e X1Sigma+    11  0       0       0
2084 43990.548801 204 25 0.000000 - e X1Sigma+    12  0       0       0
2085 45517.749113 204 25 0.000000 - e X1Sigma+    13  0       0       0
2086 46811.895398 204 25 0.000000 - e X1Sigma+    14  0       0       0
2087 47822.029494 204 25 0.000000 - e X1Sigma+    40  0       0       0
2088 47933.657245 204 25 0.000000 - e X1Sigma+    42  0       0       0
2089 48084.781993 204 25 0.000000 - e X1Sigma+    43  0       0       0
2090 48334.303525 204 25 0.000000 - e X1Sigma+    44  0       0       0
2091 48444.47265 204 25 0.000000 - e X1Sigma+    45  0       0       0
2092 48781.771358 204 25 0.000000 - e X1Sigma+    46  0       0       0
2093 49871.958698 204 25 0.000000 - e X1Sigma+    47  0       0       0
2094 53444.619745 204 25 0.000000 - e X1Sigma+    48  0       0       0
2095 62605.999181 204 25 0.000000 - e X1Sigma+    49  0       0       0
2096 85838.124504 204 25 0.000000 - e B1Sigma+     0  0       0       0
2097 86943.266604 204 25 0.000000 - e B1Sigma+     1  0       0       0
2098 88012.540437 204 25 0.000000 - e B1Sigma+     2  0       0       0
2099 89047.321201 204 25 0.000000 - e B1Sigma+     3  0       0       0
2100 90048.918296 204 25 0.000000 - e B1Sigma+     4  0       0       0
2101 91018.605523 204 25 0.000000 - e B1Sigma+     5  0       0       0
2102 91957.597415 204 25 0.000000 - e B1Sigma+     6  0       0       0
2103 92867.034391 204 25 0.000000 - e B1Sigma+     7  0       0       0
2104 93748.027906 204 25 0.000000 - e B1Sigma+     8  0       0       0
2105 94601.625701 204 25 0.000000 - e B1Sigma+     9  0       0       0
2106 95428.841132 204 25 0.000000 - e B1Sigma+    10  0       0       0
2107 96230.642641 204 25 0.000000 - e B1Sigma+    11  0       0       0
2108 97007.937218 204 25 0.000000 - e B1Sigma+    12  0       0       0
2109 97761.593944 204 25 0.000000 - e B1Sigma+    13  0       0       0
2110 98492.45299 204 25 0.000000 - e B1Sigma+    14  0       0       0
2111 99201.296295 204 25 0.000000 - e B1Sigma+    15  0       0       0
2112 99888.889304 204 25 0.000000 - e B1Sigma+    16  0       0       0
2113 100555.94985 204 25 0.000000 - e B1Sigma+    17  0       0       0
2114 101203.17968 204 25 0.000000 - e B1Sigma+    18  0       0       0
2115 101831.23916 204 25 0.000000 - e B1Sigma+    19  0       0       0
2116 102440.76929 204 25 0.000000 - e B1Sigma+    20  0       0       0
2117 103032.37829 204 25 0.000000 - e B1Sigma+    21  0       0       0
2118 103606.65389 204 25 0.000000 - e B1Sigma+    22  0       0       0
2119 104164.16977 204 25 0.000000 - e B1Sigma+    23  0       0       0
2120 104705.47126 204 25 0.000000 - e B1Sigma+    24  0       0       0
2121 105231.07326 204 25 0.000000 - e B1Sigma+    25  0       0       0
2122 105741.47958 204 25 0.000000 - e B1Sigma+    26  0       0       0
2123 106237.17666 204 25 0.000000 - e B1Sigma+    27  0       0       0
2124 106718.64287 204 25 0.000000 - e B1Sigma+    28  0       0       0
2125 107186.32111 204 25 0.000000 - e B1Sigma+    29  0       0       0
2126 107640.66718 204 25 0.000000 - e B1Sigma+    30  0       0       0
2127 108082.13365 204 25 0.000000 - e B1Sigma+    31  0       0       0
2128 108511.13367 204 25 0.000000 - e B1Sigma+    32  0       0       0
2129 108928.05568 204 25 0.000000 - e B1Sigma+    33  0       0       0
2130 109333.24394 204 25 0.000000 - e B1Sigma+    34  0       0       0
2131 109727.10151 204 25 0.000000 - e B1Sigma+    35  0       0       0
2132 110110.04874 204 25 0.000000 - e B1Sigma+    36  0       0       0
2133 110482.41771 204 25 0.000000 - e B1Sigma+    37  0       0       0
2134 110844.56904 204 25 0.000000 - e B1Sigma+    38  0       0       0
2135 111196.85505 204 25 0.000000 - e B1Sigma+    39  0       0       0
2136 111539.59514 204 25 0.000000 - e B1Sigma+    40  0       0       0
2137 111873.11952 204 25 0.000000 - e B1Sigma+    41  0       0       0
2138 112197.7325 204 25 0.000000 - e B1Sigma+    42  0       0       0
2139 112513.73894 204 25 0.000000 - e B1Sigma+    43  0       0       0
2140 112821.42275 204 25 0.000000 - e B1Sigma+    44  0       0       0
2141 113121.07107 204 25 0.000000 - e B1Sigma+    45  0       0       0
2142 113412.97374 204 25 0.000000 - e B1Sigma+    46  0       0       0
2143 113697.48071 204 25 0.000000 - e B1Sigma+    47  0       0       0
2144 113974.96725 204 25 0.000000 - e B1Sigma+    48  0       0       0
2145 114245.6354 204 25 0.000000 - e B1Sigma+    49  0       0       0
2146 114509.32401 204 25 0.000000 - e B1Sigma+    50  0       0       0
2147 114766.04949 204 25 0.000000 - e B1Sigma+    51  0       0       0
2148 115016.52706 204 25 0.000000 - e B1Sigma+    52  0       0       0
2149 115260.94083 204 25 0.000000 - e B1Sigma+    53  0       0       0
2150 115499.21155 204 25 0.000000 - e B1Sigma+    54  0       0       0
2151 115737.27579 204 25 0.000000 - e B1Sigma+    55  0       0       0
2152 116368.43126 204 25 0.000000 - e B1Sigma+    56  0       0       0
2153 13441.973896 212 26 0.000000 + e X1Sigma+     0  0       0       0
2154 16888.28592 212 26 0.000000 + e X1Sigma+     1  0       0       0
2155 20174.420597 212 26 0.000000 + e X1Sigma+     2  0       0       0
2156 23303.90056 212 26 0.000000 + e X1Sigma+     3  0       0       0
2157 26280.30044 212 26 0.000000 + e X1Sigma+     4  0       0       0
2158 29104.708362 212 26 0.000000 + e X1Sigma+     5  0       0       0
2159 31777.648459 212 26 0.000000 + e X1Sigma+     6  0       0       0
2160 34299.132477 212 26 0.000000 + e X1Sigma+     7  0       0       0
2161 36667.555746 212 26 0.000000 + e X1Sigma+     8  0       0       0
2162 38878.944227 212 26 0.000000 + e X1Sigma+     9  0       0       0
2163 40926.933491 212 26 0.000000 + e X1Sigma+    10  0       0       0
2164 42802.003024 212 26 0.000000 + e X1Sigma+    11  0       0       0
2165 44489.768732 212 26 0.000000 + e X1Sigma+    12  0       0       0
2166 45968.589819 212 26 0.000000 + e X1Sigma+    13  0       0       0
2167 47204.505047 212 26 0.000000 + e X1Sigma+    14  0       0       0
2168 47971.179847 212 26 0.000000 + e X1Sigma+    41  0       0       0
2169 48134.423002 212 26 0.000000 + e X1Sigma+    42  0       0       0
2170 48135.439974 212 26 0.000000 + e X1Sigma+    43  0       0       0
2171 48413.132225 212 26 0.000000 + e X1Sigma+    44  0       0       0
2172 48627.654463 212 26 0.000000 + e X1Sigma+    45  0       0       0
2173 49039.924405 212 26 0.000000 + e X1Sigma+    46  0       0       0
2174 50441.101653 212 26 0.000000 + e X1Sigma+    47  0       0       0
2175 54512.853962 212 26 0.000000 + e X1Sigma+    48  0       0       0
2176 64272.400502 212 26 0.000000 + e X1Sigma+    49  0       0       0
2177 86034.011356 212 26 0.000000 + e B1Sigma+     0  0       0       0
2178 87137.000932 212 26 0.000000 + e B1Sigma+     1  0       0       0
2179 88204.060029 212 26 0.000000 + e B1Sigma+     2  0       0       0
2180 89236.57534 212 26 0.000000 + e B1Sigma+     3  0       0       0
2181 90235.866549 212 26 0.000000 + e B1Sigma+     4  0       0       0
2182 91203.217272 212 26 0.000000 + e B1Sigma+     5  0       0       0
2183 92139.846317 212 26 0.000000 + e B1Sigma+     6  0       0       0
2184 93046.899943 212 26 0.000000 + e B1Sigma+     7  0       0       0
2185 93925.493401 212 26 0.000000 + e B1Sigma+     8  0       0       0
2186 94776.675991 212 26 0.000000 + e B1Sigma+     9  0       0       0
2187 95601.46414 212 26 0.000000 + e B1Sigma+    10  0       0       0
2188 96400.825546 212 26 0.000000 + e B1Sigma+    11  0       0       0
2189 97175.66579 212 26 0.000000 + e B1Sigma+    12  0       0       0
2190 97926.857139 212 26 0.000000 + e B1Sigma+    13  0       0       0
2191 98655.23778 212 26 0.000000 + e B1Sigma+    14  0       0       0
2192 99361.590605 212 26 0.000000 + e B1Sigma+    15  0       0       0
2193 100046.68203 212 26 0.000000 + e B1Sigma+    16  0       0       0
2194 100711.23061 212 26 0.000000 + e B1Sigma+    17  0       0       0
2195 101355.93881 212 26 0.000000 + e B1Sigma+    18  0       0       0
2196 101981.46843 212 26 0.000000 + e B1Sigma+    19  0       0       0
2197 102588.4619 212 26 0.000000 + e B1Sigma+    20  0       0       0
2198 103177.52839 212 26 0.000000 + e B1Sigma+    21  0       0       0
2199 103749.2589 212 26 0.000000 + e B1Sigma+    22  0       0       0
2200 104304.23197 212 26 0.000000 + e B1Sigma+    23  0       0       0
2201 104842.98969 212 26 0.000000 + e B1Sigma+    24  0       0       0
2202 105366.05219 212 26 0.000000 + e B1Sigma+    25  0       0       0
2203 105873.92761 212 26 0.000000 + e B1Sigma+    26  0       0       0
2204 106367.10408 212 26 0.000000 + e B1Sigma+    27  0       0       0
2205 106846.06406 212 26 0.000000 + e B1Sigma+    28  0       0       0
2206 107311.25084 212 26 0.000000 + e B1Sigma+    29  0       0       0
2207 107763.13451 212 26 0.000000 + e B1Sigma+    30  0       0       0
2208 108202.16002 212 26 0.000000 + e B1Sigma+    31  0       0       0
2209 108628.74837 212 26 0.000000 + e B1Sigma+    32  0       0       0
2210 109043.27556 212 26 0.000000 + e B1Sigma+    33  0       0       0
2211 109446.09866 212 26 0.000000 + e B1Sigma+    34  0       0       0
2212 109837.63739 212 26 0.000000 + e B1Sigma+    35  0       0       0
2213 110218.30357 212 26 0.000000 + e B1Sigma+    36  0       0       0
2214 110588.42245 212 26 0.000000 + e B1Sigma+    37  0       0       0
2215 110948.3721 212 26 0.000000 + e B1Sigma+    38  0       0       0
2216 111298.49199 212 26 0.000000 + e B1Sigma+    39  0       0       0
2217 111639.11122 212 26 0.000000 + e B1Sigma+    40  0       0       0
2218 111970.55672 212 26 0.000000 + e B1Sigma+    41  0       0       0
2219 112293.13268 212 26 0.000000 + e B1Sigma+    42  0       0       0
2220 112607.14582 212 26 0.000000 + e B1Sigma+    43  0       0       0
2221 112912.87909 212 26 0.000000 + e B1Sigma+    44  0       0       0
2222 113210.6224 212 26 0.000000 + e B1Sigma+    45  0       0       0
2223 113500.67798 212 26 0.000000 + e B1Sigma+    46  0       0       0
2224 113783.41199 212 26 0.000000 + e B1Sigma+    47  0       0       0
2225 114059.18793 212 26 0.000000 + e B1Sigma+    48  0       0       0
2226 114328.11987 212 26 0.000000 + e B1Sigma+    49  0       0       0
2227 114590.00818 212 26 0.000000 + e B1Sigma+    50  0       0       0
2228 114845.05933 212 26 0.000000 + e B1Sigma+    51  0       0       0
2229 115094.02036 212 26 0.000000 + e B1Sigma+    52  0       0       0
2230 115336.86802 212 26 0.000000 + e B1Sigma+    53  0       0       0
2231 115573.92795 212 26 0.000000 + e B1Sigma+    54  0       0       0
2232 115836.06373 212 26 0.000000 + e B1Sigma+    55  0       0       0
2233 116672.25366 212 26 0.000000 + e B1Sigma+    56  0       0       0
2234 14398.303871 220 27 0.000000 - e X1Sigma+     0  0       0       0
2235 17806.826876 220 27 0.000000 - e X1Sigma+     1  0       0       0
2236 21056.181392 220 27 0.000000 - e X1Sigma+     2  0       0       0
2237 24149.46805 220 27 0.000000 - e X1Sigma+     3  0       0       0
2238 27090.178848 220 27 0.000000 - e X1Sigma+     4  0       0       0
2239 29879.429019 220 27 0.000000 - e X1Sigma+     5  0       0       0
2240 32517.335983 220 27 0.000000 - e X1Sigma+     6  0       0       0
2241 35003.548031 220 27 0.000000 - e X1Sigma+     7  0       0       0
2242 37336.189771 220 27 0.000000 - e X1Sigma+     8  0       0       0
2243 39510.832355 220 27 0.000000 - e X1Sigma+     9  0       0       0
2244 41520.430996 220 27 0.000000 - e X1Sigma+    10  0       0       0
2245 43354.449777 220 27 0.000000 - e X1Sigma+    11  0       0       0
2246 44996.97516 220 27 0.000000 - e X1Sigma+    12  0       0       0
2247 46423.784044 220 27 0.000000 - e X1Sigma+    13  0       0       0
2248 47595.591163 220 27 0.000000 - e X1Sigma+    31  0       0       0
2249 48010.342153 220 27 0.000000 - e X1Sigma+    41  0       0       0
2250 48187.151753 220 27 0.000000 - e X1Sigma+    42  0       0       0
2251 48428.338391 220 27 0.000000 - e X1Sigma+    43  0       0       0
2252 48494.232415 220 27 0.000000 - e X1Sigma+    44  0       0       0
2253 48807.6717 220 27 0.000000 - e X1Sigma+    45  0       0       0
2254 49360.195653 220 27 0.000000 - e X1Sigma+    46  0       0       0
2255 51105.977802 220 27 0.000000 - e X1Sigma+    47  0       0       0
2256 55673.213929 220 27 0.000000 - e X1Sigma+    48  0       0       0
2257 66025.258218 220 27 0.000000 - e X1Sigma+    49  0       0       0
2258 86236.444919 220 27 0.000000 - e B1Sigma+     0  0       0       0
2259 87337.125229 220 27 0.000000 - e B1Sigma+     1  0       0       0
2260 88401.811081 220 27 0.000000 - e B1Sigma+     2  0       0       0
2261 89431.901016 220 27 0.000000 - e B1Sigma+     3  0       0       0
2262 90428.725569 220 27 0.000000 - e B1Sigma+     4  0       0       0
2263 91393.578444 220 27 0.000000 - e B1Sigma+     5  0       0       0
2264 92327.682808 220 27 0.000000 - e B1Sigma+     6  0       0       0
2265 93232.191562 220 27 0.000000 - e B1Sigma+     7  0       0       0
2266 94108.223662 220 27 0.000000 - e B1Sigma+     8  0       0       0
2267 94956.830796 220 27 0.000000 - e B1Sigma+     9  0       0       0
2268 95779.03264 220 27 0.000000 - e B1Sigma+    10  0       0       0
2269 96575.796209 220 27 0.000000 - e B1Sigma+    11  0       0       0
2270 97348.026369 220 27 0.000000 - e B1Sigma+    12  0       0       0
2271 98096.599044 220 27 0.000000 - e B1Sigma+    13  0       0       0
2272 98822.350022 220 27 0.000000 - e B1Sigma+    14  0       0       0
2273 99526.064597 220 27 0.000000 - e B1Sigma+    15  0       0       0
2274 100208.50925 220 27 0.000000 - e B1Sigma+    16  0       0       0
2275 100870.40486 220 27 0.000000 - e B1Sigma+    17  0       0       0
2276 101512.45367 220 27 0.000000 - e B1Sigma+    18  0       0       0
2277 102135.32003 220 27 0.000000 - e B1Sigma+    19  0       0       0
2278 102739.64729 220 27 0.000000 - e B1Sigma+    20  0       0       0
2279 103326.04629 220 27 0.000000 - e B1Sigma+    21  0       0       0
2280 103895.11136 220 27 0.000000 - e B1Sigma+    22  0       0       0
2281 104447.42515 220 27 0.000000 - e B1Sigma+    23  0       0       0
2282 104983.52718 220 27 0.000000 - e B1Sigma+    24  0       0       0
2283 105503.94244 220 27 0.000000 - e B1Sigma+    25  0       0       0
2284 106009.18324 220 27 0.000000 - e B1Sigma+    26  0       0       0
2285 106499.74047 220 27 0.000000 - e B1Sigma+    27  0       0       0
2286 106976.09777 220 27 0.000000 - e B1Sigma+    28  0       0       0
2287 107438.70261 220 27 0.000000 - e B1Sigma+    29  0       0       0
2288 107888.03649 220 27 0.000000 - e B1Sigma+    30  0       0       0
2289 108324.53685 220 27 0.000000 - e B1Sigma+    31  0       0       0
2290 108748.63081 220 27 0.000000 - e B1Sigma+    32  0       0       0
2291 109160.68299 220 27 0.000000 - e B1Sigma+    33  0       0       0
2292 109561.0674 220 27 0.000000 - e B1Sigma+    34  0       0       0
2293 109950.21753 220 27 0.000000 - e B1Sigma+    35  0       0       0
2294 110328.5304 220 27 0.000000 - e B1Sigma+    36  0       0       0
2295 110696.33501 220 27 0.000000 - e B1Sigma+    37  0       0       0
2296 111054.01877 220 27 0.000000 - e B1Sigma+    38  0       0       0
2297 111401.91134 220 27 0.000000 - e B1Sigma+    39  0       0       0
2298 111740.35116 220 27 0.000000 - e B1Sigma+    40  0       0       0
2299 112069.66107 220 27 0.000000 - e B1Sigma+    41  0       0       0
2300 112390.14723 220 27 0.000000 - e B1Sigma+    42  0       0       0
2301 112702.11468 220 27 0.000000 - e B1Sigma+    43  0       0       0
2302 113005.84892 220 27 0.000000 - e B1Sigma+    44  0       0       0
2303 113301.64109 220 27 0.000000 - e B1Sigma+    45  0       0       0
2304 113589.81074 220 27 0.000000 - e B1Sigma+    46  0       0       0
2305 113870.73666 220 27 0.000000 - e B1Sigma+    47  0       0       0
2306 114144.75307 220 27 0.000000 - e B1Sigma+    48  0       0       0
2307 114411.87397 220 27 0.000000 - e B1Sigma+    49  0       0       0
2308 114671.91049 220 27 0.000000 - e B1Sigma+    50  0       0       0
2309 114925.28252 220 27 0.000000 - e B1Sigma+    51  0       0       0
2310 115172.63795 220 27 0.000000 - e B1Sigma+    52  0       0       0
2311 115413.7646 220 27 0.000000 - e B1Sigma+    53  0       0       0
2312 115648.96088 220 27 0.000000 - e B1Sigma+    54  0       0       0
2313 115972.20231 220 27 0.000000 - e B1Sigma+    55  0       0       0
2314 117025.71052 220 27 0.000000 - e B1Sigma+    56  0       0       0
2315 15378.997327 228 28 0.000000 + e X1Sigma+     0  0       0       0
2316 18748.608247 228 28 0.000000 + e X1Sigma+     1  0       0       0
2317 21960.068395 228 28 0.000000 + e X1Sigma+     2  0       0       0
2318 25016.077988 228 28 0.000000 + e X1Sigma+     3  0       0       0
2319 27919.962103 228 28 0.000000 + e X1Sigma+     4  0       0       0
2320 30672.876756 228 28 0.000000 + e X1Sigma+     5  0       0       0
2321 33274.569694 228 28 0.000000 + e X1Sigma+     6  0       0       0
2322 35724.268907 228 28 0.000000 + e X1Sigma+     7  0       0       0
2323 38019.742852 228 28 0.000000 + e X1Sigma+     8  0       0       0
2324 40156.074918 228 28 0.000000 + e X1Sigma+     9  0       0       0
2325 42125.473739 228 28 0.000000 + e X1Sigma+    10  0       0       0
2326 43916.232532 228 28 0.000000 + e X1Sigma+    11  0       0       0
2327 45510.631924 228 28 0.000000 + e X1Sigma+    12  0       0       0
2328 46881.26019 228 28 0.000000 + e X1Sigma+    13  0       0       0
2329 47981.552863 228 28 0.000000 + e X1Sigma+    40  0       0       0
2330 48051.095184 228 28 0.000000 + e X1Sigma+    41  0       0       0
2331 48241.604135 228 28 0.000000 + e X1Sigma+    42  0       0       0
2332 48566.818948 228 28 0.000000 + e X1Sigma+    43  0       0       0
2333 48702.355427 228 28 0.000000 + e X1Sigma+    44  0       0       0
2334 49008.462358 228 28 0.000000 + e X1Sigma+    45  0       0       0
2335 49750.854417 228 28 0.000000 + e X1Sigma+    46  0       0       0
2336 51866.913631 228 28 0.000000 + e X1Sigma+    47  0       0       0
2337 56923.823843 228 28 0.000000 + e X1Sigma+    48  0       0       0
2338 67863.964112 228 28 0.000000 + e X1Sigma+    49  0       0       0
2339 86445.325167 228 28 0.000000 + e B1Sigma+     0  0       0       0
2340 87543.533886 228 28 0.000000 + e B1Sigma+     1  0       0       0
2341 88605.682769 228 28 0.000000 + e B1Sigma+     2  0       0       0
2342 89633.182565 228 28 0.000000 + e B1Sigma+     3  0       0       0
2343 90627.37525 228 28 0.000000 + e B1Sigma+     4  0       0       0
2344 91589.564834 228 28 0.000000 + e B1Sigma+     5  0       0       0
2345 92520.978969 228 28 0.000000 + e B1Sigma+     6  0       0       0
2346 93422.777992 228 28 0.000000 + e B1Sigma+     7  0       0       0
2347 94296.084426 228 28 0.000000 + e B1Sigma+     8  0       0       0
2348 95141.953251 228 28 0.000000 + e B1Sigma+     9  0       0       0
2349 95961.407462 228 28 0.000000 + e B1Sigma+    10  0       0       0
2350 96755.413458 228 28 0.000000 + e B1Sigma+    11  0       0       0
2351 97524.876245 228 28 0.000000 + e B1Sigma+    12  0       0       0
2352 98270.6756 228 28 0.000000 + e B1Sigma+    13  0       0       0
2353 98993.644709 228 28 0.000000 + e B1Sigma+    14  0       0       0
2354 99694.572577 228 28 0.000000 + e B1Sigma+    15  0       0       0
2355 100374.22487 228 28 0.000000 + e B1Sigma+    16  0       0       0
2356 101033.32627 228 28 0.000000 + e B1Sigma+    17  0       0       0
2357 101672.57806 228 28 0.000000 + e B1Sigma+    18  0       0       0
2358 102292.64796 228 28 0.000000 + e B1Sigma+    19  0       0       0
2359 102894.17989 228 28 0.000000 + e B1Sigma+    20  0       0       0
2360 103477.78707 228 28 0.000000 + e B1Sigma+    21  0       0       0
2361 104044.06739 228 28 0.000000 + e B1Sigma+    22  0       0       0
2362 104593.60607 228 28 0.000000 + e B1Sigma+    23  0       0       0
2363 105126.94174 228 28 0.000000 + e B1Sigma+    24  0       0       0
2364 105644.60361 228 28 0.000000 + e B1Sigma+    25  0       0       0
2365 106147.10743 228 28 0.000000 + e B1Sigma+    26  0       0       0
2366 106634.94848 228 28 0.000000 + e B1Sigma+    27  0       0       0
2367 107108.60856 228 28 0.000000 + e B1Sigma+    28  0       0       0
2368 107568.54376 228 28 0.000000 + e B1Sigma+    29  0       0       0
2369 108015.242 228 28 0.000000 + e B1Sigma+    30  0       0       0
2370 108449.1361 228 28 0.000000 + e B1Sigma+    31  0       0       0
2371 108870.6544 228 28 0.000000 + e B1Sigma+    32  0       0       0
2372 109280.15487 228 28 0.000000 + e B1Sigma+    33  0       0       0
2373 109678.03088 228 28 0.000000 + e B1Sigma+    34  0       0       0
2374 110064.72482 228 28 0.000000 + e B1Sigma+    35  0       0       0
2375 110440.61495 228 28 0.000000 + e B1Sigma+    36  0       0       0
2376 110806.04471 228 28 0.000000 + e B1Sigma+    37  0       0       0
2377 111161.4005 228 28 0.000000 + e B1Sigma+    38  0       0       0
2378 111507.00839 228 28 0.000000 + e B1Sigma+    39  0       0       0
2379 111843.21286 228 28 0.000000 + e B1Sigma+    40  0       0       0
2380 112170.3331 228 28 0.000000 + e B1Sigma+    41  0       0       0
2381 112488.6792 228 28 0.000000 + e B1Sigma+    42  0       0       0
2382 112798.55163 228 28 0.000000 + e B1Sigma+    43  0       0       0
2383 113100.241 228 28 0.000000 + e B1Sigma+    44  0       0       0
2384 113394.04036 228 28 0.000000 + e B1Sigma+    45  0       0       0
2385 113680.28938 228 28 0.000000 + e B1Sigma+    46  0       0       0
2386 113959.37403 228 28 0.000000 + e B1Sigma+    47  0       0       0
2387 114231.57646 228 28 0.000000 + e B1Sigma+    48  0       0       0
2388 114496.81104 228 28 0.000000 + e B1Sigma+    49  0       0       0
2389 114754.96254 228 28 0.000000 + e B1Sigma+    50  0       0       0
2390 115006.64113 228 28 0.000000 + e B1Sigma+    51  0       0       0
2391 115252.27333 228 28 0.000000 + e B1Sigma+    52  0       0       0
2392 115491.58067 228 28 0.000000 + e B1Sigma+    53  0       0       0
2393 115726.09726 228 28 0.000000 + e B1Sigma+    54  0       0       0
2394 116156.52681 228 28 0.000000 + e B1Sigma+    55  0       0       0
2395 117425.12133 228 28 0.000000 + e B1Sigma+    56  0       0       0
2396 16382.983908 236 29 0.000000 - e X1Sigma+     0  0       0       0
2397 19712.587175 236 29 0.000000 - e X1Sigma+     1  0       0       0
2398 22885.055827 236 29 0.000000 - e X1Sigma+     2  0       0       0
2399 25902.723767 236 29 0.000000 - e X1Sigma+     3  0       0       0
2400 28768.665877 236 29 0.000000 - e X1Sigma+     4  0       0       0
2401 31484.066953 236 29 0.000000 - e X1Sigma+     5  0       0       0
2402 34048.352521 236 29 0.000000 - e X1Sigma+     6  0       0       0
2403 36460.287477 236 29 0.000000 - e X1Sigma+     7  0       0       0
2404 38717.183855 236 29 0.000000 - e X1Sigma+     8  0       0       0
2405 40813.584918 236 29 0.000000 - e X1Sigma+     9  0       0       0
2406 42740.869509 236 29 0.000000 - e X1Sigma+    10  0       0       0
2407 44485.978855 236 29 0.000000 - e X1Sigma+    11  0       0       0
2408 46029.033767 236 29 0.000000 - e X1Sigma+    12  0       0       0
2409 47338.581547 236 29 0.000000 - e X1Sigma+    13  0       0       0
2410 48093.403709 236 29 0.000000 - e X1Sigma+    40  0       0       0
2411 48298.195942 236 29 0.000000 - e X1Sigma+    41  0       0       0
2412 48357.377711 236 29 0.000000 - e X1Sigma+    42  0       0       0
2413 48649.786438 236 29 0.000000 - e X1Sigma+    43  0       0       0
2414 48926.250092 236 29 0.000000 - e X1Sigma+    44  0       0       0
2415 49258.495365 236 29 0.000000 - e X1Sigma+    45  0       0       0
2416 50220.555447 236 29 0.000000 - e X1Sigma+    46  0       0       0
2417 52723.007039 236 29 0.000000 - e X1Sigma+    47  0       0       0
2418 58262.881176 236 29 0.000000 - e X1Sigma+    48  0       0       0
2419 69787.932775 236 29 0.000000 - e X1Sigma+    49  0       0       0
2420 86660.550119 236 29 0.000000 - e B1Sigma+     0  0       0       0
2421 87756.1195 236 29 0.000000 - e B1Sigma+     1  0       0       0
2422 88815.562678 236 29 0.000000 - e B1Sigma+     2  0       0       0
2423 89840.302963 236 29 0.000000 - e B1Sigma+     3  0       0       0
2424 90831.694396 236 29 0.000000 - e B1Sigma+     4  0       0       0
2425 91791.051431 236 29 0.000000 - e B1Sigma+     5  0       0       0
2426 92719.606407 236 29 0.000000 - e B1Sigma+     6  0       0       0
2427 93618.527832 236 29 0.000000 - e B1Sigma+     7  0       0       0
2428 94488.941655 236 29 0.000000 - e B1Sigma+     8  0       0       0
2429 95331.907082 236 29 0.000000 - e B1Sigma+     9  0       0       0
2430 96148.450395 236 29 0.000000 - e B1Sigma+    10  0       0       0
2431 96939.537466 236 29 0.000000 - e B1Sigma+    11  0       0       0
2432 97706.074439 236 29 0.000000 - e B1Sigma+    12  0       0       0
2433 98448.944831 236 29 0.000000 - e B1Sigma+    13  0       0       0
2434 99168.979323 236 29 0.000000 - e B1Sigma+    14  0       0       0
2435 99866.971648 236 29 0.000000 - e B1Sigma+    15  0       0       0
2436 100543.68606 236 29 0.000000 - e B1Sigma+    16  0       0       0
2437 101199.85203 236 29 0.000000 - e B1Sigma+    17  0       0       0
2438 101836.16963 236 29 0.000000 - e B1Sigma+    18  0       0       0
2439 102453.31041 236 29 0.000000 - e B1Sigma+    19  0       0       0
2440 103051.91861 236 29 0.000000 - e B1Sigma+    20  0       0       0
2441 103632.61057 236 29 0.000000 - e B1Sigma+    21  0       0       0
2442 104195.98803 236 29 0.000000 - e B1Sigma+    22  0       0       0
2443 104742.63672 236 29 0.000000 - e B1Sigma+    23  0       0       0
2444 105273.09668 236 29 0.000000 - e B1Sigma+    24  0       0       0
2445 105787.90065 236 29 0.000000 - e B1Sigma+    25  0       0       0
2446 106287.56686 236 29 0.000000 - e B1Sigma+    26  0       0       0
2447 106772.59624 236 29 0.000000 - e B1Sigma+    27  0       0       0
2448 107243.46675 236 29 0.000000 - e B1Sigma+    28  0       0       0
2449 107700.64719 236 29 0.000000 - e B1Sigma+    29  0       0       0
2450 108144.62557 236 29 0.000000 - e B1Sigma+    30  0       0       0
2451 108575.83497 236 29 0.000000 - e B1Sigma+    31  0       0       0
2452 108994.69807 236 29 0.000000 - e B1Sigma+    32  0       0       0
2453 109401.57359 236 29 0.000000 - e B1Sigma+    33  0       0       0
2454 109796.87494 236 29 0.000000 - e B1Sigma+    34  0       0       0
2455 110181.04674 236 29 0.000000 - e B1Sigma+    35  0       0       0
2456 110554.44859 236 29 0.000000 - e B1Sigma+    36  0       0       0
2457 110917.44552 236 29 0.000000 - e B1Sigma+    37  0       0       0
2458 111270.41371 236 29 0.000000 - e B1Sigma+    38  0       0       0
2459 111613.68301 236 29 0.000000 - e B1Sigma+    39  0       0       0
2460 111947.59896 236 29 0.000000 - e B1Sigma+    40  0       0       0
2461 112272.47851 236 29 0.000000 - e B1Sigma+    41  0       0       0
2462 112588.63621 236 29 0.000000 - e B1Sigma+    42  0       0       0
2463 112896.36755 236 29 0.000000 - e B1Sigma+    43  0       0       0
2464 113195.96855 236 29 0.000000 - e B1Sigma+    44  0       0       0
2465 113487.73821 236 29 0.000000 - e B1Sigma+    45  0       0       0
2466 113772.03628 236 29 0.000000 - e B1Sigma+    46  0       0       0
2467 114049.2477 236 29 0.000000 - e B1Sigma+    47  0       0       0
2468 114319.57823 236 29 0.000000 - e B1Sigma+    48  0       0       0
2469 114582.86232 236 29 0.000000 - e B1Sigma+    49  0       0       0
2470 114839.13023 236 29 0.000000 - e B1Sigma+    50  0       0       0
2471 115089.11548 236 29 0.000000 - e B1Sigma+    51  0       0       0
2472 115332.97691 236 29 0.000000 - e B1Sigma+    52  0       0       0
2473 115570.63655 236 29 0.000000 - e B1Sigma+    53  0       0       0
2474 115813.24865 236 29 0.000000 - e B1Sigma+    54  0       0       0
2475 116392.01262 236 29 0.000000 - e B1Sigma+    55  0       0       0
2476 117867.38082 236 29 0.000000 - e B1Sigma+    56  0       0       0
2477 17409.176224 244 30 0.000000 + e X1Sigma+     0  0       0       0
2478 20697.704061 244 30 0.000000 + e X1Sigma+     1  0       0       0
2479 23830.10108 244 30 0.000000 + e X1Sigma+     2  0       0       0
2480 26808.378706 244 30 0.000000 + e X1Sigma+     3  0       0       0
2481 29635.285829 244 30 0.000000 + e X1Sigma+     4  0       0       0
2482 32311.996639 244 30 0.000000 + e X1Sigma+     5  0       0       0
2483 34837.663969 244 30 0.000000 + e X1Sigma+     6  0       0       0
2484 37210.562606 244 30 0.000000 + e X1Sigma+     7  0       0       0
2485 39427.44069 244 30 0.000000 + e X1Sigma+     8  0       0       0
2486 41482.224821 244 30 0.000000 + e X1Sigma+     9  0       0       0
2487 43365.354073 244 30 0.000000 + e X1Sigma+    10  0       0       0
2488 45062.200558 244 30 0.000000 + e X1Sigma+    11  0       0       0
2489 46550.261967 244 30 0.000000 + e X1Sigma+    12  0       0       0
2490 47792.79707 244 30 0.000000 + e X1Sigma+    36  0       0       0
2491 48137.244876 244 30 0.000000 + e X1Sigma+    40  0       0       0
2492 48356.912101 244 30 0.000000 + e X1Sigma+    41  0       0       0
2493 48712.598424 244 30 0.000000 + e X1Sigma+    42  0       0       0
2494 48737.122014 244 30 0.000000 + e X1Sigma+    43  0       0       0
2495 49122.610592 244 30 0.000000 + e X1Sigma+    44  0       0       0
2496 49567.355039 244 30 0.000000 + e X1Sigma+    45  0       0       0
2497 50775.586633 244 30 0.000000 + e X1Sigma+    46  0       0       0
2498 53672.638488 244 30 0.000000 + e X1Sigma+    47  0       0       0
2499 59688.674389 244 30 0.000000 + e X1Sigma+    48  0       0       0
2500 71796.602963 244 30 0.000000 + e X1Sigma+    49  0       0       0
2501 86882.015938 244 30 0.000000 + e B1Sigma+     0  0       0       0
2502 87974.772994 244 30 0.000000 + e B1Sigma+     1  0       0       0
2503 89031.336925 244 30 0.000000 + e B1Sigma+     2  0       0       0
2504 90053.14397 244 30 0.000000 + e B1Sigma+     3  0       0       0
2505 91041.560863 244 30 0.000000 + e B1Sigma+     4  0       0       0
2506 91997.912571 244 30 0.000000 + e B1Sigma+     5  0       0       0
2507 92923.436402 244 30 0.000000 + e B1Sigma+     6  0       0       0
2508 93819.309686 244 30 0.000000 + e B1Sigma+     7  0       0       0
2509 94686.661677 244 30 0.000000 + e B1Sigma+     8  0       0       0
2510 95526.55674 244 30 0.000000 + e B1Sigma+     9  0       0       0
2511 96340.024311 244 30 0.000000 + e B1Sigma+    10  0       0       0
2512 97128.029865 244 30 0.000000 + e B1Sigma+    11  0       0       0
2513 97891.481795 244 30 0.000000 + e B1Sigma+    12  0       0       0
2514 98631.266914 244 30 0.000000 + e B1Sigma+    13  0       0       0
2515 99348.213894 244 30 0.000000 + e B1Sigma+    14  0       0       0
2516 100043.12175 244 30 0.000000 + e B1Sigma+    15  0       0       0
2517 100716.75317 244 30 0.000000 + e B1Sigma+    16  0       0       0
2518 101369.84285 244 30 0.000000 + e B1Sigma+    17  0       0       0
2519 102003.08988 244 30 0.000000 + e B1Sigma+    18  0       0       0
2520 102617.16966 244 30 0.000000 + e B1Sigma+    19  0       0       0
2521 103212.72679 244 30 0.000000 + e B1Sigma+    20  0       0       0
2522 103790.38124 244 30 0.000000 + e B1Sigma+    21  0       0       0
2523 104350.73907 244 30 0.000000 + e B1Sigma+    22  0       0       0
2524 104894.38427 244 30 0.000000 + e B1Sigma+    23  0       0       0
2525 105421.86054 244 30 0.000000 + e B1Sigma+    24  0       0       0
2526 105933.70381 244 30 0.000000 + e B1Sigma+    25  0       0       0
2527 106430.43378 244 30 0.000000 + e B1Sigma+    26  0       0       0
2528 106912.5573 244 30 0.000000 + e B1Sigma+    27  0       0       0
2529 107380.5484 244 30 0.000000 + e B1Sigma+    28  0       0       0
2530 107834.89106 244 30 0.000000 + e B1Sigma+    29  0       0       0
2531 108276.06747 244 30 0.000000 + e B1Sigma+    30  0       0       0
2532 108704.5156 244 30 0.000000 + e B1Sigma+    31  0       0       0
2533 109120.64623 244 30 0.000000 + e B1Sigma+    32  0       0       0
2534 109524.82699 244 30 0.000000 + e B1Sigma+    33  0       0       0
2535 109917.49038 244 30 0.000000 + e B1Sigma+    34  0       0       0
2536 110299.07525 244 30 0.000000 + e B1Sigma+    35  0       0       0
2537 110669.928 244 30 0.000000 + e B1Sigma+    36  0       0       0
2538 111030.43575 244 30 0.000000 + e B1Sigma+    37  0       0       0
2539 111380.95984 244 30 0.000000 + e B1Sigma+    38  0       0       0
2540 111721.83923 244 30 0.000000 + e B1Sigma+    39  0       0       0
2541 112053.41631 244 30 0.000000 + e B1Sigma+    40  0       0       0
2542 112376.00754 244 30 0.000000 + e B1Sigma+    41  0       0       0
2543 112689.93031 244 30 0.000000 + e B1Sigma+    42  0       0       0
2544 112995.4776 244 30 0.000000 + e B1Sigma+    43  0       0       0
2545 113292.94912 244 30 0.000000 + e B1Sigma+    44  0       0       0
2546 113582.65615 244 30 0.000000 + e B1Sigma+    45  0       0       0
2547 113864.97602 244 30 0.000000 + e B1Sigma+    46  0       0       0
2548 114140.27923 244 30 0.000000 + e B1Sigma+    47  0       0       0
2549 114408.67406 244 30 0.000000 + e B1Sigma+    48  0       0       0
2550 114669.95588 244 30 0.000000 + e B1Sigma+    49  0       0       0
2551 114924.36091 244 30 0.000000 + e B1Sigma+    50  0       0       0
2552 115172.63261 244 30 0.000000 + e B1Sigma+    51  0       0       0
2553 115414.67871 244 30 0.000000 + e B1Sigma+    52  0       0       0
2554 115650.63833 244 30 0.000000 + e B1Sigma+    53  0       0       0
2555 115922.81708 244 30 0.000000 + e B1Sigma+    54  0       0       0
2556 116676.98627 244 30 0.000000 + e B1Sigma+    55  0       0       0
2557 18456.471438 252 31 0.000000 - e X1Sigma+     0  0       0       0
2558 21702.883896 252 31 0.000000 - e X1Sigma+     1  0       0       0
2559 24794.146313 252 31 0.000000 - e X1Sigma+     2  0       0       0
2560 27731.99728 252 31 0.000000 - e X1Sigma+     3  0       0       0
2561 30518.797272 252 31 0.000000 - e X1Sigma+     4  0       0       0
2562 33155.644642 252 31 0.000000 - e X1Sigma+     5  0       0       0
2563 35641.46154 252 31 0.000000 - e X1Sigma+     6  0       0       0
2564 37974.01938 252 31 0.000000 - e X1Sigma+     7  0       0       0
2565 40149.396427 252 31 0.000000 - e X1Sigma+     8  0       0       0
2566 42160.799167 252 31 0.000000 - e X1Sigma+     9  0       0       0
2567 43997.579075 252 31 0.000000 - e X1Sigma+    10  0       0       0
2568 45643.268641 252 31 0.000000 - e X1Sigma+    11  0       0       0
2569 47072.117567 252 31 0.000000 - e X1Sigma+    12  0       0       0
2570 48182.601296 252 31 0.000000 - e X1Sigma+    39  0       0       0
2571 48240.146347 252 31 0.000000 - e X1Sigma+    40  0       0       0
2572 48417.728523 252 31 0.000000 - e X1Sigma+    41  0       0       0
2573 48821.070778 252 31 0.000000 - e X1Sigma+    42  0       0       0
2574 49039.390723 252 31 0.000000 - e X1Sigma+    43  0       0       0
2575 49326.81685 252 31 0.000000 - e X1Sigma+    44  0       0       0
2576 49935.632202 252 31 0.000000 - e X1Sigma+    45  0       0       0
2577 51419.391618 252 31 0.000000 - e X1Sigma+    46  0       0       0
2578 54713.803449 252 31 0.000000 - e X1Sigma+    47  0       0       0
2579 61199.590345 252 31 0.000000 - e X1Sigma+    48  0       0       0
2580 73889.438211 252 31 0.000000 - e X1Sigma+    49  0       0       0
2581 87109.617038 252 31 0.000000 - e B1Sigma+     0  0       0       0
2582 88199.383727 252 31 0.000000 - e B1Sigma+     1  0       0       0
2583 89252.890289 252 31 0.000000 - e B1Sigma+     2  0       0       0
2584 90271.586259 252 31 0.000000 - e B1Sigma+     3  0       0       0
2585 91256.851702 252 31 0.000000 - e B1Sigma+     4  0       0       0
2586 92210.022081 252 31 0.000000 - e B1Sigma+     5  0       0       0
2587 93132.340051 252 31 0.000000 - e B1Sigma+     6  0       0       0
2588 94024.992297 252 31 0.000000 - e B1Sigma+     7  0       0       0
2589 94889.111316 252 31 0.000000 - e B1Sigma+     8  0       0       0
2590 95725.767516 252 31 0.000000 - e B1Sigma+     9  0       0       0
2591 96535.993264 252 31 0.000000 - e B1Sigma+    10  0       0       0
2592 97320.753832 252 31 0.000000 - e B1Sigma+    11  0       0       0
2593 98080.961034 252 31 0.000000 - e B1Sigma+    12  0       0       0
2594 98817.504235 252 31 0.000000 - e B1Sigma+    13  0       0       0
2595 99531.211016 252 31 0.000000 - e B1Sigma+    14  0       0       0
2596 100222.88567 252 31 0.000000 - e B1Sigma+    15  0       0       0
2597 100893.28976 252 31 0.000000 - e B1Sigma+    16  0       0       0
2598 101543.16289 252 31 0.000000 - e B1Sigma+    17  0       0       0
2599 102173.20405 252 31 0.000000 - e B1Sigma+    18  0       0       0
2600 102784.09201 252 31 0.000000 - e B1Sigma+    19  0       0       0
2601 103376.47206 252 31 0.000000 - e B1Sigma+    20  0       0       0
2602 103950.96814 252 31 0.000000 - e B1Sigma+    21  0       0       0
2603 104508.1909 252 31 0.000000 - e B1Sigma+    22  0       0       0
2604 105048.72084 252 31 0.000000 - e B1Sigma+    23  0       0       0
2605 105573.10699 252 31 0.000000 - e B1Sigma+    24  0       0       0
2606 106081.88837 252 31 0.000000 - e B1Sigma+    25  0       0       0
2607 106575.58577 252 31 0.000000 - e B1Sigma+    26  0       0       0
2608 107054.71055 252 31 0.000000 - e B1Sigma+    27  0       0       0
2609 107519.73522 252 31 0.000000 - e B1Sigma+    28  0       0       0
2610 107971.15866 252 31 0.000000 - e B1Sigma+    29  0       0       0
2611 108409.4536 252 31 0.000000 - e B1Sigma+    30  0       0       0
2612 108835.06502 252 31 0.000000 - e B1Sigma+    31  0       0       0
2613 109248.38876 252 31 0.000000 - e B1Sigma+    32  0       0       0
2614 109649.80836 252 31 0.000000 - e B1Sigma+    33  0       0       0
2615 110039.77274 252 31 0.000000 - e B1Sigma+    34  0       0       0
2616 110418.70699 252 31 0.000000 - e B1Sigma+    35  0       0       0
2617 110786.95465 252 31 0.000000 - e B1Sigma+    36  0       0       0
2618 111144.9181 252 31 0.000000 - e B1Sigma+    37  0       0       0
2619 111492.94512 252 31 0.000000 - e B1Sigma+    38  0       0       0
2620 111831.38534 252 31 0.000000 - e B1Sigma+    39  0       0       0
2621 112160.57578 252 31 0.000000 - e B1Sigma+    40  0       0       0
2622 112480.83442 252 31 0.000000 - e B1Sigma+    41  0       0       0
2623 112792.47792 252 31 0.000000 - e B1Sigma+    42  0       0       0
2624 113095.80096 252 31 0.000000 - e B1Sigma+    43  0       0       0
2625 113391.1051 252 31 0.000000 - e B1Sigma+    44  0       0       0
2626 113678.72006 252 31 0.000000 - e B1Sigma+    45  0       0       0
2627 113959.03619 252 31 0.000000 - e B1Sigma+    46  0       0       0
2628 114232.3894 252 31 0.000000 - e B1Sigma+    47  0       0       0
2629 114498.7786 252 31 0.000000 - e B1Sigma+    48  0       0       0
2630 114758.02057 252 31 0.000000 - e B1Sigma+    49  0       0       0
2631 115010.57986 252 31 0.000000 - e B1Sigma+    50  0       0       0
2632 115257.06778 252 31 0.000000 - e B1Sigma+    51  0       0       0
2633 115497.222 252 31 0.000000 - e B1Sigma+    52  0       0       0
2634 115731.74364 252 31 0.000000 - e B1Sigma+    53  0       0       0
2635 116067.51643 252 31 0.000000 - e B1Sigma+    54  0       0       0
2636 117008.34165 252 31 0.000000 - e B1Sigma+    55  0       0       0
2637 19523.752809 260 32 0.000000 + e X1Sigma+     0  0       0       0
2638 22727.037495 260 32 0.000000 + e X1Sigma+     1  0       0       0
2639 25776.11993 260 32 0.000000 + e X1Sigma+     2  0       0       0
2640 28672.516513 260 32 0.000000 + e X1Sigma+     3  0       0       0
2641 31418.154712 260 32 0.000000 + e X1Sigma+     4  0       0       0
2642 34013.970911 260 32 0.000000 + e X1Sigma+     5  0       0       0
2643 36458.681564 260 32 0.000000 + e X1Sigma+     6  0       0       0
2644 38749.549168 260 32 0.000000 + e X1Sigma+     7  0       0       0
2645 40881.885252 260 32 0.000000 + e X1Sigma+     8  0       0       0
2646 42848.045086 260 32 0.000000 + e X1Sigma+     9  0       0       0
2647 44636.095308 260 32 0.000000 + e X1Sigma+    10  0       0       0
2648 46227.377279 260 32 0.000000 + e X1Sigma+    11  0       0       0
2649 47592.014151 260 32 0.000000 + e X1Sigma+    26  0       0       0
2650 48229.461301 260 32 0.000000 + e X1Sigma+    39  0       0       0
2651 48480.630256 260 32 0.000000 + e X1Sigma+    40  0       0       0
2652 48675.405202 260 32 0.000000 + e X1Sigma+    41  0       0       0
2653 48911.051884 260 32 0.000000 + e X1Sigma+    42  0       0       0
2654 49300.679801 260 32 0.000000 + e X1Sigma+    43  0       0       0
2655 49584.06058 260 32 0.000000 + e X1Sigma+    44  0       0       0
2656 50370.766898 260 32 0.000000 + e X1Sigma+    45  0       0       0
2657 52153.275372 260 32 0.000000 + e X1Sigma+    46  0       0       0
2658 55844.322027 260 32 0.000000 + e X1Sigma+    47  0       0       0
2659 62794.115758 260 32 0.000000 + e X1Sigma+    48  0       0       0
2660 76065.926954 260 32 0.000000 + e X1Sigma+    49  0       0       0
2661 87343.246172 260 32 0.000000 + e B1Sigma+     0  0       0       0
2662 88429.8396 260 32 0.000000 + e B1Sigma+     1  0       0       0
2663 89480.106322 260 32 0.000000 + e B1Sigma+     2  0       0       0
2664 90495.509536 260 32 0.000000 + e B1Sigma+     3  0       0       0
2665 91477.443278 260 32 0.000000 + e B1Sigma+     4  0       0       0
2666 92427.253396 260 32 0.000000 + e B1Sigma+     5  0       0       0
2667 93346.188384 260 32 0.000000 + e B1Sigma+     6  0       0       0
2668 94235.444657 260 32 0.000000 + e B1Sigma+     7  0       0       0
2669 95096.157996 260 32 0.000000 + e B1Sigma+     8  0       0       0
2670 95929.405626 260 32 0.000000 + e B1Sigma+     9  0       0       0
2671 96736.222566 260 32 0.000000 + e B1Sigma+    10  0       0       0
2672 97517.574162 260 32 0.000000 + e B1Sigma+    11  0       0       0
2673 98274.376799 260 32 0.000000 + e B1Sigma+    12  0       0       0
2674 99007.521419 260 32 0.000000 + e B1Sigma+    13  0       0       0
2675 99717.835841 260 32 0.000000 + e B1Sigma+    14  0       0       0
2676 100406.12903 260 32 0.000000 + e B1Sigma+    15  0       0       0
2677 101073.1625 260 32 0.000000 + e B1Sigma+    16  0       0       0
2678 101719.67978 260 32 0.000000 + e B1Sigma+    17  0       0       0
2679 102346.38104 260 32 0.000000 + e B1Sigma+    18  0       0       0
2680 102953.94767 260 32 0.000000 + e B1Sigma+    19  0       0       0
2681 103543.02619 260 32 0.000000 + e B1Sigma+    20  0       0       0
2682 104114.24475 260 32 0.000000 + e B1Sigma+    21  0       0       0
2683 104668.21833 260 32 0.000000 + e B1Sigma+    22  0       0       0
2684 105205.5233 260 32 0.000000 + e B1Sigma+    23  0       0       0
2685 105726.71468 260 32 0.000000 + e B1Sigma+    24  0       0       0
2686 106232.33463 260 32 0.000000 + e B1Sigma+    25  0       0       0
2687 106722.90545 260 32 0.000000 + e B1Sigma+    26  0       0       0
2688 107198.94015 260 32 0.000000 + e B1Sigma+    27  0       0       0
2689 107660.91433 260 32 0.000000 + e B1Sigma+    28  0       0       0
2690 108109.3383 260 32 0.000000 + e B1Sigma+    29  0       0       0
2691 108544.67524 260 32 0.000000 + e B1Sigma+    30  0       0       0
2692 108967.37512 260 32 0.000000 + e B1Sigma+    31  0       0       0
2693 109377.82081 260 32 0.000000 + e B1Sigma+    32  0       0       0
2694 109776.41627 260 32 0.000000 + e B1Sigma+    33  0       0       0
2695 110163.62215 260 32 0.000000 + e B1Sigma+    34  0       0       0
2696 110539.84372 260 32 0.000000 + e B1Sigma+    35  0       0       0
2697 110905.43427 260 32 0.000000 + e B1Sigma+    36  0       0       0
2698 111260.79958 260 32 0.000000 + e B1Sigma+    37  0       0       0
2699 111606.28028 260 32 0.000000 + e B1Sigma+    38  0       0       0
2700 111942.23387 260 32 0.000000 + e B1Sigma+    39  0       0       0
2701 112268.99229 260 32 0.000000 + e B1Sigma+    40  0       0       0
2702 112586.87675 260 32 0.000000 + e B1Sigma+    41  0       0       0
2703 112896.19958 260 32 0.000000 + e B1Sigma+    42  0       0       0
2704 113197.26061 260 32 0.000000 + e B1Sigma+    43  0       0       0
2705 113490.36376 260 32 0.000000 + e B1Sigma+    44  0       0       0
2706 113775.86084 260 32 0.000000 + e B1Sigma+    45  0       0       0
2707 114054.1484 260 32 0.000000 + e B1Sigma+    46  0       0       0
2708 114325.502 260 32 0.000000 + e B1Sigma+    47  0       0       0
2709 114589.81595 260 32 0.000000 + e B1Sigma+    48  0       0       0
2710 114847.00405 260 32 0.000000 + e B1Sigma+    49  0       0       0
2711 115097.72638 260 32 0.000000 + e B1Sigma+    50  0       0       0
2712 115342.34644 260 32 0.000000 + e B1Sigma+    51  0       0       0
2713 115580.62544 260 32 0.000000 + e B1Sigma+    52  0       0       0
2714 115817.93057 260 32 0.000000 + e B1Sigma+    53  0       0       0
2715 116255.34863 260 32 0.000000 + e B1Sigma+    54  0       0       0
2716 117382.89215 260 32 0.000000 + e B1Sigma+    55  0       0       0
2717 20609.891211 268 33 0.000000 - e X1Sigma+     0  0       0       0
2718 23769.062661 268 33 0.000000 - e X1Sigma+     1  0       0       0
2719 26774.937873 268 33 0.000000 - e X1Sigma+     2  0       0       0
2720 29628.85751 268 33 0.000000 - e X1Sigma+     3  0       0       0
2721 32332.291468 268 33 0.000000 - e X1Sigma+     4  0       0       0
2722 34885.914994 268 33 0.000000 - e X1Sigma+     5  0       0       0
2723 37288.238927 268 33 0.000000 - e X1Sigma+     6  0       0       0
2724 39536.009649 268 33 0.000000 - e X1Sigma+     7  0       0       0
2725 41623.688348 268 33 0.000000 - e X1Sigma+     8  0       0       0
2726 43542.620652 268 33 0.000000 - e X1Sigma+     9  0       0       0
2727 45279.329774 268 33 0.000000 - e X1Sigma+    10  0       0       0
2728 46812.491088 268 33 0.000000 - e X1Sigma+    11  0       0       0
2729 48106.799409 268 33 0.000000 - e X1Sigma+    38  0       0       0
2730 48277.816229 268 33 0.000000 - e X1Sigma+    39  0       0       0
2731 48545.604724 268 33 0.000000 - e X1Sigma+    40  0       0       0
2732 49003.474315 268 33 0.000000 - e X1Sigma+    41  0       0       0
2733 49090.279808 268 33 0.000000 - e X1Sigma+    42  0       0       0
2734 49509.661993 268 33 0.000000 - e X1Sigma+    43  0       0       0
2735 49907.189717 268 33 0.000000 - e X1Sigma+    44  0       0       0
2736 50880.946144 268 33 0.000000 - e X1Sigma+    45  0       0       0
2737 52977.076921 268 33 0.000000 - e X1Sigma+    46  0       0       0
2738 57061.968013 268 33 0.000000 - e X1Sigma+    47  0       0       0
2739 64470.835227 268 33 0.000000 - e X1Sigma+    48  0       0       0
2740 78325.582264 268 33 0.000000 - e X1Sigma+    49  0       0       0
2741 87582.794517 268 33 0.000000 - e B1Sigma+     0  0       0       0
2742 88666.027155 268 33 0.000000 - e B1Sigma+     1  0       0       0
2743 89712.867455 268 33 0.000000 - e B1Sigma+     2  0       0       0
2744 90724.792654 268 33 0.000000 - e B1Sigma+     3  0       0       0
2745 91703.211382 268 33 0.000000 - e B1Sigma+     4  0       0       0
2746 92649.479672 268 33 0.000000 - e B1Sigma+     5  0       0       0
2747 93564.85247 268 33 0.000000 - e B1Sigma+     6  0       0       0
2748 94450.536108 268 33 0.000000 - e B1Sigma+     7  0       0       0
2749 95307.669828 268 33 0.000000 - e B1Sigma+     8  0       0       0
2750 96137.338293 268 33 0.000000 - e B1Sigma+     9  0       0       0
2751 96940.578844 268 33 0.000000 - e B1Sigma+    10  0       0       0
2752 97718.357312 268 33 0.000000 - e B1Sigma+    11  0       0       0
2753 98471.595669 268 33 0.000000 - e B1Sigma+    12  0       0       0
2754 99201.185352 268 33 0.000000 - e B1Sigma+    13  0       0       0
2755 99907.956047 268 33 0.000000 - e B1Sigma+    14  0       0       0
2756 100592.72028 268 33 0.000000 - e B1Sigma+    15  0       0       0
2757 101256.24109 268 33 0.000000 - e B1Sigma+    16  0       0       0
2758 101899.26448 268 33 0.000000 - e B1Sigma+    17  0       0       0
2759 102522.4933 268 33 0.000000 - e B1Sigma+    18  0       0       0
2760 103126.61061 268 33 0.000000 - e B1Sigma+    19  0       0       0
2761 103712.26497 268 33 0.000000 - e B1Sigma+    20  0       0       0
2762 104280.08882 268 33 0.000000 - e B1Sigma+    21  0       0       0
2763 104830.70048 268 33 0.000000 - e B1Sigma+    22  0       0       0
2764 105364.67303 268 33 0.000000 - e B1Sigma+    23  0       0       0
2765 105882.56702 268 33 0.000000 - e B1Sigma+    24  0       0       0
2766 106384.92771 268 33 0.000000 - e B1Sigma+    25  0       0       0
2767 106872.28014 268 33 0.000000 - e B1Sigma+    26  0       0       0
2768 107345.13543 268 33 0.000000 - e B1Sigma+    27  0       0       0
2769 107803.97793 268 33 0.000000 - e B1Sigma+    28  0       0       0
2770 108249.32326 268 33 0.000000 - e B1Sigma+    29  0       0       0
2771 108681.62859 268 33 0.000000 - e B1Sigma+    30  0       0       0
2772 109101.3428 268 33 0.000000 - e B1Sigma+    31  0       0       0
2773 109508.8427 268 33 0.000000 - e B1Sigma+    32  0       0       0
2774 109904.55429 268 33 0.000000 - e B1Sigma+    33  0       0       0
2775 110288.94304 268 33 0.000000 - e B1Sigma+    34  0       0       0
2776 110662.39266 268 33 0.000000 - e B1Sigma+    35  0       0       0
2777 111025.27657 268 33 0.000000 - e B1Sigma+    36  0       0       0
2778 111377.99168 268 33 0.000000 - e B1Sigma+    37  0       0       0
2779 111720.88007 268 33 0.000000 - e B1Sigma+    38  0       0       0
2780 112054.3016 268 33 0.000000 - e B1Sigma+    39  0       0       0
2781 112378.58501 268 33 0.000000 - e B1Sigma+    40  0       0       0
2782 112694.05542 268 33 0.000000 - e B1Sigma+    41  0       0       0
2783 113001.01945 268 33 0.000000 - e B1Sigma+    42  0       0       0
2784 113299.78292 268 33 0.000000 - e B1Sigma+    43  0       0       0
2785 113590.6563 268 33 0.000000 - e B1Sigma+    44  0       0       0
2786 113874.01334 268 33 0.000000 - e B1Sigma+    45  0       0       0
2787 114150.24623 268 33 0.000000 - e B1Sigma+    46  0       0       0
2788 114419.54297 268 33 0.000000 - e B1Sigma+    47  0       0       0
2789 114681.72083 268 33 0.000000 - e B1Sigma+    48  0       0       0
2790 114936.86854 268 33 0.000000 - e B1Sigma+    49  0       0       0
2791 115185.74825 268 33 0.000000 - e B1Sigma+    50  0       0       0
2792 115428.43089 268 33 0.000000 - e B1Sigma+    51  0       0       0
2793 115664.86672 268 33 0.000000 - e B1Sigma+    52  0       0       0
2794 115917.95187 268 33 0.000000 - e B1Sigma+    53  0       0       0
2795 116488.59643 268 33 0.000000 - e B1Sigma+    54  0       0       0
2796 117797.77446 268 33 0.000000 - e B1Sigma+    55  0       0       0
2797 21713.746603 276 34 0.000000 + e X1Sigma+     0  0       0       0
2798 24827.845264 276 34 0.000000 + e X1Sigma+     1  0       0       0
2799 27789.504687 276 34 0.000000 + e X1Sigma+     2  0       0       0
2800 30599.927051 276 34 0.000000 + e X1Sigma+     3  0       0       0
2801 33260.119538 276 34 0.000000 + e X1Sigma+     4  0       0       0
2802 35770.393805 276 34 0.000000 + e X1Sigma+     5  0       0       0
2803 38129.025267 276 34 0.000000 + e X1Sigma+     6  0       0       0
2804 40332.224147 276 34 0.000000 + e X1Sigma+     7  0       0       0
2805 42373.529498 276 34 0.000000 + e X1Sigma+     8  0       0       0
2806 44243.09092 276 34 0.000000 + e X1Sigma+     9  0       0       0
2807 45925.554466 276 34 0.000000 + e X1Sigma+    10  0       0       0
2808 47396.265661 276 34 0.000000 + e X1Sigma+    11  0       0       0
2809 48327.660012 276 34 0.000000 + e X1Sigma+    38  0       0       0
2810 48612.416276 276 34 0.000000 + e X1Sigma+    39  0       0       0
2811 48612.646493 276 34 0.000000 + e X1Sigma+    40  0       0       0
2812 49098.898132 276 34 0.000000 + e X1Sigma+    41  0       0       0
2813 49464.048616 276 34 0.000000 + e X1Sigma+    42  0       0       0
2814 49719.300986 276 34 0.000000 + e X1Sigma+    43  0       0       0
2815 50283.033864 276 34 0.000000 + e X1Sigma+    44  0       0       0
2816 51471.364102 276 34 0.000000 + e X1Sigma+    45  0       0       0
2817 53889.672269 276 34 0.000000 + e X1Sigma+    46  0       0       0
2818 58364.54646 276 34 0.000000 + e X1Sigma+    47  0       0       0
2819 66228.427369 276 34 0.000000 + e X1Sigma+    48  0       0       0
2820 80667.941351 276 34 0.000000 + e X1Sigma+    49  0       0       0
2821 87828.151761 276 34 0.000000 + e B1Sigma+     0  0       0       0
2822 88907.831662 276 34 0.000000 + e B1Sigma+     1  0       0       0
2823 89951.05509 276 34 0.000000 + e B1Sigma+     2  0       0       0
2824 90959.313711 276 34 0.000000 + e B1Sigma+     3  0       0       0
2825 91934.03133 276 34 0.000000 + e B1Sigma+     4  0       0       0
2826 92876.573889 276 34 0.000000 + e B1Sigma+     5  0       0       0
2827 93788.203509 276 34 0.000000 + e B1Sigma+     6  0       0       0
2828 94670.136424 276 34 0.000000 + e B1Sigma+     7  0       0       0
2829 95523.515683 276 34 0.000000 + e B1Sigma+     8  0       0       0
2830 96349.433795 276 34 0.000000 + e B1Sigma+     9  0       0       0
2831 97148.930085 276 34 0.000000 + e B1Sigma+    10  0       0       0
2832 97922.971428 276 34 0.000000 + e B1Sigma+    11  0       0       0
2833 98672.486156 276 34 0.000000 + e B1Sigma+    12  0       0       0
2834 99398.365177 276 34 0.000000 + e B1Sigma+    13  0       0       0
2835 100101.44179 276 34 0.000000 + e B1Sigma+    14  0       0       0
2836 100782.53067 276 34 0.000000 + e B1Sigma+    15  0       0       0
2837 101442.39818 276 34 0.000000 + e B1Sigma+    16  0       0       0
2838 102081.79122 276 34 0.000000 + e B1Sigma+    17  0       0       0
2839 102701.41668 276 34 0.000000 + e B1Sigma+    18  0       0       0
2840 103301.95847 276 34 0.000000 + e B1Sigma+    19  0       0       0
2841 103884.06801 276 34 0.000000 + e B1Sigma+    20  0       0       0
2842 104448.38211 276 34 0.000000 + e B1Sigma+    21  0       0       0
2843 104995.52069 276 34 0.000000 + e B1Sigma+    22  0       0       0
2844 105526.05561 276 34 0.000000 + e B1Sigma+    23  0       0       0
2845 106040.55192 276 34 0.000000 + e B1Sigma+    24  0       0       0
2846 106539.55751 276 34 0.000000 + e B1Sigma+    25  0       0       0
2847 107023.60157 276 34 0.000000 + e B1Sigma+    26  0       0       0
2848 107493.19069 276 34 0.000000 + e B1Sigma+    27  0       0       0
2849 107948.82293 276 34 0.000000 + e B1Sigma+    28  0       0       0
2850 108391.01187 276 34 0.000000 + e B1Sigma+    29  0       0       0
2851 108820.21429 276 34 0.000000 + e B1Sigma+    30  0       0       0
2852 109236.87007 276 34 0.000000 + e B1Sigma+    31  0       0       0
2853 109641.35979 276 34 0.000000 + e B1Sigma+    32  0       0       0
2854 110034.13063 276 34 0.000000 + e B1Sigma+    33  0       0       0
2855 110415.64405 276 34 0.000000 + e B1Sigma+    34  0       0       0
2856 110786.26647 276 34 0.000000 + e B1Sigma+    35  0       0       0
2857 111146.39518 276 34 0.000000 + e B1Sigma+    36  0       0       0
2858 111496.41049 276 34 0.000000 + e B1Sigma+    37  0       0       0
2859 111836.663 276 34 0.000000 + e B1Sigma+    38  0       0       0
2860 112167.50928 276 34 0.000000 + e B1Sigma+    39  0       0       0
2861 112489.27739 276 34 0.000000 + e B1Sigma+    40  0       0       0
2862 112802.29497 276 34 0.000000 + e B1Sigma+    41  0       0       0
2863 113106.86508 276 34 0.000000 + e B1Sigma+    42  0       0       0
2864 113403.29779 276 34 0.000000 + e B1Sigma+    43  0       0       0
2865 113691.91709 276 34 0.000000 + e B1Sigma+    44  0       0       0
2866 113973.11492 276 34 0.000000 + e B1Sigma+    45  0       0       0
2867 114247.26237 276 34 0.000000 + e B1Sigma+    46  0       0       0
2868 114514.43798 276 34 0.000000 + e B1Sigma+    47  0       0       0
2869 114774.43469 276 34 0.000000 + e B1Sigma+    48  0       0       0
2870 115027.57196 276 34 0.000000 + e B1Sigma+    49  0       0       0
2871 115274.57158 276 34 0.000000 + e B1Sigma+    50  0       0       0
2872 115515.25625 276 34 0.000000 + e B1Sigma+    51  0       0       0
2873 115750.0607 276 34 0.000000 + e B1Sigma+    52  0       0       0
2874 116042.86114 276 34 0.000000 + e B1Sigma+    53  0       0       0
2875 116766.25354 276 34 0.000000 + e B1Sigma+    54  0       0       0
2876 22834.169441 284 35 0.000000 - e X1Sigma+     0  0       0       0
2877 25902.260255 284 35 0.000000 - e X1Sigma+     1  0       0       0
2878 28818.714299 284 35 0.000000 - e X1Sigma+     2  0       0       0
2879 31584.619093 284 35 0.000000 - e X1Sigma+     3  0       0       0
2880 34200.52984 284 35 0.000000 - e X1Sigma+     4  0       0       0
2881 36666.298936 284 35 0.000000 - e X1Sigma+     5  0       0       0
2882 38979.905326 284 35 0.000000 - e X1Sigma+     6  0       0       0
2883 41136.979352 284 35 0.000000 - e X1Sigma+     7  0       0       0
2884 43130.069623 284 35 0.000000 - e X1Sigma+     8  0       0       0
2885 44947.911035 284 35 0.000000 - e X1Sigma+     9  0       0       0
2886 46572.843551 284 35 0.000000 - e X1Sigma+    10  0       0       0
2887 47975.921573 284 35 0.000000 - e X1Sigma+    35  0       0       0
2888 48378.988195 284 35 0.000000 - e X1Sigma+    38  0       0       0
2889 48681.727023 284 35 0.000000 - e X1Sigma+    39  0       0       0
2890 49103.180066 284 35 0.000000 - e X1Sigma+    40  0       0       0
2891 49197.01877 284 35 0.000000 - e X1Sigma+    41  0       0       0
2892 49747.882051 284 35 0.000000 - e X1Sigma+    42  0       0       0
2893 49998.648006 284 35 0.000000 - e X1Sigma+    43  0       0       0
2894 50716.828679 284 35 0.000000 - e X1Sigma+    44  0       0       0
2895 52144.713284 284 35 0.000000 - e X1Sigma+    45  0       0       0
2896 54889.342703 284 35 0.000000 - e X1Sigma+    46  0       0       0
2897 59749.938823 284 35 0.000000 - e X1Sigma+    47  0       0       0
2898 68065.659995 284 35 0.000000 - e X1Sigma+    48  0       0       0
2899 83092.564875 284 35 0.000000 - e X1Sigma+    49  0       0       0
2900 88079.206173 284 35 0.000000 - e B1Sigma+     0  0       0       0
2901 89155.137201 284 35 0.000000 - e B1Sigma+     1  0       0       0
2902 90194.549696 284 35 0.000000 - e B1Sigma+     2  0       0       0
2903 91198.95014 284 35 0.000000 - e B1Sigma+     3  0       0       0
2904 92169.778054 284 35 0.000000 - e B1Sigma+     4  0       0       0
2905 93108.408935 284 35 0.000000 - e B1Sigma+     5  0       0       0
2906 94016.112911 284 35 0.000000 - e B1Sigma+     6  0       0       0
2907 94894.115887 284 35 0.000000 - e B1Sigma+     7  0       0       0
2908 95743.565249 284 35 0.000000 - e B1Sigma+     8  0       0       0
2909 96565.561513 284 35 0.000000 - e B1Sigma+     9  0       0       0
2910 97361.145667 284 35 0.000000 - e B1Sigma+    10  0       0       0
2911 98131.286363 284 35 0.000000 - e B1Sigma+    11  0       0       0
2912 98876.918701 284 35 0.000000 - e B1Sigma+    12  0       0       0
2913 99598.932282 284 35 0.000000 - e B1Sigma+    13  0       0       0
2914 100298.16565 284 35 0.000000 - e B1Sigma+    14  0       0       0
2915 100975.43419 284 35 0.000000 - e B1Sigma+    15  0       0       0
2916 101631.50926 284 35 0.000000 - e B1Sigma+    16  0       0       0
2917 102267.13737 284 35 0.000000 - e B1Sigma+    17  0       0       0
2918 102883.03034 284 35 0.000000 - e B1Sigma+    18  0       0       0
2919 103479.8724 284 35 0.000000 - e B1Sigma+    19  0       0       0
2920 104058.3186 284 35 0.000000 - e B1Sigma+    20  0       0       0
2921 104619.01017 284 35 0.000000 - e B1Sigma+    21  0       0       0
2922 105162.56635 284 35 0.000000 - e B1Sigma+    22  0       0       0
2923 105689.56068 284 35 0.000000 - e B1Sigma+    23  0       0       0
2924 106200.56142 284 35 0.000000 - e B1Sigma+    24  0       0       0
2925 106696.11844 284 35 0.000000 - e B1Sigma+    25  0       0       0
2926 107176.76573 284 35 0.000000 - e B1Sigma+    26  0       0       0
2927 107643.00499 284 35 0.000000 - e B1Sigma+    27  0       0       0
2928 108095.35048 284 35 0.000000 - e B1Sigma+    28  0       0       0
2929 108534.30741 284 35 0.000000 - e B1Sigma+    29  0       0       0
2930 108960.33703 284 35 0.000000 - e B1Sigma+    30  0       0       0
2931 109373.86389 284 35 0.000000 - e B1Sigma+    31  0       0       0
2932 109775.28236 284 35 0.000000 - e B1Sigma+    32  0       0       0
2933 110165.05772 284 35 0.000000 - e B1Sigma+    33  0       0       0
2934 110543.63806 284 35 0.000000 - e B1Sigma+    34  0       0       0
2935 110911.38274 284 35 0.000000 - e B1Sigma+    35  0       0       0
2936 111268.7078 284 35 0.000000 - e B1Sigma+    36  0       0       0
2937 111615.97675 284 35 0.000000 - e B1Sigma+    37  0       0       0
2938 111953.5513 284 35 0.000000 - e B1Sigma+    38  0       0       0
2939 112281.78143 284 35 0.000000 - e B1Sigma+    39  0       0       0
2940 112600.99672 284 35 0.000000 - e B1Sigma+    40  0       0       0
2941 112911.52402 284 35 0.000000 - e B1Sigma+    41  0       0       0
2942 113213.66745 284 35 0.000000 - e B1Sigma+    42  0       0       0
2943 113507.73929 284 35 0.000000 - e B1Sigma+    43  0       0       0
2944 113794.08387 284 35 0.000000 - e B1Sigma+    44  0       0       0
2945 114073.10487 284 35 0.000000 - e B1Sigma+    45  0       0       0
2946 114345.12809 284 35 0.000000 - e B1Sigma+    46  0       0       0
2947 114610.11459 284 35 0.000000 - e B1Sigma+    47  0       0       0
2948 114867.90785 284 35 0.000000 - e B1Sigma+    48  0       0       0
2949 115119.06425 284 35 0.000000 - e B1Sigma+    49  0       0       0
2950 115364.11458 284 35 0.000000 - e B1Sigma+    50  0       0       0
2951 115602.78423 284 35 0.000000 - e B1Sigma+    51  0       0       0
2952 115838.48195 284 35 0.000000 - e B1Sigma+    52  0       0       0
2953 116201.94557 284 35 0.000000 - e B1Sigma+    53  0       0       0
2954 117086.0963 284 35 0.000000 - e B1Sigma+    54  0       0       0
2955 23970.002034 292 36 0.000000 + e X1Sigma+     0  0       0       0
2956 26991.172621 292 36 0.000000 + e X1Sigma+     1  0       0       0
2957 29861.450517 292 36 0.000000 + e X1Sigma+     2  0       0       0
2958 32581.81602 292 36 0.000000 + e X1Sigma+     3  0       0       0
2959 35152.392868 292 36 0.000000 + e X1Sigma+     4  0       0       0
2960 37572.493868 292 36 0.000000 + e X1Sigma+     5  0       0       0
2961 39839.711432 292 36 0.000000 + e X1Sigma+     6  0       0       0
2962 41949.02038 292 36 0.000000 + e X1Sigma+     7  0       0       0
2963 43891.898807 292 36 0.000000 + e X1Sigma+     8  0       0       0
2964 45655.404706 292 36 0.000000 + e X1Sigma+     9  0       0       0
2965 47219.012827 292 36 0.000000 + e X1Sigma+    10  0       0       0
2966 48431.797498 292 36 0.000000 + e X1Sigma+    37  0       0       0
2967 48548.030261 292 36 0.000000 + e X1Sigma+    38  0       0       0
2968 48752.857241 292 36 0.000000 + e X1Sigma+    39  0       0       0
2969 49297.879978 292 36 0.000000 + e X1Sigma+    40  0       0       0
2970 49569.377637 292 36 0.000000 + e X1Sigma+    41  0       0       0
2971 49958.300527 292 36 0.000000 + e X1Sigma+    42  0       0       0
2972 50353.560181 292 36 0.000000 + e X1Sigma+    43  0       0       0
2973 51218.399546 292 36 0.000000 + e X1Sigma+    44  0       0       0
2974 52901.98475 292 36 0.000000 + e X1Sigma+    45  0       0       0
2975 55974.033053 292 36 0.000000 + e X1Sigma+    46  0       0       0
2976 61216.127764 292 36 0.000000 + e X1Sigma+    47  0       0       0
2977 69981.38484 292 36 0.000000 + e X1Sigma+    48  0       0       0
2978 85599.036146 292 36 0.000000 + e X1Sigma+    49  0       0       0
2979 88335.844674 292 36 0.000000 + e B1Sigma+     0  0       0       0
2980 89407.826742 292 36 0.000000 + e B1Sigma+     1  0       0       0
2981 90443.230882 292 36 0.000000 + e B1Sigma+     2  0       0       0
2982 91443.578795 292 36 0.000000 + e B1Sigma+     3  0       0       0
2983 92410.326178 292 36 0.000000 + e B1Sigma+     4  0       0       0
2984 93344.857684 292 36 0.000000 + e B1Sigma+     5  0       0       0
2985 94248.452357 292 36 0.000000 + e B1Sigma+     6  0       0       0
2986 95122.345344 292 36 0.000000 + e B1Sigma+     7  0       0       0
2987 95967.689074 292 36 0.000000 + e B1Sigma+     8  0       0       0
2988 96785.59196 292 36 0.000000 + e B1Sigma+     9  0       0       0
2989 97577.096374 292 36 0.000000 + e B1Sigma+    10  0       0       0
2990 98343.173667 292 36 0.000000 + e B1Sigma+    11  0       0       0
2991 99084.76565 292 36 0.000000 + e B1Sigma+    12  0       0       0
2992 99802.760271 292 36 0.000000 + e B1Sigma+    13  0       0       0
2993 100498.00257 292 36 0.000000 + e B1Sigma+    14  0       0       0
2994 101171.30752 292 36 0.000000 + e B1Sigma+    15  0       0       0
2995 101823.45261 292 36 0.000000 + e B1Sigma+    16  0       0       0
2996 102455.18332 292 36 0.000000 + e B1Sigma+    17  0       0       0
2997 103067.21661 292 36 0.000000 + e B1Sigma+    18  0       0       0
2998 103660.23692 292 36 0.000000 + e B1Sigma+    19  0       0       0
2999 104234.90353 292 36 0.000000 + e B1Sigma+    20  0       0       0
3000 104791.86206 292 36 0.000000 + e B1Sigma+    21  0       0       0
3001 105331.7288 292 36 0.000000 + e B1Sigma+    22  0       0       0
3002 105855.08175 292 36 0.000000 + e B1Sigma+    23  0       0       0
3003 106362.49144 292 36 0.000000 + e B1Sigma+    24  0       0       0
3004 106854.50916 292 36 0.000000 + e B1Sigma+    25  0       0       0
3005 107331.67276 292 36 0.000000 + e B1Sigma+    26  0       0       0
3006 107794.48189 292 36 0.000000 + e B1Sigma+    27  0       0       0
3007 108243.4657 292 36 0.000000 + e B1Sigma+    28  0       0       0
3008 108679.11783 292 36 0.000000 + e B1Sigma+    29  0       0       0
3009 109101.90535 292 36 0.000000 + e B1Sigma+    30  0       0       0
3010 109512.23605 292 36 0.000000 + e B1Sigma+    31  0       0       0
3011 109910.52545 292 36 0.000000 + e B1Sigma+    32  0       0       0
3012 110297.25189 292 36 0.000000 + e B1Sigma+    33  0       0       0
3013 110672.84245 292 36 0.000000 + e B1Sigma+    34  0       0       0
3014 111037.66317 292 36 0.000000 + e B1Sigma+    35  0       0       0
3015 111392.13637 292 36 0.000000 + e B1Sigma+    36  0       0       0
3016 111736.61562 292 36 0.000000 + e B1Sigma+    37  0       0       0
3017 112071.47118 292 36 0.000000 + e B1Sigma+    38  0       0       0
3018 112397.0463 292 36 0.000000 + e B1Sigma+    39  0       0       0
3019 112713.67362 292 36 0.000000 + e B1Sigma+    40  0       0       0
3020 113021.6754 292 36 0.000000 + e B1Sigma+    41  0       0       0
3021 113321.36105 292 36 0.000000 + e B1Sigma+    42  0       0       0
3022 113613.04589 292 36 0.000000 + e B1Sigma+    43  0       0       0
3023 113897.09822 292 36 0.000000 + e B1Sigma+    44  0       0       0
3024 114173.92404 292 36 0.000000 + e B1Sigma+    45  0       0       0
3025 114443.7743 292 36 0.000000 + e B1Sigma+    46  0       0       0
3026 114706.50679 292 36 0.000000 + e B1Sigma+    47  0       0       0
3027 114962.1024 292 36 0.000000 + e B1Sigma+    48  0       0       0
3028 115211.29169 292 36 0.000000 + e B1Sigma+    49  0       0       0
3029 115454.3122 292 36 0.000000 + e B1Sigma+    50  0       0       0
3030 115690.98882 292 36 0.000000 + e B1Sigma+    51  0       0       0
3031 115936.32188 292 36 0.000000 + e B1Sigma+    52  0       0       0
3032 116400.09291 292 36 0.000000 + e B1Sigma+    53  0       0       0
3033 117445.64369 292 36 0.000000 + e B1Sigma+    54  0       0       0
3034 25120.079828 300 37 0.000000 - e X1Sigma+     0  0       0       0
3035 28093.438287 300 37 0.000000 - e X1Sigma+     1  0       0       0
3036 30916.587222 300 37 0.000000 - e X1Sigma+     2  0       0       0
3037 33590.389426 300 37 0.000000 - e X1Sigma+     3  0       0       0
3038 36114.559651 300 37 0.000000 - e X1Sigma+     4  0       0       0
3039 38487.811399 300 37 0.000000 - e X1Sigma+     5  0       0       0
3040 40707.236406 300 37 0.000000 - e X1Sigma+     6  0       0       0
3041 42767.042219 300 37 0.000000 - e X1Sigma+     7  0       0       0
3042 44657.523648 300 37 0.000000 - e X1Sigma+     8  0       0       0
3043 46363.734529 300 37 0.000000 - e X1Sigma+     9  0       0       0
3044 47861.529399 300 37 0.000000 - e X1Sigma+    32  0       0       0
3045 48486.085483 300 37 0.000000 - e X1Sigma+    37  0       0       0
3046 48826.023911 300 37 0.000000 - e X1Sigma+    38  0       0       0
3047 49108.106147 300 37 0.000000 - e X1Sigma+    39  0       0       0
3048 49401.556561 300 37 0.000000 - e X1Sigma+    40  0       0       0
3049 49981.015462 300 37 0.000000 - e X1Sigma+    41  0       0       0
3050 50177.493751 300 37 0.000000 - e X1Sigma+    42  0       0       0
3051 50751.516799 300 37 0.000000 - e X1Sigma+    43  0       0       0
3052 51793.560881 300 37 0.000000 - e X1Sigma+    44  0       0       0
3053 53742.940561 300 37 0.000000 - e X1Sigma+    45  0       0       0
3054 57141.525512 300 37 0.000000 - e X1Sigma+    46  0       0       0
3055 62761.209281 300 37 0.000000 - e X1Sigma+    47  0       0       0
3056 71974.532211 300 37 0.000000 - e X1Sigma+    48  0       0       0
3057 88186.960253 300 37 0.000000 - e X1Sigma+    49  0       0       0
3058 88597.952897 300 37 0.000000 - e B1Sigma+     0  0       0       0
3059 89665.782209 300 37 0.000000 - e B1Sigma+     1  0       0       0
3060 90696.977471 300 37 0.000000 - e B1Sigma+     2  0       0       0
3061 91693.076019 300 37 0.000000 - e B1Sigma+     3  0       0       0
3062 92655.550091 300 37 0.000000 - e B1Sigma+     4  0       0       0
3063 93585.793064 300 37 0.000000 - e B1Sigma+     5  0       0       0
3064 94485.093863 300 37 0.000000 - e B1Sigma+     6  0       0       0
3065 95354.69626 300 37 0.000000 - e B1Sigma+     7  0       0       0
3066 96195.758601 300 37 0.000000 - e B1Sigma+     8  0       0       0
3067 97009.396798 300 37 0.000000 - e B1Sigma+     9  0       0       0
3068 97796.654413 300 37 0.000000 - e B1Sigma+    10  0       0       0
3069 98558.506572 300 37 0.000000 - e B1Sigma+    11  0       0       0
3070 99295.901234 300 37 0.000000 - e B1Sigma+    12  0       0       0
3071 100009.72492 300 37 0.000000 - e B1Sigma+    13  0       0       0
3072 100700.82978 300 37 0.000000 - e B1Sigma+    14  0       0       0
3073 101370.02991 300 37 0.000000 - e B1Sigma+    15  0       0       0
3074 102018.1092 300 37 0.000000 - e B1Sigma+    16  0       0       0
3075 102645.81234 300 37 0.000000 - e B1Sigma+    17  0       0       0
3076 103253.86085 300 37 0.000000 - e B1Sigma+    18  0       0       0
3077 103842.93978 300 37 0.000000 - e B1Sigma+    19  0       0       0
3078 104413.71298 300 37 0.000000 - e B1Sigma+    20  0       0       0
3079 104966.83012 300 37 0.000000 - e B1Sigma+    21  0       0       0
3080 105502.90306 300 37 0.000000 - e B1Sigma+    22  0       0       0
3081 106022.51606 300 37 0.000000 - e B1Sigma+    23  0       0       0
3082 106526.24154 300 37 0.000000 - e B1Sigma+    24  0       0       0
3083 107014.63212 300 37 0.000000 - e B1Sigma+    25  0       0       0
3084 107488.22687 300 37 0.000000 - e B1Sigma+    26  0       0       0
3085 107947.52905 300 37 0.000000 - e B1Sigma+    27  0       0       0
3086 108393.07744 300 37 0.000000 - e B1Sigma+    28  0       0       0
3087 108825.35528 300 37 0.000000 - e B1Sigma+    29  0       0       0
3088 109244.83165 300 37 0.000000 - e B1Sigma+    30  0       0       0
3089 109651.90276 300 37 0.000000 - e B1Sigma+    31  0       0       0
3090 110047.00851 300 37 0.000000 - e B1Sigma+    32  0       0       0
3091 110430.63302 300 37 0.000000 - e B1Sigma+    33  0       0       0
3092 110803.17941 300 37 0.000000 - e B1Sigma+    34  0       0       0
3093 111165.03276 300 37 0.000000 - e B1Sigma+    35  0       0       0
3094 111516.60708 300 37 0.000000 - e B1Sigma+    36  0       0       0
3095 111858.25626 300 37 0.000000 - e B1Sigma+    37  0       0       0
3096 112190.35291 300 37 0.000000 - e B1Sigma+    38  0       0       0
3097 112513.23615 300 37 0.000000 - e B1Sigma+    39  0       0       0
3098 112827.24169 300 37 0.000000 - e B1Sigma+    40  0       0       0
3099 113132.6857 300 37 0.000000 - e B1Sigma+    41  0       0       0
3100 113429.88407 300 37 0.000000 - e B1Sigma+    42  0       0       0
3101 113719.16029 300 37 0.000000 - e B1Sigma+    43  0       0       0
3102 114000.90544 300 37 0.000000 - e B1Sigma+    44  0       0       0
3103 114275.51372 300 37 0.000000 - e B1Sigma+    45  0       0       0
3104 114543.13235 300 37 0.000000 - e B1Sigma+    46  0       0       0
3105 114803.55799 300 37 0.000000 - e B1Sigma+    47  0       0       0
3106 115056.98664 300 37 0.000000 - e B1Sigma+    48  0       0       0
3107 115304.19228 300 37 0.000000 - e B1Sigma+    49  0       0       0
3108 115545.11176 300 37 0.000000 - e B1Sigma+    50  0       0       0
3109 115780.01885 300 37 0.000000 - e B1Sigma+    51  0       0       0
3110 116052.60362 300 37 0.000000 - e B1Sigma+    52  0       0       0
3111 116638.45736 300 37 0.000000 - e B1Sigma+    53  0       0       0
3112 117842.52454 300 37 0.000000 - e B1Sigma+    54  0       0       0
3113 26283.232591 308 38 0.000000 + e X1Sigma+     0  0       0       0
3114 29207.904972 308 38 0.000000 + e X1Sigma+     1  0       0       0
3115 31982.98831 308 38 0.000000 + e X1Sigma+     2  0       0       0
3116 34609.200261 308 38 0.000000 + e X1Sigma+     3  0       0       0
3117 37085.862732 308 38 0.000000 + e X1Sigma+     4  0       0       0
3118 39411.051483 308 38 0.000000 + e X1Sigma+     5  0       0       0
3119 41581.225389 308 38 0.000000 + e X1Sigma+     6  0       0       0
3120 43589.676902 308 38 0.000000 + e X1Sigma+     7  0       0       0
3121 45425.347188 308 38 0.000000 + e X1Sigma+     8  0       0       0
3122 47070.857719 308 38 0.000000 + e X1Sigma+     9  0       0       0
3123 48497.365842 308 38 0.000000 + e X1Sigma+    36  0       0       0
3124 48541.850306 308 38 0.000000 + e X1Sigma+    37  0       0       0
3125 48901.22117 308 38 0.000000 + e X1Sigma+    38  0       0       0
3126 49508.024611 308 38 0.000000 + e X1Sigma+    39  0       0       0
3127 49649.648762 308 38 0.000000 + e X1Sigma+    40  0       0       0
3128 50253.185054 308 38 0.000000 + e X1Sigma+    41  0       0       0
3129 50508.417114 308 38 0.000000 + e X1Sigma+    42  0       0       0
3130 51200.914885 308 38 0.000000 + e X1Sigma+    43  0       0       0
3131 52445.168875 308 38 0.000000 + e X1Sigma+    44  0       0       0
3132 54666.477941 308 38 0.000000 + e X1Sigma+    45  0       0       0
3133 58389.553209 308 38 0.000000 + e X1Sigma+    46  0       0       0
3134 64383.39698 308 38 0.000000 + e X1Sigma+    47  0       0       0
3135 74044.105713 308 38 0.000000 + e X1Sigma+    48  0       0       0
3136 88865.415246 308 38 0.000000 + e B1Sigma+     0  0       0       0
3137 89928.884546 308 38 0.000000 + e B1Sigma+     1  0       0       0
3138 90855.963147 308 38 0.000000 + e X1Sigma+    49  0       0       0
3139 90955.667569 308 38 0.000000 + e B1Sigma+     2  0       0       0
3140 91947.317713 308 38 0.000000 + e B1Sigma+     3  0       0       0
3141 92905.324004 308 38 0.000000 + e B1Sigma+     4  0       0       0
3142 93831.088118 308 38 0.000000 + e B1Sigma+     5  0       0       0
3143 94725.909818 308 38 0.000000 + e B1Sigma+     6  0       0       0
3144 95591.040762 308 38 0.000000 + e B1Sigma+     7  0       0       0
3145 96427.646187 308 38 0.000000 + e B1Sigma+     8  0       0       0
3146 97236.848846 308 38 0.000000 + e B1Sigma+     9  0       0       0
3147 98019.693412 308 38 0.000000 + e B1Sigma+    10  0       0       0
3148 98777.159963 308 38 0.000000 + e B1Sigma+    11  0       0       0
3149 99510.201539 308 38 0.000000 + e B1Sigma+    12  0       0       0
3150 100219.7041 308 38 0.000000 + e B1Sigma+    13  0       0       0
3151 100906.52675 308 38 0.000000 + e B1Sigma+    14  0       0       0
3152 101571.48306 308 38 0.000000 + e B1Sigma+    15  0       0       0
3153 102215.36261 308 38 0.000000 + e B1Sigma+    16  0       0       0
3154 102838.91043 308 38 0.000000 + e B1Sigma+    17  0       0       0
3155 103442.85131 308 38 0.000000 + e B1Sigma+    18  0       0       0
3156 104027.87175 308 38 0.000000 + e B1Sigma+    19  0       0       0
3157 104594.64035 308 38 0.000000 + e B1Sigma+    20  0       0       0
3158 105143.8098 308 38 0.000000 + e B1Sigma+    21  0       0       0
3159 105675.98752 308 38 0.000000 + e B1Sigma+    22  0       0       0
3160 106191.76445 308 38 0.000000 + e B1Sigma+    23  0       0       0
3161 106691.7148 308 38 0.000000 + e B1Sigma+    24  0       0       0
3162 107176.39316 308 38 0.000000 + e B1Sigma+    25  0       0       0
3163 107646.33632 308 38 0.000000 + e B1Sigma+    26  0       0       0
3164 108102.05789 308 38 0.000000 + e B1Sigma+    27  0       0       0
3165 108544.09834 308 38 0.000000 + e B1Sigma+    28  0       0       0
3166 108972.9354 308 38 0.000000 + e B1Sigma+    29  0       0       0
3167 109389.03236 308 38 0.000000 + e B1Sigma+    30  0       0       0
3168 109792.78435 308 38 0.000000 + e B1Sigma+    31  0       0       0
3169 110184.65486 308 38 0.000000 + e B1Sigma+    32  0       0       0
3170 110565.1244 308 38 0.000000 + e B1Sigma+    33  0       0       0
3171 110934.57605 308 38 0.000000 + e B1Sigma+    34  0       0       0
3172 111293.41946 308 38 0.000000 + e B1Sigma+    35  0       0       0
3173 111642.05028 308 38 0.000000 + e B1Sigma+    36  0       0       0
3174 111980.8312 308 38 0.000000 + e B1Sigma+    37  0       0       0
3175 112310.13075 308 38 0.000000 + e B1Sigma+    38  0       0       0
3176 112630.28725 308 38 0.000000 + e B1Sigma+    39  0       0       0
3177 112941.63782 308 38 0.000000 + e B1Sigma+    40  0       0       0
3178 113244.49477 308 38 0.000000 + e B1Sigma+    41  0       0       0
3179 113539.17854 308 38 0.000000 + e B1Sigma+    42  0       0       0
3180 113826.02883 308 38 0.000000 + e B1Sigma+    43  0       0       0
3181 114105.4538 308 38 0.000000 + e B1Sigma+    44  0       0       0
3182 114377.8144 308 38 0.000000 + e B1Sigma+    45  0       0       0
3183 114643.13544 308 38 0.000000 + e B1Sigma+    46  0       0       0
3184 114901.22286 308 38 0.000000 + e B1Sigma+    47  0       0       0
3185 115152.52615 308 38 0.000000 + e B1Sigma+    48  0       0       0
3186 115397.69561 308 38 0.000000 + e B1Sigma+    49  0       0       0
3187 115636.47888 308 38 0.000000 + e B1Sigma+    50  0       0       0
3188 115871.49806 308 38 0.000000 + e B1Sigma+    51  0       0       0
3189 116196.0768 308 38 0.000000 + e B1Sigma+    52  0       0       0
3190 116916.22866 308 38 0.000000 + e B1Sigma+    53  0       0       0
3191 27458.285515 316 39 0.000000 - e X1Sigma+     0  0       0       0
3192 30333.412986 316 39 0.000000 - e X1Sigma+     1  0       0       0
3193 33059.507411 316 39 0.000000 - e X1Sigma+     2  0       0       0
3194 35637.098194 316 39 0.000000 - e X1Sigma+     3  0       0       0
3195 38065.116759 316 39 0.000000 - e X1Sigma+     4  0       0       0
3196 40340.979404 316 39 0.000000 - e X1Sigma+     5  0       0       0
3197 42460.367212 316 39 0.000000 - e X1Sigma+     6  0       0       0
3198 44415.47608 316 39 0.000000 - e X1Sigma+     7  0       0       0
3199 46193.638261 316 39 0.000000 - e X1Sigma+     8  0       0       0
3200 47774.456319 316 39 0.000000 - e X1Sigma+    29  0       0       0
3201 48599.090567 316 39 0.000000 - e X1Sigma+    36  0       0       0
3202 48978.444008 316 39 0.000000 - e X1Sigma+    37  0       0       0
3203 49122.739904 316 39 0.000000 - e X1Sigma+    38  0       0       0
3204 49617.296081 316 39 0.000000 - e X1Sigma+    39  0       0       0
3205 50160.252839 316 39 0.000000 - e X1Sigma+    40  0       0       0
3206 50456.205726 316 39 0.000000 - e X1Sigma+    41  0       0       0
3207 50903.925061 316 39 0.000000 - e X1Sigma+    42  0       0       0
3208 51714.171872 316 39 0.000000 - e X1Sigma+    43  0       0       0
3209 53174.527575 316 39 0.000000 - e X1Sigma+    44  0       0       0
3210 55670.927116 316 39 0.000000 - e X1Sigma+    45  0       0       0
3211 59715.872624 316 39 0.000000 - e X1Sigma+    46  0       0       0
3212 66081.021535 316 39 0.000000 - e X1Sigma+    47  0       0       0
3213 76189.177196 316 39 0.000000 - e X1Sigma+    48  0       0       0
3214 89138.114948 316 39 0.000000 - e B1Sigma+     0  0       0       0
3215 90197.013769 316 39 0.000000 - e B1Sigma+     1  0       0       0
3216 91219.178618 316 39 0.000000 - e B1Sigma+     2  0       0       0
3217 92206.179394 316 39 0.000000 - e B1Sigma+     3  0       0       0
3218 93159.522005 316 39 0.000000 - e B1Sigma+     4  0       0       0
3219 93605.690709 316 39 0.000000 - e X1Sigma+    49  0       0       0
3220 94080.616049 316 39 0.000000 - e B1Sigma+     5  0       0       0
3221 94970.773026 316 39 0.000000 - e B1Sigma+     6  0       0       0
3222 95831.251668 316 39 0.000000 - e B1Sigma+     7  0       0       0
3223 96663.225122 316 39 0.000000 - e B1Sigma+     8  0       0       0
3224 97467.822088 316 39 0.000000 - e B1Sigma+     9  0       0       0
3225 98246.088423 316 39 0.000000 - e B1Sigma+    10  0       0       0
3226 98999.010333 316 39 0.000000 - e B1Sigma+    11  0       0       0
3227 99727.544482 316 39 0.000000 - e B1Sigma+    12  0       0       0
3228 100432.57775 316 39 0.000000 - e B1Sigma+    13  0       0       0
3229 101114.97519 316 39 0.000000 - e B1Sigma+    14  0       0       0
3230 101775.55104 316 39 0.000000 - e B1Sigma+    15  0       0       0
3231 102415.09902 316 39 0.000000 - e B1Sigma+    16  0       0       0
3232 103034.36618 316 39 0.000000 - e B1Sigma+    17  0       0       0
3233 103634.07903 316 39 0.000000 - e B1Sigma+    18  0       0       0
3234 104214.92654 316 39 0.000000 - e B1Sigma+    19  0       0       0
3235 104777.58205 316 39 0.000000 - e B1Sigma+    20  0       0       0
3236 105322.69958 316 39 0.000000 - e B1Sigma+    21  0       0       0
3237 105850.88374 316 39 0.000000 - e B1Sigma+    22  0       0       0
3238 106362.73107 316 39 0.000000 - e B1Sigma+    23  0       0       0
3239 106858.81775 316 39 0.000000 - e B1Sigma+    24  0       0       0
3240 107339.70116 316 39 0.000000 - e B1Sigma+    25  0       0       0
3241 107805.91317 316 39 0.000000 - e B1Sigma+    26  0       0       0
3242 108257.98308 316 39 0.000000 - e B1Sigma+    27  0       0       0
3243 108696.44485 316 39 0.000000 - e B1Sigma+    28  0       0       0
3244 109121.77676 316 39 0.000000 - e B1Sigma+    29  0       0       0
3245 109534.42797 316 39 0.000000 - e B1Sigma+    30  0       0       0
3246 109934.80504 316 39 0.000000 - e B1Sigma+    31  0       0       0
3247 110323.39111 316 39 0.000000 - e B1Sigma+    32  0       0       0
3248 110700.65273 316 39 0.000000 - e B1Sigma+    33  0       0       0
3249 111066.96387 316 39 0.000000 - e B1Sigma+    34  0       0       0
3250 111422.75432 316 39 0.000000 - e B1Sigma+    35  0       0       0
3251 111768.40023 316 39 0.000000 - e B1Sigma+    36  0       0       0
3252 112104.27607 316 39 0.000000 - e B1Sigma+    37  0       0       0
3253 112430.74243 316 39 0.000000 - e B1Sigma+    38  0       0       0
3254 112748.1396 316 39 0.000000 - e B1Sigma+    39  0       0       0
3255 113056.80279 316 39 0.000000 - e B1Sigma+    40  0       0       0
3256 113357.04542 316 39 0.000000 - e B1Sigma+    41  0       0       0
3257 113649.1906 316 39 0.000000 - e B1Sigma+    42  0       0       0
3258 113933.60119 316 39 0.000000 - e B1Sigma+    43  0       0       0
3259 114210.69323 316 39 0.000000 - e B1Sigma+    44  0       0       0
3260 114480.76521 316 39 0.000000 - e B1Sigma+    45  0       0       0
3261 114743.72152 316 39 0.000000 - e B1Sigma+    46  0       0       0
3262 114999.46828 316 39 0.000000 - e B1Sigma+    47  0       0       0
3263 115248.67846 316 39 0.000000 - e B1Sigma+    48  0       0       0
3264 115491.73385 316 39 0.000000 - e B1Sigma+    49  0       0       0
3265 115728.39325 316 39 0.000000 - e B1Sigma+    50  0       0       0
3266 115970.14024 316 39 0.000000 - e B1Sigma+    51  0       0       0
3267 116372.48461 316 39 0.000000 - e B1Sigma+    52  0       0       0
3268 117231.79226 316 39 0.000000 - e B1Sigma+    53  0       0       0
3269 28644.060187 324 40 0.000000 + e X1Sigma+     0  0       0       0
3270 31468.795945 324 40 0.000000 + e X1Sigma+     1  0       0       0
3271 34144.987455 324 40 0.000000 + e X1Sigma+     2  0       0       0
3272 36672.920148 324 40 0.000000 + e X1Sigma+     3  0       0       0
3273 39051.11817 324 40 0.000000 + e X1Sigma+     4  0       0       0
3274 41276.323828 324 40 0.000000 + e X1Sigma+     5  0       0       0
3275 43343.285591 324 40 0.000000 + e X1Sigma+     6  0       0       0
3276 45242.888865 324 40 0.000000 + e X1Sigma+     7  0       0       0
3277 46960.486433 324 40 0.000000 + e X1Sigma+     8  0       0       0
3278 48471.822977 324 40 0.000000 + e X1Sigma+    35  0       0       0
3279 49057.688135 324 40 0.000000 + e X1Sigma+    37  0       0       0
3280 49729.360262 324 40 0.000000 + e X1Sigma+    38  0       0       0
3281 49732.590927 324 40 0.000000 + e X1Sigma+    39  0       0       0
3282 50570.800719 324 40 0.000000 + e X1Sigma+    40  0       0       0
3283 50715.960142 324 40 0.000000 + e X1Sigma+    41  0       0       0
3284 51328.487969 324 40 0.000000 + e X1Sigma+    42  0       0       0
3285 52296.59641 324 40 0.000000 + e X1Sigma+    43  0       0       0
3286 53981.786584 324 40 0.000000 + e X1Sigma+    44  0       0       0
3287 56754.276909 324 40 0.000000 + e X1Sigma+    45  0       0       0
3288 61118.308457 324 40 0.000000 + e X1Sigma+    46  0       0       0
3289 67852.527291 324 40 0.000000 + e X1Sigma+    47  0       0       0
3290 78408.881944 324 40 0.000000 + e X1Sigma+    48  0       0       0
3291 89415.934096 324 40 0.000000 + e B1Sigma+     0  0       0       0
3292 90470.04902 324 40 0.000000 + e B1Sigma+     1  0       0       0
3293 91487.387454 324 40 0.000000 + e B1Sigma+     2  0       0       0
3294 92469.536241 324 40 0.000000 + e B1Sigma+     3  0       0       0
3295 93418.018107 324 40 0.000000 + e B1Sigma+     4  0       0       0
3296 94334.250268 324 40 0.000000 + e B1Sigma+     5  0       0       0
3297 95219.556735 324 40 0.000000 + e B1Sigma+     6  0       0       0
3298 96075.202515 324 40 0.000000 + e B1Sigma+     7  0       0       0
3299 96435.807809 324 40 0.000000 + e X1Sigma+    49  0       0       0
3300 96902.36963 324 40 0.000000 + e B1Sigma+     8  0       0       0
3301 97702.191662 324 40 0.000000 + e B1Sigma+     9  0       0       0
3302 98475.715905 324 40 0.000000 + e B1Sigma+    10  0       0       0
3303 99223.935743 324 40 0.000000 + e B1Sigma+    11  0       0       0
3304 99947.809782 324 40 0.000000 + e B1Sigma+    12  0       0       0
3305 100648.22771 324 40 0.000000 + e B1Sigma+    13  0       0       0
3306 101326.05894 324 40 0.000000 + e B1Sigma+    14  0       0       0
3307 101982.12012 324 40 0.000000 + e B1Sigma+    15  0       0       0
3308 102617.20709 324 40 0.000000 + e B1Sigma+    16  0       0       0
3309 103232.07068 324 40 0.000000 + e B1Sigma+    17  0       0       0
3310 103827.43771 324 40 0.000000 + e B1Sigma+    18  0       0       0
3311 104404.0006 324 40 0.000000 + e B1Sigma+    19  0       0       0
3312 104962.43729 324 40 0.000000 + e B1Sigma+    20  0       0       0
3313 105503.40089 324 40 0.000000 + e B1Sigma+    21  0       0       0
3314 106027.49609 324 40 0.000000 + e B1Sigma+    22  0       0       0
3315 106535.32319 324 40 0.000000 + e B1Sigma+    23  0       0       0
3316 107027.46028 324 40 0.000000 + e B1Sigma+    24  0       0       0
3317 107504.46788 324 40 0.000000 + e B1Sigma+    25  0       0       0
3318 107966.87308 324 40 0.000000 + e B1Sigma+    26  0       0       0
3319 108415.22222 324 40 0.000000 + e B1Sigma+    27  0       0       0
3320 108850.03716 324 40 0.000000 + e B1Sigma+    28  0       0       0
3321 109271.80049 324 40 0.000000 + e B1Sigma+    29  0       0       0
3322 109680.94292 324 40 0.000000 + e B1Sigma+    30  0       0       0
3323 110077.89278 324 40 0.000000 + e B1Sigma+    31  0       0       0
3324 110463.14657 324 40 0.000000 + e B1Sigma+    32  0       0       0
3325 110837.14831 324 40 0.000000 + e B1Sigma+    33  0       0       0
3326 111200.27781 324 40 0.000000 + e B1Sigma+    34  0       0       0
3327 111552.9718 324 40 0.000000 + e B1Sigma+    35  0       0       0
3328 111895.59476 324 40 0.000000 + e B1Sigma+    36  0       0       0
3329 112228.52953 324 40 0.000000 + e B1Sigma+    37  0       0       0
3330 112552.12885 324 40 0.000000 + e B1Sigma+    38  0       0       0
3331 112866.73613 324 40 0.000000 + e B1Sigma+    39  0       0       0
3332 113172.68136 324 40 0.000000 + e B1Sigma+    40  0       0       0
3333 113470.28365 324 40 0.000000 + e B1Sigma+    41  0       0       0
3334 113759.8705 324 40 0.000000 + e B1Sigma+    42  0       0       0
3335 114041.83033 324 40 0.000000 + e B1Sigma+    43  0       0       0
3336 114316.57384 324 40 0.000000 + e B1Sigma+    44  0       0       0
3337 114584.30429 324 40 0.000000 + e B1Sigma+    45  0       0       0
3338 114844.83694 324 40 0.000000 + e B1Sigma+    46  0       0       0
3339 115098.27034 324 40 0.000000 + e B1Sigma+    47  0       0       0
3340 115345.39047 324 40 0.000000 + e B1Sigma+    48  0       0       0
3341 115586.25206 324 40 0.000000 + e B1Sigma+    49  0       0       0
3342 115821.03148 324 40 0.000000 + e B1Sigma+    50  0       0       0
3343 116083.39409 324 40 0.000000 + e B1Sigma+    51  0       0       0
3344 116584.24337 324 40 0.000000 + e B1Sigma+    52  0       0       0
3345 117583.2865 324 40 0.000000 + e B1Sigma+    53  0       0       0
3346 29839.375435 332 41 0.000000 - e X1Sigma+     0  0       0       0
3347 32612.881381 332 41 0.000000 - e X1Sigma+     1  0       0       0
3348 35238.260112 332 41 0.000000 - e X1Sigma+     2  0       0       0
3349 37715.488025 332 41 0.000000 - e X1Sigma+     3  0       0       0
3350 40042.643442 332 41 0.000000 - e X1Sigma+     4  0       0       0
3351 42215.773947 332 41 0.000000 - e X1Sigma+     5  0       0       0
3352 44228.529846 332 41 0.000000 - e X1Sigma+     6  0       0       0
3353 46070.234461 332 41 0.000000 - e X1Sigma+     7  0       0       0
3354 47723.737116 332 41 0.000000 - e X1Sigma+    26  0       0       0
3355 49138.949859 332 41 0.000000 - e X1Sigma+    36  0       0       0
3356 49159.665926 332 41 0.000000 - e X1Sigma+    37  0       0       0
3357 49844.247563 332 41 0.000000 - e X1Sigma+    38  0       0       0
3358 50319.108157 332 41 0.000000 - e X1Sigma+    39  0       0       0
3359 50792.400589 332 41 0.000000 - e X1Sigma+    40  0       0       0
3360 51130.295118 332 41 0.000000 - e X1Sigma+    41  0       0       0
3361 51802.389356 332 41 0.000000 - e X1Sigma+    42  0       0       0
3362 52950.139506 332 41 0.000000 - e X1Sigma+    43  0       0       0
3363 54866.185992 332 41 0.000000 - e X1Sigma+    44  0       0       0
3364 57914.33659 332 41 0.000000 - e X1Sigma+    45  0       0       0
3365 62594.780326 332 41 0.000000 - e X1Sigma+    46  0       0       0
3366 69696.46722 332 41 0.000000 - e X1Sigma+    47  0       0       0
3367 80702.414167 332 41 0.000000 - e X1Sigma+    48  0       0       0
3368 89698.753691 332 41 0.000000 - e B1Sigma+     0  0       0       0
3369 90747.868607 332 41 0.000000 - e B1Sigma+     1  0       0       0
3370 91760.170345 332 41 0.000000 - e B1Sigma+     2  0       0       0
3371 92737.263142 332 41 0.000000 - e B1Sigma+     3  0       0       0
3372 93680.686284 332 41 0.000000 - e B1Sigma+     4  0       0       0
3373 94591.864425 332 41 0.000000 - e B1Sigma+     5  0       0       0
3374 95472.134662 332 41 0.000000 - e B1Sigma+     6  0       0       0
3375 96322.76758 332 41 0.000000 - e B1Sigma+     7  0       0       0
3376 97144.954874 332 41 0.000000 - e B1Sigma+     8  0       0       0
3377 97939.833856 332 41 0.000000 - e B1Sigma+     9  0       0       0
3378 98708.453716 332 41 0.000000 - e B1Sigma+    10  0       0       0
3379 99345.997383 332 41 0.000000 - e X1Sigma+    49  0       0       0
3380 99451.81577 332 41 0.000000 - e B1Sigma+    11  0       0       0
3381 100170.87893 332 41 0.000000 - e B1Sigma+    12  0       0       0
3382 100866.53771 332 41 0.000000 - e B1Sigma+    13  0       0       0
3383 101539.66397 332 41 0.000000 - e B1Sigma+    14  0       0       0
3384 102191.07868 332 41 0.000000 - e B1Sigma+    15  0       0       0
3385 102821.57784 332 41 0.000000 - e B1Sigma+    16  0       0       0
3386 103431.91739 332 41 0.000000 - e B1Sigma+    17  0       0       0
3387 104022.82355 332 41 0.000000 - e B1Sigma+    18  0       0       0
3388 104594.993 332 41 0.000000 - e B1Sigma+    19  0       0       0
3389 105149.10787 332 41 0.000000 - e B1Sigma+    20  0       0       0
3390 105685.81806 332 41 0.000000 - e B1Sigma+    21  0       0       0
3391 106205.73167 332 41 0.000000 - e B1Sigma+    22  0       0       0
3392 106709.4508 332 41 0.000000 - e B1Sigma+    23  0       0       0
3393 107197.55535 332 41 0.000000 - e B1Sigma+    24  0       0       0
3394 107670.60798 332 41 0.000000 - e B1Sigma+    25  0       0       0
3395 108129.13483 332 41 0.000000 - e B1Sigma+    26  0       0       0
3396 108573.69556 332 41 0.000000 - e B1Sigma+    27  0       0       0
3397 109004.79885 332 41 0.000000 - e B1Sigma+    28  0       0       0
3398 109422.93032 332 41 0.000000 - e B1Sigma+    29  0       0       0
3399 109828.50523 332 41 0.000000 - e B1Sigma+    30  0       0       0
3400 110221.97891 332 41 0.000000 - e B1Sigma+    31  0       0       0
3401 110603.85292 332 41 0.000000 - e B1Sigma+    32  0       0       0
3402 110974.54529 332 41 0.000000 - e B1Sigma+    33  0       0       0
3403 111334.45518 332 41 0.000000 - e B1Sigma+    34  0       0       0
3404 111684.01006 332 41 0.000000 - e B1Sigma+    35  0       0       0
3405 112023.57482 332 41 0.000000 - e B1Sigma+    36  0       0       0
3406 112353.53341 332 41 0.000000 - e B1Sigma+    37  0       0       0
3407 112674.23394 332 41 0.000000 - e B1Sigma+    38  0       0       0
3408 112986.0221 332 41 0.000000 - e B1Sigma+    39  0       0       0
3409 113289.2218 332 41 0.000000 - e B1Sigma+    40  0       0       0
3410 113584.15899 332 41 0.000000 - e B1Sigma+    41  0       0       0
3411 113871.17234 332 41 0.000000 - e B1Sigma+    42  0       0       0
3412 114150.6722 332 41 0.000000 - e B1Sigma+    43  0       0       0
3413 114423.04452 332 41 0.000000 - e B1Sigma+    44  0       0       0
3414 114688.37029 332 41 0.000000 - e B1Sigma+    45  0       0       0
3415 114946.43962 332 41 0.000000 - e B1Sigma+    46  0       0       0
3416 115197.60666 332 41 0.000000 - e B1Sigma+    47  0       0       0
3417 115442.59973 332 41 0.000000 - e B1Sigma+    48  0       0       0
3418 115681.21618 332 41 0.000000 - e B1Sigma+    49  0       0       0
3419 115915.75854 332 41 0.000000 - e B1Sigma+    50  0       0       0
3420 116219.06259 332 41 0.000000 - e B1Sigma+    51  0       0       0
3421 116831.65023 332 41 0.000000 - e B1Sigma+    52  0       0       0
3422 31043.048024 340 42 0.000000 + e X1Sigma+     0  0       0       0
3423 33764.491188 340 42 0.000000 + e X1Sigma+     1  0       0       0
3424 36338.145132 340 42 0.000000 + e X1Sigma+     2  0       0       0
3425 38763.605748 340 42 0.000000 + e X1Sigma+     3  0       0       0
3426 41038.445453 340 42 0.000000 + e X1Sigma+     4  0       0       0
3427 43157.974592 340 42 0.000000 + e X1Sigma+     5  0       0       0
3428 45114.563818 340 42 0.000000 + e X1Sigma+     6  0       0       0
3429 46895.667774 340 42 0.000000 + e X1Sigma+     7  0       0       0
3430 48480.896798 340 42 0.000000 + e X1Sigma+    34  0       0       0
3431 49222.225999 340 42 0.000000 + e X1Sigma+    36  0       0       0
3432 49833.74921 340 42 0.000000 + e X1Sigma+    37  0       0       0
3433 49961.931788 340 42 0.000000 + e X1Sigma+    38  0       0       0
3434 50860.690029 340 42 0.000000 + e X1Sigma+    39  0       0       0
3435 50998.514444 340 42 0.000000 + e X1Sigma+    40  0       0       0
3436 51557.806887 340 42 0.000000 + e X1Sigma+    41  0       0       0
3437 52339.69277 340 42 0.000000 + e X1Sigma+    42  0       0       0
3438 53675.781759 340 42 0.000000 + e X1Sigma+    43  0       0       0
3439 55826.322255 340 42 0.000000 + e X1Sigma+    44  0       0       0
3440 59148.848335 340 42 0.000000 + e X1Sigma+    45  0       0       0
3441 64143.317486 340 42 0.000000 + e X1Sigma+    46  0       0       0
3442 71611.497018 340 42 0.000000 + e X1Sigma+    47  0       0       0
3443 83069.022782 340 42 0.000000 + e X1Sigma+    48  0       0       0
3444 89986.453675 340 42 0.000000 + e B1Sigma+     0  0       0       0
3445 91030.350046 340 42 0.000000 + e B1Sigma+     1  0       0       0
3446 92037.403037 340 42 0.000000 + e B1Sigma+     2  0       0       0
3447 93009.234728 340 42 0.000000 + e B1Sigma+     3  0       0       0
3448 93947.400507 340 42 0.000000 + e B1Sigma+     4  0       0       0
3449 94853.332435 340 42 0.000000 + e B1Sigma+     5  0       0       0
3450 95728.381013 340 42 0.000000 + e B1Sigma+     6  0       0       0
3451 96573.821883 340 42 0.000000 + e B1Sigma+     7  0       0       0
3452 97390.85695 340 42 0.000000 + e B1Sigma+     8  0       0       0
3453 98180.626096 340 42 0.000000 + e B1Sigma+     9  0       0       0
3454 98944.18108 340 42 0.000000 + e B1Sigma+    10  0       0       0
3455 99682.531461 340 42 0.000000 + e B1Sigma+    11  0       0       0
3456 100396.63514 340 42 0.000000 + e B1Sigma+    12  0       0       0
3457 101087.39326 340 42 0.000000 + e B1Sigma+    13  0       0       0
3458 101755.67829 340 42 0.000000 + e B1Sigma+    14  0       0       0
3459 102335.95952 340 42 0.000000 + e X1Sigma+    49  0       0       0
3460 102402.31712 340 42 0.000000 + e B1Sigma+    15  0       0       0
3461 103028.10456 340 42 0.000000 + e B1Sigma+    16  0       0       0
3462 103633.80207 340 42 0.000000 + e B1Sigma+    17  0       0       0
3463 104220.1352 340 42 0.000000 + e B1Sigma+    18  0       0       0
3464 104787.80529 340 42 0.000000 + e B1Sigma+    19  0       0       0
3465 105337.49794 340 42 0.000000 + e B1Sigma+    20  0       0       0
3466 105869.8582 340 42 0.000000 + e B1Sigma+    21  0       0       0
3467 106385.50015 340 42 0.000000 + e B1Sigma+    22  0       0       0
3468 106885.02648 340 42 0.000000 + e B1Sigma+    23  0       0       0
3469 107369.01869 340 42 0.000000 + e B1Sigma+    24  0       0       0
3470 107838.03919 340 42 0.000000 + e B1Sigma+    25  0       0       0
3471 108292.62 340 42 0.000000 + e B1Sigma+    26  0       0       0
3472 108733.32595 340 42 0.000000 + e B1Sigma+    27  0       0       0
3473 109160.65625 340 42 0.000000 + e B1Sigma+    28  0       0       0
3474 109575.09288 340 42 0.000000 + e B1Sigma+    29  0       0       0
3475 109977.04617 340 42 0.000000 + e B1Sigma+    30  0       0       0
3476 110366.99774 340 42 0.000000 + e B1Sigma+    31  0       0       0
3477 110745.44415 340 42 0.000000 + e B1Sigma+    32  0       0       0
3478 111112.78177 340 42 0.000000 + e B1Sigma+    33  0       0       0
3479 111469.43501 340 42 0.000000 + e B1Sigma+    34  0       0       0
3480 111815.81076 340 42 0.000000 + e B1Sigma+    35  0       0       0
3481 112152.28403 340 42 0.000000 + e B1Sigma+    36  0       0       0
3482 112479.23278 340 42 0.000000 + e B1Sigma+    37  0       0       0
3483 112797.00469 340 42 0.000000 + e B1Sigma+    38  0       0       0
3484 113105.94516 340 42 0.000000 + e B1Sigma+    39  0       0       0
3485 113406.37488 340 42 0.000000 + e B1Sigma+    40  0       0       0
3486 113698.62472 340 42 0.000000 + e B1Sigma+    41  0       0       0
3487 113983.05354 340 42 0.000000 + e B1Sigma+    42  0       0       0
3488 114260.08482 340 42 0.000000 + e B1Sigma+    43  0       0       0
3489 114530.05207 340 42 0.000000 + e B1Sigma+    44  0       0       0
3490 114792.90518 340 42 0.000000 + e B1Sigma+    45  0       0       0
3491 115048.50073 340 42 0.000000 + e B1Sigma+    46  0       0       0
3492 115297.44755 340 42 0.000000 + e B1Sigma+    47  0       0       0
3493 115540.24176 340 42 0.000000 + e B1Sigma+    48  0       0       0
3494 115776.61962 340 42 0.000000 + e B1Sigma+    49  0       0       0
3495 116016.48247 340 42 0.000000 + e B1Sigma+    50  0       0       0
3496 116382.83146 340 42 0.000000 + e B1Sigma+    51  0       0       0
3497 117113.95217 340 42 0.000000 + e B1Sigma+    52  0       0       0
3498 32253.893184 348 43 0.000000 - e X1Sigma+     0  0       0       0
3499 34922.441855 348 43 0.000000 - e X1Sigma+     1  0       0       0
3500 37443.449542 348 43 0.000000 - e X1Sigma+     2  0       0       0
3501 39816.055744 348 43 0.000000 - e X1Sigma+     3  0       0       0
3502 42037.247608 348 43 0.000000 - e X1Sigma+     4  0       0       0
3503 44101.518076 348 43 0.000000 - e X1Sigma+     5  0       0       0
3504 45999.750394 348 43 0.000000 - e X1Sigma+     6  0       0       0
3505 47717.133454 348 43 0.000000 - e X1Sigma+    24  0       0       0
3506 49228.986761 348 43 0.000000 - e X1Sigma+    35  0       0       0
3507 49307.513797 348 43 0.000000 - e X1Sigma+    36  0       0       0
3508 50082.422766 348 43 0.000000 - e X1Sigma+    37  0       0       0
3509 50488.114905 348 43 0.000000 - e X1Sigma+    38  0       0       0
3510 51158.261542 348 43 0.000000 - e X1Sigma+    39  0       0       0
3511 51403.383179 348 43 0.000000 - e X1Sigma+    40  0       0       0
3512 52008.575326 348 43 0.000000 - e X1Sigma+    41  0       0       0
3513 52943.236369 348 43 0.000000 - e X1Sigma+    42  0       0       0
3514 54473.670055 348 43 0.000000 - e X1Sigma+    43  0       0       0
3515 56860.378697 348 43 0.000000 - e X1Sigma+    44  0       0       0
3516 60455.563299 348 43 0.000000 - e X1Sigma+    45  0       0       0
3517 65762.065729 348 43 0.000000 - e X1Sigma+    46  0       0       0
3518 73596.368841 348 43 0.000000 - e X1Sigma+    47  0       0       0
3519 85508.00748 348 43 0.000000 - e X1Sigma+    48  0       0       0
3520 90278.912965 348 43 0.000000 - e B1Sigma+     0  0       0       0
3521 91317.370088 348 43 0.000000 - e B1Sigma+     1  0       0       0
3522 92318.960785 348 43 0.000000 - e B1Sigma+     2  0       0       0
3523 93285.325405 348 43 0.000000 - e B1Sigma+     3  0       0       0
3524 94218.034774 348 43 0.000000 - e B1Sigma+     4  0       0       0
3525 95118.528503 348 43 0.000000 - e B1Sigma+     5  0       0       0
3526 95988.170499 348 43 0.000000 - e B1Sigma+     6  0       0       0
3527 96828.2412 348 43 0.000000 - e B1Sigma+     7  0       0       0
3528 97639.952879 348 43 0.000000 - e B1Sigma+     8  0       0       0
3529 98424.44693 348 43 0.000000 - e B1Sigma+     9  0       0       0
3530 99182.77856 348 43 0.000000 - e B1Sigma+    10  0       0       0
3531 99915.965291 348 43 0.000000 - e B1Sigma+    11  0       0       0
3532 100624.9633 348 43 0.000000 - e B1Sigma+    12  0       0       0
3533 101310.68156 348 43 0.000000 - e B1Sigma+    13  0       0       0
3534 101973.99187 348 43 0.000000 - e B1Sigma+    14  0       0       0
3535 102615.7278 348 43 0.000000 - e B1Sigma+    15  0       0       0
3536 103236.68264 348 43 0.000000 - e B1Sigma+    16  0       0       0
3537 103837.6227 348 43 0.000000 - e B1Sigma+    17  0       0       0
3538 104419.27356 348 43 0.000000 - e B1Sigma+    18  0       0       0
3539 104982.34139 348 43 0.000000 - e B1Sigma+    19  0       0       0
3540 105405.4106 348 43 0.000000 - e X1Sigma+    49  0       0       0
3541 105527.51389 348 43 0.000000 - e B1Sigma+    20  0       0       0
3542 106055.431 348 43 0.000000 - e B1Sigma+    21  0       0       0
3543 106566.7138 348 43 0.000000 - e B1Sigma+    22  0       0       0
3544 107061.96519 348 43 0.000000 - e B1Sigma+    23  0       0       0
3545 107541.76829 348 43 0.000000 - e B1Sigma+    24  0       0       0
3546 108006.68235 348 43 0.000000 - e B1Sigma+    25  0       0       0
3547 108457.25253 348 43 0.000000 - e B1Sigma+    26  0       0       0
3548 108894.03897 348 43 0.000000 - e B1Sigma+    27  0       0       0
3549 109317.53767 348 43 0.000000 - e B1Sigma+    28  0       0       0
3550 109728.21803 348 43 0.000000 - e B1Sigma+    29  0       0       0
3551 110126.49992 348 43 0.000000 - e B1Sigma+    30  0       0       0
3552 110512.88591 348 43 0.000000 - e B1Sigma+    31  0       0       0
3553 110887.85673 348 43 0.000000 - e B1Sigma+    32  0       0       0
3554 111251.79936 348 43 0.000000 - e B1Sigma+    33  0       0       0
3555 111605.15815 348 43 0.000000 - e B1Sigma+    34  0       0       0
3556 111948.31855 348 43 0.000000 - e B1Sigma+    35  0       0       0
3557 112281.66822 348 43 0.000000 - e B1Sigma+    36  0       0       0
3558 112605.57561 348 43 0.000000 - e B1Sigma+    37  0       0       0
3559 112920.39093 348 43 0.000000 - e B1Sigma+    38  0       0       0
3560 113226.45594 348 43 0.000000 - e B1Sigma+    39  0       0       0
3561 113524.09337 348 43 0.000000 - e B1Sigma+    40  0       0       0
3562 113813.63775 348 43 0.000000 - e B1Sigma+    41  0       0       0
3563 114095.47433 348 43 0.000000 - e B1Sigma+    42  0       0       0
3564 114370.02652 348 43 0.000000 - e B1Sigma+    43  0       0       0
3565 114637.54125 348 43 0.000000 - e B1Sigma+    44  0       0       0
3566 114897.85823 348 43 0.000000 - e B1Sigma+    45  0       0       0
3567 115151.00278 348 43 0.000000 - e B1Sigma+    46  0       0       0
3568 115397.7502 348 43 0.000000 - e B1Sigma+    47  0       0       0
3569 115638.2616 348 43 0.000000 - e B1Sigma+    48  0       0       0
3570 115872.68255 348 43 0.000000 - e B1Sigma+    49  0       0       0
3571 116129.56947 348 43 0.000000 - e B1Sigma+    50  0       0       0
3572 116577.58589 348 43 0.000000 - e B1Sigma+    51  0       0       0
3573 117429.92837 348 43 0.000000 - e B1Sigma+    52  0       0       0
3574 33470.724955 356 44 0.000000 + e X1Sigma+     0  0       0       0
3575 36085.544415 356 44 0.000000 + e X1Sigma+     1  0       0       0
3576 38552.966614 356 44 0.000000 + e X1Sigma+     2  0       0       0
3577 40871.595009 356 44 0.000000 + e X1Sigma+     3  0       0       0
3578 43037.735555 356 44 0.000000 + e X1Sigma+     4  0       0       0
3579 45044.931477 356 44 0.000000 + e X1Sigma+     5  0       0       0
3580 46882.327689 356 44 0.000000 + e X1Sigma+     6  0       0       0
3581 48532.298825 356 44 0.000000 + e X1Sigma+    32  0       0       0
3582 49394.810862 356 44 0.000000 + e X1Sigma+    35  0       0       0
3583 49964.293983 356 44 0.000000 + e X1Sigma+    36  0       0       0
3584 50205.721167 356 44 0.000000 + e X1Sigma+    37  0       0       0
3585 51112.349392 356 44 0.000000 + e X1Sigma+    38  0       0       0
3586 51358.259886 356 44 0.000000 + e X1Sigma+    39  0       0       0
3587 51863.41428 356 44 0.000000 + e X1Sigma+    40  0       0       0
3588 52513.935245 356 44 0.000000 + e X1Sigma+    41  0       0       0
3589 53613.393245 356 44 0.000000 + e X1Sigma+    42  0       0       0
3590 55343.142107 356 44 0.000000 + e X1Sigma+    43  0       0       0
3591 57966.299773 356 44 0.000000 + e X1Sigma+    44  0       0       0
3592 61832.291477 356 44 0.000000 + e X1Sigma+    45  0       0       0
3593 67449.289154 356 44 0.000000 + e X1Sigma+    46  0       0       0
3594 75649.924983 356 44 0.000000 + e X1Sigma+    47  0       0       0
3595 88018.715081 356 44 0.000000 + e X1Sigma+    48  0       0       0
3596 90576.009474 356 44 0.000000 + e B1Sigma+     0  0       0       0
3597 91608.804754 356 44 0.000000 + e B1Sigma+     1  0       0       0
3598 92604.718385 356 44 0.000000 + e B1Sigma+     2  0       0       0
3599 93565.409382 356 44 0.000000 + e B1Sigma+     3  0       0       0
3600 94492.463131 356 44 0.000000 + e B1Sigma+     4  0       0       0
3601 95387.327135 356 44 0.000000 + e B1Sigma+     5  0       0       0
3602 96251.378348 356 44 0.000000 + e B1Sigma+     6  0       0       0
3603 97085.902053 356 44 0.000000 + e B1Sigma+     7  0       0       0
3604 97892.120596 356 44 0.000000 + e B1Sigma+     8  0       0       0
3605 98671.176019 356 44 0.000000 + e B1Sigma+     9  0       0       0
3606 99424.128015 356 44 0.000000 + e B1Sigma+    10  0       0       0
3607 100152.00113 356 44 0.000000 + e B1Sigma+    11  0       0       0
3608 100855.74995 356 44 0.000000 + e B1Sigma+    12  0       0       0
3609 101536.29147 356 44 0.000000 + e B1Sigma+    13  0       0       0
3610 102194.49656 356 44 0.000000 + e B1Sigma+    14  0       0       0
3611 102831.20498 356 44 0.000000 + e B1Sigma+    15  0       0       0
3612 103447.20944 356 44 0.000000 + e B1Sigma+    16  0       0       0
3613 104043.27937 356 44 0.000000 + e B1Sigma+    17  0       0       0
3614 104620.14178 356 44 0.000000 + e B1Sigma+    18  0       0       0
3615 105178.50744 356 44 0.000000 + e B1Sigma+    19  0       0       0
3616 105719.06423 356 44 0.000000 + e B1Sigma+    20  0       0       0
3617 106242.44846 356 44 0.000000 + e B1Sigma+    21  0       0       0
3618 106749.28732 356 44 0.000000 + e B1Sigma+    22  0       0       0
3619 107240.18434 356 44 0.000000 + e B1Sigma+    23  0       0       0
3620 107715.72416 356 44 0.000000 + e B1Sigma+    24  0       0       0
3621 108176.46132 356 44 0.000000 + e B1Sigma+    25  0       0       0
3622 108554.08239 356 44 0.000000 + e X1Sigma+    49  0       0       0
3623 108622.95841 356 44 0.000000 + e B1Sigma+    26  0       0       0
3624 109055.76299 356 44 0.000000 + e B1Sigma+    27  0       0       0
3625 109475.37297 356 44 0.000000 + e B1Sigma+    28  0       0       0
3626 109882.23888 356 44 0.000000 + e B1Sigma+    29  0       0       0
3627 110276.80342 356 44 0.000000 + e B1Sigma+    30  0       0       0
3628 110659.58177 356 44 0.000000 + e B1Sigma+    31  0       0       0
3629 111031.03001 356 44 0.000000 + e B1Sigma+    32  0       0       0
3630 111391.54224 356 44 0.000000 + e B1Sigma+    33  0       0       0
3631 111741.56791 356 44 0.000000 + e B1Sigma+    34  0       0       0
3632 112081.48057 356 44 0.000000 + e B1Sigma+    35  0       0       0
3633 112411.67534 356 44 0.000000 + e B1Sigma+    36  0       0       0
3634 112732.51232 356 44 0.000000 + e B1Sigma+    37  0       0       0
3635 113044.34478 356 44 0.000000 + e B1Sigma+    38  0       0       0
3636 113347.50844 356 44 0.000000 + e B1Sigma+    39  0       0       0
3637 113642.33237 356 44 0.000000 + e B1Sigma+    40  0       0       0
3638 113929.15821 356 44 0.000000 + e B1Sigma+    41  0       0       0
3639 114208.39715 356 44 0.000000 + e B1Sigma+    42  0       0       0
3640 114480.45384 356 44 0.000000 + e B1Sigma+    43  0       0       0
3641 114745.45587 356 44 0.000000 + e B1Sigma+    44  0       0       0
3642 115003.19012 356 44 0.000000 + e B1Sigma+    45  0       0       0
3643 115253.93279 356 44 0.000000 + e B1Sigma+    46  0       0       0
3644 115498.45894 356 44 0.000000 + e B1Sigma+    47  0       0       0
3645 115736.62455 356 44 0.000000 + e B1Sigma+    48  0       0       0
3646 115970.6947 356 44 0.000000 + e B1Sigma+    49  0       0       0
3647 116261.93413 356 44 0.000000 + e B1Sigma+    50  0       0       0
3648 116804.22308 356 44 0.000000 + e B1Sigma+    51  0       0       0
3649 117778.18141 356 44 0.000000 + e B1Sigma+    52  0       0       0
3650 34692.356321 364 45 0.000000 - e X1Sigma+     0  0       0       0
3651 37252.604025 364 45 0.000000 - e X1Sigma+     1  0       0       0
3652 39665.474436 364 45 0.000000 - e X1Sigma+     2  0       0       0
3653 41928.950728 364 45 0.000000 - e X1Sigma+     3  0       0       0
3654 44038.546342 364 45 0.000000 - e X1Sigma+     4  0       0       0
3655 45986.658054 364 45 0.000000 - e X1Sigma+     5  0       0       0
3656 47760.371332 364 45 0.000000 - e X1Sigma+    23  0       0       0
3657 49338.447062 364 45 0.000000 - e X1Sigma+    34  0       0       0
3658 49484.115108 364 45 0.000000 - e X1Sigma+    35  0       0       0
3659 50331.827274 364 45 0.000000 - e X1Sigma+    36  0       0       0
3660 50681.881524 364 45 0.000000 - e X1Sigma+    37  0       0       0
3661 51544.516562 364 45 0.000000 - e X1Sigma+    38  0       0       0
3662 51707.006621 364 45 0.000000 - e X1Sigma+    39  0       0       0
3663 52309.730556 364 45 0.000000 - e X1Sigma+    40  0       0       0
3664 53084.41354 364 45 0.000000 - e X1Sigma+    41  0       0       0
3665 54350.611992 364 45 0.000000 - e X1Sigma+    42  0       0       0
3666 56282.91246 364 45 0.000000 - e X1Sigma+    43  0       0       0
3667 59141.914799 364 45 0.000000 - e X1Sigma+    44  0       0       0
3668 63276.932895 364 45 0.000000 - e X1Sigma+    45  0       0       0
3669 69203.36863 364 45 0.000000 - e X1Sigma+    46  0       0       0
3670 77771.091683 364 45 0.000000 - e X1Sigma+    47  0       0       0
3671 90600.536146 364 45 0.000000 - e X1Sigma+    48  0       0       0
3672 90877.620132 364 45 0.000000 - e B1Sigma+     0  0       0       0
3673 91904.529354 364 45 0.000000 - e B1Sigma+     1  0       0       0
3674 92894.550196 364 45 0.000000 - e B1Sigma+     2  0       0       0
3675 93849.360682 364 45 0.000000 - e B1Sigma+     3  0       0       0
3676 94770.559694 364 45 0.000000 - e B1Sigma+     4  0       0       0
3677 95659.603147 364 45 0.000000 - e B1Sigma+     5  0       0       0
3678 96517.880319 364 45 0.000000 - e B1Sigma+     6  0       0       0
3679 97346.681703 364 45 0.000000 - e B1Sigma+     7  0       0       0
3680 98147.238937 364 45 0.000000 - e B1Sigma+     8  0       0       0
3681 98920.694124 364 45 0.000000 - e B1Sigma+     9  0       0       0
3682 99668.112548 364 45 0.000000 - e B1Sigma+    10  0       0       0
3683 100390.52422 364 45 0.000000 - e B1Sigma+    11  0       0       0
3684 101088.88312 364 45 0.000000 - e B1Sigma+    12  0       0       0
3685 101764.11347 364 45 0.000000 - e B1Sigma+    13  0       0       0
3686 102417.08592 364 45 0.000000 - e B1Sigma+    14  0       0       0
3687 103048.64484 364 45 0.000000 - e B1Sigma+    15  0       0       0
3688 103659.58413 364 45 0.000000 - e B1Sigma+    16  0       0       0
3689 104250.67422 364 45 0.000000 - e B1Sigma+    17  0       0       0
3690 104822.64508 364 45 0.000000 - e B1Sigma+    18  0       0       0
3691 105376.21166 364 45 0.000000 - e B1Sigma+    19  0       0       0
3692 105912.05964 364 45 0.000000 - e B1Sigma+    20  0       0       0
3693 106430.82464 364 45 0.000000 - e B1Sigma+    21  0       0       0
3694 106933.13772 364 45 0.000000 - e B1Sigma+    22  0       0       0
3695 107419.60369 364 45 0.000000 - e B1Sigma+    23  0       0       0
3696 107890.80815 364 45 0.000000 - e B1Sigma+    24  0       0       0
3697 108347.30256 364 45 0.000000 - e B1Sigma+    25  0       0       0
3698 108789.66554 364 45 0.000000 - e B1Sigma+    26  0       0       0
3699 109218.42908 364 45 0.000000 - e B1Sigma+    27  0       0       0
3700 109634.09344 364 45 0.000000 - e B1Sigma+    28  0       0       0
3701 110037.09158 364 45 0.000000 - e B1Sigma+    29  0       0       0
3702 110427.89614 364 45 0.000000 - e B1Sigma+    30  0       0       0
3703 110807.025 364 45 0.000000 - e B1Sigma+    31  0       0       0
3704 111174.90652 364 45 0.000000 - e B1Sigma+    32  0       0       0
3705 111531.95606 364 45 0.000000 - e B1Sigma+    33  0       0       0
3706 111781.7213 364 45 0.000000 - e X1Sigma+    49  0       0       0
3707 111878.61065 364 45 0.000000 - e B1Sigma+    34  0       0       0
3708 112215.24595 364 45 0.000000 - e B1Sigma+    35  0       0       0
3709 112542.25553 364 45 0.000000 - e B1Sigma+    36  0       0       0
3710 112859.99542 364 45 0.000000 - e B1Sigma+    37  0       0       0
3711 113168.82001 364 45 0.000000 - e B1Sigma+    38  0       0       0
3712 113469.05949 364 45 0.000000 - e B1Sigma+    39  0       0       0
3713 113761.05009 364 45 0.000000 - e B1Sigma+    40  0       0       0
3714 114045.14916 364 45 0.000000 - e B1Sigma+    41  0       0       0
3715 114321.78596 364 45 0.000000 - e B1Sigma+    42  0       0       0
3716 114591.31993 364 45 0.000000 - e B1Sigma+    43  0       0       0
3717 114853.74133 364 45 0.000000 - e B1Sigma+    44  0       0       0
3718 115108.87539 364 45 0.000000 - e B1Sigma+    45  0       0       0
3719 115357.27216 364 45 0.000000 - e B1Sigma+    46  0       0       0
3720 115599.51249 364 45 0.000000 - e B1Sigma+    47  0       0       0
3721 115835.34059 364 45 0.000000 - e B1Sigma+    48  0       0       0
3722 116074.14541 364 45 0.000000 - e B1Sigma+    49  0       0       0
3723 116418.86779 364 45 0.000000 - e B1Sigma+    50  0       0       0
3724 117062.5713 364 45 0.000000 - e B1Sigma+    51  0       0       0
3725 35917.599112 372 46 0.000000 + e X1Sigma+     0  0       0       0
3726 38422.41912 372 46 0.000000 + e X1Sigma+     1  0       0       0
3727 40779.733889 372 46 0.000000 + e X1Sigma+     2  0       0       0
3728 42986.815287 372 46 0.000000 + e X1Sigma+     3  0       0       0
3729 45038.254833 372 46 0.000000 + e X1Sigma+     4  0       0       0
3730 46925.031235 372 46 0.000000 + e X1Sigma+     5  0       0       0
3731 48631.734942 372 46 0.000000 + e X1Sigma+    31  0       0       0
3732 49575.424714 372 46 0.000000 + e X1Sigma+    34  0       0       0
3733 50132.293077 372 46 0.000000 + e X1Sigma+    35  0       0       0
3734 50460.7413 372 46 0.000000 + e X1Sigma+    36  0       0       0
3735 51374.341653 372 46 0.000000 + e X1Sigma+    37  0       0       0
3736 51748.556321 372 46 0.000000 + e X1Sigma+    38  0       0       0
3737 52225.737676 372 46 0.000000 + e X1Sigma+    39  0       0       0
3738 52789.343898 372 46 0.000000 + e X1Sigma+    40  0       0       0
3739 53718.014008 372 46 0.000000 + e X1Sigma+    41  0       0       0
3740 55154.783133 372 46 0.000000 + e X1Sigma+    42  0       0       0
3741 57291.267453 372 46 0.000000 + e X1Sigma+    43  0       0       0
3742 60385.022689 372 46 0.000000 + e X1Sigma+    44  0       0       0
3743 64787.495693 372 46 0.000000 + e X1Sigma+    45  0       0       0
3744 71022.798133 372 46 0.000000 + e X1Sigma+    46  0       0       0
3745 79958.873172 372 46 0.000000 + e X1Sigma+    47  0       0       0
3746 91183.620905 372 46 0.000000 + e B1Sigma+     0  0       0       0
3747 92204.418505 372 46 0.000000 + e B1Sigma+     1  0       0       0
3748 93188.33016 372 46 0.000000 + e B1Sigma+     2  0       0       0
3749 93252.901848 372 46 0.000000 + e X1Sigma+    48  0       0       0
3750 94137.053169 372 46 0.000000 + e B1Sigma+     3  0       0       0
3751 95052.198665 372 46 0.000000 + e B1Sigma+     4  0       0       0
3752 95935.231667 372 46 0.000000 + e B1Sigma+     5  0       0       0
3753 96787.552703 372 46 0.000000 + e B1Sigma+     6  0       0       0
3754 97610.458139 372 46 0.000000 + e B1Sigma+     7  0       0       0
3755 98405.187624 372 46 0.000000 + e B1Sigma+     8  0       0       0
3756 99172.883086 372 46 0.000000 + e B1Sigma+     9  0       0       0
3757 99914.616455 372 46 0.000000 + e B1Sigma+    10  0       0       0
3758 100631.42116 372 46 0.000000 + e B1Sigma+    11  0       0       0
3759 101324.25233 372 46 0.000000 + e B1Sigma+    12  0       0       0
3760 101994.03964 372 46 0.000000 + e B1Sigma+    13  0       0       0
3761 102641.65511 372 46 0.000000 + e B1Sigma+    14  0       0       0
3762 103267.94541 372 46 0.000000 + e B1Sigma+    15  0       0       0
3763 103873.70763 372 46 0.000000 + e B1Sigma+    16  0       0       0
3764 104459.71129 372 46 0.000000 + e B1Sigma+    17  0       0       0
3765 105026.69065 372 46 0.000000 + e B1Sigma+    18  0       0       0
3766 105575.36414 372 46 0.000000 + e B1Sigma+    19  0       0       0
3767 106106.41293 372 46 0.000000 + e B1Sigma+    20  0       0       0
3768 106620.4755 372 46 0.000000 + e B1Sigma+    21  0       0       0
3769 107118.18409 372 46 0.000000 + e B1Sigma+    22  0       0       0
3770 107600.14528 372 46 0.000000 + e B1Sigma+    23  0       0       0
3771 108066.94425 372 46 0.000000 + e B1Sigma+    24  0       0       0
3772 108519.13468 372 46 0.000000 + e B1Sigma+    25  0       0       0
3773 108957.30371 372 46 0.000000 + e B1Sigma+    26  0       0       0
3774 109381.97053 372 46 0.000000 + e B1Sigma+    27  0       0       0
3775 109793.63236 372 46 0.000000 + e B1Sigma+    28  0       0       0
3776 110192.71482 372 46 0.000000 + e B1Sigma+    29  0       0       0
3777 110579.71973 372 46 0.000000 + e B1Sigma+    30  0       0       0
3778 110955.15664 372 46 0.000000 + e B1Sigma+    31  0       0       0
3779 111319.43205 372 46 0.000000 + e B1Sigma+    32  0       0       0
3780 111672.98723 372 46 0.000000 + e B1Sigma+    33  0       0       0
3781 112016.23577 372 46 0.000000 + e B1Sigma+    34  0       0       0
3782 112349.56557 372 46 0.000000 + e B1Sigma+    35  0       0       0
3783 112673.36127 372 46 0.000000 + e B1Sigma+    36  0       0       0
3784 112987.97941 372 46 0.000000 + e B1Sigma+    37  0       0       0
3785 113293.77203 372 46 0.000000 + e B1Sigma+    38  0       0       0
3786 113591.06777 372 46 0.000000 + e B1Sigma+    39  0       0       0
3787 113880.20837 372 46 0.000000 + e B1Sigma+    40  0       0       0
3788 114161.57618 372 46 0.000000 + e B1Sigma+    41  0       0       0
3789 114435.60491 372 46 0.000000 + e B1Sigma+    42  0       0       0
3790 114702.57431 372 46 0.000000 + e B1Sigma+    43  0       0       0
3791 114962.3488 372 46 0.000000 + e B1Sigma+    44  0       0       0
3792 115088.0875 372 46 0.000000 + e X1Sigma+    49  0       0       0
3793 115214.90133 372 46 0.000000 + e B1Sigma+    45  0       0       0
3794 115460.98782 372 46 0.000000 + e B1Sigma+    46  0       0       0
3795 115700.85636 372 46 0.000000 + e B1Sigma+    47  0       0       0
3796 115934.69333 372 46 0.000000 + e B1Sigma+    48  0       0       0
3797 116188.6812 372 46 0.000000 + e B1Sigma+    49  0       0       0
3798 116603.28342 372 46 0.000000 + e B1Sigma+    50  0       0       0
3799 117351.92773 372 46 0.000000 + e B1Sigma+    51  0       0       0
3800 37145.263644 380 47 0.000000 - e X1Sigma+     0  0       0       0
3801 39593.780029 380 47 0.000000 - e X1Sigma+     1  0       0       0
3802 41894.485756 380 47 0.000000 - e X1Sigma+     2  0       0       0
3803 44043.840162 380 47 0.000000 - e X1Sigma+     3  0       0       0
3804 46035.356858 380 47 0.000000 - e X1Sigma+     4  0       0       0
3805 47858.238627 380 47 0.000000 - e X1Sigma+    24  0       0       0
3806 49493.956212 380 47 0.000000 - e X1Sigma+    33  0       0       0
3807 49668.73808 380 47 0.000000 - e X1Sigma+    34  0       0       0
3808 50592.463337 380 47 0.000000 - e X1Sigma+    35  0       0       0
3809 50909.636299 380 47 0.000000 - e X1Sigma+    36  0       0       0
3810 51947.116567 380 47 0.000000 - e X1Sigma+    37  0       0       0
3811 52035.363035 380 47 0.000000 - e X1Sigma+    38  0       0       0
3812 52691.512062 380 47 0.000000 - e X1Sigma+    39  0       0       0
3813 53334.838773 380 47 0.000000 - e X1Sigma+    40  0       0       0
3814 54413.703347 380 47 0.000000 - e X1Sigma+    41  0       0       0
3815 56025.05727 380 47 0.000000 - e X1Sigma+    42  0       0       0
3816 58366.222956 380 47 0.000000 - e X1Sigma+    43  0       0       0
3817 61693.448594 380 47 0.000000 - e X1Sigma+    44  0       0       0
3818 66362.105178 380 47 0.000000 - e X1Sigma+    45  0       0       0
3819 72906.179778 380 47 0.000000 - e X1Sigma+    46  0       0       0
3820 82212.346019 380 47 0.000000 - e X1Sigma+    47  0       0       0
3821 91493.886803 380 47 0.000000 - e B1Sigma+     0  0       0       0
3822 92508.346148 380 47 0.000000 - e B1Sigma+     1  0       0       0
3823 93485.931821 380 47 0.000000 - e B1Sigma+     2  0       0       0
3824 94428.360547 380 47 0.000000 - e B1Sigma+     3  0       0       0
3825 95337.254347 380 47 0.000000 - e B1Sigma+     4  0       0       0
3826 95975.281062 380 47 0.000000 - e X1Sigma+    48  0       0       0
3827 96214.088138 380 47 0.000000 - e B1Sigma+     5  0       0       0
3828 97060.272334 380 47 0.000000 - e B1Sigma+     6  0       0       0
3829 97877.110056 380 47 0.000000 - e B1Sigma+     7  0       0       0
3830 98665.847247 380 47 0.000000 - e B1Sigma+     8  0       0       0
3831 99427.625815 380 47 0.000000 - e B1Sigma+     9  0       0       0
3832 100163.52516 380 47 0.000000 - e B1Sigma+    10  0       0       0
3833 100874.57989 380 47 0.000000 - e B1Sigma+    11  0       0       0
3834 101561.74846 380 47 0.000000 - e B1Sigma+    12  0       0       0
3835 102225.96363 380 47 0.000000 - e B1Sigma+    13  0       0       0
3836 102868.10079 380 47 0.000000 - e B1Sigma+    14  0       0       0
3837 103489.00648 380 47 0.000000 - e B1Sigma+    15  0       0       0
3838 104089.48253 380 47 0.000000 - e B1Sigma+    16  0       0       0
3839 104670.29648 380 47 0.000000 - e B1Sigma+    17  0       0       0
3840 105232.18761 380 47 0.000000 - e B1Sigma+    18  0       0       0
3841 105775.87672 380 47 0.000000 - e B1Sigma+    19  0       0       0
3842 106302.03906 380 47 0.000000 - e B1Sigma+    20  0       0       0
3843 106811.3188 380 47 0.000000 - e B1Sigma+    21  0       0       0
3844 107304.3474 380 47 0.000000 - e B1Sigma+    22  0       0       0
3845 107781.73315 380 47 0.000000 - e B1Sigma+    23  0       0       0
3846 108244.05884 380 47 0.000000 - e B1Sigma+    24  0       0       0
3847 108691.88787 380 47 0.000000 - e B1Sigma+    25  0       0       0
3848 109125.80466 380 47 0.000000 - e B1Sigma+    26  0       0       0
3849 109546.32213 380 47 0.000000 - e B1Sigma+    27  0       0       0
3850 109953.92558 380 47 0.000000 - e B1Sigma+    28  0       0       0
3851 110349.0495 380 47 0.000000 - e B1Sigma+    29  0       0       0
3852 110732.21738 380 47 0.000000 - e B1Sigma+    30  0       0       0
3853 111103.91957 380 47 0.000000 - e B1Sigma+    31  0       0       0
3854 111464.55508 380 47 0.000000 - e B1Sigma+    32  0       0       0
3855 111814.58312 380 47 0.000000 - e B1Sigma+    33  0       0       0
3856 112154.39511 380 47 0.000000 - e B1Sigma+    34  0       0       0
3857 112484.39198 380 47 0.000000 - e B1Sigma+    35  0       0       0
3858 112804.9473 380 47 0.000000 - e B1Sigma+    36  0       0       0
3859 113116.42065 380 47 0.000000 - e B1Sigma+    37  0       0       0
3860 113419.15842 380 47 0.000000 - e B1Sigma+    38  0       0       0
3861 113713.49308 380 47 0.000000 - e B1Sigma+    39  0       0       0
3862 113999.77226 380 47 0.000000 - e B1Sigma+    40  0       0       0
3863 114278.40692 380 47 0.000000 - e B1Sigma+    41  0       0       0
3864 114549.81631 380 47 0.000000 - e B1Sigma+    42  0       0       0
3865 114814.16415 380 47 0.000000 - e B1Sigma+    43  0       0       0
3866 115071.24015 380 47 0.000000 - e B1Sigma+    44  0       0       0
3867 115321.26165 380 47 0.000000 - e B1Sigma+    45  0       0       0
3868 115565.03 380 47 0.000000 - e B1Sigma+    46  0       0       0
3869 115802.45666 380 47 0.000000 - e B1Sigma+    47  0       0       0
3870 116036.00974 380 47 0.000000 - e B1Sigma+    48  0       0       0
3871 116320.47121 380 47 0.000000 - e B1Sigma+    49  0       0       0
3872 116816.30774 380 47 0.000000 - e B1Sigma+    50  0       0       0
3873 117671.33199 380 47 0.000000 - e B1Sigma+    51  0       0       0
3874 38374.158049 388 48 0.000000 + e X1Sigma+     0  0       0       0
3875 40765.466966 388 48 0.000000 + e X1Sigma+     1  0       0       0
3876 43008.446679 388 48 0.000000 + e X1Sigma+     2  0       0       0
3877 45098.62791 388 48 0.000000 + e X1Sigma+     3  0       0       0
3878 47028.248004 388 48 0.000000 + e X1Sigma+     4  0       0       0
3879 48784.271423 388 48 0.000000 + e X1Sigma+    31  0       0       0
3880 49764.053801 388 48 0.000000 + e X1Sigma+    33  0       0       0
3881 50344.10477 388 48 0.000000 + e X1Sigma+    34  0       0       0
3882 50726.993412 388 48 0.000000 + e X1Sigma+    35  0       0       0
3883 51664.59827 388 48 0.000000 + e X1Sigma+    36  0       0       0
3884 52157.185052 388 48 0.000000 + e X1Sigma+    37  0       0       0
3885 52628.485494 388 48 0.000000 + e X1Sigma+    38  0       0       0
3886 53152.842285 388 48 0.000000 + e X1Sigma+    39  0       0       0
3887 53944.898941 388 48 0.000000 + e X1Sigma+    40  0       0       0
3888 55171.544679 388 48 0.000000 + e X1Sigma+    41  0       0       0
3889 56960.021342 388 48 0.000000 + e X1Sigma+    42  0       0       0
3890 59505.646175 388 48 0.000000 + e X1Sigma+    43  0       0       0
3891 63065.081104 388 48 0.000000 + e X1Sigma+    44  0       0       0
3892 67999.006794 388 48 0.000000 + e X1Sigma+    45  0       0       0
3893 74852.218098 388 48 0.000000 + e X1Sigma+    46  0       0       0
3894 84530.653817 388 48 0.000000 + e X1Sigma+    47  0       0       0
3895 91808.291893 388 48 0.000000 + e B1Sigma+     0  0       0       0
3896 92816.185558 388 48 0.000000 + e B1Sigma+     1  0       0       0
3897 93787.228332 388 48 0.000000 + e B1Sigma+     2  0       0       0
3898 94723.156376 388 48 0.000000 + e B1Sigma+     3  0       0       0
3899 95625.60115 388 48 0.000000 + e B1Sigma+     4  0       0       0
3900 96496.04831 388 48 0.000000 + e B1Sigma+     5  0       0       0
3901 97335.91659 388 48 0.000000 + e B1Sigma+     6  0       0       0
3902 98146.516836 388 48 0.000000 + e B1Sigma+     7  0       0       0
3903 98767.177686 388 48 0.000000 + e X1Sigma+    48  0       0       0
3904 98929.09925 388 48 0.000000 + e B1Sigma+     8  0       0       0
3905 99684.80627 388 48 0.000000 + e B1Sigma+     9  0       0       0
3906 100414.72519 388 48 0.000000 + e B1Sigma+    10  0       0       0
3907 101119.88965 388 48 0.000000 + e B1Sigma+    11  0       0       0
3908 101801.26368 388 48 0.000000 + e B1Sigma+    12  0       0       0
3909 102459.78064 388 48 0.000000 + e B1Sigma+    13  0       0       0
3910 103096.32106 388 48 0.000000 + e B1Sigma+    14  0       0       0
3911 103711.72954 388 48 0.000000 + e B1Sigma+    15  0       0       0
3912 104306.81306 388 48 0.000000 + e B1Sigma+    16  0       0       0
3913 104882.33738 388 48 0.000000 + e B1Sigma+    17  0       0       0
3914 105439.04681 388 48 0.000000 + e B1Sigma+    18  0       0       0
3915 105977.66287 388 48 0.000000 + e B1Sigma+    19  0       0       0
3916 106498.85498 388 48 0.000000 + e B1Sigma+    20  0       0       0
3917 107003.27412 388 48 0.000000 + e B1Sigma+    21  0       0       0
3918 107491.55032 388 48 0.000000 + e B1Sigma+    22  0       0       0
3919 107964.29293 388 48 0.000000 + e B1Sigma+    23  0       0       0
3920 108422.08095 388 48 0.000000 + e B1Sigma+    24  0       0       0
3921 108865.49362 388 48 0.000000 + e B1Sigma+    25  0       0       0
3922 109295.10223 388 48 0.000000 + e B1Sigma+    26  0       0       0
3923 109711.41951 388 48 0.000000 + e B1Sigma+    27  0       0       0
3924 110114.91192 388 48 0.000000 + e B1Sigma+    28  0       0       0
3925 110506.0385 388 48 0.000000 + e B1Sigma+    29  0       0       0
3926 110885.33322 388 48 0.000000 + e B1Sigma+    30  0       0       0
3927 111253.2591 388 48 0.000000 + e B1Sigma+    31  0       0       0
3928 111610.22576 388 48 0.000000 + e B1Sigma+    32  0       0       0
3929 111956.69289 388 48 0.000000 + e B1Sigma+    33  0       0       0
3930 112293.04204 388 48 0.000000 + e B1Sigma+    34  0       0       0
3931 112619.6793 388 48 0.000000 + e B1Sigma+    35  0       0       0
3932 112936.97034 388 48 0.000000 + e B1Sigma+    36  0       0       0
3933 113245.27707 388 48 0.000000 + e B1Sigma+    37  0       0       0
3934 113544.93934 388 48 0.000000 + e B1Sigma+    38  0       0       0
3935 113836.2969 388 48 0.000000 + e B1Sigma+    39  0       0       0
3936 114119.70917 388 48 0.000000 + e B1Sigma+    40  0       0       0
3937 114395.61014 388 48 0.000000 + e B1Sigma+    41  0       0       0
3938 114664.37852 388 48 0.000000 + e B1Sigma+    42  0       0       0
3939 114926.03716 388 48 0.000000 + e B1Sigma+    43  0       0       0
3940 115180.39182 388 48 0.000000 + e B1Sigma+    44  0       0       0
3941 115427.94594 388 48 0.000000 + e B1Sigma+    45  0       0       0
3942 115669.33921 388 48 0.000000 + e B1Sigma+    46  0       0       0
3943 115904.34692 388 48 0.000000 + e B1Sigma+    47  0       0       0
3944 116142.599 388 48 0.000000 + e B1Sigma+    48  0       0       0
3945 116474.30941 388 48 0.000000 + e B1Sigma+    49  0       0       0
3946 117058.07414 388 48 0.000000 + e B1Sigma+    50  0       0       0
3947 39603.087248 396 49 0.000000 - e X1Sigma+     0  0       0       0
3948 41936.247264 396 49 0.000000 - e X1Sigma+     1  0       0       0
3949 44120.303604 396 49 0.000000 - e X1Sigma+     2  0       0       0
3950 46149.721028 396 49 0.000000 - e X1Sigma+     3  0       0       0
3951 48015.195838 396 49 0.000000 - e X1Sigma+    25  0       0       0
3952 49700.850099 396 49 0.000000 - e X1Sigma+    32  0       0       0
3953 49861.370637 396 49 0.000000 - e X1Sigma+    33  0       0       0
3954 50864.331499 396 49 0.000000 - e X1Sigma+    34  0       0       0
3955 51178.518483 396 49 0.000000 - e X1Sigma+    35  0       0       0
3956 52363.85296 396 49 0.000000 - e X1Sigma+    36  0       0       0
3957 52392.020147 396 49 0.000000 - e X1Sigma+    37  0       0       0
3958 53140.208208 396 49 0.000000 - e X1Sigma+    38  0       0       0
3959 53673.250522 396 49 0.000000 - e X1Sigma+    39  0       0       0
3960 54613.19162 396 49 0.000000 - e X1Sigma+    40  0       0       0
3961 55991.079523 396 49 0.000000 - e X1Sigma+    41  0       0       0
3962 57957.892477 396 49 0.000000 - e X1Sigma+    42  0       0       0
3963 60707.347701 396 49 0.000000 - e X1Sigma+    43  0       0       0
3964 64497.896197 396 49 0.000000 - e X1Sigma+    44  0       0       0
3965 69696.565109 396 49 0.000000 - e X1Sigma+    45  0       0       0
3966 76859.713936 396 49 0.000000 - e X1Sigma+    46  0       0       0
3967 86913.002197 396 49 0.000000 - e X1Sigma+    47  0       0       0
3968 92126.709296 396 49 0.000000 - e B1Sigma+     0  0       0       0
3969 93127.80935 396 49 0.000000 - e B1Sigma+     1  0       0       0
3970 94092.092467 396 49 0.000000 - e B1Sigma+     2  0       0       0
3971 95021.314072 396 49 0.000000 - e B1Sigma+     3  0       0       0
3972 95917.113598 396 49 0.000000 - e B1Sigma+     4  0       0       0
3973 96780.988233 396 49 0.000000 - e B1Sigma+     5  0       0       0
3974 97614.363388 396 49 0.000000 - e B1Sigma+     6  0       0       0
3975 98418.558525 396 49 0.000000 - e B1Sigma+     7  0       0       0
3976 99194.825917 396 49 0.000000 - e B1Sigma+     8  0       0       0
3977 99944.309428 396 49 0.000000 - e B1Sigma+     9  0       0       0
3978 100668.10407 396 49 0.000000 - e B1Sigma+    10  0       0       0
3979 101367.24099 396 49 0.000000 - e B1Sigma+    11  0       0       0
3980 101628.12815 396 49 0.000000 - e X1Sigma+    48  0       0       0
3981 102042.69138 396 49 0.000000 - e B1Sigma+    12  0       0       0
3982 102695.38735 396 49 0.000000 - e B1Sigma+    13  0       0       0
3983 103326.21537 396 49 0.000000 - e B1Sigma+    14  0       0       0
3984 103936.01759 396 49 0.000000 - e B1Sigma+    15  0       0       0
3985 104525.60508 396 49 0.000000 - e B1Sigma+    16  0       0       0
3986 105095.74322 396 49 0.000000 - e B1Sigma+    17  0       0       0
3987 105647.18075 396 49 0.000000 - e B1Sigma+    18  0       0       0
3988 106180.63766 396 49 0.000000 - e B1Sigma+    19  0       0       0
3989 106696.77946 396 49 0.000000 - e B1Sigma+    20  0       0       0
3990 107196.26292 396 49 0.000000 - e B1Sigma+    21  0       0       0
3991 107679.71723 396 49 0.000000 - e B1Sigma+    22  0       0       0
3992 108147.75166 396 49 0.000000 - e B1Sigma+    23  0       0       0
3993 108600.94211 396 49 0.000000 - e B1Sigma+    24  0       0       0
3994 109039.88467 396 49 0.000000 - e B1Sigma+    25  0       0       0
3995 109465.13235 396 49 0.000000 - e B1Sigma+    26  0       0       0
3996 109877.19904 396 49 0.000000 - e B1Sigma+    27  0       0       0
3997 110276.53301 396 49 0.000000 - e B1Sigma+    28  0       0       0
3998 110663.62659 396 49 0.000000 - e B1Sigma+    29  0       0       0
3999 111039.01193 396 49 0.000000 - e B1Sigma+    30  0       0       0
4000 111403.12345 396 49 0.000000 - e B1Sigma+    31  0       0       0
4001 111756.3949 396 49 0.000000 - e B1Sigma+    32  0       0       0
4002 112099.26835 396 49 0.000000 - e B1Sigma+    33  0       0       0
4003 112432.13098 396 49 0.000000 - e B1Sigma+    34  0       0       0
4004 112755.38329 396 49 0.000000 - e B1Sigma+    35  0       0       0
4005 113069.3886 396 49 0.000000 - e B1Sigma+    36  0       0       0
4006 113374.50796 396 49 0.000000 - e B1Sigma+    37  0       0       0
4007 113671.07723 396 49 0.000000 - e B1Sigma+    38  0       0       0
4008 113959.44364 396 49 0.000000 - e B1Sigma+    39  0       0       0
4009 114239.98835 396 49 0.000000 - e B1Sigma+    40  0       0       0
4010 114513.15416 396 49 0.000000 - e B1Sigma+    41  0       0       0
4011 114779.2448 396 49 0.000000 - e B1Sigma+    42  0       0       0
4012 115038.14583 396 49 0.000000 - e B1Sigma+    43  0       0       0
4013 115289.79468 396 49 0.000000 - e B1Sigma+    44  0       0       0
4014 115534.92892 396 49 0.000000 - e B1Sigma+    45  0       0       0
4015 115773.8604 396 49 0.000000 - e B1Sigma+    46  0       0       0
4016 116006.90042 396 49 0.000000 - e B1Sigma+    47  0       0       0
4017 116259.633 396 49 0.000000 - e B1Sigma+    48  0       0       0
4018 116652.92293 396 49 0.000000 - e B1Sigma+    49  0       0       0
4019 117328.20696 396 49 0.000000 - e B1Sigma+    50  0       0       0
4020 40830.851493 404 50 0.000000 + e X1Sigma+     0  0       0       0
4021 43104.8717 404 50 0.000000 + e X1Sigma+     1  0       0       0
4022 45228.706299 404 50 0.000000 + e X1Sigma+     2  0       0       0
4023 47195.586048 404 50 0.000000 + e X1Sigma+     3  0       0       0
4024 48994.301526 404 50 0.000000 + e X1Sigma+    30  0       0       0
4025 49960.687492 404 50 0.000000 + e X1Sigma+    32  0       0       0
4026 50605.308331 404 50 0.000000 + e X1Sigma+    33  0       0       0
4027 51004.477538 404 50 0.000000 + e X1Sigma+    34  0       0       0
4028 51992.284396 404 50 0.000000 + e X1Sigma+    35  0       0       0
4029 52581.915938 404 50 0.000000 + e X1Sigma+    36  0       0       0
4030 53061.064768 404 50 0.000000 + e X1Sigma+    37  0       0       0
4031 53598.336452 404 50 0.000000 + e X1Sigma+    38  0       0       0
4032 54267.802418 404 50 0.000000 + e X1Sigma+    39  0       0       0
4033 55338.912716 404 50 0.000000 + e X1Sigma+    40  0       0       0
4034 56871.1858 404 50 0.000000 + e X1Sigma+    41  0       0       0
4035 59016.668101 404 50 0.000000 + e X1Sigma+    42  0       0       0
4036 61969.148998 404 50 0.000000 + e X1Sigma+    43  0       0       0
4037 65989.972141 404 50 0.000000 + e X1Sigma+    44  0       0       0
4038 71453.260299 404 50 0.000000 + e X1Sigma+    45  0       0       0
4039 78927.55823 404 50 0.000000 + e X1Sigma+    46  0       0       0
4040 89358.654187 404 50 0.000000 + e X1Sigma+    47  0       0       0
4041 92449.011196 404 50 0.000000 + e B1Sigma+     0  0       0       0
4042 93443.089485 404 50 0.000000 + e B1Sigma+     1  0       0       0
4043 94400.396623 404 50 0.000000 + e B1Sigma+     2  0       0       0
4044 95322.706906 404 50 0.000000 + e B1Sigma+     3  0       0       0
4045 96211.666332 404 50 0.000000 + e B1Sigma+     4  0       0       0
4046 97068.784255 404 50 0.000000 + e B1Sigma+     5  0       0       0
4047 97895.491177 404 50 0.000000 + e B1Sigma+     6  0       0       0
4048 98693.115812 404 50 0.000000 + e B1Sigma+     7  0       0       0
4049 99462.910351 404 50 0.000000 + e B1Sigma+     8  0       0       0
4050 100206.02125 404 50 0.000000 + e B1Sigma+     9  0       0       0
4051 100923.55039 404 50 0.000000 + e B1Sigma+    10  0       0       0
4052 101616.52568 404 50 0.000000 + e B1Sigma+    11  0       0       0
4053 102285.92617 404 50 0.000000 + e B1Sigma+    12  0       0       0
4054 102932.68182 404 50 0.000000 + e B1Sigma+    13  0       0       0
4055 103557.6846 404 50 0.000000 + e B1Sigma+    14  0       0       0
4056 104161.77501 404 50 0.000000 + e B1Sigma+    15  0       0       0
4057 104557.6991 404 50 0.000000 + e X1Sigma+    48  0       0       0
4058 104745.76605 404 50 0.000000 + e B1Sigma+    16  0       0       0
4059 105310.42482 404 50 0.000000 + e B1Sigma+    17  0       0       0
4060 105856.50341 404 50 0.000000 + e B1Sigma+    18  0       0       0
4061 106384.71774 404 50 0.000000 + e B1Sigma+    19  0       0       0
4062 106895.73282 404 50 0.000000 + e B1Sigma+    20  0       0       0
4063 107390.20843 404 50 0.000000 + e B1Sigma+    21  0       0       0
4064 107868.7742 404 50 0.000000 + e B1Sigma+    22  0       0       0
4065 108332.03773 404 50 0.000000 + e B1Sigma+    23  0       0       0
4066 108780.57579 404 50 0.000000 + e B1Sigma+    24  0       0       0
4067 109214.99519 404 50 0.000000 + e B1Sigma+    25  0       0       0
4068 109635.83264 404 50 0.000000 + e B1Sigma+    26  0       0       0
4069 110043.59824 404 50 0.000000 + e B1Sigma+    27  0       0       0
4070 110438.73273 404 50 0.000000 + e B1Sigma+    28  0       0       0
4071 110821.76018 404 50 0.000000 + e B1Sigma+    29  0       0       0
4072 111193.19902 404 50 0.000000 + e B1Sigma+    30  0       0       0
4073 111553.4636 404 50 0.000000 + e B1Sigma+    31  0       0       0
4074 111903.01337 404 50 0.000000 + e B1Sigma+    32  0       0       0
4075 112242.26402 404 50 0.000000 + e B1Sigma+    33  0       0       0
4076 112571.6173 404 50 0.000000 + e B1Sigma+    34  0       0       0
4077 112891.46134 404 50 0.000000 + e B1Sigma+    35  0       0       0
4078 113202.16147 404 50 0.000000 + e B1Sigma+    36  0       0       0
4079 113504.07398 404 50 0.000000 + e B1Sigma+    37  0       0       0
4080 113797.53587 404 50 0.000000 + e B1Sigma+    38  0       0       0
4081 114082.90132 404 50 0.000000 + e B1Sigma+    39  0       0       0
4082 114360.58062 404 50 0.000000 + e B1Sigma+    40  0       0       0
4083 114631.00496 404 50 0.000000 + e B1Sigma+    41  0       0       0
4084 114894.36422 404 50 0.000000 + e B1Sigma+    42  0       0       0
4085 115150.4527 404 50 0.000000 + e B1Sigma+    43  0       0       0
4086 115399.44784 404 50 0.000000 + e B1Sigma+    44  0       0       0
4087 115642.16582 404 50 0.000000 + e B1Sigma+    45  0       0       0
4088 115878.56334 404 50 0.000000 + e B1Sigma+    46  0       0       0
4089 116111.56669 404 50 0.000000 + e B1Sigma+    47  0       0       0
4090 116392.65626 404 50 0.000000 + e B1Sigma+    48  0       0       0
4091 116857.45688 404 50 0.000000 + e B1Sigma+    49  0       0       0
4092 117626.06401 404 50 0.000000 + e B1Sigma+    50  0       0       0
4093 42056.244381 412 51 0.000000 - e X1Sigma+     0  0       0       0
4094 44270.069663 412 51 0.000000 - e X1Sigma+     1  0       0       0
4095 46332.257332 412 51 0.000000 - e X1Sigma+     2  0       0       0
4096 48234.590591 412 51 0.000000 - e X1Sigma+    26  0       0       0
4097 49963.443482 412 51 0.000000 - e X1Sigma+    31  0       0       0
4098 50062.003391 412 51 0.000000 - e X1Sigma+    32  0       0       0
4099 51147.431442 412 51 0.000000 - e X1Sigma+    33  0       0       0
4100 51494.396795 412 51 0.000000 - e X1Sigma+    34  0       0       0
4101 52777.167283 412 51 0.000000 - e X1Sigma+    35  0       0       0
4102 52801.213641 412 51 0.000000 - e X1Sigma+    36  0       0       0
4103 53642.318428 412 51 0.000000 - e X1Sigma+    37  0       0       0
4104 54089.608037 412 51 0.000000 - e X1Sigma+    38  0       0       0
4105 54919.756354 412 51 0.000000 - e X1Sigma+    39  0       0       0
4106 56122.064387 412 51 0.000000 - e X1Sigma+    40  0       0       0
4107 57810.297941 412 51 0.000000 - e X1Sigma+    41  0       0       0
4108 60134.237257 412 51 0.000000 - e X1Sigma+    42  0       0       0
4109 63288.929812 412 51 0.000000 - e X1Sigma+    43  0       0       0
4110 67539.498045 412 51 0.000000 - e X1Sigma+    44  0       0       0
4111 73267.683149 412 51 0.000000 - e X1Sigma+    45  0       0       0
4112 81054.72584 412 51 0.000000 - e X1Sigma+    46  0       0       0
4113 91866.925896 412 51 0.000000 - e X1Sigma+    47  0       0       0
4114 92775.068831 412 51 0.000000 - e B1Sigma+     0  0       0       0
4115 93761.897267 412 51 0.000000 - e B1Sigma+     1  0       0       0
4116 94712.012823 412 51 0.000000 - e B1Sigma+     2  0       0       0
4117 95627.20801 412 51 0.000000 - e B1Sigma+     3  0       0       0
4118 96509.134106 412 51 0.000000 - e B1Sigma+     4  0       0       0
4119 97359.31301 412 51 0.000000 - e B1Sigma+     5  0       0       0
4120 98179.17893 412 51 0.000000 - e B1Sigma+     6  0       0       0
4121 98970.070007 412 51 0.000000 - e B1Sigma+     7  0       0       0
4122 99733.236463 412 51 0.000000 - e B1Sigma+     8  0       0       0
4123 100469.82866 412 51 0.000000 - e B1Sigma+     9  0       0       0
4124 101180.9537 412 51 0.000000 - e B1Sigma+    10  0       0       0
4125 101867.63669 412 51 0.000000 - e B1Sigma+    11  0       0       0
4126 102530.86385 412 51 0.000000 - e B1Sigma+    12  0       0       0
4127 103171.5634 412 51 0.000000 - e B1Sigma+    13  0       0       0
4128 103790.63104 412 51 0.000000 - e B1Sigma+    14  0       0       0
4129 104388.90745 412 51 0.000000 - e B1Sigma+    15  0       0       0
4130 104967.20496 412 51 0.000000 - e B1Sigma+    16  0       0       0
4131 105526.29451 412 51 0.000000 - e B1Sigma+    17  0       0       0
4132 106066.93012 412 51 0.000000 - e B1Sigma+    18  0       0       0
4133 106589.82146 412 51 0.000000 - e B1Sigma+    19  0       0       0
4134 107095.63671 412 51 0.000000 - e B1Sigma+    20  0       0       0
4135 107555.48531 412 51 0.000000 - e X1Sigma+    48  0       0       0
4136 107585.03555 412 51 0.000000 - e B1Sigma+    21  0       0       0
4137 108058.64896 412 51 0.000000 - e B1Sigma+    22  0       0       0
4138 108517.08129 412 51 0.000000 - e B1Sigma+    23  0       0       0
4139 108960.91668 412 51 0.000000 - e B1Sigma+    24  0       0       0
4140 109390.76105 412 51 0.000000 - e B1Sigma+    25  0       0       0
4141 109807.1419 412 51 0.000000 - e B1Sigma+    26  0       0       0
4142 110210.55678 412 51 0.000000 - e B1Sigma+    27  0       0       0
4143 110601.45659 412 51 0.000000 - e B1Sigma+    28  0       0       0
4144 110980.38665 412 51 0.000000 - e B1Sigma+    29  0       0       0
4145 111347.84155 412 51 0.000000 - e B1Sigma+    30  0       0       0
4146 111704.23262 412 51 0.000000 - e B1Sigma+    31  0       0       0
4147 112050.03264 412 51 0.000000 - e B1Sigma+    32  0       0       0
4148 112385.63642 412 51 0.000000 - e B1Sigma+    33  0       0       0
4149 112711.45763 412 51 0.000000 - e B1Sigma+    34  0       0       0
4150 113027.87255 412 51 0.000000 - e B1Sigma+    35  0       0       0
4151 113335.24943 412 51 0.000000 - e B1Sigma+    36  0       0       0
4152 113633.93748 412 51 0.000000 - e B1Sigma+    37  0       0       0
4153 113924.27988 412 51 0.000000 - e B1Sigma+    38  0       0       0
4154 114206.64092 412 51 0.000000 - e B1Sigma+    39  0       0       0
4155 114481.45804 412 51 0.000000 - e B1Sigma+    40  0       0       0
4156 114749.12406 412 51 0.000000 - e B1Sigma+    41  0       0       0
4157 115009.68505 412 51 0.000000 - e B1Sigma+    42  0       0       0
4158 115262.93507 412 51 0.000000 - e B1Sigma+    43  0       0       0
4159 115509.34704 412 51 0.000000 - e B1Sigma+    44  0       0       0
4160 115749.59822 412 51 0.000000 - e B1Sigma+    45  0       0       0
4161 115983.51934 412 51 0.000000 - e B1Sigma+    46  0       0       0
4162 116221.63191 412 51 0.000000 - e B1Sigma+    47  0       0       0
4163 116545.93632 412 51 0.000000 - e B1Sigma+    48  0       0       0
4164 117088.16801 412 51 0.000000 - e B1Sigma+    49  0       0       0
4165 117950.86349 412 51 0.000000 - e B1Sigma+    50  0       0       0
4166 43278.050216 420 52 0.000000 + e X1Sigma+     0  0       0       0
4167 45430.542875 420 52 0.000000 + e X1Sigma+     1  0       0       0
4168 47429.498613 420 52 0.000000 + e X1Sigma+     2  0       0       0
4169 49264.970144 420 52 0.000000 + e X1Sigma+    29  0       0       0
4170 50165.31747 420 52 0.000000 + e X1Sigma+    31  0       0       0
4171 50920.189311 420 52 0.000000 + e X1Sigma+    32  0       0       0
4172 51293.193109 420 52 0.000000 + e X1Sigma+    33  0       0       0
4173 52363.914517 420 52 0.000000 + e X1Sigma+    34  0       0       0
4174 53022.608267 420 52 0.000000 + e X1Sigma+    35  0       0       0
4175 53521.946076 420 52 0.000000 + e X1Sigma+    36  0       0       0
4176 54118.497078 420 52 0.000000 + e X1Sigma+    37  0       0       0
4177 54671.020652 420 52 0.000000 + e X1Sigma+    38  0       0       0
4178 55624.143343 420 52 0.000000 + e X1Sigma+    39  0       0       0
4179 56961.778723 420 52 0.000000 + e X1Sigma+    40  0       0       0
4180 58806.57018 420 52 0.000000 + e X1Sigma+    41  0       0       0
4181 61308.460491 420 52 0.000000 + e X1Sigma+    42  0       0       0
4182 64664.659566 420 52 0.000000 + e X1Sigma+    43  0       0       0
4183 69144.777867 420 52 0.000000 + e X1Sigma+    44  0       0       0
4184 75138.529221 420 52 0.000000 + e X1Sigma+    45  0       0       0
4185 83240.269559 420 52 0.000000 + e X1Sigma+    46  0       0       0
4186 93104.75249 420 52 0.000000 + e B1Sigma+     0  0       0       0
4187 94084.103347 420 52 0.000000 + e B1Sigma+     1  0       0       0
4188 94437.18251 420 52 0.000000 + e X1Sigma+    47  0       0       0
4189 95026.81271 420 52 0.000000 + e B1Sigma+     2  0       0       0
4190 95934.690368 420 52 0.000000 + e B1Sigma+     3  0       0       0
4191 96809.391785 420 52 0.000000 + e B1Sigma+     4  0       0       0
4192 97652.451415 420 52 0.000000 + e B1Sigma+     5  0       0       0
4193 98465.306118 420 52 0.000000 + e B1Sigma+     6  0       0       0
4194 99249.303022 420 52 0.000000 + e B1Sigma+     7  0       0       0
4195 100005.68896 420 52 0.000000 + e B1Sigma+     8  0       0       0
4196 100735.61943 420 52 0.000000 + e B1Sigma+     9  0       0       0
4197 101440.20455 420 52 0.000000 + e B1Sigma+    10  0       0       0
4198 102120.46806 420 52 0.000000 + e B1Sigma+    11  0       0       0
4199 102777.4014 420 52 0.000000 + e B1Sigma+    12  0       0       0
4200 103411.93259 420 52 0.000000 + e B1Sigma+    13  0       0       0
4201 104024.95838 420 52 0.000000 + e B1Sigma+    14  0       0       0
4202 104617.32177 420 52 0.000000 + e B1Sigma+    15  0       0       0
4203 105189.83228 420 52 0.000000 + e B1Sigma+    16  0       0       0
4204 105743.26609 420 52 0.000000 + e B1Sigma+    17  0       0       0
4205 106278.37746 420 52 0.000000 + e B1Sigma+    18  0       0       0
4206 106795.8688 420 52 0.000000 + e B1Sigma+    19  0       0       0
4207 107296.41409 420 52 0.000000 + e B1Sigma+    20  0       0       0
4208 107780.67065 420 52 0.000000 + e B1Sigma+    21  0       0       0
4209 108249.27068 420 52 0.000000 + e B1Sigma+    22  0       0       0
4210 108702.81458 420 52 0.000000 + e B1Sigma+    23  0       0       0
4211 109141.90013 420 52 0.000000 + e B1Sigma+    24  0       0       0
4212 109567.1199 420 52 0.000000 + e B1Sigma+    25  0       0       0
4213 109978.99948 420 52 0.000000 + e B1Sigma+    26  0       0       0
4214 110378.01718 420 52 0.000000 + e B1Sigma+    27  0       0       0
4215 110621.10765 420 52 0.000000 + e X1Sigma+    48  0       0       0
4216 110764.65141 420 52 0.000000 + e B1Sigma+    28  0       0       0
4217 111139.45372 420 52 0.000000 + e B1Sigma+    29  0       0       0
4218 111502.88897 420 52 0.000000 + e B1Sigma+    30  0       0       0
4219 111855.38442 420 52 0.000000 + e B1Sigma+    31  0       0       0
4220 112197.4058 420 52 0.000000 + e B1Sigma+    32  0       0       0
4221 112529.34291 420 52 0.000000 + e B1Sigma+    33  0       0       0
4222 112851.61005 420 52 0.000000 + e B1Sigma+    34  0       0       0
4223 113164.57751 420 52 0.000000 + e B1Sigma+    35  0       0       0
4224 113468.61398 420 52 0.000000 + e B1Sigma+    36  0       0       0
4225 113764.06279 420 52 0.000000 + e B1Sigma+    37  0       0       0
4226 114051.27549 420 52 0.000000 + e B1Sigma+    38  0       0       0
4227 114330.63503 420 52 0.000000 + e B1Sigma+    39  0       0       0
4228 114602.59237 420 52 0.000000 + e B1Sigma+    40  0       0       0
4229 114867.46729 420 52 0.000000 + e B1Sigma+    41  0       0       0
4230 115125.15996 420 52 0.000000 + e B1Sigma+    42  0       0       0
4231 115375.58609 420 52 0.000000 + e B1Sigma+    43  0       0       0
4232 115619.47229 420 52 0.000000 + e B1Sigma+    44  0       0       0
4233 115857.17018 420 52 0.000000 + e B1Sigma+    45  0       0       0
4234 116089.22982 420 52 0.000000 + e B1Sigma+    46  0       0       0
4235 116341.95027 420 52 0.000000 + e B1Sigma+    47  0       0       0
4236 116721.90859 420 52 0.000000 + e B1Sigma+    48  0       0       0
4237 117344.85719 420 52 0.000000 + e B1Sigma+    49  0       0       0
4238 44495.040541 428 53 0.000000 - e X1Sigma+     0  0       0       0
4239 46584.957186 428 53 0.000000 - e X1Sigma+     1  0       0       0
4240 48518.893037 428 53 0.000000 - e X1Sigma+    26  0       0       0
4241 50270.628957 428 53 0.000000 - e X1Sigma+    30  0       0       0
4242 50284.779458 428 53 0.000000 - e X1Sigma+    31  0       0       0
4243 51441.762423 428 53 0.000000 - e X1Sigma+    32  0       0       0
4244 51861.648548 428 53 0.000000 - e X1Sigma+    33  0       0       0
4245 53207.811997 428 53 0.000000 - e X1Sigma+    34  0       0       0
4246 53249.124332 428 53 0.000000 - e X1Sigma+    35  0       0       0
4247 54185.673771 428 53 0.000000 - e X1Sigma+    36  0       0       0
4248 54580.714179 428 53 0.000000 - e X1Sigma+    37  0       0       0
4249 55315.987724 428 53 0.000000 - e X1Sigma+    38  0       0       0
4250 56381.634685 428 53 0.000000 - e X1Sigma+    39  0       0       0
4251 57856.580579 428 53 0.000000 - e X1Sigma+    40  0       0       0
4252 59857.988363 428 53 0.000000 - e X1Sigma+    41  0       0       0
4253 62537.225173 428 53 0.000000 - e X1Sigma+    42  0       0       0
4254 66094.416451 428 53 0.000000 - e X1Sigma+    43  0       0       0
4255 70804.231082 428 53 0.000000 - e X1Sigma+    44  0       0       0
4256 77064.592653 428 53 0.000000 - e X1Sigma+    45  0       0       0
4257 85483.314378 428 53 0.000000 - e X1Sigma+    46  0       0       0
4258 93437.931506 428 53 0.000000 - e B1Sigma+     0  0       0       0
4259 94409.577712 428 53 0.000000 - e B1Sigma+     1  0       0       0
4260 95344.667549 428 53 0.000000 - e B1Sigma+     2  0       0       0
4261 96245.026815 428 53 0.000000 - e B1Sigma+     3  0       0       0
4262 97068.834581 428 53 0.000000 - e X1Sigma+    47  0       0       0
4263 97112.314331 428 53 0.000000 - e B1Sigma+     4  0       0       0
4264 97948.076662 428 53 0.000000 - e B1Sigma+     5  0       0       0
4265 98753.75269 428 53 0.000000 - e B1Sigma+     6  0       0       0
4266 99530.697355 428 53 0.000000 - e B1Sigma+     7  0       0       0
4267 100280.15333 428 53 0.000000 - e B1Sigma+     8  0       0       0
4268 101003.28221 428 53 0.000000 - e B1Sigma+     9  0       0       0
4269 101701.19452 428 53 0.000000 - e B1Sigma+    10  0       0       0
4270 102374.91483 428 53 0.000000 - e B1Sigma+    11  0       0       0
4271 103025.43703 428 53 0.000000 - e B1Sigma+    12  0       0       0
4272 103653.69097 428 53 0.000000 - e B1Sigma+    13  0       0       0
4273 104260.57171 428 53 0.000000 - e B1Sigma+    14  0       0       0
4274 104846.92598 428 53 0.000000 - e B1Sigma+    15  0       0       0
4275 105413.5598 428 53 0.000000 - e B1Sigma+    16  0       0       0
4276 105961.25472 428 53 0.000000 - e B1Sigma+    17  0       0       0
4277 106490.76324 428 53 0.000000 - e B1Sigma+    18  0       0       0
4278 107002.7813 428 53 0.000000 - e B1Sigma+    19  0       0       0
4279 107497.98922 428 53 0.000000 - e B1Sigma+    20  0       0       0
4280 107977.04136 428 53 0.000000 - e B1Sigma+    21  0       0       0
4281 108440.56981 428 53 0.000000 - e B1Sigma+    22  0       0       0
4282 108889.17217 428 53 0.000000 - e B1Sigma+    23  0       0       0
4283 109323.46201 428 53 0.000000 - e B1Sigma+    24  0       0       0
4284 109744.01106 428 53 0.000000 - e B1Sigma+    25  0       0       0
4285 110151.3451 428 53 0.000000 - e B1Sigma+    26  0       0       0
4286 110545.92487 428 53 0.000000 - e B1Sigma+    27  0       0       0
4287 110928.26531 428 53 0.000000 - e B1Sigma+    28  0       0       0
4288 111298.90914 428 53 0.000000 - e B1Sigma+    29  0       0       0
4289 111658.29353 428 53 0.000000 - e B1Sigma+    30  0       0       0
4290 112006.87279 428 53 0.000000 - e B1Sigma+    31  0       0       0
4291 112345.08852 428 53 0.000000 - e B1Sigma+    32  0       0       0
4292 112673.34113 428 53 0.000000 - e B1Sigma+    33  0       0       0
4293 112992.03406 428 53 0.000000 - e B1Sigma+    34  0       0       0
4294 113301.538 428 53 0.000000 - e B1Sigma+    35  0       0       0
4295 113602.21787 428 53 0.000000 - e B1Sigma+    36  0       0       0
4296 113754.21131 428 53 0.000000 - e X1Sigma+    48  0       0       0
4297 113894.41585 428 53 0.000000 - e B1Sigma+    37  0       0       0
4298 114178.49193 428 53 0.000000 - e B1Sigma+    38  0       0       0
4299 114454.85689 428 53 0.000000 - e B1Sigma+    39  0       0       0
4300 114723.95247 428 53 0.000000 - e B1Sigma+    40  0       0       0
4301 114985.98514 428 53 0.000000 - e B1Sigma+    41  0       0       0
4302 115240.75207 428 53 0.000000 - e B1Sigma+    42  0       0       0
4303 115488.40905 428 53 0.000000 - e B1Sigma+    43  0       0       0
4304 115729.7817 428 53 0.000000 - e B1Sigma+    44  0       0       0
4305 115964.86029 428 53 0.000000 - e B1Sigma+    45  0       0       0
4306 116197.34307 428 53 0.000000 - e B1Sigma+    46  0       0       0
4307 116477.52015 428 53 0.000000 - e B1Sigma+    47  0       0       0
4308 116921.6236 428 53 0.000000 - e B1Sigma+    48  0       0       0
4309 117627.08216 428 53 0.000000 - e B1Sigma+    49  0       0       0
4310 45705.969611 436 54 0.000000 + e X1Sigma+     0  0       0       0
4311 47731.931788 436 54 0.000000 + e X1Sigma+    14  0       0       0
4312 49598.798821 436 54 0.000000 + e X1Sigma+    28  0       0       0
4313 50377.937162 436 54 0.000000 + e X1Sigma+    30  0       0       0
4314 51291.819559 436 54 0.000000 + e X1Sigma+    31  0       0       0
4315 51593.139267 436 54 0.000000 + e X1Sigma+    32  0       0       0
4316 52784.204676 436 54 0.000000 + e X1Sigma+    33  0       0       0
4317 53479.516429 436 54 0.000000 + e X1Sigma+    34  0       0       0
4318 54016.199435 436 54 0.000000 + e X1Sigma+    35  0       0       0
4319 54703.775099 436 54 0.000000 + e X1Sigma+    36  0       0       0
4320 55144.453385 436 54 0.000000 + e X1Sigma+    37  0       0       0
4321 56007.385408 436 54 0.000000 + e X1Sigma+    38  0       0       0
4322 57191.83318 436 54 0.000000 + e X1Sigma+    39  0       0       0
4323 58804.670904 436 54 0.000000 + e X1Sigma+    40  0       0       0
4324 60962.455992 436 54 0.000000 + e X1Sigma+    41  0       0       0
4325 63818.482708 436 54 0.000000 + e X1Sigma+    42  0       0       0
4326 67576.397427 436 54 0.000000 + e X1Sigma+    43  0       0       0
4327 72516.390892 436 54 0.000000 + e X1Sigma+    44  0       0       0
4328 79044.759867 436 54 0.000000 + e X1Sigma+    45  0       0       0
4329 87783.052036 436 54 0.000000 + e X1Sigma+    46  0       0       0
4330 93774.474242 436 54 0.000000 + e B1Sigma+     0  0       0       0
4331 94738.189684 436 54 0.000000 + e B1Sigma+     1  0       0       0
4332 95665.44821 436 54 0.000000 + e B1Sigma+     2  0       0       0
4333 96558.090034 436 54 0.000000 + e B1Sigma+     3  0       0       0
4334 97417.776793 436 54 0.000000 + e B1Sigma+     4  0       0       0
4335 98246.066221 436 54 0.000000 + e B1Sigma+     5  0       0       0
4336 99044.399042 436 54 0.000000 + e B1Sigma+     6  0       0       0
4337 99761.3346 436 54 0.000000 + e X1Sigma+    47  0       0       0
4338 99814.136079 436 54 0.000000 + e B1Sigma+     7  0       0       0
4339 100556.51582 436 54 0.000000 + e B1Sigma+     8  0       0       0
4340 101272.70641 436 54 0.000000 + e B1Sigma+     9  0       0       0
4341 101963.81618 436 54 0.000000 + e B1Sigma+    10  0       0       0
4342 102630.873 436 54 0.000000 + e B1Sigma+    11  0       0       0
4343 103274.87014 436 54 0.000000 + e B1Sigma+    12  0       0       0
4344 103896.74111 436 54 0.000000 + e B1Sigma+    13  0       0       0
4345 104497.37737 436 54 0.000000 + e B1Sigma+    14  0       0       0
4346 105077.62937 436 54 0.000000 + e B1Sigma+    15  0       0       0
4347 105638.30057 436 54 0.000000 + e B1Sigma+    16  0       0       0
4348 106180.17681 436 54 0.000000 + e B1Sigma+    17  0       0       0
4349 106704.00651 436 54 0.000000 + e B1Sigma+    18  0       0       0
4350 107210.48191 436 54 0.000000 + e B1Sigma+    19  0       0       0
4351 107700.28777 436 54 0.000000 + e B1Sigma+    20  0       0       0
4352 108174.07651 436 54 0.000000 + e B1Sigma+    21  0       0       0
4353 108632.47792 436 54 0.000000 + e B1Sigma+    22  0       0       0
4354 109076.09064 436 54 0.000000 + e B1Sigma+    23  0       0       0
4355 109505.5391 436 54 0.000000 + e B1Sigma+    24  0       0       0
4356 109921.37503 436 54 0.000000 + e B1Sigma+    25  0       0       0
4357 110324.1193 436 54 0.000000 + e B1Sigma+    26  0       0       0
4358 110714.22752 436 54 0.000000 + e B1Sigma+    27  0       0       0
4359 111092.24762 436 54 0.000000 + e B1Sigma+    28  0       0       0
4360 111458.7012 436 54 0.000000 + e B1Sigma+    29  0       0       0
4361 111814.00993 436 54 0.000000 + e B1Sigma+    30  0       0       0
4362 112158.65125 436 54 0.000000 + e B1Sigma+    31  0       0       0
4363 112493.03894 436 54 0.000000 + e B1Sigma+    32  0       0       0
4364 112817.58925 436 54 0.000000 + e B1Sigma+    33  0       0       0
4365 113132.69046 436 54 0.000000 + e B1Sigma+    34  0       0       0
4366 113438.71651 436 54 0.000000 + e B1Sigma+    35  0       0       0
4367 113736.02532 436 54 0.000000 + e B1Sigma+    36  0       0       0
4368 114024.96373 436 54 0.000000 + e B1Sigma+    37  0       0       0
4369 114305.902 436 54 0.000000 + e B1Sigma+    38  0       0       0
4370 114579.28027 436 54 0.000000 + e B1Sigma+    39  0       0       0
4371 114845.50172 436 54 0.000000 + e B1Sigma+    40  0       0       0
4372 115104.62585 436 54 0.000000 + e B1Sigma+    41  0       0       0
4373 115356.43999 436 54 0.000000 + e B1Sigma+    42  0       0       0
4374 115601.40482 436 54 0.000000 + e B1Sigma+    43  0       0       0
4375 115840.21707 436 54 0.000000 + e B1Sigma+    44  0       0       0
4376 116072.80139 436 54 0.000000 + e B1Sigma+    45  0       0       0
4377 116311.22563 436 54 0.000000 + e B1Sigma+    46  0       0       0
4378 116632.07253 436 54 0.000000 + e B1Sigma+    47  0       0       0
4379 116954.46408 436 54 0.000000 + e X1Sigma+    48  0       0       0
4380 117145.3583 436 54 0.000000 + e B1Sigma+    48  0       0       0
4381 117934.26418 436 54 0.000000 + e B1Sigma+    49  0       0       0
4382 46909.568469 444 55 0.000000 - e X1Sigma+     0  0       0       0
4383 48870.024835 444 55 0.000000 - e X1Sigma+    26  0       0       0
4384 50487.241466 444 55 0.000000 - e X1Sigma+    29  0       0       0
4385 50667.432526 444 55 0.000000 - e X1Sigma+    30  0       0       0
4386 51747.323515 444 55 0.000000 - e X1Sigma+    31  0       0       0
4387 52283.522601 444 55 0.000000 - e X1Sigma+    32  0       0       0
4388 53682.943688 444 55 0.000000 - e X1Sigma+    33  0       0       0
4389 53714.145582 444 55 0.000000 - e X1Sigma+    34  0       0       0
4390 54761.633302 444 55 0.000000 - e X1Sigma+    35  0       0       0
4391 55145.230533 444 55 0.000000 - e X1Sigma+    36  0       0       0
4392 55791.52783 444 55 0.000000 - e X1Sigma+    37  0       0       0
4393 56746.80843 444 55 0.000000 - e X1Sigma+    38  0       0       0
4394 58053.24652 444 55 0.000000 - e X1Sigma+    39  0       0       0
4395 59804.060212 444 55 0.000000 - e X1Sigma+    40  0       0       0
4396 62117.861321 444 55 0.000000 - e X1Sigma+    41  0       0       0
4397 65150.27289 444 55 0.000000 - e X1Sigma+    42  0       0       0
4398 69108.92183 444 55 0.000000 - e X1Sigma+    43  0       0       0
4399 74279.900651 444 55 0.000000 - e X1Sigma+    44  0       0       0
4400 81078.003341 444 55 0.000000 - e X1Sigma+    45  0       0       0
4401 90138.735908 444 55 0.000000 - e X1Sigma+    46  0       0       0
4402 94114.24808 444 55 0.000000 - e B1Sigma+     0  0       0       0
4403 95069.807909 444 55 0.000000 - e B1Sigma+     1  0       0       0
4404 95989.025167 444 55 0.000000 - e B1Sigma+     2  0       0       0
4405 96873.75255 444 55 0.000000 - e B1Sigma+     3  0       0       0
4406 97725.654288 444 55 0.000000 - e B1Sigma+     4  0       0       0
4407 98546.29783 444 55 0.000000 - e B1Sigma+     5  0       0       0
4408 99337.125981 444 55 0.000000 - e B1Sigma+     6  0       0       0
4409 100099.50283 444 55 0.000000 - e B1Sigma+     7  0       0       0
4410 100834.66341 444 55 0.000000 - e B1Sigma+     8  0       0       0
4411 101543.78217 444 55 0.000000 - e B1Sigma+     9  0       0       0
4412 102227.96311 444 55 0.000000 - e B1Sigma+    10  0       0       0
4413 102514.17382 444 55 0.000000 - e X1Sigma+    47  0       0       0
4414 102888.23942 444 55 0.000000 - e B1Sigma+    11  0       0       0
4415 103525.60129 444 55 0.000000 - e B1Sigma+    12  0       0       0
4416 104140.98665 444 55 0.000000 - e B1Sigma+    13  0       0       0
4417 104735.28286 444 55 0.000000 - e B1Sigma+    14  0       0       0
4418 105309.34249 444 55 0.000000 - e B1Sigma+    15  0       0       0
4419 105863.96882 444 55 0.000000 - e B1Sigma+    16  0       0       0
4420 106399.94986 444 55 0.000000 - e B1Sigma+    17  0       0       0
4421 106918.02768 444 55 0.000000 - e B1Sigma+    18  0       0       0
4422 107418.89475 444 55 0.000000 - e B1Sigma+    19  0       0       0
4423 107903.23685 444 55 0.000000 - e B1Sigma+    20  0       0       0
4424 108371.70609 444 55 0.000000 - e B1Sigma+    21  0       0       0
4425 108824.92784 444 55 0.000000 - e B1Sigma+    22  0       0       0
4426 109263.50775 444 55 0.000000 - e B1Sigma+    23  0       0       0
4427 109688.06968 444 55 0.000000 - e B1Sigma+    24  0       0       0
4428 110099.15295 444 55 0.000000 - e B1Sigma+    25  0       0       0
4429 110497.26445 444 55 0.000000 - e B1Sigma+    26  0       0       0
4430 110882.87411 444 55 0.000000 - e B1Sigma+    27  0       0       0
4431 111256.54837 444 55 0.000000 - e B1Sigma+    28  0       0       0
4432 111618.77981 444 55 0.000000 - e B1Sigma+    29  0       0       0
4433 111969.99415 444 55 0.000000 - e B1Sigma+    30  0       0       0
4434 112310.6739 444 55 0.000000 - e B1Sigma+    31  0       0       0
4435 112641.21661 444 55 0.000000 - e B1Sigma+    32  0       0       0
4436 112962.04653 444 55 0.000000 - e B1Sigma+    33  0       0       0
4437 113273.54124 444 55 0.000000 - e B1Sigma+    34  0       0       0
4438 113576.07615 444 55 0.000000 - e B1Sigma+    35  0       0       0
4439 113870.00214 444 55 0.000000 - e B1Sigma+    36  0       0       0
4440 114155.67466 444 55 0.000000 - e B1Sigma+    37  0       0       0
4441 114433.48094 444 55 0.000000 - e B1Sigma+    38  0       0       0
4442 114703.87871 444 55 0.000000 - e B1Sigma+    39  0       0       0
4443 114967.19664 444 55 0.000000 - e B1Sigma+    40  0       0       0
4444 115223.34131 444 55 0.000000 - e B1Sigma+    41  0       0       0
4445 115472.21909 444 55 0.000000 - e B1Sigma+    42  0       0       0
4446 115714.55714 444 55 0.000000 - e B1Sigma+    43  0       0       0
4447 115950.72343 444 55 0.000000 - e B1Sigma+    44  0       0       0
4448 116181.677 444 55 0.000000 - e B1Sigma+    45  0       0       0
4449 116435.4984 444 55 0.000000 - e B1Sigma+    46  0       0       0
4450 116807.69592 444 55 0.000000 - e B1Sigma+    47  0       0       0
4451 117392.99579 444 55 0.000000 - e B1Sigma+    48  0       0       0
4452 48104.537168 452 56 0.000000 + e X1Sigma+    20  0       0       0
4453 49997.713874 452 56 0.000000 + e X1Sigma+    28  0       0       0
4454 50598.541314 452 56 0.000000 + e X1Sigma+    29  0       0       0
4455 51722.813838 452 56 0.000000 + e X1Sigma+    30  0       0       0
4456 51904.315045 452 56 0.000000 + e X1Sigma+    31  0       0       0
4457 53256.755435 452 56 0.000000 + e X1Sigma+    32  0       0       0
4458 53952.864348 452 56 0.000000 + e X1Sigma+    33  0       0       0
4459 54550.283067 452 56 0.000000 + e X1Sigma+    34  0       0       0
4460 55345.503898 452 56 0.000000 + e X1Sigma+    35  0       0       0
4461 55681.283716 452 56 0.000000 + e X1Sigma+    36  0       0       0
4462 56477.151628 452 56 0.000000 + e X1Sigma+    37  0       0       0
4463 57535.314906 452 56 0.000000 + e X1Sigma+    38  0       0       0
4464 58964.006577 452 56 0.000000 + e X1Sigma+    39  0       0       0
4465 60852.658037 452 56 0.000000 + e X1Sigma+    40  0       0       0
4466 63322.12808 452 56 0.000000 + e X1Sigma+    41  0       0       0
4467 66530.739271 452 56 0.000000 + e X1Sigma+    42  0       0       0
4468 70690.43065 452 56 0.000000 + e X1Sigma+    43  0       0       0
4469 76093.509041 452 56 0.000000 + e X1Sigma+    44  0       0       0
4470 83163.375578 452 56 0.000000 + e X1Sigma+    45  0       0       0
4471 92549.676209 452 56 0.000000 + e X1Sigma+    46  0       0       0
4472 94457.119409 452 56 0.000000 + e B1Sigma+     0  0       0       0
4473 95404.300348 452 56 0.000000 + e B1Sigma+     1  0       0       0
4474 96315.268476 452 56 0.000000 + e B1Sigma+     2  0       0       0
4475 97191.886724 452 56 0.000000 + e B1Sigma+     3  0       0       0
4476 98035.821983 452 56 0.000000 + e B1Sigma+     4  0       0       0
4477 98848.6495 452 56 0.000000 + e B1Sigma+     5  0       0       0
4478 99631.81469 452 56 0.000000 + e B1Sigma+     6  0       0       0
4479 100386.68181 452 56 0.000000 + e B1Sigma+     7  0       0       0
4480 101114.48382 452 56 0.000000 + e B1Sigma+     8  0       0       0
4481 101816.40035 452 56 0.000000 + e B1Sigma+     9  0       0       0
4482 102493.52988 452 56 0.000000 + e B1Sigma+    10  0       0       0
4483 103146.91185 452 56 0.000000 + e B1Sigma+    11  0       0       0
4484 103777.53211 452 56 0.000000 + e B1Sigma+    12  0       0       0
4485 104386.33226 452 56 0.000000 + e B1Sigma+    13  0       0       0
4486 104974.19665 452 56 0.000000 + e B1Sigma+    14  0       0       0
4487 105326.87933 452 56 0.000000 + e X1Sigma+    47  0       0       0
4488 105541.97723 452 56 0.000000 + e B1Sigma+    15  0       0       0
4489 106090.47995 452 56 0.000000 + e B1Sigma+    16  0       0       0
4490 106620.49236 452 56 0.000000 + e B1Sigma+    17  0       0       0
4491 107132.74852 452 56 0.000000 + e B1Sigma+    18  0       0       0
4492 107627.94494 452 56 0.000000 + e B1Sigma+    19  0       0       0
4493 108106.76496 452 56 0.000000 + e B1Sigma+    20  0       0       0
4494 108569.86121 452 56 0.000000 + e B1Sigma+    21  0       0       0
4495 109017.85406 452 56 0.000000 + e B1Sigma+    22  0       0       0
4496 109451.36162 452 56 0.000000 + e B1Sigma+    23  0       0       0
4497 109870.99382 452 56 0.000000 + e B1Sigma+    24  0       0       0
4498 110277.28618 452 56 0.000000 + e B1Sigma+    25  0       0       0
4499 110670.72565 452 56 0.000000 + e B1Sigma+    26  0       0       0
4500 111051.81424 452 56 0.000000 + e B1Sigma+    27  0       0       0
4501 111421.1176 452 56 0.000000 + e B1Sigma+    28  0       0       0
4502 111779.09764 452 56 0.000000 + e B1Sigma+    29  0       0       0
4503 112126.20226 452 56 0.000000 + e B1Sigma+    30  0       0       0
4504 112462.89673 452 56 0.000000 + e B1Sigma+    31  0       0       0
4505 112789.58129 452 56 0.000000 + e B1Sigma+    32  0       0       0
4506 113106.67376 452 56 0.000000 + e B1Sigma+    33  0       0       0
4507 113414.54947 452 56 0.000000 + e B1Sigma+    34  0       0       0
4508 113713.58085 452 56 0.000000 + e B1Sigma+    35  0       0       0
4509 114004.11562 452 56 0.000000 + e B1Sigma+    36  0       0       0
4510 114286.51906 452 56 0.000000 + e B1Sigma+    37  0       0       0
4511 114561.2047 452 56 0.000000 + e B1Sigma+    38  0       0       0
4512 114828.62322 452 56 0.000000 + e B1Sigma+    39  0       0       0
4513 115088.98781 452 56 0.000000 + e B1Sigma+    40  0       0       0
4514 115342.09454 452 56 0.000000 + e B1Sigma+    41  0       0       0
4515 115588.09582 452 56 0.000000 + e B1Sigma+    42  0       0       0
4516 115827.82485 452 56 0.000000 + e B1Sigma+    43  0       0       0
4517 116061.29995 452 56 0.000000 + e B1Sigma+    44  0       0       0
4518 116293.40785 452 56 0.000000 + e B1Sigma+    45  0       0       0
4519 116574.64844 452 56 0.000000 + e B1Sigma+    46  0       0       0
4520 117005.28552 452 56 0.000000 + e B1Sigma+    47  0       0       0
4521 117664.20948 452 56 0.000000 + e B1Sigma+    48  0       0       0
4522 49289.534464 460 57 0.000000 - e X1Sigma+    25  0       0       0
4523 50711.836206 460 57 0.000000 - e X1Sigma+    28  0       0       0
4524 51113.368522 460 57 0.000000 - e X1Sigma+    29  0       0       0
4525 52064.113735 460 57 0.000000 - e X1Sigma+    30  0       0       0
4526 52762.679375 460 57 0.000000 - e X1Sigma+    31  0       0       0
4527 54195.744671 460 57 0.000000 - e X1Sigma+    32  0       0       0
4528 54207.448836 460 57 0.000000 - e X1Sigma+    33  0       0       0
4529 55368.786761 460 57 0.000000 - e X1Sigma+    34  0       0       0
4530 55777.308096 460 57 0.000000 - e X1Sigma+    35  0       0       0
4531 56341.173321 460 57 0.000000 - e X1Sigma+    36  0       0       0
4532 57203.562799 460 57 0.000000 - e X1Sigma+    37  0       0       0
4533 58371.429968 460 57 0.000000 - e X1Sigma+    38  0       0       0
4534 59922.095069 460 57 0.000000 - e X1Sigma+    39  0       0       0
4535 61948.345957 460 57 0.000000 - e X1Sigma+    40  0       0       0
4536 64573.252253 460 57 0.000000 - e X1Sigma+    41  0       0       0
4537 67958.138141 460 57 0.000000 - e X1Sigma+    42  0       0       0
4538 72319.483052 460 57 0.000000 - e X1Sigma+    43  0       0       0
4539 77956.064432 460 57 0.000000 - e X1Sigma+    44  0       0       0
4540 85300.00332 460 57 0.000000 - e X1Sigma+    45  0       0       0
4541 94802.953599 460 57 0.000000 - e B1Sigma+     0  0       0       0
4542 95015.235537 460 57 0.000000 - e X1Sigma+    46  0       0       0
4543 95741.534265 460 57 0.000000 - e B1Sigma+     1  0       0       0
4544 96644.047771 460 57 0.000000 - e B1Sigma+     2  0       0       0
4545 97512.364751 460 57 0.000000 - e B1Sigma+     3  0       0       0
4546 98348.155073 460 57 0.000000 - e B1Sigma+     4  0       0       0
4547 99152.999507 460 57 0.000000 - e B1Sigma+     5  0       0       0
4548 99928.346695 460 57 0.000000 - e B1Sigma+     6  0       0       0
4549 100675.55776 460 57 0.000000 - e B1Sigma+     7  0       0       0
4550 101395.8654 460 57 0.000000 - e B1Sigma+     8  0       0       0
4551 102090.45249 460 57 0.000000 - e B1Sigma+     9  0       0       0
4552 102760.41194 460 57 0.000000 - e B1Sigma+    10  0       0       0
4553 103406.78893 460 57 0.000000 - e B1Sigma+    11  0       0       0
4554 104030.56517 460 57 0.000000 - e B1Sigma+    12  0       0       0
4555 104632.68377 460 57 0.000000 - e B1Sigma+    13  0       0       0
4556 105214.02809 460 57 0.000000 - e B1Sigma+    14  0       0       0
4557 105775.44674 460 57 0.000000 - e B1Sigma+    15  0       0       0
4558 106317.75047 460 57 0.000000 - e B1Sigma+    16  0       0       0
4559 106841.72367 460 57 0.000000 - e B1Sigma+    17  0       0       0
4560 107348.09223 460 57 0.000000 - e B1Sigma+    18  0       0       0
4561 107837.5586 460 57 0.000000 - e B1Sigma+    19  0       0       0
4562 108199.01134 460 57 0.000000 - e X1Sigma+    47  0       0       0
4563 108310.80178 460 57 0.000000 - e B1Sigma+    20  0       0       0
4564 108768.47417 460 57 0.000000 - e B1Sigma+    21  0       0       0
4565 109211.19297 460 57 0.000000 - e B1Sigma+    22  0       0       0
4566 109639.59032 460 57 0.000000 - e B1Sigma+    23  0       0       0
4567 110054.2532 460 57 0.000000 - e B1Sigma+    24  0       0       0
4568 110455.7164 460 57 0.000000 - e B1Sigma+    25  0       0       0
4569 110844.45096 460 57 0.000000 - e B1Sigma+    26  0       0       0
4570 111220.99805 460 57 0.000000 - e B1Sigma+    27  0       0       0
4571 111585.90501 460 57 0.000000 - e B1Sigma+    28  0       0       0
4572 111939.61023 460 57 0.000000 - e B1Sigma+    29  0       0       0
4573 112282.58965 460 57 0.000000 - e B1Sigma+    30  0       0       0
4574 112615.27846 460 57 0.000000 - e B1Sigma+    31  0       0       0
4575 112938.09246 460 57 0.000000 - e B1Sigma+    32  0       0       0
4576 113251.43312 460 57 0.000000 - e B1Sigma+    33  0       0       0
4577 113555.67907 460 57 0.000000 - e B1Sigma+    34  0       0       0
4578 113851.19584 460 57 0.000000 - e B1Sigma+    35  0       0       0
4579 114138.33418 460 57 0.000000 - e B1Sigma+    36  0       0       0
4580 114417.47063 460 57 0.000000 - e B1Sigma+    37  0       0       0
4581 114689.04869 460 57 0.000000 - e B1Sigma+    38  0       0       0
4582 114953.47878 460 57 0.000000 - e B1Sigma+    39  0       0       0
4583 115210.82323 460 57 0.000000 - e B1Sigma+    40  0       0       0
4584 115460.86584 460 57 0.000000 - e B1Sigma+    41  0       0       0
4585 115704.07441 460 57 0.000000 - e B1Sigma+    42  0       0       0
4586 115941.14852 460 57 0.000000 - e B1Sigma+    43  0       0       0
4587 116172.17954 460 57 0.000000 - e B1Sigma+    44  0       0       0
4588 116411.49978 460 57 0.000000 - e B1Sigma+    45  0       0       0
4589 116731.86496 460 57 0.000000 - e B1Sigma+    46  0       0       0
4590 117225.08241 460 57 0.000000 - e B1Sigma+    47  0       0       0
4591 50463.163979 468 58 0.000000 + e X1Sigma+    27  0       0       0
4592 50827.125692 468 58 0.000000 + e X1Sigma+    28  0       0       0
4593 52215.210934 468 58 0.000000 + e X1Sigma+    29  0       0       0
4594 52226.719463 468 58 0.000000 + e X1Sigma+    30  0       0       0
4595 53784.33991 468 58 0.000000 + e X1Sigma+    31  0       0       0
4596 54442.796753 468 58 0.000000 + e X1Sigma+    32  0       0       0
4597 55129.678085 468 58 0.000000 + e X1Sigma+    33  0       0       0
4598 56036.634691 468 58 0.000000 + e X1Sigma+    34  0       0       0
4599 56276.67099 468 58 0.000000 + e X1Sigma+    35  0       0       0
4600 57028.401744 468 58 0.000000 + e X1Sigma+    36  0       0       0
4601 57975.652401 468 58 0.000000 + e X1Sigma+    37  0       0       0
4602 59253.025863 468 58 0.000000 + e X1Sigma+    38  0       0       0
4603 60925.40989 468 58 0.000000 + e X1Sigma+    39  0       0       0
4604 63089.034338 468 58 0.000000 + e X1Sigma+    40  0       0       0
4605 65869.327328 468 58 0.000000 + e X1Sigma+    41  0       0       0
4606 69430.84289 468 58 0.000000 + e X1Sigma+    42  0       0       0
4607 73994.751226 468 58 0.000000 + e X1Sigma+    43  0       0       0
4608 79866.508765 468 58 0.000000 + e X1Sigma+    44  0       0       0
4609 87487.082042 468 58 0.000000 + e X1Sigma+    45  0       0       0
4610 95151.614995 468 58 0.000000 + e B1Sigma+     0  0       0       0
4611 96081.376216 468 58 0.000000 + e B1Sigma+     1  0       0       0
4612 96975.232237 468 58 0.000000 + e B1Sigma+     2  0       0       0
4613 97534.824741 468 58 0.000000 + e X1Sigma+    46  0       0       0
4614 97835.058648 468 58 0.000000 + e B1Sigma+     3  0       0       0
4615 98662.528765 468 58 0.000000 + e B1Sigma+     4  0       0       0
4616 99459.226382 468 58 0.000000 + e B1Sigma+     5  0       0       0
4617 100226.60383 468 58 0.000000 + e B1Sigma+     6  0       0       0
4618 100966.01596 468 58 0.000000 + e B1Sigma+     7  0       0       0
4619 101678.69715 468 58 0.000000 + e B1Sigma+     8  0       0       0
4620 102365.83085 468 58 0.000000 + e B1Sigma+     9  0       0       0
4621 103028.50559 468 58 0.000000 + e B1Sigma+    10  0       0       0
4622 103667.77021 468 58 0.000000 + e B1Sigma+    11  0       0       0
4623 104284.60389 468 58 0.000000 + e B1Sigma+    12  0       0       0
4624 104879.94817 468 58 0.000000 + e B1Sigma+    13  0       0       0
4625 105454.68741 468 58 0.000000 + e B1Sigma+    14  0       0       0
4626 106009.66535 468 58 0.000000 + e B1Sigma+    15  0       0       0
4627 106545.69801 468 58 0.000000 + e B1Sigma+    16  0       0       0
4628 107063.56414 468 58 0.000000 + e B1Sigma+    17  0       0       0
4629 107563.98321 468 58 0.000000 + e B1Sigma+    18  0       0       0
4630 108047.6629 468 58 0.000000 + e B1Sigma+    19  0       0       0
4631 108515.27798 468 58 0.000000 + e B1Sigma+    20  0       0       0
4632 108967.47841 468 58 0.000000 + e B1Sigma+    21  0       0       0
4633 109404.88281 468 58 0.000000 + e B1Sigma+    22  0       0       0
4634 109828.13216 468 58 0.000000 + e B1Sigma+    23  0       0       0
4635 110237.79036 468 58 0.000000 + e B1Sigma+    24  0       0       0
4636 110634.38623 468 58 0.000000 + e B1Sigma+    25  0       0       0
4637 111018.39075 468 58 0.000000 + e B1Sigma+    26  0       0       0
4638 111130.1607 468 58 0.000000 + e X1Sigma+    47  0       0       0
4639 111390.37638 468 58 0.000000 + e B1Sigma+    27  0       0       0
4640 111750.86071 468 58 0.000000 + e B1Sigma+    28  0       0       0
4641 112100.275 468 58 0.000000 + e B1Sigma+    29  0       0       0
4642 112439.11149 468 58 0.000000 + e B1Sigma+    30  0       0       0
4643 112767.77996 468 58 0.000000 + e B1Sigma+    31  0       0       0
4644 113086.71008 468 58 0.000000 + e B1Sigma+    32  0       0       0
4645 113396.28779 468 58 0.000000 + e B1Sigma+    33  0       0       0
4646 113696.89449 468 58 0.000000 + e B1Sigma+    34  0       0       0
4647 113988.88799 468 58 0.000000 + e B1Sigma+    35  0       0       0
4648 114272.62749 468 58 0.000000 + e B1Sigma+    36  0       0       0
4649 114548.50607 468 58 0.000000 + e B1Sigma+    37  0       0       0
4650 114816.98718 468 58 0.000000 + e B1Sigma+    38  0       0       0
4651 115078.40199 468 58 0.000000 + e B1Sigma+    39  0       0       0
4652 115332.6545 468 58 0.000000 + e B1Sigma+    40  0       0       0
4653 115579.65387 468 58 0.000000 + e B1Sigma+    41  0       0       0
4654 115820.14068 468 58 0.000000 + e B1Sigma+    42  0       0       0
4655 116054.47803 468 58 0.000000 + e B1Sigma+    43  0       0       0
4656 116284.29829 468 58 0.000000 + e B1Sigma+    44  0       0       0
4657 116540.35987 468 58 0.000000 + e B1Sigma+    45  0       0       0
4658 116908.86529 468 58 0.000000 + e B1Sigma+    46  0       0       0
4659 117466.99813 468 58 0.000000 + e B1Sigma+    47  0       0       0
4660 50944.409363 476 59 0.000000 - e X1Sigma+    27  0       0       0
4661 51623.955278 476 59 0.000000 - e X1Sigma+    28  0       0       0
4662 52392.132113 476 59 0.000000 - e X1Sigma+    29  0       0       0
4663 53301.256063 476 59 0.000000 - e X1Sigma+    30  0       0       0
4664 54694.012197 476 59 0.000000 - e X1Sigma+    31  0       0       0
4665 54784.421811 476 59 0.000000 - e X1Sigma+    32  0       0       0
4666 56012.280907 476 59 0.000000 - e X1Sigma+    33  0       0       0
4667 56464.454418 476 59 0.000000 - e X1Sigma+    34  0       0       0
4668 56964.299904 476 59 0.000000 - e X1Sigma+    35  0       0       0
4669 57744.541347 476 59 0.000000 - e X1Sigma+    36  0       0       0
4670 58792.33126 476 59 0.000000 - e X1Sigma+    37  0       0       0
4671 60177.948588 476 59 0.000000 - e X1Sigma+    38  0       0       0
4672 61971.82319 476 59 0.000000 - e X1Sigma+    39  0       0       0
4673 64272.703475 476 59 0.000000 - e X1Sigma+    40  0       0       0
4674 67208.560276 476 59 0.000000 - e X1Sigma+    41  0       0       0
4675 70947.344926 476 59 0.000000 - e X1Sigma+    42  0       0       0
4676 75715.014303 476 59 0.000000 - e X1Sigma+    43  0       0       0
4677 81823.871236 476 59 0.000000 - e X1Sigma+    44  0       0       0
4678 89723.870751 476 59 0.000000 - e X1Sigma+    45  0       0       0
4679 95502.966886 476 59 0.000000 - e B1Sigma+     0  0       0       0
4680 96423.69203 476 59 0.000000 - e B1Sigma+     1  0       0       0
4681 97308.690603 476 59 0.000000 - e B1Sigma+     2  0       0       0
4682 98159.840251 476 59 0.000000 - e B1Sigma+     3  0       0       0
4683 98978.818254 476 59 0.000000 - e B1Sigma+     4  0       0       0
4684 99767.208897 476 59 0.000000 - e B1Sigma+     5  0       0       0
4685 100107.89909 476 59 0.000000 - e X1Sigma+    46  0       0       0
4686 100526.46824 476 59 0.000000 - e B1Sigma+     6  0       0       0
4687 101257.94225 476 59 0.000000 - e B1Sigma+     7  0       0       0
4688 101962.86866 476 59 0.000000 - e B1Sigma+     8  0       0       0
4689 102642.42842 476 59 0.000000 - e B1Sigma+     9  0       0       0
4690 103297.70784 476 59 0.000000 - e B1Sigma+    10  0       0       0
4691 103929.75626 476 59 0.000000 - e B1Sigma+    11  0       0       0
4692 104539.55245 476 59 0.000000 - e B1Sigma+    12  0       0       0
4693 105128.03353 476 59 0.000000 - e B1Sigma+    13  0       0       0
4694 105696.08577 476 59 0.000000 - e B1Sigma+    14  0       0       0
4695 106244.54843 476 59 0.000000 - e B1Sigma+    15  0       0       0
4696 106774.24121 476 59 0.000000 - e B1Sigma+    16  0       0       0
4697 107285.93516 476 59 0.000000 - e B1Sigma+    17  0       0       0
4698 107780.34695 476 59 0.000000 - e B1Sigma+    18  0       0       0
4699 108258.1862 476 59 0.000000 - e B1Sigma+    19  0       0       0
4700 108720.12509 476 59 0.000000 - e B1Sigma+    20  0       0       0
4701 109166.80866 476 59 0.000000 - e B1Sigma+    21  0       0       0
4702 109598.86305 476 59 0.000000 - e B1Sigma+    22  0       0       0
4703 110016.92659 476 59 0.000000 - e B1Sigma+    23  0       0       0
4704 110421.54781 476 59 0.000000 - e B1Sigma+    24  0       0       0
4705 110813.24026 476 59 0.000000 - e B1Sigma+    25  0       0       0
4706 111192.49647 476 59 0.000000 - e B1Sigma+    26  0       0       0
4707 111559.90054 476 59 0.000000 - e B1Sigma+    27  0       0       0
4708 111915.93677 476 59 0.000000 - e B1Sigma+    28  0       0       0
4709 112261.04959 476 59 0.000000 - e B1Sigma+    29  0       0       0
4710 112595.72396 476 59 0.000000 - e B1Sigma+    30  0       0       0
4711 112920.36271 476 59 0.000000 - e B1Sigma+    31  0       0       0
4712 113235.39546 476 59 0.000000 - e B1Sigma+    32  0       0       0
4713 113541.20171 476 59 0.000000 - e B1Sigma+    33  0       0       0
4714 113838.16071 476 59 0.000000 - e B1Sigma+    34  0       0       0
4715 114119.94659 476 59 0.000000 - e X1Sigma+    47  0       0       0
4716 114126.62577 476 59 0.000000 - e B1Sigma+    35  0       0       0
4717 114406.96722 476 59 0.000000 - e B1Sigma+    36  0       0       0
4718 114679.60341 476 59 0.000000 - e B1Sigma+    37  0       0       0
4719 114944.99174 476 59 0.000000 - e B1Sigma+    38  0       0       0
4720 115203.34207 476 59 0.000000 - e B1Sigma+    39  0       0       0
4721 115454.4449 476 59 0.000000 - e B1Sigma+    40  0       0       0
4722 115698.46863 476 59 0.000000 - e B1Sigma+    41  0       0       0
4723 115936.25286 476 59 0.000000 - e B1Sigma+    42  0       0       0
4724 116167.85612 476 59 0.000000 - e B1Sigma+    43  0       0       0
4725 116399.91519 476 59 0.000000 - e B1Sigma+    44  0       0       0
4726 116683.95889 476 59 0.000000 - e B1Sigma+    45  0       0       0
4727 117106.36012 476 59 0.000000 - e B1Sigma+    46  0       0       0
4728 117730.76935 476 59 0.000000 - e B1Sigma+    47  0       0       0
4729 51063.68685 484 60 0.000000 + e X1Sigma+    27  0       0       0
4730 52560.351572 484 60 0.000000 + e X1Sigma+    28  0       0       0
4731 52770.337366 484 60 0.000000 + e X1Sigma+    29  0       0       0
4732 54369.216111 484 60 0.000000 + e X1Sigma+    30  0       0       0
4733 54949.405723 484 60 0.000000 + e X1Sigma+    31  0       0       0
4734 55758.32091 484 60 0.000000 + e X1Sigma+    32  0       0       0
4735 56770.329502 484 60 0.000000 + e X1Sigma+    33  0       0       0
4736 56926.809452 484 60 0.000000 + e X1Sigma+    34  0       0       0
4737 57661.626626 484 60 0.000000 + e X1Sigma+    35  0       0       0
4738 58502.90445 484 60 0.000000 + e X1Sigma+    36  0       0       0
4739 59650.805165 484 60 0.000000 + e X1Sigma+    37  0       0       0
4740 61144.032335 484 60 0.000000 + e X1Sigma+    38  0       0       0
4741 63059.235293 484 60 0.000000 + e X1Sigma+    39  0       0       0
4742 65497.431692 484 60 0.000000 + e X1Sigma+    40  0       0       0
4743 68589.280293 484 60 0.000000 + e X1Sigma+    41  0       0       0
4744 72506.252041 484 60 0.000000 + e X1Sigma+    42  0       0       0
4745 77479.151829 484 60 0.000000 + e X1Sigma+    43  0       0       0
4746 83827.261965 484 60 0.000000 + e X1Sigma+    44  0       0       0
4747 92009.687093 484 60 0.000000 + e X1Sigma+    45  0       0       0
4748 95856.871495 484 60 0.000000 + e B1Sigma+     0  0       0       0
4749 96768.346803 484 60 0.000000 + e B1Sigma+     1  0       0       0
4750 97644.291119 484 60 0.000000 + e B1Sigma+     2  0       0       0
4751 98486.581204 484 60 0.000000 + e B1Sigma+     3  0       0       0
4752 99296.898711 484 60 0.000000 + e B1Sigma+     4  0       0       0
4753 100076.82604 484 60 0.000000 + e B1Sigma+     5  0       0       0
4754 100827.82232 484 60 0.000000 + e B1Sigma+     6  0       0       0
4755 101551.22296 484 60 0.000000 + e B1Sigma+     7  0       0       0
4756 102248.27002 484 60 0.000000 + e B1Sigma+     8  0       0       0
4757 102733.95473 484 60 0.000000 + e X1Sigma+    46  0       0       0
4758 102920.13897 484 60 0.000000 + e B1Sigma+     9  0       0       0
4759 103567.91637 484 60 0.000000 + e B1Sigma+    10  0       0       0
4760 104192.64859 484 60 0.000000 + e B1Sigma+    11  0       0       0
4761 104795.31579 484 60 0.000000 + e B1Sigma+    12  0       0       0
4762 105376.84892 484 60 0.000000 + e B1Sigma+    13  0       0       0
4763 105938.1354 484 60 0.000000 + e B1Sigma+    14  0       0       0
4764 106480.01227 484 60 0.000000 + e B1Sigma+    15  0       0       0
4765 107003.29959 484 60 0.000000 + e B1Sigma+    16  0       0       0
4766 107508.75941 484 60 0.000000 + e B1Sigma+    17  0       0       0
4767 107997.10977 484 60 0.000000 + e B1Sigma+    18  0       0       0
4768 108469.05806 484 60 0.000000 + e B1Sigma+    19  0       0       0
4769 108925.27542 484 60 0.000000 + e B1Sigma+    20  0       0       0
4770 109366.40108 484 60 0.000000 + e B1Sigma+    21  0       0       0
4771 109793.07353 484 60 0.000000 + e B1Sigma+    22  0       0       0
4772 110205.9149 484 60 0.000000 + e B1Sigma+    23  0       0       0
4773 110605.4678 484 60 0.000000 + e B1Sigma+    24  0       0       0
4774 110992.22583 484 60 0.000000 + e B1Sigma+    25  0       0       0
4775 111366.71966 484 60 0.000000 + e B1Sigma+    26  0       0       0
4776 111729.52184 484 60 0.000000 + e B1Sigma+    27  0       0       0
4777 112081.08842 484 60 0.000000 + e B1Sigma+    28  0       0       0
4778 112421.89075 484 60 0.000000 + e B1Sigma+    29  0       0       0
4779 112752.38558 484 60 0.000000 + e B1Sigma+    30  0       0       0
4780 113072.98761 484 60 0.000000 + e B1Sigma+    31  0       0       0
4781 113384.11161 484 60 0.000000 + e B1Sigma+    32  0       0       0
4782 113686.13957 484 60 0.000000 + e B1Sigma+    33  0       0       0
4783 113979.44361 484 60 0.000000 + e B1Sigma+    34  0       0       0
4784 114264.37877 484 60 0.000000 + e B1Sigma+    35  0       0       0
4785 114541.32813 484 60 0.000000 + e B1Sigma+    36  0       0       0
4786 114810.73989 484 60 0.000000 + e B1Sigma+    37  0       0       0
4787 115073.02791 484 60 0.000000 + e B1Sigma+    38  0       0       0
4788 115328.24561 484 60 0.000000 + e B1Sigma+    39  0       0       0
4789 115576.1766 484 60 0.000000 + e B1Sigma+    40  0       0       0
4790 115817.31632 484 60 0.000000 + e B1Sigma+    41  0       0       0
4791 116052.3505 484 60 0.000000 + e B1Sigma+    42  0       0       0
4792 116281.67661 484 60 0.000000 + e B1Sigma+    43  0       0       0
4793 116522.68685 484 60 0.000000 + e B1Sigma+    44  0       0       0
4794 116844.9416 484 60 0.000000 + e B1Sigma+    45  0       0       0
4795 117168.01438 484 60 0.000000 + e X1Sigma+    47  0       0       0
4796 117324.52498 484 60 0.000000 + e B1Sigma+    46  0       0       0
4797 51184.957818 492 61 0.000000 - e X1Sigma+    27  0       0       0
4798 52731.377732 492 61 0.000000 - e X1Sigma+    28  0       0       0
4799 53900.600327 492 61 0.000000 - e X1Sigma+    29  0       0       0
4800 55208.984158 492 61 0.000000 - e X1Sigma+    30  0       0       0
4801 55416.335614 492 61 0.000000 - e X1Sigma+    31  0       0       0
4802 56698.538452 492 61 0.000000 - e X1Sigma+    32  0       0       0
4803 57190.639499 492 61 0.000000 - e X1Sigma+    33  0       0       0
4804 57663.957492 492 61 0.000000 - e X1Sigma+    34  0       0       0
4805 58367.891661 492 61 0.000000 - e X1Sigma+    35  0       0       0
4806 59304.067264 492 61 0.000000 - e X1Sigma+    36  0       0       0
4807 60548.556615 492 61 0.000000 - e X1Sigma+    37  0       0       0
4808 62149.105 492 61 0.000000 - e X1Sigma+    38  0       0       0
4809 64185.616794 492 61 0.000000 - e X1Sigma+    39  0       0       0
4810 66761.413212 492 61 0.000000 - e X1Sigma+    40  0       0       0
4811 70009.942077 492 61 0.000000 - e X1Sigma+    41  0       0       0
4812 74106.28485 492 61 0.000000 - e X1Sigma+    42  0       0       0
4813 79286.137096 492 61 0.000000 - e X1Sigma+    43  0       0       0
4814 85875.865818 492 61 0.000000 - e X1Sigma+    44  0       0       0
4815 94343.902769 492 61 0.000000 - e X1Sigma+    45  0       0       0
4816 96213.189951 492 61 0.000000 - e B1Sigma+     0  0       0       0
4817 97115.204875 492 61 0.000000 - e B1Sigma+     1  0       0       0
4818 97981.901545 492 61 0.000000 - e B1Sigma+     2  0       0       0
4819 98815.152944 492 61 0.000000 - e B1Sigma+     3  0       0       0
4820 99616.645274 492 61 0.000000 - e B1Sigma+     4  0       0       0
4821 100387.95699 492 61 0.000000 - e B1Sigma+     5  0       0       0
4822 101130.54875 492 61 0.000000 - e B1Sigma+     6  0       0       0
4823 101845.74492 492 61 0.000000 - e B1Sigma+     7  0       0       0
4824 102534.79181 492 61 0.000000 - e B1Sigma+     8  0       0       0
4825 103198.85701 492 61 0.000000 - e B1Sigma+     9  0       0       0
4826 103839.02946 492 61 0.000000 - e B1Sigma+    10  0       0       0
4827 104456.34963 492 61 0.000000 - e B1Sigma+    11  0       0       0
4828 105051.79966 492 61 0.000000 - e B1Sigma+    12  0       0       0
4829 105412.52544 492 61 0.000000 - e X1Sigma+    46  0       0       0
4830 105626.30424 492 61 0.000000 - e B1Sigma+    13  0       0       0
4831 106180.74967 492 61 0.000000 - e B1Sigma+    14  0       0       0
4832 106715.974 492 61 0.000000 - e B1Sigma+    15  0       0       0
4833 107232.79344 492 61 0.000000 - e B1Sigma+    16  0       0       0
4834 107731.96084 492 61 0.000000 - e B1Sigma+    17  0       0       0
4835 108214.19882 492 61 0.000000 - e B1Sigma+    18  0       0       0
4836 108680.20922 492 61 0.000000 - e B1Sigma+    19  0       0       0
4837 109130.66224 492 61 0.000000 - e B1Sigma+    20  0       0       0
4838 109566.19347 492 61 0.000000 - e B1Sigma+    21  0       0       0
4839 109987.45381 492 61 0.000000 - e B1Sigma+    22  0       0       0
4840 110395.04014 492 61 0.000000 - e B1Sigma+    23  0       0       0
4841 110789.4928 492 61 0.000000 - e B1Sigma+    24  0       0       0
4842 111171.29309 492 61 0.000000 - e B1Sigma+    25  0       0       0
4843 111541.01164 492 61 0.000000 - e B1Sigma+    26  0       0       0
4844 111899.19142 492 61 0.000000 - e B1Sigma+    27  0       0       0
4845 112246.27388 492 61 0.000000 - e B1Sigma+    28  0       0       0
4846 112582.75436 492 61 0.000000 - e B1Sigma+    29  0       0       0
4847 112909.05745 492 61 0.000000 - e B1Sigma+    30  0       0       0
4848 113225.61509 492 61 0.000000 - e B1Sigma+    31  0       0       0
4849 113532.82268 492 61 0.000000 - e B1Sigma+    32  0       0       0
4850 113831.06664 492 61 0.000000 - e B1Sigma+    33  0       0       0
4851 114120.71062 492 61 0.000000 - e B1Sigma+    34  0       0       0
4852 114402.11769 492 61 0.000000 - e B1Sigma+    35  0       0       0
4853 114675.68808 492 61 0.000000 - e B1Sigma+    36  0       0       0
4854 114941.89057 492 61 0.000000 - e B1Sigma+    37  0       0       0
4855 115201.05204 492 61 0.000000 - e B1Sigma+    38  0       0       0
4856 115453.06414 492 61 0.000000 - e B1Sigma+    39  0       0       0
4857 115697.85206 492 61 0.000000 - e B1Sigma+    40  0       0       0
4858 115936.18199 492 61 0.000000 - e B1Sigma+    41  0       0       0
4859 116168.39791 492 61 0.000000 - e B1Sigma+    42  0       0       0
4860 116397.21453 492 61 0.000000 - e B1Sigma+    43  0       0       0
4861 116656.76793 492 61 0.000000 - e B1Sigma+    44  0       0       0
4862 117024.65439 492 61 0.000000 - e B1Sigma+    45  0       0       0
4863 117563.26969 492 61 0.000000 - e B1Sigma+    46  0       0       0
4864 51308.221962 500 62 0.000000 + e X1Sigma+    27  0       0       0
4865 52905.210487 500 62 0.000000 + e X1Sigma+    28  0       0       0
4866 55012.837328 500 62 0.000000 + e X1Sigma+    29  0       0       0
4867 55472.753526 500 62 0.000000 + e X1Sigma+    30  0       0       0
4868 56439.071736 500 62 0.000000 + e X1Sigma+    31  0       0       0
4869 57537.615273 500 62 0.000000 + e X1Sigma+    32  0       0       0
4870 57629.71465 500 62 0.000000 + e X1Sigma+    33  0       0       0
4871 58381.839042 500 62 0.000000 + e X1Sigma+    34  0       0       0
4872 59111.853653 500 62 0.000000 + e X1Sigma+    35  0       0       0
4873 60143.676405 500 62 0.000000 + e X1Sigma+    36  0       0       0
4874 61483.277727 500 62 0.000000 + e X1Sigma+    37  0       0       0
4875 63191.03097 500 62 0.000000 + e X1Sigma+    38  0       0       0
4876 65349.038505 500 62 0.000000 + e X1Sigma+    39  0       0       0
4877 68062.96821 500 62 0.000000 + e X1Sigma+    40  0       0       0
4878 71469.125116 500 62 0.000000 + e X1Sigma+    41  0       0       0
4879 75746.271877 500 62 0.000000 + e X1Sigma+    42  0       0       0
4880 81135.030532 500 62 0.000000 + e X1Sigma+    43  0       0       0
4881 87968.936463 500 62 0.000000 + e X1Sigma+    44  0       0       0
4882 96571.782274 500 62 0.000000 + e B1Sigma+     0  0       0       0
4883 96725.939254 500 62 0.000000 + e X1Sigma+    45  0       0       0
4884 97464.129819 500 62 0.000000 + e B1Sigma+     1  0       0       0
4885 98321.38913 500 62 0.000000 + e B1Sigma+     2  0       0       0
4886 99145.426691 500 62 0.000000 + e B1Sigma+     3  0       0       0
4887 99937.933035 500 62 0.000000 + e B1Sigma+     4  0       0       0
4888 100700.48106 500 62 0.000000 + e B1Sigma+     5  0       0       0
4889 101434.53052 500 62 0.000000 + e B1Sigma+     6  0       0       0
4890 102141.39542 500 62 0.000000 + e B1Sigma+     7  0       0       0
4891 102822.32508 500 62 0.000000 + e B1Sigma+     8  0       0       0
4892 103478.47783 500 62 0.000000 + e B1Sigma+     9  0       0       0
4893 104110.94601 500 62 0.000000 + e B1Sigma+    10  0       0       0
4894 104720.76264 500 62 0.000000 + e B1Sigma+    11  0       0       0
4895 105308.9107 500 62 0.000000 + e B1Sigma+    12  0       0       0
4896 105876.3101 500 62 0.000000 + e B1Sigma+    13  0       0       0
4897 106423.84318 500 62 0.000000 + e B1Sigma+    14  0       0       0
4898 106952.3516 500 62 0.000000 + e B1Sigma+    15  0       0       0
4899 107462.64377 500 62 0.000000 + e B1Sigma+    16  0       0       0
4900 107955.46467 500 62 0.000000 + e B1Sigma+    17  0       0       0
4901 108143.17965 500 62 0.000000 + e X1Sigma+    46  0       0       0
4902 108431.54208 500 62 0.000000 + e B1Sigma+    18  0       0       0
4903 108891.57137 500 62 0.000000 + e B1Sigma+    19  0       0       0
4904 109336.21997 500 62 0.000000 + e B1Sigma+    20  0       0       0
4905 109766.12514 500 62 0.000000 + e B1Sigma+    21  0       0       0
4906 110181.94331 500 62 0.000000 + e B1Sigma+    22  0       0       0
4907 110584.24616 500 62 0.000000 + e B1Sigma+    23  0       0       0
4908 110973.56677 500 62 0.000000 + e B1Sigma+    24  0       0       0
4909 111350.39419 500 62 0.000000 + e B1Sigma+    25  0       0       0
4910 111715.32373 500 62 0.000000 + e B1Sigma+    26  0       0       0
4911 112068.86106 500 62 0.000000 + e B1Sigma+    27  0       0       0
4912 112411.45244 500 62 0.000000 + e B1Sigma+    28  0       0       0
4913 112743.59685 500 62 0.000000 + e B1Sigma+    29  0       0       0
4914 113065.70213 500 62 0.000000 + e B1Sigma+    30  0       0       0
4915 113378.20634 500 62 0.000000 + e B1Sigma+    31  0       0       0
4916 113681.49334 500 62 0.000000 + e B1Sigma+    32  0       0       0
4917 113975.94872 500 62 0.000000 + e B1Sigma+    33  0       0       0
4918 114261.93089 500 62 0.000000 + e B1Sigma+    34  0       0       0
4919 114539.81514 500 62 0.000000 + e B1Sigma+    35  0       0       0
4920 114810.02653 500 62 0.000000 + e B1Sigma+    36  0       0       0
4921 115073.02668 500 62 0.000000 + e B1Sigma+    37  0       0       0
4922 115329.0117 500 62 0.000000 + e B1Sigma+    38  0       0       0
4923 115577.76272 500 62 0.000000 + e B1Sigma+    39  0       0       0
4924 115819.48529 500 62 0.000000 + e B1Sigma+    40  0       0       0
4925 116055.02122 500 62 0.000000 + e B1Sigma+    41  0       0       0
4926 116284.52145 500 62 0.000000 + e B1Sigma+    42  0       0       0
4927 116517.11042 500 62 0.000000 + e B1Sigma+    43  0       0       0
4928 116805.5806 500 62 0.000000 + e B1Sigma+    44  0       0       0
4929 117223.61817 500 62 0.000000 + e B1Sigma+    45  0       0       0
4930 117822.36333 500 62 0.000000 + e B1Sigma+    46  0       0       0
4931 51433.479005 508 63 0.000000 - e X1Sigma+    27  0       0       0
4932 53081.849739 508 63 0.000000 - e X1Sigma+    28  0       0       0
4933 55740.718935 508 63 0.000000 - e X1Sigma+    29  0       0       0
4934 56104.851527 508 63 0.000000 - e X1Sigma+    30  0       0       0
4935 57432.30415 508 63 0.000000 - e X1Sigma+    31  0       0       0
4936 57941.403893 508 63 0.000000 - e X1Sigma+    32  0       0       0
4937 58442.38793 508 63 0.000000 - e X1Sigma+    33  0       0       0
4938 59077.479273 508 63 0.000000 - e X1Sigma+    34  0       0       0
4939 59899.587728 508 63 0.000000 - e X1Sigma+    35  0       0       0
4940 61018.34499 508 63 0.000000 - e X1Sigma+    36  0       0       0
4941 62452.708089 508 63 0.000000 - e X1Sigma+    37  0       0       0
4942 64267.754081 508 63 0.000000 - e X1Sigma+    38  0       0       0
4943 66547.691286 508 63 0.000000 - e X1Sigma+    39  0       0       0
4944 69400.547036 508 63 0.000000 - e X1Sigma+    40  0       0       0
4945 72965.530173 508 63 0.000000 - e X1Sigma+    41  0       0       0
4946 77425.1437 508 63 0.000000 - e X1Sigma+    42  0       0       0
4947 83024.973263 508 63 0.000000 - e X1Sigma+    43  0       0       0
4948 90105.790737 508 63 0.000000 - e X1Sigma+    44  0       0       0
4949 96932.507352 508 63 0.000000 - e B1Sigma+     0  0       0       0
4950 97814.984423 508 63 0.000000 - e B1Sigma+     1  0       0       0
4951 98662.620601 508 63 0.000000 - e B1Sigma+     2  0       0       0
4952 99155.263813 508 63 0.000000 - e X1Sigma+    45  0       0       0
4953 99477.273427 508 63 0.000000 - e B1Sigma+     3  0       0       0
4954 100260.63704 508 63 0.000000 - e B1Sigma+     4  0       0       0
4955 101014.27768 508 63 0.000000 - e B1Sigma+     5  0       0       0
4956 101739.65087 508 63 0.000000 - e B1Sigma+     6  0       0       0
4957 102438.06217 508 63 0.000000 - e B1Sigma+     7  0       0       0
4958 103110.76131 508 63 0.000000 - e B1Sigma+     8  0       0       0
4959 103758.89742 508 63 0.000000 - e B1Sigma+     9  0       0       0
4960 104383.56559 508 63 0.000000 - e B1Sigma+    10  0       0       0
4961 104985.79157 508 63 0.000000 - e B1Sigma+    11  0       0       0
4962 105566.55651 508 63 0.000000 - e B1Sigma+    12  0       0       0
4963 106126.77774 508 63 0.000000 - e B1Sigma+    13  0       0       0
4964 106667.33159 508 63 0.000000 - e B1Sigma+    14  0       0       0
4965 107189.06388 508 63 0.000000 - e B1Sigma+    15  0       0       0
4966 107692.77241 508 63 0.000000 - e B1Sigma+    16  0       0       0
4967 108179.19715 508 63 0.000000 - e B1Sigma+    17  0       0       0
4968 108649.06859 508 63 0.000000 - e B1Sigma+    18  0       0       0
4969 109103.07694 508 63 0.000000 - e B1Sigma+    19  0       0       0
4970 109541.88439 508 63 0.000000 - e B1Sigma+    20  0       0       0
4971 109966.13641 508 63 0.000000 - e B1Sigma+    21  0       0       0
4972 110376.48225 508 63 0.000000 - e B1Sigma+    22  0       0       0
4973 110773.47645 508 63 0.000000 - e B1Sigma+    23  0       0       0
4974 110925.51763 508 63 0.000000 - e X1Sigma+    46  0       0       0
4975 111157.63635 508 63 0.000000 - e B1Sigma+    24  0       0       0
4976 111529.48202 508 63 0.000000 - e B1Sigma+    25  0       0       0
4977 111889.60751 508 63 0.000000 - e B1Sigma+    26  0       0       0
4978 112238.48483 508 63 0.000000 - e B1Sigma+    27  0       0       0
4979 112576.58231 508 63 0.000000 - e B1Sigma+    28  0       0       0
4980 112904.3767 508 63 0.000000 - e B1Sigma+    29  0       0       0
4981 113222.28195 508 63 0.000000 - e B1Sigma+    30  0       0       0
4982 113530.72452 508 63 0.000000 - e B1Sigma+    31  0       0       0
4983 113830.08858 508 63 0.000000 - e B1Sigma+    32  0       0       0
4984 114120.75224 508 63 0.000000 - e B1Sigma+    33  0       0       0
4985 114403.075 508 63 0.000000 - e B1Sigma+    34  0       0       0
4986 114677.44682 508 63 0.000000 - e B1Sigma+    35  0       0       0
4987 114944.32201 508 63 0.000000 - e B1Sigma+    36  0       0       0
4988 115204.1128 508 63 0.000000 - e B1Sigma+    37  0       0       0
4989 115456.85143 508 63 0.000000 - e B1Sigma+    38  0       0       0
4990 115702.32703 508 63 0.000000 - e B1Sigma+    39  0       0       0
4991 115941.08374 508 63 0.000000 - e B1Sigma+    40  0       0       0
4992 116173.77604 508 63 0.000000 - e B1Sigma+    41  0       0       0
4993 116401.36358 508 63 0.000000 - e B1Sigma+    42  0       0       0
4994 116645.12386 508 63 0.000000 - e B1Sigma+    43  0       0       0
4995 116971.22966 508 63 0.000000 - e B1Sigma+    44  0       0       0
4996 117441.93103 508 63 0.000000 - e B1Sigma+    45  0       0       0
4997 51560.728694 516 64 0.000000 + e X1Sigma+    27  0       0       0
4998 53261.295392 516 64 0.000000 + e X1Sigma+    28  0       0       0
4999 56012.884813 516 64 0.000000 + e X1Sigma+    29  0       0       0
5000 57173.992989 516 64 0.000000 + e X1Sigma+    30  0       0       0
5001 58319.081867 516 64 0.000000 + e X1Sigma+    31  0       0       0
5002 58394.310588 516 64 0.000000 + e X1Sigma+    32  0       0       0
5003 59195.716837 516 64 0.000000 + e X1Sigma+    33  0       0       0
5004 59801.490706 516 64 0.000000 + e X1Sigma+    34  0       0       0
5005 60723.328058 516 64 0.000000 + e X1Sigma+    35  0       0       0
5006 61925.563991 516 64 0.000000 + e X1Sigma+    36  0       0       0
5007 63454.644996 516 64 0.000000 + e X1Sigma+    37  0       0       0
5008 65377.329828 516 64 0.000000 + e X1Sigma+    38  0       0       0
5009 67779.897858 516 64 0.000000 + e X1Sigma+    39  0       0       0
5010 70772.730141 516 64 0.000000 + e X1Sigma+    40  0       0       0
5011 74497.973885 516 64 0.000000 + e X1Sigma+    41  0       0       0
5012 79141.926535 516 64 0.000000 + e X1Sigma+    42  0       0       0
5013 84955.180915 516 64 0.000000 + e X1Sigma+    43  0       0       0
5014 92285.803357 516 64 0.000000 + e X1Sigma+    44  0       0       0
5015 97295.222922 516 64 0.000000 + e B1Sigma+     0  0       0       0
5016 98167.630672 516 64 0.000000 + e B1Sigma+     1  0       0       0
5017 99005.462155 516 64 0.000000 + e B1Sigma+     2  0       0       0
5018 99810.563877 516 64 0.000000 + e B1Sigma+     3  0       0       0
5019 100584.63231 516 64 0.000000 + e B1Sigma+     4  0       0       0
5020 101329.22631 516 64 0.000000 + e B1Sigma+     5  0       0       0
5021 101631.3858 516 64 0.000000 + e X1Sigma+    45  0       0       0
5022 102045.7934 516 64 0.000000 + e B1Sigma+     6  0       0       0
5023 102735.63323 516 64 0.000000 + e B1Sigma+     7  0       0       0
5024 103399.99248 516 64 0.000000 + e B1Sigma+     8  0       0       0
5025 104040.01236 516 64 0.000000 + e B1Sigma+     9  0       0       0
5026 104656.7885 516 64 0.000000 + e B1Sigma+    10  0       0       0
5027 105251.34095 516 64 0.000000 + e B1Sigma+    11  0       0       0
5028 105824.64568 516 64 0.000000 + e B1Sigma+    12  0       0       0
5029 106377.61913 516 64 0.000000 + e B1Sigma+    13  0       0       0
5030 106911.1315 516 64 0.000000 + e B1Sigma+    14  0       0       0
5031 107426.03053 516 64 0.000000 + e B1Sigma+    15  0       0       0
5032 107923.10217 516 64 0.000000 + e B1Sigma+    16  0       0       0
5033 108403.08528 516 64 0.000000 + e B1Sigma+    17  0       0       0
5034 108866.70851 516 64 0.000000 + e B1Sigma+    18  0       0       0
5035 109314.65901 516 64 0.000000 + e B1Sigma+    19  0       0       0
5036 109747.59287 516 64 0.000000 + e B1Sigma+    20  0       0       0
5037 110166.1678 516 64 0.000000 + e B1Sigma+    21  0       0       0
5038 110571.01245 516 64 0.000000 + e B1Sigma+    22  0       0       0
5039 110962.67371 516 64 0.000000 + e B1Sigma+    23  0       0       0
5040 111341.65135 516 64 0.000000 + e B1Sigma+    24  0       0       0
5041 111708.50915 516 64 0.000000 + e B1Sigma+    25  0       0       0
5042 112063.81487 516 64 0.000000 + e B1Sigma+    26  0       0       0
5043 112408.02019 516 64 0.000000 + e B1Sigma+    27  0       0       0
5044 112741.61984 516 64 0.000000 + e B1Sigma+    28  0       0       0
5045 113065.05499 516 64 0.000000 + e B1Sigma+    29  0       0       0
5046 113378.7582 516 64 0.000000 + e B1Sigma+    30  0       0       0
5047 113683.13461 516 64 0.000000 + e B1Sigma+    31  0       0       0
5048 113759.16902 516 64 0.000000 + e X1Sigma+    46  0       0       0
5049 113978.57405 516 64 0.000000 + e B1Sigma+    32  0       0       0
5050 114265.44492 516 64 0.000000 + e B1Sigma+    33  0       0       0
5051 114544.11463 516 64 0.000000 + e B1Sigma+    34  0       0       0
5052 114814.99174 516 64 0.000000 + e B1Sigma+    35  0       0       0
5053 115078.55001 516 64 0.000000 + e B1Sigma+    36  0       0       0
5054 115335.10378 516 64 0.000000 + e B1Sigma+    37  0       0       0
5055 115584.52248 516 64 0.000000 + e B1Sigma+    38  0       0       0
5056 115826.76391 516 64 0.000000 + e B1Sigma+    39  0       0       0
5057 116062.62915 516 64 0.000000 + e B1Sigma+    40  0       0       0
5058 116292.44814 516 64 0.000000 + e B1Sigma+    41  0       0       0
5059 116520.63025 516 64 0.000000 + e B1Sigma+    42  0       0       0
5060 116785.06886 516 64 0.000000 + e B1Sigma+    43  0       0       0
5061 117154.70971 516 64 0.000000 + e B1Sigma+    44  0       0       0
5062 117679.48449 516 64 0.000000 + e B1Sigma+    45  0       0       0
5063 51689.970796 524 65 0.000000 - e X1Sigma+    27  0       0       0
5064 53443.547356 524 65 0.000000 - e X1Sigma+    28  0       0       0
5065 56289.255021 524 65 0.000000 - e X1Sigma+    29  0       0       0
5066 58216.82576 524 65 0.000000 - e X1Sigma+    30  0       0       0
5067 58709.852549 524 65 0.000000 - e X1Sigma+    31  0       0       0
5068 59292.765875 524 65 0.000000 - e X1Sigma+    32  0       0       0
5069 59883.624053 524 65 0.000000 - e X1Sigma+    33  0       0       0
5070 60575.796546 524 65 0.000000 - e X1Sigma+    34  0       0       0
5071 61577.420089 524 65 0.000000 - e X1Sigma+    35  0       0       0
5072 62862.9812 524 65 0.000000 - e X1Sigma+    36  0       0       0
5073 64486.989466 524 65 0.000000 - e X1Sigma+    37  0       0       0
5074 66517.947076 524 65 0.000000 - e X1Sigma+    38  0       0       0
5075 69044.118364 524 65 0.000000 - e X1Sigma+    39  0       0       0
5076 72178.224935 524 65 0.000000 - e X1Sigma+    40  0       0       0
5077 76065.382182 524 65 0.000000 - e X1Sigma+    41  0       0       0
5078 80895.735525 524 65 0.000000 - e X1Sigma+    42  0       0       0
5079 86924.937716 524 65 0.000000 - e X1Sigma+    43  0       0       0
5080 94508.401988 524 65 0.000000 - e X1Sigma+    44  0       0       0
5081 97659.785551 524 65 0.000000 - e B1Sigma+     0  0       0       0
5082 98521.929736 524 65 0.000000 - e B1Sigma+     1  0       0       0
5083 99349.779443 524 65 0.000000 - e B1Sigma+     2  0       0       0
5084 100145.16849 524 65 0.000000 - e B1Sigma+     3  0       0       0
5085 100909.79379 524 65 0.000000 - e B1Sigma+     4  0       0       0
5086 101645.20646 524 65 0.000000 - e B1Sigma+     5  0       0       0
5087 102352.84201 524 65 0.000000 - e B1Sigma+     6  0       0       0
5088 103033.99702 524 65 0.000000 - e B1Sigma+     7  0       0       0
5089 103689.91106 524 65 0.000000 - e B1Sigma+     8  0       0       0
5090 104153.85324 524 65 0.000000 - e X1Sigma+    45  0       0       0
5091 104321.71979 524 65 0.000000 - e B1Sigma+     9  0       0       0
5092 104930.51585 524 65 0.000000 - e B1Sigma+    10  0       0       0
5093 105517.31583 524 65 0.000000 - e B1Sigma+    11  0       0       0
5094 106083.08768 524 65 0.000000 - e B1Sigma+    12  0       0       0
5095 106628.74711 524 65 0.000000 - e B1Sigma+    13  0       0       0
5096 107155.16025 524 65 0.000000 - e B1Sigma+    14  0       0       0
5097 107663.17199 524 65 0.000000 - e B1Sigma+    15  0       0       0
5098 108153.55705 524 65 0.000000 - e B1Sigma+    16  0       0       0
5099 108627.05666 524 65 0.000000 - e B1Sigma+    17  0       0       0
5100 109084.39311 524 65 0.000000 - e B1Sigma+    18  0       0       0
5101 109526.25152 524 65 0.000000 - e B1Sigma+    19  0       0       0
5102 109953.28435 524 65 0.000000 - e B1Sigma+    20  0       0       0
5103 110366.1596 524 65 0.000000 - e B1Sigma+    21  0       0       0
5104 110765.47754 524 65 0.000000 - e B1Sigma+    22  0       0       0
5105 111151.78084 524 65 0.000000 - e B1Sigma+    23  0       0       0
5106 111525.56408 524 65 0.000000 - e B1Sigma+    24  0       0       0
5107 111887.42746 524 65 0.000000 - e B1Sigma+    25  0       0       0
5108 112237.89826 524 65 0.000000 - e B1Sigma+    26  0       0       0
5109 112577.4272 524 65 0.000000 - e B1Sigma+    27  0       0       0
5110 112906.52097 524 65 0.000000 - e B1Sigma+    28  0       0       0
5111 113225.59456 524 65 0.000000 - e B1Sigma+    29  0       0       0
5112 113535.09204 524 65 0.000000 - e B1Sigma+    30  0       0       0
5113 113835.40221 524 65 0.000000 - e B1Sigma+    31  0       0       0
5114 114126.91617 524 65 0.000000 - e B1Sigma+    32  0       0       0
5115 114409.99636 524 65 0.000000 - e B1Sigma+    33  0       0       0
5116 114685.02329 524 65 0.000000 - e B1Sigma+    34  0       0       0
5117 114952.43056 524 65 0.000000 - e B1Sigma+    35  0       0       0
5118 115212.68088 524 65 0.000000 - e B1Sigma+    36  0       0       0
5119 115465.94506 524 65 0.000000 - e B1Sigma+    37  0       0       0
5120 115711.99296 524 65 0.000000 - e B1Sigma+    38  0       0       0
5121 115951.09076 524 65 0.000000 - e B1Sigma+    39  0       0       0
5122 116184.07282 524 65 0.000000 - e B1Sigma+    40  0       0       0
5123 116411.31613 524 65 0.000000 - e B1Sigma+    41  0       0       0
5124 116643.79043 524 65 0.000000 - e X1Sigma+    46  0       0       0
5125 116645.34173 524 65 0.000000 - e B1Sigma+    42  0       0       0
5126 116939.77917 524 65 0.000000 - e B1Sigma+    43  0       0       0
5127 117356.36378 524 65 0.000000 - e B1Sigma+    44  0       0       0
5128 117936.06106 524 65 0.000000 - e B1Sigma+    45  0       0       0
5129 51821.205101 532 66 0.000000 + e X1Sigma+    27  0       0       0
5130 53628.605545 532 66 0.000000 + e X1Sigma+    28  0       0       0
5131 56569.832946 532 66 0.000000 + e X1Sigma+    29  0       0       0
5132 59100.462512 532 66 0.000000 + e X1Sigma+    30  0       0       0
5133 59228.762887 532 66 0.000000 + e X1Sigma+    31  0       0       0
5134 60105.910933 532 66 0.000000 + e X1Sigma+    32  0       0       0
5135 60575.442133 532 66 0.000000 + e X1Sigma+    33  0       0       0
5136 61386.136084 532 66 0.000000 + e X1Sigma+    34  0       0       0
5137 62459.052124 532 66 0.000000 + e X1Sigma+    35  0       0       0
5138 63828.289063 532 66 0.000000 + e X1Sigma+    36  0       0       0
5139 65547.778638 532 66 0.000000 + e X1Sigma+    37  0       0       0
5140 67687.940886 532 66 0.000000 + e X1Sigma+    38  0       0       0
5141 70338.951105 532 66 0.000000 + e X1Sigma+    39  0       0       0
5142 73615.860485 532 66 0.000000 + e X1Sigma+    40  0       0       0
5143 77666.783033 532 66 0.000000 + e X1Sigma+    41  0       0       0
5144 82685.767987 532 66 0.000000 + e X1Sigma+    42  0       0       0
5145 88933.590909 532 66 0.000000 + e X1Sigma+    43  0       0       0
5146 96773.062681 532 66 0.000000 + e X1Sigma+    44  0       0       0
5147 98026.050622 532 66 0.000000 + e B1Sigma+     0  0       0       0
5148 98877.741951 532 66 0.000000 + e B1Sigma+     1  0       0       0
5149 99695.437569 532 66 0.000000 + e B1Sigma+     2  0       0       0
5150 100480.95741 532 66 0.000000 + e B1Sigma+     3  0       0       0
5151 101235.9964 532 66 0.000000 + e B1Sigma+     4  0       0       0
5152 101962.0976 532 66 0.000000 + e B1Sigma+     5  0       0       0
5153 102660.6809 532 66 0.000000 + e B1Sigma+     6  0       0       0
5154 103333.0422 532 66 0.000000 + e B1Sigma+     7  0       0       0
5155 103980.41009 532 66 0.000000 + e B1Sigma+     8  0       0       0
5156 104603.91722 532 66 0.000000 + e B1Sigma+     9  0       0       0
5157 105204.64953 532 66 0.000000 + e B1Sigma+    10  0       0       0
5158 105783.62184 532 66 0.000000 + e B1Sigma+    11  0       0       0
5159 106341.7927 532 66 0.000000 + e B1Sigma+    12  0       0       0
5160 106722.24965 532 66 0.000000 + e X1Sigma+    45  0       0       0
5161 106880.07559 532 66 0.000000 + e B1Sigma+    13  0       0       0
5162 107399.33573 532 66 0.000000 + e B1Sigma+    14  0       0       0
5163 107900.40945 532 66 0.000000 + e B1Sigma+    15  0       0       0
5164 108384.06236 532 66 0.000000 + e B1Sigma+    16  0       0       0
5165 108851.03954 532 66 0.000000 + e B1Sigma+    17  0       0       0
5166 109302.05457 532 66 0.000000 + e B1Sigma+    18  0       0       0
5167 109737.78947 532 66 0.000000 + e B1Sigma+    19  0       0       0
5168 110158.89902 532 66 0.000000 + e B1Sigma+    20  0       0       0
5169 110566.05193 532 66 0.000000 + e B1Sigma+    21  0       0       0
5170 110959.82192 532 66 0.000000 + e B1Sigma+    22  0       0       0
5171 111340.74285 532 66 0.000000 + e B1Sigma+    23  0       0       0
5172 111709.32796 532 66 0.000000 + e B1Sigma+    24  0       0       0
5173 112066.18842 532 66 0.000000 + e B1Sigma+    25  0       0       0
5174 112411.81157 532 66 0.000000 + e B1Sigma+    26  0       0       0
5175 112746.66592 532 66 0.000000 + e B1Sigma+    27  0       0       0
5176 113071.24369 532 66 0.000000 + e B1Sigma+    28  0       0       0
5177 113385.95837 532 66 0.000000 + e B1Sigma+    29  0       0       0
5178 113691.24608 532 66 0.000000 + e B1Sigma+    30  0       0       0
5179 113987.49272 532 66 0.000000 + e B1Sigma+    31  0       0       0
5180 114275.08208 532 66 0.000000 + e B1Sigma+    32  0       0       0
5181 114554.37799 532 66 0.000000 + e B1Sigma+    33  0       0       0
5182 114825.77765 532 66 0.000000 + e B1Sigma+    34  0       0       0
5183 115089.74273 532 66 0.000000 + e B1Sigma+    35  0       0       0
5184 115346.67714 532 66 0.000000 + e B1Sigma+    36  0       0       0
5185 115596.57934 532 66 0.000000 + e B1Sigma+    37  0       0       0
5186 115839.25424 532 66 0.000000 + e B1Sigma+    38  0       0       0
5187 116075.31436 532 66 0.000000 + e B1Sigma+    39  0       0       0
5188 116305.36907 532 66 0.000000 + e B1Sigma+    40  0       0       0
5189 116531.38509 532 66 0.000000 + e B1Sigma+    41  0       0       0
5190 116779.2452 532 66 0.000000 + e B1Sigma+    42  0       0       0
5191 117110.84105 532 66 0.000000 + e B1Sigma+    43  0       0       0
5192 117576.21379 532 66 0.000000 + e B1Sigma+    44  0       0       0
5193 51954.431413 540 67 0.000000 - e X1Sigma+    27  0       0       0
5194 53816.469876 540 67 0.000000 - e X1Sigma+    28  0       0       0
5195 56854.621578 540 67 0.000000 - e X1Sigma+    29  0       0       0
5196 59496.142869 540 67 0.000000 - e X1Sigma+    30  0       0       0
5197 60199.863674 540 67 0.000000 - e X1Sigma+    31  0       0       0
5198 60802.274051 540 67 0.000000 - e X1Sigma+    32  0       0       0
5199 61333.123285 540 67 0.000000 - e X1Sigma+    33  0       0       0
5200 62220.701068 540 67 0.000000 - e X1Sigma+    34  0       0       0
5201 63365.887192 540 67 0.000000 - e X1Sigma+    35  0       0       0
5202 64819.301977 540 67 0.000000 - e X1Sigma+    36  0       0       0
5203 66635.205269 540 67 0.000000 - e X1Sigma+    37  0       0       0
5204 68885.798051 540 67 0.000000 - e X1Sigma+    38  0       0       0
5205 71663.129628 540 67 0.000000 - e X1Sigma+    39  0       0       0
5206 75084.580796 540 67 0.000000 - e X1Sigma+    40  0       0       0
5207 79301.298901 540 67 0.000000 - e X1Sigma+    41  0       0       0
5208 84511.296755 540 67 0.000000 - e X1Sigma+    42  0       0       0
5209 90980.545496 540 67 0.000000 - e X1Sigma+    43  0       0       0
5210 98393.872319 540 67 0.000000 - e B1Sigma+     0  0       0       0
5211 99079.305663 540 67 0.000000 - e X1Sigma+    44  0       0       0
5212 99234.926805 540 67 0.000000 - e B1Sigma+     1  0       0       0
5213 100042.30108 540 67 0.000000 - e B1Sigma+     2  0       0       0
5214 100817.80047 540 67 0.000000 - e B1Sigma+     3  0       0       0
5215 101563.11501 540 67 0.000000 - e B1Sigma+     4  0       0       0
5216 102279.77918 540 67 0.000000 - e B1Sigma+     5  0       0       0
5217 102969.19462 540 67 0.000000 - e B1Sigma+     6  0       0       0
5218 103632.6577 540 67 0.000000 - e B1Sigma+     7  0       0       0
5219 104271.38315 540 67 0.000000 - e B1Sigma+     8  0       0       0
5220 104886.5026 540 67 0.000000 - e B1Sigma+     9  0       0       0
5221 105479.09222 540 67 0.000000 - e B1Sigma+    10  0       0       0
5222 106050.16529 540 67 0.000000 - e B1Sigma+    11  0       0       0
5223 106600.67151 540 67 0.000000 - e B1Sigma+    12  0       0       0
5224 107131.5196 540 67 0.000000 - e B1Sigma+    13  0       0       0
5225 107643.5764 540 67 0.000000 - e B1Sigma+    14  0       0       0
5226 108137.66479 540 67 0.000000 - e B1Sigma+    15  0       0       0
5227 108614.54453 540 67 0.000000 - e B1Sigma+    16  0       0       0
5228 109074.96301 540 67 0.000000 - e B1Sigma+    17  0       0       0
5229 109336.19113 540 67 0.000000 - e X1Sigma+    45  0       0       0
5230 109519.6257 540 67 0.000000 - e B1Sigma+    18  0       0       0
5231 109949.20938 540 67 0.000000 - e B1Sigma+    19  0       0       0
5232 110364.37765 540 67 0.000000 - e B1Sigma+    20  0       0       0
5233 110765.78562 540 67 0.000000 - e B1Sigma+    21  0       0       0
5234 111153.98953 540 67 0.000000 - e B1Sigma+    22  0       0       0
5235 111529.50847 540 67 0.000000 - e B1Sigma+    23  0       0       0
5236 111892.89625 540 67 0.000000 - e B1Sigma+    24  0       0       0
5237 112244.74359 540 67 0.000000 - e B1Sigma+    25  0       0       0
5238 112585.51139 540 67 0.000000 - e B1Sigma+    26  0       0       0
5239 112915.69418 540 67 0.000000 - e B1Sigma+    27  0       0       0
5240 113235.74934 540 67 0.000000 - e B1Sigma+    28  0       0       0
5241 113546.10851 540 67 0.000000 - e B1Sigma+    29  0       0       0
5242 113847.18531 540 67 0.000000 - e B1Sigma+    30  0       0       0
5243 114139.37159 540 67 0.000000 - e B1Sigma+    31  0       0       0
5244 114423.03986 540 67 0.000000 - e B1Sigma+    32  0       0       0
5245 114698.56264 540 67 0.000000 - e B1Sigma+    33  0       0       0
5246 114966.35791 540 67 0.000000 - e B1Sigma+    34  0       0       0
5247 115226.90357 540 67 0.000000 - e B1Sigma+    35  0       0       0
5248 115480.49086 540 67 0.000000 - e B1Sigma+    36  0       0       0
5249 115726.95851 540 67 0.000000 - e B1Sigma+    37  0       0       0
5250 115966.31901 540 67 0.000000 - e B1Sigma+    38  0       0       0
5251 116199.41101 540 67 0.000000 - e B1Sigma+    39  0       0       0
5252 116426.60325 540 67 0.000000 - e B1Sigma+    40  0       0       0
5253 116654.86249 540 67 0.000000 - e B1Sigma+    41  0       0       0
5254 116925.69389 540 67 0.000000 - e B1Sigma+    42  0       0       0
5255 117298.93247 540 67 0.000000 - e B1Sigma+    43  0       0       0
5256 117814.12653 540 67 0.000000 - e B1Sigma+    44  0       0       0
5257 52089.649555 548 68 0.000000 + e X1Sigma+    27  0       0       0
5258 54007.140274 548 68 0.000000 + e X1Sigma+    28  0       0       0
5259 57143.623567 548 68 0.000000 + e X1Sigma+    29  0       0       0
5260 59896.578525 548 68 0.000000 + e X1Sigma+    30  0       0       0
5261 61103.34923 548 68 0.000000 + e X1Sigma+    31  0       0       0
5262 61446.98218 548 68 0.000000 + e X1Sigma+    32  0       0       0
5263 62134.821033 548 68 0.000000 + e X1Sigma+    33  0       0       0
5264 63076.289769 548 68 0.000000 + e X1Sigma+    34  0       0       0
5265 64295.507674 548 68 0.000000 + e X1Sigma+    35  0       0       0
5266 65834.011128 548 68 0.000000 + e X1Sigma+    36  0       0       0
5267 67747.628876 548 68 0.000000 + e X1Sigma+    37  0       0       0
5268 70110.156962 548 68 0.000000 + e X1Sigma+    38  0       0       0
5269 73015.517155 548 68 0.000000 + e X1Sigma+    39  0       0       0
5270 76583.437202 548 68 0.000000 + e X1Sigma+    40  0       0       0
5271 80968.13918 548 68 0.000000 + e X1Sigma+    41  0       0       0
5272 86371.663767 548 68 0.000000 + e X1Sigma+    42  0       0       0
5273 93065.259322 548 68 0.000000 + e X1Sigma+    43  0       0       0
5274 98763.103611 548 68 0.000000 + e B1Sigma+     0  0       0       0
5275 99593.342927 548 68 0.000000 + e B1Sigma+     1  0       0       0
5276 100390.23399 548 68 0.000000 + e B1Sigma+     2  0       0       0
5277 101155.56715 548 68 0.000000 + e B1Sigma+     3  0       0       0
5278 101426.69147 548 68 0.000000 + e X1Sigma+    44  0       0       0
5279 101891.0244 548 68 0.000000 + e B1Sigma+     4  0       0       0
5280 102598.13063 548 68 0.000000 + e B1Sigma+     5  0       0       0
5281 103278.26794 548 68 0.000000 + e B1Sigma+     6  0       0       0
5282 103932.73271 548 68 0.000000 + e B1Sigma+     7  0       0       0
5283 104562.72442 548 68 0.000000 + e B1Sigma+     8  0       0       0
5284 105169.37427 548 68 0.000000 + e B1Sigma+     9  0       0       0
5285 105753.74718 548 68 0.000000 + e B1Sigma+    10  0       0       0
5286 106316.85327 548 68 0.000000 + e B1Sigma+    11  0       0       0
5287 106859.63537 548 68 0.000000 + e B1Sigma+    12  0       0       0
5288 107382.99522 548 68 0.000000 + e B1Sigma+    13  0       0       0
5289 107887.80133 548 68 0.000000 + e B1Sigma+    14  0       0       0
5290 108374.86068 548 68 0.000000 + e B1Sigma+    15  0       0       0
5291 108844.93082 548 68 0.000000 + e B1Sigma+    16  0       0       0
5292 109298.7573 548 68 0.000000 + e B1Sigma+    17  0       0       0
5293 109737.03991 548 68 0.000000 + e B1Sigma+    18  0       0       0
5294 110160.44943 548 68 0.000000 + e B1Sigma+    19  0       0       0
5295 110569.66096 548 68 0.000000 + e B1Sigma+    20  0       0       0
5296 110965.30302 548 68 0.000000 + e B1Sigma+    21  0       0       0
5297 111347.92348 548 68 0.000000 + e B1Sigma+    22  0       0       0
5298 111718.03011 548 68 0.000000 + e B1Sigma+    23  0       0       0
5299 111995.32366 548 68 0.000000 + e X1Sigma+    45  0       0       0
5300 112076.22139 548 68 0.000000 + e B1Sigma+    24  0       0       0
5301 112423.0453 548 68 0.000000 + e B1Sigma+    25  0       0       0
5302 112758.95715 548 68 0.000000 + e B1Sigma+    26  0       0       0
5303 113084.46782 548 68 0.000000 + e B1Sigma+    27  0       0       0
5304 113400.00161 548 68 0.000000 + e B1Sigma+    28  0       0       0
5305 113706.00665 548 68 0.000000 + e B1Sigma+    29  0       0       0
5306 114002.87618 548 68 0.000000 + e B1Sigma+    30  0       0       0
5307 114291.00523 548 68 0.000000 + e B1Sigma+    31  0       0       0
5308 114570.7592 548 68 0.000000 + e B1Sigma+    32  0       0       0
5309 114842.52481 548 68 0.000000 + e B1Sigma+    33  0       0       0
5310 115106.7459 548 68 0.000000 + e B1Sigma+    34  0       0       0
5311 115363.88177 548 68 0.000000 + e B1Sigma+    35  0       0       0
5312 115614.06466 548 68 0.000000 + e B1Sigma+    36  0       0       0
5313 115857.05546 548 68 0.000000 + e B1Sigma+    37  0       0       0
5314 116093.20698 548 68 0.000000 + e B1Sigma+    38  0       0       0
5315 116323.33051 548 68 0.000000 + e B1Sigma+    39  0       0       0
5316 116548.31438 548 68 0.000000 + e B1Sigma+    40  0       0       0
5317 116785.07154 548 68 0.000000 + e B1Sigma+    41  0       0       0
5318 117086.90717 548 68 0.000000 + e B1Sigma+    42  0       0       0
5319 117504.24022 548 68 0.000000 + e B1Sigma+    43  0       0       0
5320 52226.859362 556 69 0.000000 - e X1Sigma+    27  0       0       0
5321 54200.616663 556 69 0.000000 - e X1Sigma+    28  0       0       0
5322 57436.841276 556 69 0.000000 - e X1Sigma+    29  0       0       0
5323 60302.119515 556 69 0.000000 - e X1Sigma+    30  0       0       0
5324 61847.436251 556 69 0.000000 - e X1Sigma+    31  0       0       0
5325 62175.602519 556 69 0.000000 - e X1Sigma+    32  0       0       0
5326 62949.996237 556 69 0.000000 - e X1Sigma+    33  0       0       0
5327 63951.151363 556 69 0.000000 - e X1Sigma+    34  0       0       0
5328 65245.597954 556 69 0.000000 - e X1Sigma+    35  0       0       0
5329 66870.607504 556 69 0.000000 - e X1Sigma+    36  0       0       0
5330 68883.580282 556 69 0.000000 - e X1Sigma+    37  0       0       0
5331 71359.803257 556 69 0.000000 - e X1Sigma+    38  0       0       0
5332 74395.099165 556 69 0.000000 - e X1Sigma+    39  0       0       0
5333 78111.580314 556 69 0.000000 - e X1Sigma+    40  0       0       0
5334 82666.592798 556 69 0.000000 - e X1Sigma+    41  0       0       0
5335 88266.273964 556 69 0.000000 - e X1Sigma+    42  0       0       0
5336 95187.238498 556 69 0.000000 - e X1Sigma+    43  0       0       0
5337 99133.596252 556 69 0.000000 - e B1Sigma+     0  0       0       0
5338 99952.848069 556 69 0.000000 - e B1Sigma+     1  0       0       0
5339 100739.09973 556 69 0.000000 - e B1Sigma+     2  0       0       0
5340 101494.12659 556 69 0.000000 - e B1Sigma+     3  0       0       0
5341 102219.59927 556 69 0.000000 - e B1Sigma+     4  0       0       0
5342 102917.0314 556 69 0.000000 - e B1Sigma+     5  0       0       0
5343 103587.78585 556 69 0.000000 - e B1Sigma+     6  0       0       0
5344 103814.8174 556 69 0.000000 - e X1Sigma+    44  0       0       0
5345 104233.1567 556 69 0.000000 - e B1Sigma+     7  0       0       0
5346 104854.32856 556 69 0.000000 - e B1Sigma+     8  0       0       0
5347 105452.43105 556 69 0.000000 - e B1Sigma+     9  0       0       0
5348 106028.51814 556 69 0.000000 - e B1Sigma+    10  0       0       0
5349 106583.59378 556 69 0.000000 - e B1Sigma+    11  0       0       0
5350 107118.5961 556 69 0.000000 - e B1Sigma+    12  0       0       0
5351 107634.41935 556 69 0.000000 - e B1Sigma+    13  0       0       0
5352 108131.93029 556 69 0.000000 - e B1Sigma+    14  0       0       0
5353 108611.92073 556 69 0.000000 - e B1Sigma+    15  0       0       0
5354 109075.14903 556 69 0.000000 - e B1Sigma+    16  0       0       0
5355 109522.35383 556 69 0.000000 - e B1Sigma+    17  0       0       0
5356 109954.23138 556 69 0.000000 - e B1Sigma+    18  0       0       0
5357 110371.44931 556 69 0.000000 - e B1Sigma+    19  0       0       0
5358 110774.68926 556 69 0.000000 - e B1Sigma+    20  0       0       0
5359 111164.54794 556 69 0.000000 - e B1Sigma+    21  0       0       0
5360 111541.56748 556 69 0.000000 - e B1Sigma+    22  0       0       0
5361 111906.26224 556 69 0.000000 - e B1Sigma+    23  0       0       0
5362 112259.25512 556 69 0.000000 - e B1Sigma+    24  0       0       0
5363 112601.04754 556 69 0.000000 - e B1Sigma+    25  0       0       0
5364 112932.10948 556 69 0.000000 - e B1Sigma+    26  0       0       0
5365 113252.94353 556 69 0.000000 - e B1Sigma+    27  0       0       0
5366 113563.96407 556 69 0.000000 - e B1Sigma+    28  0       0       0
5367 113865.61548 556 69 0.000000 - e B1Sigma+    29  0       0       0
5368 114158.28513 556 69 0.000000 - e B1Sigma+    30  0       0       0
5369 114442.36151 556 69 0.000000 - e B1Sigma+    31  0       0       0
5370 114699.32067 556 69 0.000000 - e X1Sigma+    45  0       0       0
5371 114718.2121 556 69 0.000000 - e B1Sigma+    32  0       0       0
5372 114986.24209 556 69 0.000000 - e B1Sigma+    33  0       0       0
5373 115246.92143 556 69 0.000000 - e B1Sigma+    34  0       0       0
5374 115500.63663 556 69 0.000000 - e B1Sigma+    35  0       0       0
5375 115747.34 556 69 0.000000 - e B1Sigma+    36  0       0       0
5376 115986.86951 556 69 0.000000 - e B1Sigma+    37  0       0       0
5377 116219.92121 556 69 0.000000 - e B1Sigma+    38  0       0       0
5378 116447.06589 556 69 0.000000 - e B1Sigma+    39  0       0       0
5379 116671.9967 556 69 0.000000 - e B1Sigma+    40  0       0       0
5380 116925.56886 556 69 0.000000 - e B1Sigma+    41  0       0       0
5381 117263.99758 556 69 0.000000 - e B1Sigma+    42  0       0       0
5382 117726.71827 556 69 0.000000 - e B1Sigma+    43  0       0       0
5383 52366.060683 564 70 0.000000 + e X1Sigma+    27  0       0       0
5384 54396.898975 564 70 0.000000 + e X1Sigma+    28  0       0       0
5385 57734.276816 564 70 0.000000 + e X1Sigma+    29  0       0       0
5386 60712.893588 564 70 0.000000 + e X1Sigma+    30  0       0       0
5387 62450.505641 564 70 0.000000 + e X1Sigma+    31  0       0       0
5388 62986.98449 564 70 0.000000 + e X1Sigma+    32  0       0       0
5389 63774.401879 564 70 0.000000 + e X1Sigma+    33  0       0       0
5390 64842.785418 564 70 0.000000 + e X1Sigma+    34  0       0       0
5391 66214.079888 564 70 0.000000 + e X1Sigma+    35  0       0       0
5392 67927.490007 564 70 0.000000 + e X1Sigma+    36  0       0       0
5393 70041.760393 564 70 0.000000 + e X1Sigma+    37  0       0       0
5394 72633.662511 564 70 0.000000 + e X1Sigma+    38  0       0       0
5395 75800.97482 564 70 0.000000 + e X1Sigma+    39  0       0       0
5396 79668.251823 564 70 0.000000 + e X1Sigma+    40  0       0       0
5397 84396.021107 564 70 0.000000 + e X1Sigma+    41  0       0       0
5398 90194.58955 564 70 0.000000 + e X1Sigma+    42  0       0       0
5399 97346.033151 564 70 0.000000 + e X1Sigma+    43  0       0       0
5400 99505.200764 564 70 0.000000 + e B1Sigma+     0  0       0       0
5401 100313.2991 564 70 0.000000 + e B1Sigma+     1  0       0       0
5402 101088.76119 564 70 0.000000 + e B1Sigma+     2  0       0       0
5403 101833.34757 564 70 0.000000 + e B1Sigma+     3  0       0       0
5404 102548.71417 564 70 0.000000 + e B1Sigma+     4  0       0       0
5405 103236.36098 564 70 0.000000 + e B1Sigma+     5  0       0       0
5406 103897.63349 564 70 0.000000 + e B1Sigma+     6  0       0       0
5407 104533.81942 564 70 0.000000 + e B1Sigma+     7  0       0       0
5408 105146.09066 564 70 0.000000 + e B1Sigma+     8  0       0       0
5409 105735.57238 564 70 0.000000 + e B1Sigma+     9  0       0       0
5410 106243.31428 564 70 0.000000 + e X1Sigma+    44  0       0       0
5411 106303.30924 564 70 0.000000 + e B1Sigma+    10  0       0       0
5412 106850.29563 564 70 0.000000 + e B1Sigma+    11  0       0       0
5413 107377.46629 564 70 0.000000 + e B1Sigma+    12  0       0       0
5414 107885.70941 564 70 0.000000 + e B1Sigma+    13  0       0       0
5415 108375.88384 564 70 0.000000 + e B1Sigma+    14  0       0       0
5416 108848.76974 564 70 0.000000 + e B1Sigma+    15  0       0       0
5417 109305.12734 564 70 0.000000 + e B1Sigma+    16  0       0       0
5418 109745.68497 564 70 0.000000 + e B1Sigma+    17  0       0       0
5419 110171.13552 564 70 0.000000 + e B1Sigma+    18  0       0       0
5420 110582.14969 564 70 0.000000 + e B1Sigma+    19  0       0       0
5421 110979.40286 564 70 0.000000 + e B1Sigma+    20  0       0       0
5422 111363.46477 564 70 0.000000 + e B1Sigma+    21  0       0       0
5423 111734.86817 564 70 0.000000 + e B1Sigma+    22  0       0       0
5424 112094.15909 564 70 0.000000 + e B1Sigma+    23  0       0       0
5425 112441.9491 564 70 0.000000 + e B1Sigma+    24  0       0       0
5426 112778.70686 564 70 0.000000 + e B1Sigma+    25  0       0       0
5427 113104.9277 564 70 0.000000 + e B1Sigma+    26  0       0       0
5428 113421.0818 564 70 0.000000 + e B1Sigma+    27  0       0       0
5429 113727.59881 564 70 0.000000 + e B1Sigma+    28  0       0       0
5430 114024.89973 564 70 0.000000 + e B1Sigma+    29  0       0       0
5431 114313.37796 564 70 0.000000 + e B1Sigma+    30  0       0       0
5432 114593.40957 564 70 0.000000 + e B1Sigma+    31  0       0       0
5433 114865.37275 564 70 0.000000 + e B1Sigma+    32  0       0       0
5434 115129.69585 564 70 0.000000 + e B1Sigma+    33  0       0       0
5435 115386.85873 564 70 0.000000 + e B1Sigma+    34  0       0       0
5436 115637.11613 564 70 0.000000 + e B1Sigma+    35  0       0       0
5437 115880.27128 564 70 0.000000 + e B1Sigma+    36  0       0       0
5438 116116.42005 564 70 0.000000 + e B1Sigma+    37  0       0       0
5439 116346.43114 564 70 0.000000 + e B1Sigma+    38  0       0       0
5440 116570.871 564 70 0.000000 + e B1Sigma+    39  0       0       0
5441 116800.36636 564 70 0.000000 + e B1Sigma+    40  0       0       0
5442 117079.12826 564 70 0.000000 + e B1Sigma+    41  0       0       0
5443 117447.88069 564 70 0.000000 + e X1Sigma+    45  0       0       0
5444 117457.37502 564 70 0.000000 + e B1Sigma+    42  0       0       0
5445 52507.253379 572 71 0.000000 - e X1Sigma+    27  0       0       0
5446 54595.987144 572 71 0.000000 - e X1Sigma+    28  0       0       0
5447 58035.932083 572 71 0.000000 - e X1Sigma+    29  0       0       0
5448 61128.988921 572 71 0.000000 - e X1Sigma+    30  0       0       0
5449 63018.71153 572 71 0.000000 - e X1Sigma+    31  0       0       0
5450 63785.537007 572 71 0.000000 - e X1Sigma+    32  0       0       0
5451 64609.441485 572 71 0.000000 - e X1Sigma+    33  0       0       0
5452 65748.538131 572 71 0.000000 - e X1Sigma+    34  0       0       0
5453 67199.145997 572 71 0.000000 - e X1Sigma+    35  0       0       0
5454 69003.265142 572 71 0.000000 - e X1Sigma+    36  0       0       0
5455 71221.034163 572 71 0.000000 - e X1Sigma+    37  0       0       0
5456 73930.790948 572 71 0.000000 - e X1Sigma+    38  0       0       0
5457 77232.347764 572 71 0.000000 - e X1Sigma+    39  0       0       0
5458 81252.776411 572 71 0.000000 - e X1Sigma+    40  0       0       0
5459 86155.851167 572 71 0.000000 - e X1Sigma+    41  0       0       0
5460 92156.124658 572 71 0.000000 - e X1Sigma+    42  0       0       0
5461 99541.233501 572 71 0.000000 - e X1Sigma+    43  0       0       0
5462 99877.766449 572 71 0.000000 - e B1Sigma+     0  0       0       0
5463 100674.55202 572 71 0.000000 - e B1Sigma+     1  0       0       0
5464 101439.08073 572 71 0.000000 - e B1Sigma+     2  0       0       0
5465 102173.09852 572 71 0.000000 - e B1Sigma+     3  0       0       0
5466 102878.24348 572 71 0.000000 - e B1Sigma+     4  0       0       0
5467 103555.99897 572 71 0.000000 - e B1Sigma+     5  0       0       0
5468 104207.69607 572 71 0.000000 - e B1Sigma+     6  0       0       0
5469 104834.61101 572 71 0.000000 - e B1Sigma+     7  0       0       0
5470 105437.90617 572 71 0.000000 - e B1Sigma+     8  0       0       0
5471 106018.69832 572 71 0.000000 - e B1Sigma+     9  0       0       0
5472 106578.02492 572 71 0.000000 - e B1Sigma+    10  0       0       0
5473 107116.86833 572 71 0.000000 - e B1Sigma+    11  0       0       0
5474 107636.1595 572 71 0.000000 - e B1Sigma+    12  0       0       0
5475 108136.78314 572 71 0.000000 - e B1Sigma+    13  0       0       0
5476 108619.58337 572 71 0.000000 - e B1Sigma+    14  0       0       0
5477 108711.84351 572 71 0.000000 - e X1Sigma+    44  0       0       0
5478 109085.33361 572 71 0.000000 - e B1Sigma+    15  0       0       0
5479 109534.79454 572 71 0.000000 - e B1Sigma+    16  0       0       0
5480 109968.68372 572 71 0.000000 - e B1Sigma+    17  0       0       0
5481 110387.68945 572 71 0.000000 - e B1Sigma+    18  0       0       0
5482 110792.49143 572 71 0.000000 - e B1Sigma+    19  0       0       0
5483 111183.74293 572 71 0.000000 - e B1Sigma+    20  0       0       0
5484 111561.99735 572 71 0.000000 - e B1Sigma+    21  0       0       0
5485 111927.77671 572 71 0.000000 - e B1Sigma+    22  0       0       0
5486 112281.67327 572 71 0.000000 - e B1Sigma+    23  0       0       0
5487 112624.25546 572 71 0.000000 - e B1Sigma+    24  0       0       0
5488 112955.98261 572 71 0.000000 - e B1Sigma+    25  0       0       0
5489 113277.36866 572 71 0.000000 - e B1Sigma+    26  0       0       0
5490 113588.84698 572 71 0.000000 - e B1Sigma+    27  0       0       0
5491 113890.86726 572 71 0.000000 - e B1Sigma+    28  0       0       0
5492 114183.82585 572 71 0.000000 - e B1Sigma+    29  0       0       0
5493 114468.1207 572 71 0.000000 - e B1Sigma+    30  0       0       0
5494 114744.11975 572 71 0.000000 - e B1Sigma+    31  0       0       0
5495 115012.21746 572 71 0.000000 - e B1Sigma+    32  0       0       0
5496 115272.86917 572 71 0.000000 - e B1Sigma+    33  0       0       0
5497 115526.52374 572 71 0.000000 - e B1Sigma+    34  0       0       0
5498 115773.25968 572 71 0.000000 - e B1Sigma+    35  0       0       0
5499 116012.83887 572 71 0.000000 - e B1Sigma+    36  0       0       0
5500 116245.72721 572 71 0.000000 - e B1Sigma+    37  0       0       0
5501 116472.69854 572 71 0.000000 - e B1Sigma+    38  0       0       0
5502 116695.69275 572 71 0.000000 - e B1Sigma+    39  0       0       0
5503 116936.87448 572 71 0.000000 - e B1Sigma+    40  0       0       0
5504 117247.36365 572 71 0.000000 - e B1Sigma+    41  0       0       0
5505 117667.09758 572 71 0.000000 - e B1Sigma+    42  0       0       0
5506 52650.437321 580 72 0.000000 + e X1Sigma+    27  0       0       0
5507 54797.881106 580 72 0.000000 + e X1Sigma+    28  0       0       0
5508 58341.808783 580 72 0.000000 + e X1Sigma+    29  0       0       0
5509 61550.472002 580 72 0.000000 + e X1Sigma+    30  0       0       0
5510 63579.300866 580 72 0.000000 + e X1Sigma+    31  0       0       0
5511 64556.310002 580 72 0.000000 + e X1Sigma+    32  0       0       0
5512 65453.265058 580 72 0.000000 + e X1Sigma+    33  0       0       0
5513 66666.15155 580 72 0.000000 + e X1Sigma+    34  0       0       0
5514 68199.261683 580 72 0.000000 + e X1Sigma+    35  0       0       0
5515 70096.740153 580 72 0.000000 + e X1Sigma+    36  0       0       0
5516 72420.420884 580 72 0.000000 + e X1Sigma+    37  0       0       0
5517 75250.364996 580 72 0.000000 + e X1Sigma+    38  0       0       0
5518 78688.516733 580 72 0.000000 + e X1Sigma+    39  0       0       0
5519 82864.553933 580 72 0.000000 + e X1Sigma+    40  0       0       0
5520 87945.569442 580 72 0.000000 + e X1Sigma+    41  0       0       0
5521 94150.440411 580 72 0.000000 + e X1Sigma+    42  0       0       0
5522 100251.14138 580 72 0.000000 + e B1Sigma+     0  0       0       0
5523 101036.4619 580 72 0.000000 + e B1Sigma+     1  0       0       0
5524 101772.46625 580 72 0.000000 + e X1Sigma+    43  0       0       0
5525 101789.92015 580 72 0.000000 + e B1Sigma+     2  0       0       0
5526 102513.2475 580 72 0.000000 + e B1Sigma+     3  0       0       0
5527 103208.06135 580 72 0.000000 + e B1Sigma+     4  0       0       0
5528 103875.8251 580 72 0.000000 + e B1Sigma+     5  0       0       0
5529 104517.85881 580 72 0.000000 + e B1Sigma+     6  0       0       0
5530 105135.42203 580 72 0.000000 + e B1Sigma+     7  0       0       0
5531 105729.67078 580 72 0.000000 + e B1Sigma+     8  0       0       0
5532 106301.70964 580 72 0.000000 + e B1Sigma+     9  0       0       0
5533 106852.57012 580 72 0.000000 + e B1Sigma+    10  0       0       0
5534 107383.2219 580 72 0.000000 + e B1Sigma+    11  0       0       0
5535 107894.5904 580 72 0.000000 + e B1Sigma+    12  0       0       0
5536 108387.55856 580 72 0.000000 + e B1Sigma+    13  0       0       0
5537 108862.95105 580 72 0.000000 + e B1Sigma+    14  0       0       0
5538 109321.53924 580 72 0.000000 + e B1Sigma+    15  0       0       0
5539 109764.0804 580 72 0.000000 + e B1Sigma+    16  0       0       0
5540 110191.28353 580 72 0.000000 + e B1Sigma+    17  0       0       0
5541 110603.83206 580 72 0.000000 + e B1Sigma+    18  0       0       0
5542 111002.41498 580 72 0.000000 + e B1Sigma+    19  0       0       0
5543 111220.09434 580 72 0.000000 + e X1Sigma+    44  0       0       0
5544 111387.65217 580 72 0.000000 + e B1Sigma+    20  0       0       0
5545 111760.08924 580 72 0.000000 + e B1Sigma+    21  0       0       0
5546 112120.248 580 72 0.000000 + e B1Sigma+    22  0       0       0
5547 112468.75611 580 72 0.000000 + e B1Sigma+    23  0       0       0
5548 112806.12781 580 72 0.000000 + e B1Sigma+    24  0       0       0
5549 113132.83556 580 72 0.000000 + e B1Sigma+    25  0       0       0
5550 113449.38874 580 72 0.000000 + e B1Sigma+    26  0       0       0
5551 113756.20418 580 72 0.000000 + e B1Sigma+    27  0       0       0
5552 114053.73233 580 72 0.000000 + e B1Sigma+    28  0       0       0
5553 114342.36074 580 72 0.000000 + e B1Sigma+    29  0       0       0
5554 114622.4811 580 72 0.000000 + e B1Sigma+    30  0       0       0
5555 114894.46427 580 72 0.000000 + e B1Sigma+    31  0       0       0
5556 115158.72516 580 72 0.000000 + e B1Sigma+    32  0       0       0
5557 115415.74205 580 72 0.000000 + e B1Sigma+    33  0       0       0
5558 115665.87151 580 72 0.000000 + e B1Sigma+    34  0       0       0
5559 115909.00891 580 72 0.000000 + e B1Sigma+    35  0       0       0
5560 116145.0522 580 72 0.000000 + e B1Sigma+    36  0       0       0
5561 116374.78677 580 72 0.000000 + e B1Sigma+    37  0       0       0
5562 116598.81516 580 72 0.000000 + e B1Sigma+    38  0       0       0
5563 116823.61217 580 72 0.000000 + e B1Sigma+    39  0       0       0
5564 117084.67359 580 72 0.000000 + e B1Sigma+    40  0       0       0
5565 117430.98057 580 72 0.000000 + e B1Sigma+    41  0       0       0
5566 117893.06236 580 72 0.000000 + e B1Sigma+    42  0       0       0
5567 52795.61239 588 73 0.000000 - e X1Sigma+    27  0       0       0
5568 55002.580804 588 73 0.000000 - e X1Sigma+    28  0       0       0
5569 58651.908458 588 73 0.000000 - e X1Sigma+    29  0       0       0
5570 61977.395139 588 73 0.000000 - e X1Sigma+    30  0       0       0
5571 64139.24979 588 73 0.000000 - e X1Sigma+    31  0       0       0
5572 65305.056672 588 73 0.000000 - e X1Sigma+    32  0       0       0
5573 66302.047883 588 73 0.000000 - e X1Sigma+    33  0       0       0
5574 67593.856714 588 73 0.000000 - e X1Sigma+    34  0       0       0
5575 69213.159473 588 73 0.000000 - e X1Sigma+    35  0       0       0
5576 71206.910966 588 73 0.000000 - e X1Sigma+    36  0       0       0
5577 73639.081966 588 73 0.000000 - e X1Sigma+    37  0       0       0
5578 76591.670269 588 73 0.000000 - e X1Sigma+    38  0       0       0
5579 80168.866297 588 73 0.000000 - e X1Sigma+    39  0       0       0
5580 84503.051993 588 73 0.000000 - e X1Sigma+    40  0       0       0
5581 89764.715959 588 73 0.000000 - e X1Sigma+    41  0       0       0
5582 96177.14039 588 73 0.000000 - e X1Sigma+    42  0       0       0
5583 100625.17243 588 73 0.000000 - e B1Sigma+     0  0       0       0
5584 101398.88298 588 73 0.000000 - e B1Sigma+     1  0       0       0
5585 102141.14071 588 73 0.000000 - e B1Sigma+     2  0       0       0
5586 102853.66226 588 73 0.000000 - e B1Sigma+     3  0       0       0
5587 103538.04169 588 73 0.000000 - e B1Sigma+     4  0       0       0
5588 104039.39125 588 73 0.000000 - e X1Sigma+    43  0       0       0
5589 104195.71929 588 73 0.000000 - e B1Sigma+     5  0       0       0
5590 104828.00698 588 73 0.000000 - e B1Sigma+     6  0       0       0
5591 105436.14344 588 73 0.000000 - e B1Sigma+     7  0       0       0
5592 106021.28047 588 73 0.000000 - e B1Sigma+     8  0       0       0
5593 106584.5077 588 73 0.000000 - e B1Sigma+     9  0       0       0
5594 107126.85039 588 73 0.000000 - e B1Sigma+    10  0       0       0
5595 107649.26675 588 73 0.000000 - e B1Sigma+    11  0       0       0
5596 108152.67466 588 73 0.000000 - e B1Sigma+    12  0       0       0
5597 108637.95414 588 73 0.000000 - e B1Sigma+    13  0       0       0
5598 109105.90995 588 73 0.000000 - e B1Sigma+    14  0       0       0
5599 109557.31415 588 73 0.000000 - e B1Sigma+    15  0       0       0
5600 109992.91589 588 73 0.000000 - e B1Sigma+    16  0       0       0
[truncated: 2,292,518 more chars]
