# Supplementary material for: First Principles Rovibronic Absorption Spectra of HF Molecule
Source: J Comput Chem. 2026 Feb 24;47(6):e70317. doi: 10.1002/jcc.70317 (PMC12930379; doi:10.1002/jcc.70317)
Supplement: Supplementary file 1 — Figure S1: The initial and fitted/interpolated transition dipole moment curves for the B–X and C–X transitions. [file JCC-47-0-s001.zip › B-X/B-X.states]

           1     0.000000      4       0      0.000000 + e X1Sigma+     0  0       0       0
           2  3962.680813      4       0      0.000000 + e X1Sigma+     1  0       0       0
           3  7752.389745      4       0      0.000000 + e X1Sigma+     2  0       0       0
           4 11374.934093      4       0      0.000000 + e X1Sigma+     3  0       0       0
           5 14833.323082      4       0      0.000000 + e X1Sigma+     4  0       0       0
           6 18132.921105      4       0      0.000000 + e X1Sigma+     5  0       0       0
           7 21275.947865      4       0      0.000000 + e X1Sigma+     6  0       0       0
           8 24264.379524      4       0      0.000000 + e X1Sigma+     7  0       0       0
           9 27100.072567      4       0      0.000000 + e X1Sigma+     8  0       0       0
          10 29783.464318      4       0      0.000000 + e X1Sigma+     9  0       0       0
          11 32313.882249      4       0      0.000000 + e X1Sigma+    10  0       0       0
          12 34689.212748      4       0      0.000000 + e X1Sigma+    11  0       0       0
          13 36905.563814      4       0      0.000000 + e X1Sigma+    12  0       0       0
          14 38956.935150      4       0      0.000000 + e X1Sigma+    13  0       0       0
          15 40834.512111      4       0      0.000000 + e X1Sigma+    14  0       0       0
          16 42525.873200      4       0      0.000000 + e X1Sigma+    15  0       0       0
          17 44013.924180      4       0      0.000000 + e X1Sigma+    16  0       0       0
          18 45275.412003      4       0      0.000000 + e X1Sigma+    17  0       0       0
          19 46278.605991      4       0      0.000000 + e X1Sigma+    18  0       0       0
          20 46979.070214      4       0      0.000000 + e X1Sigma+    19  0       0       0
          21 47312.661125      4       0      0.000000 + e X1Sigma+    20  0       0       0
          22 47356.648256      4       0      0.000000 + e X1Sigma+    21  0       0       0
          23 83306.183058      4       0      0.000000 + e B1Sigma+     0  0       0       0
          24 84431.156174      4       0      0.000000 + e B1Sigma+     1  0       0       0
          25 85520.930039      4       0      0.000000 + e B1Sigma+     2  0       0       0
          26 86576.718546      4       0      0.000000 + e B1Sigma+     3  0       0       0
          27 87599.702700      4       0      0.000000 + e B1Sigma+     4  0       0       0
          28 88591.033758      4       0      0.000000 + e B1Sigma+     5  0       0       0
          29 89551.854823      4       0      0.000000 + e B1Sigma+     6  0       0       0
          30 90483.282676      4       0      0.000000 + e B1Sigma+     7  0       0       0
          31 91386.395685      4       0      0.000000 + e B1Sigma+     8  0       0       0
          32 92262.264332      4       0      0.000000 + e B1Sigma+     9  0       0       0
          33 93111.919579      4       0      0.000000 + e B1Sigma+    10  0       0       0
          34 93936.361471      4       0      0.000000 + e B1Sigma+    11  0       0       0
          35 94736.562686      4       0      0.000000 + e B1Sigma+    12  0       0       0
          36 95513.452542      4       0      0.000000 + e B1Sigma+    13  0       0       0
          37 96267.910880      4       0      0.000000 + e B1Sigma+    14  0       0       0
          38 97000.793521      4       0      0.000000 + e B1Sigma+    15  0       0       0
          39 97712.911541      4       0      0.000000 + e B1Sigma+    16  0       0       0
          40 98405.021304      4       0      0.000000 + e B1Sigma+    17  0       0       0
          41 99077.849298      4       0      0.000000 + e B1Sigma+    18  0       0       0
          42 99732.062326      4       0      0.000000 + e B1Sigma+    19  0       0       0
          43 100368.29457      4       0      0.000000 + e B1Sigma+    20  0       0       0
          44 100987.12805      4       0      0.000000 + e B1Sigma+    21  0       0       0
          45 101589.11151      4       0      0.000000 + e B1Sigma+    22  0       0       0
          46 102174.75619      4       0      0.000000 + e B1Sigma+    23  0       0       0
          47 102744.54700      4       0      0.000000 + e B1Sigma+    24  0       0       0
          48 103298.94830      4       0      0.000000 + e B1Sigma+    25  0       0       0
          49 103838.41746      4       0      0.000000 + e B1Sigma+    26  0       0       0
          50 104363.37692      4       0      0.000000 + e B1Sigma+    27  0       0       0
          51 104874.23903      4       0      0.000000 + e B1Sigma+    28  0       0       0
          52 105371.41298      4       0      0.000000 + e B1Sigma+    29  0       0       0
          53 105855.28929      4       0      0.000000 + e B1Sigma+    30  0       0       0
          54 106326.25711      4       0      0.000000 + e B1Sigma+    31  0       0       0
          55 106784.67163      4       0      0.000000 + e B1Sigma+    32  0       0       0
          56 107230.91378      4       0      0.000000 + e B1Sigma+    33  0       0       0
          57 107665.34692      4       0      0.000000 + e B1Sigma+    34  0       0       0
          58 108088.31580      4       0      0.000000 + e B1Sigma+    35  0       0       0
          59 108500.13987      4       0      0.000000 + e B1Sigma+    36  0       0       0
          60 108901.10272      4       0      0.000000 + e B1Sigma+    37  0       0       0
          61 109291.53292      4       0      0.000000 + e B1Sigma+    38  0       0       0
          62 109671.78999      4       0      0.000000 + e B1Sigma+    39  0       0       0
          63 110042.16525      4       0      0.000000 + e B1Sigma+    40  0       0       0
          64 110402.94757      4       0      0.000000 + e B1Sigma+    41  0       0       0
          65 110754.45231      4       0      0.000000 + e B1Sigma+    42  0       0       0
          66 111096.94764      4       0      0.000000 + e B1Sigma+    43  0       0       0
          67 111430.71724      4       0      0.000000 + e B1Sigma+    44  0       0       0
          68 111756.02944      4       0      0.000000 + e B1Sigma+    45  0       0       0
          69 112073.14223      4       0      0.000000 + e B1Sigma+    46  0       0       0
          70 112382.31153      4       0      0.000000 + e B1Sigma+    47  0       0       0
          71 112683.77967      4       0      0.000000 + e B1Sigma+    48  0       0       0
          72 112977.79133      4       0      0.000000 + e B1Sigma+    49  0       0       0
          73 113264.61141      4       0      0.000000 + e B1Sigma+    50  0       0       0
          74 113544.55820      4       0      0.000000 + e B1Sigma+    51  0       0       0
          75 113817.95192      4       0      0.000000 + e B1Sigma+    52  0       0       0
          76 114084.89848      4       0      0.000000 + e B1Sigma+    53  0       0       0
          77 114345.21291      4       0      0.000000 + e B1Sigma+    54  0       0       0
          78 114599.00595      4       0      0.000000 + e B1Sigma+    55  0       0       0
          79 114846.94841      4       0      0.000000 + e B1Sigma+    56  0       0       0
          80 115089.08904      4       0      0.000000 + e B1Sigma+    57  0       0       0
          81 115325.33640      4       0      0.000000 + e B1Sigma+    58  0       0       0
          82 115556.27705      4       0      0.000000 + e B1Sigma+    59  0       0       0
          83    41.110801     12       1      0.000000 - e X1Sigma+     0  0       0       0
          84  4002.249695     12       1      0.000000 - e X1Sigma+     1  0       0       0
          85  7790.449670     12       1      0.000000 - e X1Sigma+     2  0       0       0
          86 11411.530265     12       1      0.000000 - e X1Sigma+     3  0       0       0
          87 14868.483823     12       1      0.000000 - e X1Sigma+     4  0       0       0
          88 18166.669881     12       1      0.000000 - e X1Sigma+     5  0       0       0
          89 21308.316499     12       1      0.000000 - e X1Sigma+     6  0       0       0
          90 24295.384585     12       1      0.000000 - e X1Sigma+     7  0       0       0
          91 27129.721931     12       1      0.000000 - e X1Sigma+     8  0       0       0
          92 29811.762450     12       1      0.000000 - e X1Sigma+     9  0       0       0
          93 32340.822244     12       1      0.000000 - e X1Sigma+    10  0       0       0
          94 34714.773532     12       1      0.000000 - e X1Sigma+    11  0       0       0
          95 36929.708407     12       1      0.000000 - e X1Sigma+    12  0       0       0
          96 38979.603618     12       1      0.000000 - e X1Sigma+    13  0       0       0
          97 40855.613464     12       1      0.000000 - e X1Sigma+    14  0       0       0
          98 42545.274891     12       1      0.000000 - e X1Sigma+    15  0       0       0
          99 44031.434969     12       1      0.000000 - e X1Sigma+    16  0       0       0
         100 45290.751676     12       1      0.000000 - e X1Sigma+    17  0       0       0
         101 46291.339365     12       1      0.000000 - e X1Sigma+    18  0       0       0
         102 46988.489848     12       1      0.000000 - e X1Sigma+    19  0       0       0
         103 47315.958353     12       1      0.000000 - e X1Sigma+    20  0       0       0
         104 47358.418407     12       1      0.000000 - e X1Sigma+    21  0       0       0
         105 83314.224269     12       1      0.000000 - e B1Sigma+     0  0       0       0
         106 84439.160236     12       1      0.000000 - e B1Sigma+     1  0       0       0
         107 85528.895808     12       1      0.000000 - e B1Sigma+     2  0       0       0
         108 86584.645488     12       1      0.000000 - e B1Sigma+     3  0       0       0
         109 87607.590747     12       1      0.000000 - e B1Sigma+     4  0       0       0
         110 88598.883241     12       1      0.000000 - e B1Sigma+     5  0       0       0
         111 89559.666358     12       1      0.000000 - e B1Sigma+     6  0       0       0
         112 90491.056874     12       1      0.000000 - e B1Sigma+     7  0       0       0
         113 91394.133110     12       1      0.000000 - e B1Sigma+     8  0       0       0
         114 92269.965422     12       1      0.000000 - e B1Sigma+     9  0       0       0
         115 93119.584458     12       1      0.000000 - e B1Sigma+    10  0       0       0
         116 93943.990001     12       1      0.000000 - e B1Sigma+    11  0       0       0
         117 94744.154324     12       1      0.000000 - e B1Sigma+    12  0       0       0
         118 95521.006188     12       1      0.000000 - e B1Sigma+    13  0       0       0
         119 96275.424918     12       1      0.000000 - e B1Sigma+    14  0       0       0
         120 97008.265949     12       1      0.000000 - e B1Sigma+    15  0       0       0
         121 97720.339788     12       1      0.000000 - e B1Sigma+    16  0       0       0
         122 98412.402570     12       1      0.000000 - e B1Sigma+    17  0       0       0
         123 99085.180542     12       1      0.000000 - e B1Sigma+    18  0       0       0
         124 99739.340520     12       1      0.000000 - e B1Sigma+    19  0       0       0
         125 100375.51676     12       1      0.000000 - e B1Sigma+    20  0       0       0
         126 100994.29150     12       1      0.000000 - e B1Sigma+    21  0       0       0
         127 101596.21378     12       1      0.000000 - e B1Sigma+    22  0       0       0
         128 102181.79504     12       1      0.000000 - e B1Sigma+    23  0       0       0
         129 102751.52046     12       1      0.000000 - e B1Sigma+    24  0       0       0
         130 103305.85469     12       1      0.000000 - e B1Sigma+    25  0       0       0
         131 103845.25508     12       1      0.000000 - e B1Sigma+    26  0       0       0
         132 104370.14410     12       1      0.000000 - e B1Sigma+    27  0       0       0
         133 104880.93422     12       1      0.000000 - e B1Sigma+    28  0       0       0
         134 105378.03469     12       1      0.000000 - e B1Sigma+    29  0       0       0
         135 105861.83623     12       1      0.000000 - e B1Sigma+    30  0       0       0
         136 106332.72803     12       1      0.000000 - e B1Sigma+    31  0       0       0
         137 106791.06542     12       1      0.000000 - e B1Sigma+    32  0       0       0
         138 107237.23005     12       1      0.000000 - e B1Sigma+    33  0       0       0
         139 107671.58490     12       1      0.000000 - e B1Sigma+    34  0       0       0
         140 108094.47518     12       1      0.000000 - e B1Sigma+    35  0       0       0
         141 108506.21976     12       1      0.000000 - e B1Sigma+    36  0       0       0
         142 108907.10254     12       1      0.000000 - e B1Sigma+    37  0       0       0
         143 109297.45297     12       1      0.000000 - e B1Sigma+    38  0       0       0
         144 109677.63067     12       1      0.000000 - e B1Sigma+    39  0       0       0
         145 110047.92605     12       1      0.000000 - e B1Sigma+    40  0       0       0
         146 110408.62905     12       1      0.000000 - e B1Sigma+    41  0       0       0
         147 110760.05464     12       1      0.000000 - e B1Sigma+    42  0       0       0
         148 111102.47122     12       1      0.000000 - e B1Sigma+    43  0       0       0
         149 111436.16266     12       1      0.000000 - e B1Sigma+    44  0       0       0
         150 111761.39714     12       1      0.000000 - e B1Sigma+    45  0       0       0
         151 112078.43299     12       1      0.000000 - e B1Sigma+    46  0       0       0
         152 112387.52597     12       1      0.000000 - e B1Sigma+    47  0       0       0
         153 112688.91873     12       1      0.000000 - e B1Sigma+    48  0       0       0
         154 112982.85604     12       1      0.000000 - e B1Sigma+    49  0       0       0
         155 113269.60380     12       1      0.000000 - e B1Sigma+    50  0       0       0
         156 113549.48125     12       1      0.000000 - e B1Sigma+    51  0       0       0
         157 113822.80785     12       1      0.000000 - e B1Sigma+    52  0       0       0
         158 114089.68460     12       1      0.000000 - e B1Sigma+    53  0       0       0
         159 114349.92506     12       1      0.000000 - e B1Sigma+    54  0       0       0
         160 114603.65177     12       1      0.000000 - e B1Sigma+    55  0       0       0
         161 114851.53773     12       1      0.000000 - e B1Sigma+    56  0       0       0
         162 115093.61936     12       1      0.000000 - e B1Sigma+    57  0       0       0
         163 115329.82469     12       1      0.000000 - e B1Sigma+    58  0       0       0
         164 115560.76407     12       1      0.000000 - e B1Sigma+    59  0       0       0
         165   123.281587     20       2      0.000000 + e X1Sigma+     0  0       0       0
         166  4081.337952     20       2      0.000000 + e X1Sigma+     1  0       0       0
         167  7866.521331     20       2      0.000000 + e X1Sigma+     2  0       0       0
         168 11484.675504     20       2      0.000000 + e X1Sigma+     3  0       0       0
         169 14938.759543     20       2      0.000000 + e X1Sigma+     4  0       0       0
         170 18234.122620     20       2      0.000000 + e X1Sigma+     5  0       0       0
         171 21373.009737     20       2      0.000000 + e X1Sigma+     6  0       0       0
         172 24357.351540     20       2      0.000000 + e X1Sigma+     7  0       0       0
         173 27188.978117     20       2      0.000000 + e X1Sigma+     8  0       0       0
         174 29868.316566     20       2      0.000000 + e X1Sigma+     9  0       0       0
         175 32394.660328     20       2      0.000000 + e X1Sigma+    10  0       0       0
         176 34765.853389     20       2      0.000000 + e X1Sigma+    11  0       0       0
         177 36977.956419     20       2      0.000000 + e X1Sigma+    12  0       0       0
         178 39024.901114     20       2      0.000000 + e X1Sigma+    13  0       0       0
         179 40897.781376     20       2      0.000000 + e X1Sigma+    14  0       0       0
         180 42584.054131     20       2      0.000000 + e X1Sigma+    15  0       0       0
         181 44066.453842     20       2      0.000000 + e X1Sigma+    16  0       0       0
         182 45321.465683     20       2      0.000000 + e X1Sigma+    17  0       0       0
         183 46316.890367     20       2      0.000000 + e X1Sigma+    18  0       0       0
         184 47007.431993     20       2      0.000000 + e X1Sigma+    19  0       0       0
         185 47322.263838     20       2      0.000000 + e X1Sigma+    20  0       0       0
         186 83330.301781     20       2      0.000000 + e B1Sigma+     0  0       0       0
         187 84455.162931     20       2      0.000000 + e B1Sigma+     1  0       0       0
         188 85544.821369     20       2      0.000000 + e B1Sigma+     2  0       0       0
         189 86600.492808     20       2      0.000000 + e B1Sigma+     3  0       0       0
         190 87623.359651     20       2      0.000000 + e B1Sigma+     4  0       0       0
         191 88614.574349     20       2      0.000000 + e B1Sigma+     5  0       0       0
         192 89575.280862     20       2      0.000000 + e B1Sigma+     6  0       0       0
         193 90506.595953     20       2      0.000000 + e B1Sigma+     7  0       0       0
         194 91409.597851     20       2      0.000000 + e B1Sigma+     8  0       0       0
         195 92285.356662     20       2      0.000000 + e B1Sigma+     9  0       0       0
         196 93134.902410     20       2      0.000000 + e B1Sigma+    10  0       0       0
         197 93959.234362     20       2      0.000000 + e B1Sigma+    11  0       0       0
         198 94759.323985     20       2      0.000000 + e B1Sigma+    12  0       0       0
         199 95536.098936     20       2      0.000000 + e B1Sigma+    13  0       0       0
         200 96290.437522     20       2      0.000000 + e B1Sigma+    14  0       0       0
         201 97023.194410     20       2      0.000000 + e B1Sigma+    15  0       0       0
         202 97735.178976     20       2      0.000000 + e B1Sigma+    16  0       0       0
         203 98427.146906     20       2      0.000000 + e B1Sigma+    17  0       0       0
         204 99099.823954     20       2      0.000000 + e B1Sigma+    18  0       0       0
         205 99753.876963     20       2      0.000000 + e B1Sigma+    19  0       0       0
         206 100389.94034     20       2      0.000000 + e B1Sigma+    20  0       0       0
         207 101008.59672     20       2      0.000000 + e B1Sigma+    21  0       0       0
         208 101610.39577     20       2      0.000000 + e B1Sigma+    22  0       0       0
         209 102195.84929     20       2      0.000000 + e B1Sigma+    23  0       0       0
         210 102765.44304     20       2      0.000000 + e B1Sigma+    24  0       0       0
         211 103319.64229     20       2      0.000000 + e B1Sigma+    25  0       0       0
         212 103858.90424     20       2      0.000000 + e B1Sigma+    26  0       0       0
         213 104383.65156     20       2      0.000000 + e B1Sigma+    27  0       0       0
         214 104894.29689     20       2      0.000000 + e B1Sigma+    28  0       0       0
         215 105391.24956     20       2      0.000000 + e B1Sigma+    29  0       0       0
         216 105874.90079     20       2      0.000000 + e B1Sigma+    30  0       0       0
         217 106345.63979     20       2      0.000000 + e B1Sigma+    31  0       0       0
         218 106803.82218     20       2      0.000000 + e B1Sigma+    32  0       0       0
         219 107249.83104     20       2      0.000000 + e B1Sigma+    33  0       0       0
         220 107684.02857     20       2      0.000000 + e B1Sigma+    34  0       0       0
         221 108106.76096     20       2      0.000000 + e B1Sigma+    35  0       0       0
         222 108518.34585     20       2      0.000000 + e B1Sigma+    36  0       0       0
         223 108919.06783     20       2      0.000000 + e B1Sigma+    37  0       0       0
         224 109309.25814     20       2      0.000000 + e B1Sigma+    38  0       0       0
         225 109689.27649     20       2      0.000000 + e B1Sigma+    39  0       0       0
         226 110059.41153     20       2      0.000000 + e B1Sigma+    40  0       0       0
         227 110419.95535     20       2      0.000000 + e B1Sigma+    41  0       0       0
         228 110771.22214     20       2      0.000000 + e B1Sigma+    42  0       0       0
         229 111113.48074     20       2      0.000000 + e B1Sigma+    43  0       0       0
         230 111447.01542     20       2      0.000000 + e B1Sigma+    44  0       0       0
         231 111772.09412     20       2      0.000000 + e B1Sigma+    45  0       0       0
         232 112088.97589     20       2      0.000000 + e B1Sigma+    46  0       0       0
         233 112397.91620     20       2      0.000000 + e B1Sigma+    47  0       0       0
         234 112699.15856     20       2      0.000000 + e B1Sigma+    48  0       0       0
         235 112992.94811     20       2      0.000000 + e B1Sigma+    49  0       0       0
         236 113279.55319     20       2      0.000000 + e B1Sigma+    50  0       0       0
         237 113559.29546     20       2      0.000000 + e B1Sigma+    51  0       0       0
         238 113832.49366     20       2      0.000000 + e B1Sigma+    52  0       0       0
         239 114099.24035     20       2      0.000000 + e B1Sigma+    53  0       0       0
         240 114359.34899     20       2      0.000000 + e B1Sigma+    54  0       0       0
         241 114612.97008     20       2      0.000000 + e B1Sigma+    55  0       0       0
         242 114860.78734     20       2      0.000000 + e B1Sigma+    56  0       0       0
         243 115102.82838     20       2      0.000000 + e B1Sigma+    57  0       0       0
         244 115339.10461     20       2      0.000000 + e B1Sigma+    58  0       0       0
         245 115570.48449     20       2      0.000000 + e B1Sigma+    59  0       0       0
         246   246.410848     28       3      0.000000 - e X1Sigma+     0  0       0       0
         247  4199.846684     28       3      0.000000 - e X1Sigma+     1  0       0       0
         248  7980.508461     28       3      0.000000 - e X1Sigma+     2  0       0       0
         249 11594.275703     28       3      0.000000 - e X1Sigma+     3  0       0       0
         250 15044.058815     28       3      0.000000 - e X1Sigma+     4  0       0       0
         251 18335.189796     28       3      0.000000 - e X1Sigma+     5  0       0       0
         252 21469.939619     28       3      0.000000 - e X1Sigma+     6  0       0       0
         253 24450.194135     28       3      0.000000 - e X1Sigma+     7  0       0       0
         254 27277.756107     28       3      0.000000 - e X1Sigma+     8  0       0       0
         255 29953.042399     28       3      0.000000 - e X1Sigma+     9  0       0       0
         256 32475.312615     28       3      0.000000 - e X1Sigma+    10  0       0       0
         257 34842.368581     28       3      0.000000 - e X1Sigma+    11  0       0       0
         258 37050.224621     28       3      0.000000 - e X1Sigma+    12  0       0       0
         259 39092.746661     28       3      0.000000 - e X1Sigma+    13  0       0       0
         260 40960.941781     28       3      0.000000 - e X1Sigma+    14  0       0       0
         261 42642.153897     28       3      0.000000 - e X1Sigma+    15  0       0       0
         262 44118.960014     28       3      0.000000 - e X1Sigma+    16  0       0       0
         263 45367.599567     28       3      0.000000 - e X1Sigma+    17  0       0       0
         264 46355.396570     28       3      0.000000 - e X1Sigma+    18  0       0       0
         265 47036.066133     28       3      0.000000 - e X1Sigma+    19  0       0       0
         266 47331.058208     28       3      0.000000 - e X1Sigma+    20  0       0       0
         267 47663.828525     28       3      0.000000 - e X1Sigma+    49  0       0       0
         268 83354.405794     28       3      0.000000 - e B1Sigma+     0  0       0       0
         269 84479.153423     28       3      0.000000 - e B1Sigma+     1  0       0       0
         270 85568.694788     28       3      0.000000 - e B1Sigma+     2  0       0       0
         271 86624.247405     28       3      0.000000 - e B1Sigma+     3  0       0       0
         272 87646.995070     28       3      0.000000 - e B1Sigma+     4  0       0       0
         273 88638.091417     28       3      0.000000 - e B1Sigma+     5  0       0       0
         274 89598.681262     28       3      0.000000 - e B1Sigma+     6  0       0       0
         275 90529.881347     28       3      0.000000 - e B1Sigma+     7  0       0       0
         276 91432.769771     28       3      0.000000 - e B1Sigma+     8  0       0       0
         277 92308.416267     28       3      0.000000 - e B1Sigma+     9  0       0       0
         278 93157.849937     28       3      0.000000 - e B1Sigma+    10  0       0       0
         279 93982.069286     28       3      0.000000 - e B1Sigma+    11  0       0       0
         280 94782.044591     28       3      0.000000 - e B1Sigma+    12  0       0       0
         281 95558.701872     28       3      0.000000 - e B1Sigma+    13  0       0       0
         282 96312.917946     28       3      0.000000 - e B1Sigma+    14  0       0       0
         283 97045.546336     28       3      0.000000 - e B1Sigma+    15  0       0       0
         284 97757.394740     28       3      0.000000 - e B1Sigma+    16  0       0       0
         285 98449.218189     28       3      0.000000 - e B1Sigma+    17  0       0       0
         286 99121.741675     28       3      0.000000 - e B1Sigma+    18  0       0       0
         287 99775.632094     28       3      0.000000 - e B1Sigma+    19  0       0       0
         288 100411.52405     28       3      0.000000 - e B1Sigma+    20  0       0       0
         289 101030.00075     28       3      0.000000 - e B1Sigma+    21  0       0       0
         290 101631.61280     28       3      0.000000 - e B1Sigma+    22  0       0       0
         291 102216.87258     28       3      0.000000 - e B1Sigma+    23  0       0       0
         292 102786.26665     28       3      0.000000 - e B1Sigma+    24  0       0       0
         293 103340.26128     28       3      0.000000 - e B1Sigma+    25  0       0       0
         294 103879.31345     28       3      0.000000 - e B1Sigma+    26  0       0       0
         295 104403.84613     28       3      0.000000 - e B1Sigma+    27  0       0       0
         296 104914.27227     28       3      0.000000 - e B1Sigma+    28  0       0       0
         297 105411.00130     28       3      0.000000 - e B1Sigma+    29  0       0       0
         298 105894.42518     28       3      0.000000 - e B1Sigma+    30  0       0       0
         299 106364.93309     28       3      0.000000 - e B1Sigma+    31  0       0       0
         300 106822.88119     28       3      0.000000 - e B1Sigma+    32  0       0       0
         301 107268.65461     28       3      0.000000 - e B1Sigma+    33  0       0       0
         302 107702.61442     28       3      0.000000 - e B1Sigma+    34  0       0       0
         303 108125.10824     28       3      0.000000 - e B1Sigma+    35  0       0       0
         304 108536.45191     28       3      0.000000 - e B1Sigma+    36  0       0       0
         305 108936.93116     28       3      0.000000 - e B1Sigma+    37  0       0       0
         306 109326.87981     28       3      0.000000 - e B1Sigma+    38  0       0       0
         307 109706.65767     28       3      0.000000 - e B1Sigma+    39  0       0       0
         308 110076.55084     28       3      0.000000 - e B1Sigma+    40  0       0       0
         309 110436.85464     28       3      0.000000 - e B1Sigma+    41  0       0       0
         310 110787.88195     28       3      0.000000 - e B1Sigma+    42  0       0       0
         311 111129.90240     28       3      0.000000 - e B1Sigma+    43  0       0       0
         312 111463.20088     28       3      0.000000 - e B1Sigma+    44  0       0       0
         313 111788.04491     28       3      0.000000 - e B1Sigma+    45  0       0       0
         314 112104.69475     28       3      0.000000 - e B1Sigma+    46  0       0       0
         315 112413.40551     28       3      0.000000 - e B1Sigma+    47  0       0       0
         316 112714.42226     28       3      0.000000 - e B1Sigma+    48  0       0       0
         317 113007.99107     28       3      0.000000 - e B1Sigma+    49  0       0       0
         318 113294.38463     28       3      0.000000 - e B1Sigma+    50  0       0       0
         319 113573.92925     28       3      0.000000 - e B1Sigma+    51  0       0       0
         320 113846.94394     28       3      0.000000 - e B1Sigma+    52  0       0       0
         321 114113.51159     28       3      0.000000 - e B1Sigma+    53  0       0       0
         322 114373.45195     28       3      0.000000 - e B1Sigma+    54  0       0       0
         323 114626.96765     28       3      0.000000 - e B1Sigma+    55  0       0       0
         324 114874.77448     28       3      0.000000 - e B1Sigma+    56  0       0       0
         325 115116.93125     28       3      0.000000 - e B1Sigma+    57  0       0       0
         326 115353.71250     28       3      0.000000 - e B1Sigma+    58  0       0       0
         327 115587.24603     28       3      0.000000 - e B1Sigma+    59  0       0       0
         328   410.346608     36       4      0.000000 + e X1Sigma+     0  0       0       0
         329  4357.627825     36       4      0.000000 + e X1Sigma+     1  0       0       0
         330  8132.266947     36       4      0.000000 + e X1Sigma+     2  0       0       0
         331 11740.189966     36       4      0.000000 + e X1Sigma+     3  0       0       0
         332 15184.244743     36       4      0.000000 + e X1Sigma+     4  0       0       0
         333 18469.737387     36       4      0.000000 + e X1Sigma+     5  0       0       0
         334 21598.974431     36       4      0.000000 + e X1Sigma+     6  0       0       0
         335 24573.783183     36       4      0.000000 + e X1Sigma+     7  0       0       0
         336 27395.928550     36       4      0.000000 + e X1Sigma+     8  0       0       0
         337 30065.813638     36       4      0.000000 + e X1Sigma+     9  0       0       0
         338 32582.653145     36       4      0.000000 + e X1Sigma+    10  0       0       0
         339 34944.192834     36       4      0.000000 + e X1Sigma+    11  0       0       0
         340 37146.386224     36       4      0.000000 + e X1Sigma+    12  0       0       0
         341 39183.014069     36       4      0.000000 + e X1Sigma+    13  0       0       0
         342 41044.973253     36       4      0.000000 + e X1Sigma+    14  0       0       0
         343 42719.467978     36       4      0.000000 + e X1Sigma+    15  0       0       0
         344 44188.884460     36       4      0.000000 + e X1Sigma+    16  0       0       0
         345 45429.159576     36       4      0.000000 + e X1Sigma+    17  0       0       0
         346 46406.975251     36       4      0.000000 + e X1Sigma+    18  0       0       0
         347 47074.525504     36       4      0.000000 + e X1Sigma+    19  0       0       0
         348 47341.738752     36       4      0.000000 + e X1Sigma+    20  0       0       0
         349 47671.674258     36       4      0.000000 + e X1Sigma+    49  0       0       0
         350 83386.521639     36       4      0.000000 + e B1Sigma+     0  0       0       0
         351 84511.115504     36       4      0.000000 + e B1Sigma+     1  0       0       0
         352 85600.498224     36       4      0.000000 + e B1Sigma+     2  0       0       0
         353 86655.889705     36       4      0.000000 + e B1Sigma+     3  0       0       0
         354 87678.475582     36       4      0.000000 + e B1Sigma+     4  0       0       0
         355 88669.411061     36       4      0.000000 + e B1Sigma+     5  0       0       0
         356 89629.842089     36       4      0.000000 + e B1Sigma+     6  0       0       0
         357 90560.885377     36       4      0.000000 + e B1Sigma+     7  0       0       0
         358 91463.618868     36       4      0.000000 + e B1Sigma+     8  0       0       0
         359 92339.111803     36       4      0.000000 + e B1Sigma+     9  0       0       0
         360 93188.392075     36       4      0.000000 + e B1Sigma+    10  0       0       0
         361 94012.457201     36       4      0.000000 + e B1Sigma+    11  0       0       0
         362 94812.275903     36       4      0.000000 + e B1Sigma+    12  0       0       0
         363 95588.772056     36       4      0.000000 + e B1Sigma+    13  0       0       0
         364 96342.820552     36       4      0.000000 + e B1Sigma+    14  0       0       0
         365 97075.273417     36       4      0.000000 + e B1Sigma+    15  0       0       0
         366 97786.936131     36       4      0.000000 + e B1Sigma+    16  0       0       0
         367 98478.562896     36       4      0.000000 + e B1Sigma+    17  0       0       0
         368 99150.877650     36       4      0.000000 + e B1Sigma+    18  0       0       0
         369 99804.547374     36       4      0.000000 + e B1Sigma+    19  0       0       0
         370 100440.20686     36       4      0.000000 + e B1Sigma+    20  0       0       0
         371 101058.44013     36       4      0.000000 + e B1Sigma+    21  0       0       0
         372 101659.79894     36       4      0.000000 + e B1Sigma+    22  0       0       0
         373 102244.79646     36       4      0.000000 + e B1Sigma+    23  0       0       0
         374 102813.92037     36       4      0.000000 + e B1Sigma+    24  0       0       0
         375 103367.63829     36       4      0.000000 + e B1Sigma+    25  0       0       0
         376 103906.40692     36       4      0.000000 + e B1Sigma+    26  0       0       0
         377 104430.64967     36       4      0.000000 + e B1Sigma+    27  0       0       0
         378 104940.77994     36       4      0.000000 + e B1Sigma+    28  0       0       0
         379 105437.20726     36       4      0.000000 + e B1Sigma+    29  0       0       0
         380 105920.32462     36       4      0.000000 + e B1Sigma+    30  0       0       0
         381 106390.52104     36       4      0.000000 + e B1Sigma+    31  0       0       0
         382 106848.15358     36       4      0.000000 + e B1Sigma+    32  0       0       0
         383 107293.60990     36       4      0.000000 + e B1Sigma+    33  0       0       0
         384 107727.24967     36       4      0.000000 + e B1Sigma+    34  0       0       0
         385 108149.42233     36       4      0.000000 + e B1Sigma+    35  0       0       0
         386 108560.44136     36       4      0.000000 + e B1Sigma+    36  0       0       0
         387 108960.59423     36       4      0.000000 + e B1Sigma+    37  0       0       0
         388 109350.21816     36       4      0.000000 + e B1Sigma+    38  0       0       0
         389 109729.67275     36       4      0.000000 + e B1Sigma+    39  0       0       0
         390 110099.24104     36       4      0.000000 + e B1Sigma+    40  0       0       0
         391 110459.22261     36       4      0.000000 + e B1Sigma+    41  0       0       0
         392 110809.92836     36       4      0.000000 + e B1Sigma+    42  0       0       0
         393 111151.62922     36       4      0.000000 + e B1Sigma+    43  0       0       0
         394 111484.61070     36       4      0.000000 + e B1Sigma+    44  0       0       0
         395 111809.13986     36       4      0.000000 + e B1Sigma+    45  0       0       0
         396 112125.47856     36       4      0.000000 + e B1Sigma+    46  0       0       0
         397 112433.88141     36       4      0.000000 + e B1Sigma+    47  0       0       0
         398 112734.59563     36       4      0.000000 + e B1Sigma+    48  0       0       0
         399 113027.86891     36       4      0.000000 + e B1Sigma+    49  0       0       0
         400 113313.98020     36       4      0.000000 + e B1Sigma+    50  0       0       0
         401 113593.26281     36       4      0.000000 + e B1Sigma+    51  0       0       0
         402 113866.03710     36       4      0.000000 + e B1Sigma+    52  0       0       0
         403 114132.37647     36       4      0.000000 + e B1Sigma+    53  0       0       0
         404 114392.11828     36       4      0.000000 + e B1Sigma+    54  0       0       0
         405 114645.54924     36       4      0.000000 + e B1Sigma+    55  0       0       0
         406 114893.45207     36       4      0.000000 + e B1Sigma+    56  0       0       0
         407 115136.00781     36       4      0.000000 + e B1Sigma+    57  0       0       0
         408 115374.13324     36       4      0.000000 + e B1Sigma+    58  0       0       0
         409 115614.66728     36       4      0.000000 + e B1Sigma+    59  0       0       0
         410   614.886785     44       5      0.000000 - e X1Sigma+     0  0       0       0
         411  4554.484476     44       5      0.000000 - e X1Sigma+     1  0       0       0
         412  8321.605165     44       5      0.000000 - e X1Sigma+     2  0       0       0
         413 11922.230915     44       5      0.000000 - e X1Sigma+     3  0       0       0
         414 15359.135248     44       5      0.000000 - e X1Sigma+     4  0       0       0
         415 18637.587183     44       5      0.000000 - e X1Sigma+     5  0       0       0
         416 21759.938987     44       5      0.000000 - e X1Sigma+     6  0       0       0
         417 24727.946802     44       5      0.000000 - e X1Sigma+     7  0       0       0
         418 27543.325977     44       5      0.000000 - e X1Sigma+     8  0       0       0
         419 30206.462069     44       5      0.000000 - e X1Sigma+     9  0       0       0
         420 32716.513839     44       5      0.000000 - e X1Sigma+    10  0       0       0
         421 35071.156821     44       5      0.000000 - e X1Sigma+    11  0       0       0
         422 37266.269232     44       5      0.000000 - e X1Sigma+    12  0       0       0
         423 39295.527673     44       5      0.000000 - e X1Sigma+    13  0       0       0
         424 41149.697114     44       5      0.000000 - e X1Sigma+    14  0       0       0
         425 42815.819738     44       5      0.000000 - e X1Sigma+    15  0       0       0
         426 44276.067457     44       5      0.000000 - e X1Sigma+    16  0       0       0
         427 45506.033717     44       5      0.000000 - e X1Sigma+    17  0       0       0
         428 46471.586746     44       5      0.000000 - e X1Sigma+    18  0       0       0
         429 47122.672384     44       5      0.000000 - e X1Sigma+    19  0       0       0
         430 47353.789325     44       5      0.000000 - e X1Sigma+    20  0       0       0
         431 47689.426848     44       5      0.000000 - e X1Sigma+    49  0       0       0
         432 83426.629825     44       5      0.000000 - e B1Sigma+     0  0       0       0
         433 84551.027644     44       5      0.000000 - e B1Sigma+     1  0       0       0
         434 85640.207997     44       5      0.000000 - e B1Sigma+     2  0       0       0
         435 86695.393743     44       5      0.000000 - e B1Sigma+     3  0       0       0
         436 87717.772796     44       5      0.000000 - e B1Sigma+     4  0       0       0
         437 88708.502311     44       5      0.000000 - e B1Sigma+     5  0       0       0
         438 89668.729638     44       5      0.000000 - e B1Sigma+     6  0       0       0
         439 90599.571447     44       5      0.000000 - e B1Sigma+     7  0       0       0
         440 91502.105515     44       5      0.000000 - e B1Sigma+     8  0       0       0
         441 92377.400467     44       5      0.000000 - e B1Sigma+     9  0       0       0
         442 93226.482723     44       5      0.000000 - e B1Sigma+    10  0       0       0
         443 94050.348615     44       5      0.000000 - e B1Sigma+    11  0       0       0
         444 94849.964963     44       5      0.000000 - e B1Sigma+    12  0       0       0
         445 95626.253022     44       5      0.000000 - e B1Sigma+    13  0       0       0
         446 96380.085379     44       5      0.000000 - e B1Sigma+    14  0       0       0
         447 97112.312229     44       5      0.000000 - e B1Sigma+    15  0       0       0
         448 97823.736316     44       5      0.000000 - e B1Sigma+    16  0       0       0
         449 98515.110874     44       5      0.000000 - e B1Sigma+    17  0       0       0
         450 99187.158466     44       5      0.000000 - e B1Sigma+    18  0       0       0
         451 99840.546210     44       5      0.000000 - e B1Sigma+    19  0       0       0
         452 100475.90905     44       5      0.000000 - e B1Sigma+    20  0       0       0
         453 101093.83197     44       5      0.000000 - e B1Sigma+    21  0       0       0
         454 101694.86817     44       5      0.000000 - e B1Sigma+    22  0       0       0
         455 102279.53181     44       5      0.000000 - e B1Sigma+    23  0       0       0
         456 102848.31195     44       5      0.000000 - e B1Sigma+    24  0       0       0
         457 103401.67800     44       5      0.000000 - e B1Sigma+    25  0       0       0
         458 103940.08627     44       5      0.000000 - e B1Sigma+    26  0       0       0
         459 104463.96082     44       5      0.000000 - e B1Sigma+    27  0       0       0
         460 104973.71571     44       5      0.000000 - e B1Sigma+    28  0       0       0
         461 105469.76052     44       5      0.000000 - e B1Sigma+    29  0       0       0
         462 105952.48955     44       5      0.000000 - e B1Sigma+    30  0       0       0
         463 106422.29151     44       5      0.000000 - e B1Sigma+    31  0       0       0
         464 106879.52476     44       5      0.000000 - e B1Sigma+    32  0       0       0
         465 107324.57992     44       5      0.000000 - e B1Sigma+    33  0       0       0
         466 107757.81502     44       5      0.000000 - e B1Sigma+    34  0       0       0
         467 108179.58162     44       5      0.000000 - e B1Sigma+    35  0       0       0
         468 108590.19036     44       5      0.000000 - e B1Sigma+    36  0       0       0
         469 108989.93118     44       5      0.000000 - e B1Sigma+    37  0       0       0
         470 109379.14548     44       5      0.000000 - e B1Sigma+    38  0       0       0
         471 109758.19210     44       5      0.000000 - e B1Sigma+    39  0       0       0
         472 110127.35079     44       5      0.000000 - e B1Sigma+    40  0       0       0
         473 110486.92635     44       5      0.000000 - e B1Sigma+    41  0       0       0
         474 110837.22687     44       5      0.000000 - e B1Sigma+    42  0       0       0
         475 111178.52518     44       5      0.000000 - e B1Sigma+    43  0       0       0
         476 111511.10737     44       5      0.000000 - e B1Sigma+    44  0       0       0
         477 111835.23989     44       5      0.000000 - e B1Sigma+    45  0       0       0
         478 112151.18641     44       5      0.000000 - e B1Sigma+    46  0       0       0
         479 112459.20076     44       5      0.000000 - e B1Sigma+    47  0       0       0
         480 112759.53252     44       5      0.000000 - e B1Sigma+    48  0       0       0
         481 113052.43122     44       5      0.000000 - e B1Sigma+    49  0       0       0
         482 113338.18324     44       5      0.000000 - e B1Sigma+    50  0       0       0
         483 113617.12989     44       5      0.000000 - e B1Sigma+    51  0       0       0
         484 113889.59168     44       5      0.000000 - e B1Sigma+    52  0       0       0
         485 114155.63091     44       5      0.000000 - e B1Sigma+    53  0       0       0
         486 114415.11431     44       5      0.000000 - e B1Sigma+    54  0       0       0
         487 114668.44253     44       5      0.000000 - e B1Sigma+    55  0       0       0
         488 114916.49571     44       5      0.000000 - e B1Sigma+    56  0       0       0
         489 115159.68644     44       5      0.000000 - e B1Sigma+    57  0       0       0
         490 115400.07151     44       5      0.000000 - e B1Sigma+    58  0       0       0
         491 115659.40159     44       5      0.000000 - e B1Sigma+    59  0       0       0
         492   859.779649     52       6      0.000000 + e X1Sigma+     0  0       0       0
         493  4790.171355     52       6      0.000000 + e X1Sigma+     1  0       0       0
         494  8548.284432     52       6      0.000000 + e X1Sigma+     2  0       0       0
         495 12140.165115     52       6      0.000000 + e X1Sigma+     3  0       0       0
         496 15568.503455     52       6      0.000000 + e X1Sigma+     4  0       0       0
         497 18838.517203     52       6      0.000000 + e X1Sigma+     5  0       0       0
         498 21952.615000     52       6      0.000000 + e X1Sigma+     6  0       0       0
         499 24912.470734     52       6      0.000000 + e X1Sigma+     7  0       0       0
         500 27719.737104     52       6      0.000000 + e X1Sigma+     8  0       0       0
         501 30374.777825     52       6      0.000000 + e X1Sigma+     9  0       0       0
         502 32876.684590     52       6      0.000000 + e X1Sigma+    10  0       0       0
         503 35223.047902     52       6      0.000000 + e X1Sigma+    11  0       0       0
         504 37409.655223     52       6      0.000000 + e X1Sigma+    12  0       0       0
         505 39430.058768     52       6      0.000000 + e X1Sigma+    13  0       0       0
         506 41274.868364     52       6      0.000000 + e X1Sigma+    14  0       0       0
         507 42930.940671     52       6      0.000000 + e X1Sigma+    15  0       0       0
         508 44380.210550     52       6      0.000000 + e X1Sigma+    16  0       0       0
         509 45597.888935     52       6      0.000000 + e X1Sigma+    17  0       0       0
         510 46548.820888     52       6      0.000000 + e X1Sigma+    18  0       0       0
         511 47179.658696     52       6      0.000000 + e X1Sigma+    19  0       0       0
         512 47366.674171     52       6      0.000000 + e X1Sigma+    22  0       0       0
         513 47727.342175     52       6      0.000000 + e X1Sigma+    49  0       0       0
         514 83474.706086     52       6      0.000000 + e B1Sigma+     0  0       0       0
         515 84598.863068     52       6      0.000000 + e B1Sigma+     1  0       0       0
         516 85687.794677     52       6      0.000000 + e B1Sigma+     2  0       0       0
         517 86742.727281     52       6      0.000000 + e B1Sigma+     3  0       0       0
         518 87764.851492     52       6      0.000000 + e B1Sigma+     4  0       0       0
         519 88755.326791     52       6      0.000000 + e B1Sigma+     5  0       0       0
         520 89715.302191     52       6      0.000000 + e B1Sigma+     6  0       0       0
         521 90645.894308     52       6      0.000000 + e B1Sigma+     7  0       0       0
         522 91548.180764     52       6      0.000000 + e B1Sigma+     8  0       0       0
         523 92423.229448     52       6      0.000000 + e B1Sigma+     9  0       0       0
         524 93272.065073     52       6      0.000000 + e B1Sigma+    10  0       0       0
         525 94095.682607     52       6      0.000000 + e B1Sigma+    11  0       0       0
         526 94895.046658     52       6      0.000000 + e B1Sigma+    12  0       0       0
         527 95671.075421     52       6      0.000000 + e B1Sigma+    13  0       0       0
         528 96424.638862     52       6      0.000000 + e B1Sigma+    14  0       0       0
         529 97156.585037     52       6      0.000000 + e B1Sigma+    15  0       0       0
         530 97867.713464     52       6      0.000000 + e B1Sigma+    16  0       0       0
         531 98558.776314     52       6      0.000000 + e B1Sigma+    17  0       0       0
         532 99230.494428     52       6      0.000000 + e B1Sigma+    18  0       0       0
         533 99883.535123     52       6      0.000000 + e B1Sigma+    19  0       0       0
         534 100518.53341     52       6      0.000000 + e B1Sigma+    20  0       0       0
         535 101136.07542     52       6      0.000000 + e B1Sigma+    21  0       0       0
         536 101736.71597     52       6      0.000000 + e B1Sigma+    22  0       0       0
         537 102320.97044     52       6      0.000000 + e B1Sigma+    23  0       0       0
         538 102889.32956     52       6      0.000000 + e B1Sigma+    24  0       0       0
         539 103442.26502     52       6      0.000000 + e B1Sigma+    25  0       0       0
         540 103980.23260     52       6      0.000000 + e B1Sigma+    26  0       0       0
         541 104503.65727     52       6      0.000000 + e B1Sigma+    27  0       0       0
         542 105012.95401     52       6      0.000000 + e B1Sigma+    28  0       0       0
         543 105508.53235     52       6      0.000000 + e B1Sigma+    29  0       0       0
         544 105990.78828     52       6      0.000000 + e B1Sigma+    30  0       0       0
         545 106460.10990     52       6      0.000000 + e B1Sigma+    31  0       0       0
         546 106916.85747     52       6      0.000000 + e B1Sigma+    32  0       0       0
         547 107361.42473     52       6      0.000000 + e B1Sigma+    33  0       0       0
         548 107794.16800     52       6      0.000000 + e B1Sigma+    34  0       0       0
         549 108215.44107     52       6      0.000000 + e B1Sigma+    35  0       0       0
         550 108625.55145     52       6      0.000000 + e B1Sigma+    36  0       0       0
         551 109024.79243     52       6      0.000000 + e B1Sigma+    37  0       0       0
         552 109413.51021     52       6      0.000000 + e B1Sigma+    38  0       0       0
         553 109792.06208     52       6      0.000000 + e B1Sigma+    39  0       0       0
         554 110160.72472     52       6      0.000000 + e B1Sigma+    40  0       0       0
         555 110519.80887     52       6      0.000000 + e B1Sigma+    41  0       0       0
         556 110869.61894     52       6      0.000000 + e B1Sigma+    42  0       0       0
         557 111210.43032     52       6      0.000000 + e B1Sigma+    43  0       0       0
         558 111542.52954     52       6      0.000000 + e B1Sigma+    44  0       0       0
         559 111866.18227     52       6      0.000000 + e B1Sigma+    45  0       0       0
         560 112181.65407     52       6      0.000000 + e B1Sigma+    46  0       0       0
         561 112489.19746     52       6      0.000000 + e B1Sigma+    47  0       0       0
         562 112789.06407     52       6      0.000000 + e B1Sigma+    48  0       0       0
         563 113081.50484     52       6      0.000000 + e B1Sigma+    49  0       0       0
         564 113366.81325     52       6      0.000000 + e B1Sigma+    50  0       0       0
         565 113645.33690     52       6      0.000000 + e B1Sigma+    51  0       0       0
         566 113917.39017     52       6      0.000000 + e B1Sigma+    52  0       0       0
         567 114183.01655     52       6      0.000000 + e B1Sigma+    53  0       0       0
         568 114442.11616     52       6      0.000000 + e B1Sigma+    54  0       0       0
         569 114695.21300     52       6      0.000000 + e B1Sigma+    55  0       0       0
         570 114943.27097     52       6      0.000000 + e B1Sigma+    56  0       0       0
         571 115186.95503     52       6      0.000000 + e B1Sigma+    57  0       0       0
         572 115429.58135     52       6      0.000000 + e B1Sigma+    58  0       0       0
         573 115731.97314     52       6      0.000000 + e B1Sigma+    59  0       0       0
         574  1144.724403     60       7      0.000000 - e X1Sigma+     0  0       0       0
         575  5064.395349     60       7      0.000000 - e X1Sigma+     1  0       0       0
         576  8812.019558     60       7      0.000000 - e X1Sigma+     2  0       0       0
         577 12393.713586     60       7      0.000000 - e X1Sigma+     3  0       0       0
         578 15812.078151     60       7      0.000000 - e X1Sigma+     4  0       0       0
         579 19072.262202     60       7      0.000000 - e X1Sigma+     5  0       0       0
         580 22176.741546     60       7      0.000000 - e X1Sigma+     6  0       0       0
         581 25127.098738     60       7      0.000000 - e X1Sigma+     7  0       0       0
         582 27924.909218     60       7      0.000000 - e X1Sigma+     8  0       0       0
         583 30570.509735     60       7      0.000000 - e X1Sigma+     9  0       0       0
         584 33062.913559     60       7      0.000000 - e X1Sigma+    10  0       0       0
         585 35399.610284     60       7      0.000000 - e X1Sigma+    11  0       0       0
         586 37576.279114     60       7      0.000000 - e X1Sigma+    12  0       0       0
         587 39586.324134     60       7      0.000000 - e X1Sigma+    13  0       0       0
         588 41420.170622     60       7      0.000000 - e X1Sigma+    14  0       0       0
         589 43064.455579     60       7      0.000000 - e X1Sigma+    15  0       0       0
         590 44500.836437     60       7      0.000000 - e X1Sigma+    16  0       0       0
         591 45704.067901     60       7      0.000000 - e X1Sigma+    17  0       0       0
         592 46637.641457     60       7      0.000000 - e X1Sigma+    18  0       0       0
         593 47243.363861     60       7      0.000000 - e X1Sigma+    19  0       0       0
         594 47380.027588     60       7      0.000000 - e X1Sigma+    25  0       0       0
         595 47382.982210     60       7      0.000000 - e X1Sigma+    26  0       0       0
         596 47798.648086     60       7      0.000000 - e X1Sigma+    49  0       0       0
         597 83530.721455     60       7      0.000000 - e B1Sigma+     0  0       0       0
         598 84654.589837     60       7      0.000000 - e B1Sigma+     1  0       0       0
         599 85743.223197     60       7      0.000000 - e B1Sigma+     2  0       0       0
         600 86797.851947     60       7      0.000000 - e B1Sigma+     3  0       0       0
         601 87819.669800     60       7      0.000000 - e B1Sigma+     4  0       0       0
         602 88809.838930     60       7      0.000000 - e B1Sigma+     5  0       0       0
         603 89769.510268     60       7      0.000000 - e B1Sigma+     6  0       0       0
         604 90699.800367     60       7      0.000000 - e B1Sigma+     7  0       0       0
         605 91601.786723     60       7      0.000000 - e B1Sigma+     8  0       0       0
         606 92476.536374     60       7      0.000000 - e B1Sigma+     9  0       0       0
         607 93325.072121     60       7      0.000000 - e B1Sigma+    10  0       0       0
         608 94148.387423     60       7      0.000000 - e B1Sigma+    11  0       0       0
         609 94947.444397     60       7      0.000000 - e B1Sigma+    12  0       0       0
         610 95723.157785     60       7      0.000000 - e B1Sigma+    13  0       0       0
         611 96476.394693     60       7      0.000000 - e B1Sigma+    14  0       0       0
         612 97208.000746     60       7      0.000000 - e B1Sigma+    15  0       0       0
         613 97918.771802     60       7      0.000000 - e B1Sigma+    16  0       0       0
         614 98609.458905     60       7      0.000000 - e B1Sigma+    17  0       0       0
         615 99280.780811     60       7      0.000000 - e B1Sigma+    18  0       0       0
         616 99933.405121     60       7      0.000000 - e B1Sigma+    19  0       0       0
         617 100567.96677     60       7      0.000000 - e B1Sigma+    20  0       0       0
         618 101185.05320     60       7      0.000000 - e B1Sigma+    21  0       0       0
         619 101785.22100     60       7      0.000000 - e B1Sigma+    22  0       0       0
         620 102368.98704     60       7      0.000000 - e B1Sigma+    23  0       0       0
         621 102936.84391     60       7      0.000000 - e B1Sigma+    24  0       0       0
         622 103489.26612     60       7      0.000000 - e B1Sigma+    25  0       0       0
         623 104026.70884     60       7      0.000000 - e B1Sigma+    26  0       0       0
         624 104549.59825     60       7      0.000000 - e B1Sigma+    27  0       0       0
         625 105058.35054     60       7      0.000000 - e B1Sigma+    28  0       0       0
         626 105553.37511     60       7      0.000000 - e B1Sigma+    29  0       0       0
         627 106035.06999     60       7      0.000000 - e B1Sigma+    30  0       0       0
         628 106503.82233     60       7      0.000000 - e B1Sigma+    31  0       0       0
         629 106959.99506     60       7      0.000000 - e B1Sigma+    32  0       0       0
         630 107403.98491     60       7      0.000000 - e B1Sigma+    33  0       0       0
         631 107836.14663     60       7      0.000000 - e B1Sigma+    34  0       0       0
         632 108256.83613     60       7      0.000000 - e B1Sigma+    35  0       0       0
         633 108666.35762     60       7      0.000000 - e B1Sigma+    36  0       0       0
         634 109065.00883     60       7      0.000000 - e B1Sigma+    37  0       0       0
         635 109453.14132     60       7      0.000000 - e B1Sigma+    38  0       0       0
         636 109831.10962     60       7      0.000000 - e B1Sigma+    39  0       0       0
         637 110199.18814     60       7      0.000000 - e B1Sigma+    40  0       0       0
         638 110557.69396     60       7      0.000000 - e B1Sigma+    41  0       0       0
         639 110906.92701     60       7      0.000000 - e B1Sigma+    42  0       0       0
         640 111247.16597     60       7      0.000000 - e B1Sigma+    43  0       0       0
         641 111578.69751     60       7      0.000000 - e B1Sigma+    44  0       0       0
         642 111901.78661     60       7      0.000000 - e B1Sigma+    45  0       0       0
         643 112216.70057     60       7      0.000000 - e B1Sigma+    46  0       0       0
         644 112523.69025     60       7      0.000000 - e B1Sigma+    47  0       0       0
         645 112823.00866     60       7      0.000000 - e B1Sigma+    48  0       0       0
         646 113114.90753     60       7      0.000000 - e B1Sigma+    49  0       0       0
         647 113399.68588     60       7      0.000000 - e B1Sigma+    50  0       0       0
         648 113677.69322     60       7      0.000000 - e B1Sigma+    51  0       0       0
         649 113949.22577     60       7      0.000000 - e B1Sigma+    52  0       0       0
         650 114214.29265     60       7      0.000000 - e B1Sigma+    53  0       0       0
         651 114472.81924     60       7      0.000000 - e B1Sigma+    54  0       0       0
         652 114725.42803     60       7      0.000000 - e B1Sigma+    55  0       0       0
         653 114973.08072     60       7      0.000000 - e B1Sigma+    56  0       0       0
         654 115216.54514     60       7      0.000000 - e B1Sigma+    57  0       0       0
         655 115459.71438     60       7      0.000000 - e B1Sigma+    58  0       0       0
         656 115844.91501     60       7      0.000000 - e B1Sigma+    59  0       0       0
         657  1469.371867     68       8      0.000000 + e X1Sigma+     0  0       0       0
         658  5376.816173     68       8      0.000000 + e X1Sigma+     1  0       0       0
         659  9112.479508     68       8      0.000000 + e X1Sigma+     2  0       0       0
         660 12682.552431     68       8      0.000000 + e X1Sigma+     3  0       0       0
         661 16089.544346     68       8      0.000000 + e X1Sigma+     4  0       0       0
         662 19338.514271     68       8      0.000000 + e X1Sigma+     5  0       0       0
         663 22432.015620     68       8      0.000000 + e X1Sigma+     6  0       0       0
         664 25371.533059     68       8      0.000000 + e X1Sigma+     7  0       0       0
         665 28158.548641     68       8      0.000000 + e X1Sigma+     8  0       0       0
         666 30793.365795     68       8      0.000000 + e X1Sigma+     9  0       0       0
         667 33274.907682     68       8      0.000000 + e X1Sigma+    10  0       0       0
         668 35600.545706     68       8      0.000000 + e X1Sigma+    11  0       0       0
         669 37765.830210     68       8      0.000000 + e X1Sigma+    12  0       0       0
         670 39763.987638     68       8      0.000000 + e X1Sigma+    13  0       0       0
         671 41585.217992     68       8      0.000000 + e X1Sigma+    14  0       0       0
         672 43215.882236     68       8      0.000000 + e X1Sigma+    15  0       0       0
         673 44637.276983     68       8      0.000000 + e X1Sigma+    16  0       0       0
         674 45823.537140     68       8      0.000000 + e X1Sigma+    17  0       0       0
         675 46736.237102     68       8      0.000000 + e X1Sigma+    18  0       0       0
         676 47310.209188     68       8      0.000000 + e X1Sigma+    19  0       0       0
         677 47394.425932     68       8      0.000000 + e X1Sigma+    27  0       0       0
         678 47398.949846     68       8      0.000000 + e X1Sigma+    28  0       0       0
         679 47916.988516     68       8      0.000000 + e X1Sigma+    49  0       0       0
         680 83594.642339     68       8      0.000000 + e B1Sigma+     0  0       0       0
         681 84718.170952     68       8      0.000000 + e B1Sigma+     1  0       0       0
         682 85806.452981     68       8      0.000000 + e B1Sigma+     2  0       0       0
         683 86860.723396     68       8      0.000000 + e B1Sigma+     3  0       0       0
         684 87882.179396     68       8      0.000000 + e B1Sigma+     4  0       0       0
         685 88871.986210     68       8      0.000000 + e B1Sigma+     5  0       0       0
         686 89831.296934     68       8      0.000000 + e B1Sigma+     6  0       0       0
         687 90761.228046     68       8      0.000000 + e B1Sigma+     7  0       0       0
         688 91662.856979     68       8      0.000000 + e B1Sigma+     8  0       0       0
         689 92537.249806     68       8      0.000000 + e B1Sigma+     9  0       0       0
         690 93385.427249     68       8      0.000000 + e B1Sigma+    10  0       0       0
         691 94208.381145     68       8      0.000000 + e B1Sigma+    11  0       0       0
         692 95007.070878     68       8      0.000000 + e B1Sigma+    12  0       0       0
         693 95782.407394     68       8      0.000000 + e B1Sigma+    13  0       0       0
         694 96535.254784     68       8      0.000000 + e B1Sigma+    14  0       0       0
         695 97266.455978     68       8      0.000000 + e B1Sigma+    15  0       0       0
         696 97976.802786     68       8      0.000000 + e B1Sigma+    16  0       0       0
         697 98667.045117     68       8      0.000000 + e B1Sigma+    17  0       0       0
         698 99337.899265     68       8      0.000000 + e B1Sigma+    18  0       0       0
         699 99990.033212     68       8      0.000000 + e B1Sigma+    19  0       0       0
         700 100624.08165     68       8      0.000000 + e B1Sigma+    20  0       0       0
         701 101240.63346     68       8      0.000000 + e B1Sigma+    21  0       0       0
         702 101840.24710     68       8      0.000000 + e B1Sigma+    22  0       0       0
         703 102423.44119     68       8      0.000000 + e B1Sigma+    23  0       0       0
         704 102990.71043     68       8      0.000000 + e B1Sigma+    24  0       0       0
         705 103542.53266     68       8      0.000000 + e B1Sigma+    25  0       0       0
         706 104079.36238     68       8      0.000000 + e B1Sigma+    26  0       0       0
         707 104601.62727     68       8      0.000000 + e B1Sigma+    27  0       0       0
         708 105109.74516     68       8      0.000000 + e B1Sigma+    28  0       0       0
         709 105604.12525     68       8      0.000000 + e B1Sigma+    29  0       0       0
         710 106085.16789     68       8      0.000000 + e B1Sigma+    30  0       0       0
         711 106553.25897     68       8      0.000000 + e B1Sigma+    31  0       0       0
         712 107008.76501     68       8      0.000000 + e B1Sigma+    32  0       0       0
         713 107452.08521     68       8      0.000000 + e B1Sigma+    33  0       0       0
         714 107883.57327     68       8      0.000000 + e B1Sigma+    34  0       0       0
         715 108303.58663     68       8      0.000000 + e B1Sigma+    35  0       0       0
         716 108712.42643     68       8      0.000000 + e B1Sigma+    36  0       0       0
         717 109110.39605     68       8      0.000000 + e B1Sigma+    37  0       0       0
         718 109497.85273     68       8      0.000000 + e B1Sigma+    38  0       0       0
         719 109875.14676     68       8      0.000000 + e B1Sigma+    39  0       0       0
         720 110242.55174     68       8      0.000000 + e B1Sigma+    40  0       0       0
         721 110600.39099     68       8      0.000000 + e B1Sigma+    41  0       0       0
         722 110948.95941     68       8      0.000000 + e B1Sigma+    42  0       0       0
         723 111288.53962     68       8      0.000000 + e B1Sigma+    43  0       0       0
         724 111619.41819     68       8      0.000000 + e B1Sigma+    44  0       0       0
         725 111941.85970     68       8      0.000000 + e B1Sigma+    45  0       0       0
         726 112256.13305     68       8      0.000000 + e B1Sigma+    46  0       0       0
         727 112562.48767     68       8      0.000000 + e B1Sigma+    47  0       0       0
         728 112861.17747     68       8      0.000000 + e B1Sigma+    48  0       0       0
         729 113152.45524     68       8      0.000000 + e B1Sigma+    49  0       0       0
         730 113436.62442     68       8      0.000000 + e B1Sigma+    50  0       0       0
         731 113714.03163     68       8      0.000000 + e B1Sigma+    51  0       0       0
         732 113984.94052     68       8      0.000000 + e B1Sigma+    52  0       0       0
         733 114249.30770     68       8      0.000000 + e B1Sigma+    53  0       0       0
         734 114507.06964     68       8      0.000000 + e B1Sigma+    54  0       0       0
         735 114758.89532     68       8      0.000000 + e B1Sigma+    55  0       0       0
         736 115005.60694     68       8      0.000000 + e B1Sigma+    56  0       0       0
         737 115247.82535     68       8      0.000000 + e B1Sigma+    57  0       0       0
         738 115489.01553     68       8      0.000000 + e B1Sigma+    58  0       0       0
         739 116008.30008     68       8      0.000000 + e B1Sigma+    59  0       0       0
         740  1833.325271     76       9      0.000000 - e X1Sigma+     0  0       0       0
         741  5727.047127     76       9      0.000000 - e X1Sigma+     1  0       0       0
         742  9449.288152     76       9      0.000000 - e X1Sigma+     2  0       0       0
         743 13006.313558     76       9      0.000000 - e X1Sigma+     3  0       0       0
         744 16400.543893     76       9      0.000000 - e X1Sigma+     4  0       0       0
         745 19636.923518     76       9      0.000000 - e X1Sigma+     5  0       0       0
         746 22718.092785     76       9      0.000000 - e X1Sigma+     6  0       0       0
         747 25645.434971     76       9      0.000000 - e X1Sigma+     7  0       0       0
         748 28420.321257     76       9      0.000000 - e X1Sigma+     8  0       0       0
         749 31043.013720     76       9      0.000000 - e X1Sigma+     9  0       0       0
         750 33512.333339     76       9      0.000000 - e X1Sigma+    10  0       0       0
         751 35825.514547     76       9      0.000000 - e X1Sigma+    11  0       0       0
         752 37977.954457     76       9      0.000000 - e X1Sigma+    12  0       0       0
         753 39962.665115     76       9      0.000000 - e X1Sigma+    13  0       0       0
         754 41769.565331     76       9      0.000000 - e X1Sigma+    14  0       0       0
         755 43384.651607     76       9      0.000000 - e X1Sigma+    15  0       0       0
         756 44788.710216     76       9      0.000000 - e X1Sigma+    16  0       0       0
         757 45954.956045     76       9      0.000000 - e X1Sigma+    17  0       0       0
         758 46842.229091     76       9      0.000000 - e X1Sigma+    18  0       0       0
         759 47375.426557     76       9      0.000000 - e X1Sigma+    22  0       0       0
         760 47418.421333     76       9      0.000000 - e X1Sigma+    30  0       0       0
         761 47679.334113     76       9      0.000000 - e X1Sigma+    48  0       0       0
         762 48094.749857     76       9      0.000000 - e X1Sigma+    49  0       0       0
         763 83666.430607     76       9      0.000000 - e B1Sigma+     0  0       0       0
         764 84789.564471     76       9      0.000000 - e B1Sigma+     1  0       0       0
         765 85877.438095     76       9      0.000000 - e B1Sigma+     2  0       0       0
         766 86931.291495     76       9      0.000000 - e B1Sigma+     3  0       0       0
         767 87952.325732     76       9      0.000000 - e B1Sigma+     4  0       0       0
         768 88941.709446     76       9      0.000000 - e B1Sigma+     5  0       0       0
         769 89900.598127     76       9      0.000000 - e B1Sigma+     6  0       0       0
         770 90830.108183     76       9      0.000000 - e B1Sigma+     7  0       0       0
         771 91731.317072     76       9      0.000000 - e B1Sigma+     8  0       0       0
         772 92605.289792     76       9      0.000000 - e B1Sigma+     9  0       0       0
         773 93453.044865     76       9      0.000000 - e B1Sigma+    10  0       0       0
         774 94275.572427     76       9      0.000000 - e B1Sigma+    11  0       0       0
         775 95073.828923     76       9      0.000000 - e B1Sigma+    12  0       0       0
         776 95848.721216     76       9      0.000000 - e B1Sigma+    13  0       0       0
         777 96601.110320     76       9      0.000000 - e B1Sigma+    14  0       0       0
         778 97331.836224     76       9      0.000000 - e B1Sigma+    15  0       0       0
         779 98041.686380     76       9      0.000000 - e B1Sigma+    16  0       0       0
         780 98731.409585     76       9      0.000000 - e B1Sigma+    17  0       0       0
         781 99401.719310     76       9      0.000000 - e B1Sigma+    18  0       0       0
         782 100053.28402     76       9      0.000000 - e B1Sigma+    19  0       0       0
         783 100686.73794     76       9      0.000000 - e B1Sigma+    20  0       0       0
         784 101302.67157     76       9      0.000000 - e B1Sigma+    21  0       0       0
         785 101901.64522     76       9      0.000000 - e B1Sigma+    22  0       0       0
         786 102484.17957     76       9      0.000000 - e B1Sigma+    23  0       0       0
         787 103050.77161     76       9      0.000000 - e B1Sigma+    24  0       0       0
         788 103601.90299     76       9      0.000000 - e B1Sigma+    25  0       0       0
         789 104138.02757     76       9      0.000000 - e B1Sigma+    26  0       0       0
         790 104659.57487     76       9      0.000000 - e B1Sigma+    27  0       0       0
         791 105166.96480     76       9      0.000000 - e B1Sigma+    28  0       0       0
         792 105660.60632     76       9      0.000000 - e B1Sigma+    29  0       0       0
         793 106140.90241     76       9      0.000000 - e B1Sigma+    30  0       0       0
         794 106608.23733     76       9      0.000000 - e B1Sigma+    31  0       0       0
         795 107062.98232     76       9      0.000000 - e B1Sigma+    32  0       0       0
         796 107505.53815     76       9      0.000000 - e B1Sigma+    33  0       0       0
         797 107936.25828     76       9      0.000000 - e B1Sigma+    34  0       0       0
         798 108355.50071     76       9      0.000000 - e B1Sigma+    35  0       0       0
         799 108763.56405     76       9      0.000000 - e B1Sigma+    36  0       0       0
         800 109160.75864     76       9      0.000000 - e B1Sigma+    37  0       0       0
         801 109547.44757     76       9      0.000000 - e B1Sigma+    38  0       0       0
         802 109923.97504     76       9      0.000000 - e B1Sigma+    39  0       0       0
         803 110290.61606     76       9      0.000000 - e B1Sigma+    40  0       0       0
         804 110647.69939     76       9      0.000000 - e B1Sigma+    41  0       0       0
         805 110995.51490     76       9      0.000000 - e B1Sigma+    42  0       0       0
         806 111334.34953     76       9      0.000000 - e B1Sigma+    43  0       0       0
         807 111664.48943     76       9      0.000000 - e B1Sigma+    44  0       0       0
         808 111986.19947     76       9      0.000000 - e B1Sigma+    45  0       0       0
         809 112299.74994     76       9      0.000000 - e B1Sigma+    46  0       0       0
         810 112605.38978     76       9      0.000000 - e B1Sigma+    47  0       0       0
         811 112903.37405     76       9      0.000000 - e B1Sigma+    48  0       0       0
         812 113193.95872     76       9      0.000000 - e B1Sigma+    49  0       0       0
         813 113477.45279     76       9      0.000000 - e B1Sigma+    50  0       0       0
         814 113754.19834     76       9      0.000000 - e B1Sigma+    51  0       0       0
         815 114024.41632     76       9      0.000000 - e B1Sigma+    52  0       0       0
         816 114288.00167     76       9      0.000000 - e B1Sigma+    53  0       0       0
         817 114544.89996     76       9      0.000000 - e B1Sigma+    54  0       0       0
         818 114795.77643     76       9      0.000000 - e B1Sigma+    55  0       0       0
         819 115041.18530     76       9      0.000000 - e B1Sigma+    56  0       0       0
         820 115281.39165     76       9      0.000000 - e B1Sigma+    57  0       0       0
         821 115518.71119     76       9      0.000000 - e B1Sigma+    58  0       0       0
         822 116227.45927     76       9      0.000000 - e B1Sigma+    59  0       0       0
         823  2236.141143     84      10      0.000000 + e X1Sigma+     0  0       0       0
         824  6114.655956     84      10      0.000000 + e X1Sigma+     1  0       0       0
         825  9822.025117     84      10      0.000000 + e X1Sigma+     2  0       0       0
         826 13364.585500     84      10      0.000000 + e X1Sigma+     3  0       0       0
         827 16744.676198     84      10      0.000000 + e X1Sigma+     4  0       0       0
         828 19967.098818     84      10      0.000000 + e X1Sigma+     5  0       0       0
         829 23034.587904     84      10      0.000000 + e X1Sigma+     6  0       0       0
         830 25948.425384     84      10      0.000000 + e X1Sigma+     7  0       0       0
         831 28709.853081     84      10      0.000000 + e X1Sigma+     8  0       0       0
         832 31319.081530     84      10      0.000000 + e X1Sigma+     9  0       0       0
         833 33774.817071     84      10      0.000000 + e X1Sigma+    10  0       0       0
         834 36074.137097     84      10      0.000000 + e X1Sigma+    11  0       0       0
         835 38212.257336     84      10      0.000000 + e X1Sigma+    12  0       0       0
         836 40181.931467     84      10      0.000000 + e X1Sigma+    13  0       0       0
         837 41972.725506     84      10      0.000000 + e X1Sigma+    14  0       0       0
         838 43570.148352     84      10      0.000000 + e X1Sigma+    15  0       0       0
         839 44954.253884     84      10      0.000000 + e X1Sigma+    16  0       0       0
         840 46096.904490     84      10      0.000000 + e X1Sigma+    17  0       0       0
         841 46953.336031     84      10      0.000000 + e X1Sigma+    18  0       0       0
         842 47423.214358     84      10      0.000000 + e X1Sigma+    29  0       0       0
         843 47428.515164     84      10      0.000000 + e X1Sigma+    30  0       0       0
         844 47444.859870     84      10      0.000000 + e X1Sigma+    32  0       0       0
         845 47452.594440     84      10      0.000000 + e X1Sigma+    33  0       0       0
         846 47698.155857     84      10      0.000000 + e X1Sigma+    48  0       0       0
         847 48342.364368     84      10      0.000000 + e X1Sigma+    49  0       0       0
         848 83746.043693     84      10      0.000000 + e B1Sigma+     0  0       0       0
         849 84868.723636     84      10      0.000000 + e B1Sigma+     1  0       0       0
         850 85956.127401     84      10      0.000000 + e B1Sigma+     2  0       0       0
         851 87009.500526     84      10      0.000000 + e B1Sigma+     3  0       0       0
         852 88030.048286     84      10      0.000000 + e B1Sigma+     4  0       0       0
         853 89018.943082     84      10      0.000000 + e B1Sigma+     5  0       0       0
         854 89977.343030     84      10      0.000000 + e B1Sigma+     6  0       0       0
         855 90906.364467     84      10      0.000000 + e B1Sigma+     7  0       0       0
         856 91807.085008     84      10      0.000000 + e B1Sigma+     8  0       0       0
         857 92680.568465     84      10      0.000000 + e B1Sigma+     9  0       0       0
         858 93527.831096     84      10      0.000000 + e B1Sigma+    10  0       0       0
         859 94349.861284     84      10      0.000000 + e B1Sigma+    11  0       0       0
         860 95147.612368     84      10      0.000000 + e B1Sigma+    12  0       0       0
         861 95921.986906     84      10      0.000000 + e B1Sigma+    13  0       0       0
         862 96673.842866     84      10      0.000000 + e B1Sigma+    14  0       0       0
         863 97404.017066     84      10      0.000000 + e B1Sigma+    15  0       0       0
         864 98113.292381     84      10      0.000000 + e B1Sigma+    16  0       0       0
         865 98802.416547     84      10      0.000000 + e B1Sigma+    17  0       0       0
         866 99472.099885     84      10      0.000000 + e B1Sigma+    18  0       0       0
         867 100123.01144     84      10      0.000000 + e B1Sigma+    19  0       0       0
         868 100755.78477     84      10      0.000000 + e B1Sigma+    20  0       0       0
         869 101371.01208     84      10      0.000000 + e B1Sigma+    21  0       0       0
         870 101969.25551     84      10      0.000000 + e B1Sigma+    22  0       0       0
         871 102551.03807     84      10      0.000000 + e B1Sigma+    23  0       0       0
         872 103116.85927     84      10      0.000000 + e B1Sigma+    24  0       0       0
         873 103667.20493     84      10      0.000000 + e B1Sigma+    25  0       0       0
         874 104202.52840     84      10      0.000000 + e B1Sigma+    26  0       0       0
         875 104723.26138     84      10      0.000000 + e B1Sigma+    27  0       0       0
         876 105229.82628     84      10      0.000000 + e B1Sigma+    28  0       0       0
         877 105722.63201     84      10      0.000000 + e B1Sigma+    29  0       0       0
         878 106202.08428     84      10      0.000000 + e B1Sigma+    30  0       0       0
         879 106668.56552     84      10      0.000000 + e B1Sigma+    31  0       0       0
         880 107122.45288     84      10      0.000000 + e B1Sigma+    32  0       0       0
         881 107564.14742     84      10      0.000000 + e B1Sigma+    33  0       0       0
         882 107994.00353     84      10      0.000000 + e B1Sigma+    34  0       0       0
         883 108412.37835     84      10      0.000000 + e B1Sigma+    35  0       0       0
         884 108819.56894     84      10      0.000000 + e B1Sigma+    36  0       0       0
         885 109215.89392     84      10      0.000000 + e B1Sigma+    37  0       0       0
         886 109601.72205     84      10      0.000000 + e B1Sigma+    38  0       0       0
         887 109977.38954     84      10      0.000000 + e B1Sigma+    39  0       0       0
         888 110343.17559     84      10      0.000000 + e B1Sigma+    40  0       0       0
         889 110699.41288     84      10      0.000000 + e B1Sigma+    41  0       0       0
         890 111046.38688     84      10      0.000000 + e B1Sigma+    42  0       0       0
         891 111384.38883     84      10      0.000000 + e B1Sigma+    43  0       0       0
         892 111713.70412     84      10      0.000000 + e B1Sigma+    44  0       0       0
         893 112034.59878     84      10      0.000000 + e B1Sigma+    45  0       0       0
         894 112347.34392     84      10      0.000000 + e B1Sigma+    46  0       0       0
         895 112652.18953     84      10      0.000000 + e B1Sigma+    47  0       0       0
         896 112949.39232     84      10      0.000000 + e B1Sigma+    48  0       0       0
         897 113239.21520     84      10      0.000000 + e B1Sigma+    49  0       0       0
         898 113521.97642     84      10      0.000000 + e B1Sigma+    50  0       0       0
         899 113798.01622     84      10      0.000000 + e B1Sigma+    51  0       0       0
         900 114067.51195     84      10      0.000000 + e B1Sigma+    52  0       0       0
         901 114330.30848     84      10      0.000000 + e B1Sigma+    53  0       0       0
         902 114586.39211     84      10      0.000000 + e B1Sigma+    54  0       0       0
         903 114836.41740     84      10      0.000000 + e B1Sigma+    55  0       0       0
         904 115080.63644     84      10      0.000000 + e B1Sigma+    56  0       0       0
         905 115318.93866     84      10      0.000000 + e B1Sigma+    57  0       0       0
         906 115552.25719     84      10      0.000000 + e B1Sigma+    58  0       0       0
         907 116504.16142     84      10      0.000000 + e B1Sigma+    59  0       0       0
         908  2677.330300     92      11      0.000000 - e X1Sigma+     0  0       0       0
         909  6539.165796     92      11      0.000000 - e X1Sigma+     1  0       0       0
         910 10230.226716     92      11      0.000000 - e X1Sigma+     2  0       0       0
         911 13756.914340     92      11      0.000000 - e X1Sigma+     3  0       0       0
         912 17121.498989     92      11      0.000000 - e X1Sigma+     4  0       0       0
         913 20328.608629     92      11      0.000000 - e X1Sigma+     5  0       0       0
         914 23381.075962     92      11      0.000000 - e X1Sigma+     6  0       0       0
         915 26280.085507     92      11      0.000000 - e X1Sigma+     7  0       0       0
         916 29026.730857     92      11      0.000000 - e X1Sigma+     8  0       0       0
         917 31621.158131     92      11      0.000000 - e X1Sigma+     9  0       0       0
         918 34061.946215     92      11      0.000000 - e X1Sigma+    10  0       0       0
         919 36345.994607     92      11      0.000000 - e X1Sigma+    11  0       0       0
         920 38468.306414     92      11      0.000000 - e X1Sigma+    12  0       0       0
         921 40421.327676     92      11      0.000000 - e X1Sigma+    13  0       0       0
         922 42194.188543     92      11      0.000000 - e X1Sigma+    14  0       0       0
         923 43771.761277     92      11      0.000000 - e X1Sigma+    15  0       0       0
         924 45133.094212     92      11      0.000000 - e X1Sigma+    16  0       0       0
         925 46248.208213     92      11      0.000000 - e X1Sigma+    17  0       0       0
         926 47068.131320     92      11      0.000000 - e X1Sigma+    18  0       0       0
         927 47446.684148     92      11      0.000000 - e X1Sigma+    31  0       0       0
         928 47454.615970     92      11      0.000000 - e X1Sigma+    32  0       0       0
         929 47498.290787     92      11      0.000000 - e X1Sigma+    36  0       0       0
         930 47508.813770     92      11      0.000000 - e X1Sigma+    37  0       0       0
         931 47520.106534     92      11      0.000000 - e X1Sigma+    38  0       0       0
         932 47725.694510     92      11      0.000000 - e X1Sigma+    48  0       0       0
         933 48667.823863     92      11      0.000000 - e X1Sigma+    49  0       0       0
         934 83833.434700     92      11      0.000000 - e B1Sigma+     0  0       0       0
         935 84955.597011     92      11      0.000000 - e B1Sigma+     1  0       0       0
         936 86042.464742     92      11      0.000000 - e B1Sigma+     2  0       0       0
         937 87095.289403     92      11      0.000000 - e B1Sigma+     3  0       0       0
         938 88115.280824     92      11      0.000000 - e B1Sigma+     4  0       0       0
         939 89103.615524     92      11      0.000000 - e B1Sigma+     5  0       0       0
         940 90061.454449     92      11      0.000000 - e B1Sigma+     6  0       0       0
         941 90989.913894     92      11      0.000000 - e B1Sigma+     7  0       0       0
         942 91890.071789     92      11      0.000000 - e B1Sigma+     8  0       0       0
         943 92762.990663     92      11      0.000000 - e B1Sigma+     9  0       0       0
         944 93609.684494     92      11      0.000000 - e B1Sigma+    10  0       0       0
         945 94431.139896     92      11      0.000000 - e B1Sigma+    11  0       0       0
         946 95228.306974     92      11      0.000000 - e B1Sigma+    12  0       0       0
         947 96002.083825     92      11      0.000000 - e B1Sigma+    13  0       0       0
         948 96753.325494     92      11      0.000000 - e B1Sigma+    14  0       0       0
         949 97482.865411     92      11      0.000000 - e B1Sigma+    15  0       0       0
         950 98191.481770     92      11      0.000000 - e B1Sigma+    16  0       0       0
         951 98879.921296     92      11      0.000000 - e B1Sigma+    17  0       0       0
         952 99548.890913     92      11      0.000000 - e B1Sigma+    18  0       0       0
         953 100199.06031     92      11      0.000000 - e B1Sigma+    19  0       0       0
         954 100831.06220     92      11      0.000000 - e B1Sigma+    20  0       0       0
         955 101445.49057     92      11      0.000000 - e B1Sigma+    21  0       0       0
         956 102042.90924     92      11      0.000000 - e B1Sigma+    22  0       0       0
         957 102623.84393     92      11      0.000000 - e B1Sigma+    23  0       0       0
         958 103188.79682     92      11      0.000000 - e B1Sigma+    24  0       0       0
         959 103738.25807     92      11      0.000000 - e B1Sigma+    25  0       0       0
         960 104272.68090     92      11      0.000000 - e B1Sigma+    26  0       0       0
         961 104792.49945     92      11      0.000000 - e B1Sigma+    27  0       0       0
         962 105298.13906     92      11      0.000000 - e B1Sigma+    28  0       0       0
         963 105790.00891     92      11      0.000000 - e B1Sigma+    29  0       0       0
         964 106268.51740     92      11      0.000000 - e B1Sigma+    30  0       0       0
         965 106734.04516     92      11      0.000000 - e B1Sigma+    31  0       0       0
         966 107186.97642     92      11      0.000000 - e B1Sigma+    32  0       0       0
         967 107627.71096     92      11      0.000000 - e B1Sigma+    33  0       0       0
         968 108056.60555     92      11      0.000000 - e B1Sigma+    34  0       0       0
         969 108474.01468     92      11      0.000000 - e B1Sigma+    35  0       0       0
         970 108880.23523     92      11      0.000000 - e B1Sigma+    36  0       0       0
         971 109275.59536     92      11      0.000000 - e B1Sigma+    37  0       0       0
         972 109660.46891     92      11      0.000000 - e B1Sigma+    38  0       0       0
         973 110035.18239     92      11      0.000000 - e B1Sigma+    39  0       0       0
         974 110400.02233     92      11      0.000000 - e B1Sigma+    40  0       0       0
         975 110755.32307     92      11      0.000000 - e B1Sigma+    41  0       0       0
         976 111101.36706     92      11      0.000000 - e B1Sigma+    42  0       0       0
         977 111438.44943     92      11      0.000000 - e B1Sigma+    43  0       0       0
         978 111766.85430     92      11      0.000000 - e B1Sigma+    44  0       0       0
         979 112086.84974     92      11      0.000000 - e B1Sigma+    45  0       0       0
         980 112398.70661     92      11      0.000000 - e B1Sigma+    46  0       0       0
         981 112702.67729     92      11      0.000000 - e B1Sigma+    47  0       0       0
         982 112999.02021     92      11      0.000000 - e B1Sigma+    48  0       0       0
         983 113288.00867     92      11      0.000000 - e B1Sigma+    49  0       0       0
         984 113569.97374     92      11      0.000000 - e B1Sigma+    50  0       0       0
         985 113845.25705     92      11      0.000000 - e B1Sigma+    51  0       0       0
         986 114113.99729     92      11      0.000000 - e B1Sigma+    52  0       0       0
         987 114376.02064     92      11      0.000000 - e B1Sigma+    53  0       0       0
         988 114631.42251     92      11      0.000000 - e B1Sigma+    54  0       0       0
         989 114880.90764     92      11      0.000000 - e B1Sigma+    55  0       0       0
         990 115124.58487     92      11      0.000000 - e B1Sigma+    56  0       0       0
         991 115362.44933     92      11      0.000000 - e B1Sigma+    57  0       0       0
         992 115595.89497     92      11      0.000000 - e B1Sigma+    58  0       0       0
         993 116838.37556     92      11      0.000000 - e B1Sigma+    59  0       0       0
         994  3156.358924    100      12      0.000000 + e X1Sigma+     0  0       0       0
         995  7000.056214    100      12      0.000000 + e X1Sigma+     1  0       0       0
         996 10673.386962    100      12      0.000000 + e X1Sigma+     2  0       0       0
         997 14182.804726    100      12      0.000000 + e X1Sigma+     3  0       0       0
         998 17530.529161    100      12      0.000000 + e X1Sigma+     4  0       0       0
         999 20720.981852    100      12      0.000000 + e X1Sigma+     5  0       0       0
        1000 23757.092954    100      12      0.000000 + e X1Sigma+     6  0       0       0
        1001 26639.957585    100      12      0.000000 + e X1Sigma+     7  0       0       0
        1002 29370.502652    100      12      0.000000 + e X1Sigma+     8  0       0       0
        1003 31948.793837    100      12      0.000000 + e X1Sigma+     9  0       0       0
        1004 34373.269327    100      12      0.000000 + e X1Sigma+    10  0       0       0
        1005 36640.629743    100      12      0.000000 + e X1Sigma+    11  0       0       0
        1006 38745.632435    100      12      0.000000 + e X1Sigma+    12  0       0       0
        1007 40680.364639    100      12      0.000000 + e X1Sigma+    13  0       0       0
        1008 42433.434618    100      12      0.000000 + e X1Sigma+    14  0       0       0
        1009 43988.923217    100      12      0.000000 + e X1Sigma+    15  0       0       0
        1010 45324.596337    100      12      0.000000 + e X1Sigma+    16  0       0       0
        1011 46408.197190    100      12      0.000000 + e X1Sigma+    17  0       0       0
        1012 47186.297532    100      12      0.000000 + e X1Sigma+    18  0       0       0
        1013 47472.455272    100      12      0.000000 + e X1Sigma+    33  0       0       0
        1014 47561.521348    100      12      0.000000 + e X1Sigma+    40  0       0       0
        1015 47575.357516    100      12      0.000000 + e X1Sigma+    41  0       0       0
        1016 47589.844229    100      12      0.000000 + e X1Sigma+    42  0       0       0
        1017 47686.692084    100      12      0.000000 + e X1Sigma+    47  0       0       0
        1018 47764.060857    100      12      0.000000 + e X1Sigma+    48  0       0       0
        1019 49076.768198    100      12      0.000000 + e X1Sigma+    49  0       0       0
        1020 83928.552523    100      12      0.000000 + e B1Sigma+     0  0       0       0
        1021 85050.128634    100      12      0.000000 + e B1Sigma+     1  0       0       0
        1022 86136.389123    100      12      0.000000 + e B1Sigma+     2  0       0       0
        1023 87188.591902    100      12      0.000000 + e B1Sigma+     3  0       0       0
        1024 88207.951689    100      12      0.000000 + e B1Sigma+     4  0       0       0
        1025 89195.649469    100      12      0.000000 + e B1Sigma+     5  0       0       0
        1026 90152.849221    100      12      0.000000 + e B1Sigma+     6  0       0       0
        1027 91080.667239    100      12      0.000000 + e B1Sigma+     7  0       0       0
        1028 91980.181971    100      12      0.000000 + e B1Sigma+     8  0       0       0
        1029 92852.454564    100      12      0.000000 + e B1Sigma+     9  0       0       0
        1030 93698.496770    100      12      0.000000 + e B1Sigma+    10  0       0       0
        1031 94519.293442    100      12      0.000000 + e B1Sigma+    11  0       0       0
        1032 95315.791360    100      12      0.000000 + e B1Sigma+    12  0       0       0
        1033 96088.884072    100      12      0.000000 + e B1Sigma+    13  0       0       0
        1034 96839.423924    100      12      0.000000 + e B1Sigma+    14  0       0       0
        1035 97568.240736    100      12      0.000000 + e B1Sigma+    15  0       0       0
        1036 98276.108054    100      12      0.000000 + e B1Sigma+    16  0       0       0
        1037 98963.771626    100      12      0.000000 + e B1Sigma+    17  0       0       0
        1038 99631.934837    100      12      0.000000 + e B1Sigma+    18  0       0       0
        1039 100281.26805    100      12      0.000000 + e B1Sigma+    19  0       0       0
        1040 100912.40296    100      12      0.000000 + e B1Sigma+    20  0       0       0
        1041 101525.93542    100      12      0.000000 + e B1Sigma+    21  0       0       0
        1042 102122.43077    100      12      0.000000 + e B1Sigma+    22  0       0       0
        1043 102702.41767    100      12      0.000000 + e B1Sigma+    23  0       0       0
        1044 103266.40127    100      12      0.000000 + e B1Sigma+    24  0       0       0
        1045 103814.87600    100      12      0.000000 + e B1Sigma+    25  0       0       0
        1046 104348.29547    100      12      0.000000 + e B1Sigma+    26  0       0       0
        1047 104867.09649    100      12      0.000000 + e B1Sigma+    27  0       0       0
        1048 105371.70767    100      12      0.000000 + e B1Sigma+    28  0       0       0
        1049 105862.53908    100      12      0.000000 + e B1Sigma+    29  0       0       0
        1050 106340.00148    100      12      0.000000 + e B1Sigma+    30  0       0       0
        1051 106804.47411    100      12      0.000000 + e B1Sigma+    31  0       0       0
        1052 107256.34924    100      12      0.000000 + e B1Sigma+    32  0       0       0
        1053 107696.02376    100      12      0.000000 + e B1Sigma+    33  0       0       0
        1054 108123.85830    100      12      0.000000 + e B1Sigma+    34  0       0       0
        1055 108540.20271    100      12      0.000000 + e B1Sigma+    35  0       0       0
        1056 108945.35550    100      12      0.000000 + e B1Sigma+    36  0       0       0
        1057 109339.65545    100      12      0.000000 + e B1Sigma+    37  0       0       0
        1058 109723.48026    100      12      0.000000 + e B1Sigma+    38  0       0       0
        1059 110097.14575    100      12      0.000000 + e B1Sigma+    39  0       0       0
        1060 110460.94876    100      12      0.000000 + e B1Sigma+    40  0       0       0
        1061 110815.22250    100      12      0.000000 + e B1Sigma+    41  0       0       0
        1062 111160.24860    100      12      0.000000 + e B1Sigma+    42  0       0       0
        1063 111496.32516    100      12      0.000000 + e B1Sigma+    43  0       0       0
        1064 111823.73462    100      12      0.000000 + e B1Sigma+    44  0       0       0
        1065 112142.74783    100      12      0.000000 + e B1Sigma+    45  0       0       0
        1066 112453.63399    100      12      0.000000 + e B1Sigma+    46  0       0       0
        1067 112756.64849    100      12      0.000000 + e B1Sigma+    47  0       0       0
        1068 113052.05064    100      12      0.000000 + e B1Sigma+    48  0       0       0
        1069 113340.12540    100      12      0.000000 + e B1Sigma+    49  0       0       0
        1070 113621.21641    100      12      0.000000 + e B1Sigma+    50  0       0       0
        1071 113895.66297    100      12      0.000000 + e B1Sigma+    51  0       0       0
        1072 114163.56441    100      12      0.000000 + e B1Sigma+    52  0       0       0
        1073 114424.75930    100      12      0.000000 + e B1Sigma+    53  0       0       0
        1074 114679.51733    100      12      0.000000 + e B1Sigma+    54  0       0       0
        1075 114928.66163    100      12      0.000000 + e B1Sigma+    55  0       0       0
        1076 115172.44555    100      12      0.000000 + e B1Sigma+    56  0       0       0
        1077 115412.06075    100      12      0.000000 + e B1Sigma+    57  0       0       0
        1078 115661.17111    100      12      0.000000 + e B1Sigma+    58  0       0       0
        1079 117229.31540    100      12      0.000000 + e B1Sigma+    59  0       0       0
        1080  3672.649727    108      13      0.000000 - e X1Sigma+     0  0       0       0
        1081  7496.764332    108      13      0.000000 - e X1Sigma+     1  0       0       0
        1082 11150.958645    108      13      0.000000 - e X1Sigma+     2  0       0       0
        1083 14641.720978    108      13      0.000000 - e X1Sigma+     3  0       0       0
        1084 17971.243685    108      13      0.000000 - e X1Sigma+     4  0       0       0
        1085 21143.708721    108      13      0.000000 - e X1Sigma+     5  0       0       0
        1086 24162.136854    108      13      0.000000 - e X1Sigma+     6  0       0       0
        1087 27027.545683    108      13      0.000000 - e X1Sigma+     7  0       0       0
        1088 29740.678469    108      13      0.000000 - e X1Sigma+     8  0       0       0
        1089 32301.500816    108      13      0.000000 - e X1Sigma+     9  0       0       0
        1090 34708.296333    108      13      0.000000 - e X1Sigma+    10  0       0       0
        1091 36957.546210    108      13      0.000000 - e X1Sigma+    11  0       0       0
        1092 39043.728161    108      13      0.000000 - e X1Sigma+    12  0       0       0
        1093 40958.521137    108      13      0.000000 - e X1Sigma+    13  0       0       0
        1094 42689.932488    108      13      0.000000 - e X1Sigma+    14  0       0       0
        1095 44221.115997    108      13      0.000000 - e X1Sigma+    15  0       0       0
        1096 45528.328920    108      13      0.000000 - e X1Sigma+    16  0       0       0
        1097 46576.721800    108      13      0.000000 - e X1Sigma+    17  0       0       0
        1098 47308.145772    108      13      0.000000 - e X1Sigma+    18  0       0       0
        1099 47672.556733    108      13      0.000000 - e X1Sigma+    46  0       0       0
        1100 47712.149159    108      13      0.000000 - e X1Sigma+    47  0       0       0
        1101 47817.932064    108      13      0.000000 - e X1Sigma+    48  0       0       0
        1102 49572.949580    108      13      0.000000 - e X1Sigma+    49  0       0       0
        1103 84031.341966    108      13      0.000000 - e B1Sigma+     0  0       0       0
        1104 85152.258171    108      13      0.000000 - e B1Sigma+     1  0       0       0
        1105 86237.834909    108      13      0.000000 - e B1Sigma+     2  0       0       0
        1106 87289.336905    108      13      0.000000 - e B1Sigma+     3  0       0       0
        1107 88307.984088    108      13      0.000000 - e B1Sigma+     4  0       0       0
        1108 89294.962263    108      13      0.000000 - e B1Sigma+     5  0       0       0
        1109 90251.438629    108      13      0.000000 - e B1Sigma+     6  0       0       0
        1110 91178.529548    108      13      0.000000 - e B1Sigma+     7  0       0       0
        1111 92077.314220    108      13      0.000000 - e B1Sigma+     8  0       0       0
        1112 92948.852333    108      13      0.000000 - e B1Sigma+     9  0       0       0
        1113 93794.153522    108      13      0.000000 - e B1Sigma+    10  0       0       0
        1114 94614.200919    108      13      0.000000 - e B1Sigma+    11  0       0       0
        1115 95409.937913    108      13      0.000000 - e B1Sigma+    12  0       0       0
        1116 96182.253505    108      13      0.000000 - e B1Sigma+    13  0       0       0
        1117 96931.997632    108      13      0.000000 - e B1Sigma+    14  0       0       0
        1118 97659.996298    108      13      0.000000 - e B1Sigma+    15  0       0       0
        1119 98367.018576    108      13      0.000000 - e B1Sigma+    16  0       0       0
        1120 99053.809227    108      13      0.000000 - e B1Sigma+    17  0       0       0
        1121 99721.068103    108      13      0.000000 - e B1Sigma+    18  0       0       0
        1122 100369.46618    108      13      0.000000 - e B1Sigma+    19  0       0       0
        1123 100999.63408    108      13      0.000000 - e B1Sigma+    20  0       0       0
        1124 101612.16957    108      13      0.000000 - e B1Sigma+    21  0       0       0
        1125 102207.63924    108      13      0.000000 - e B1Sigma+    22  0       0       0
        1126 102786.57498    108      13      0.000000 - e B1Sigma+    23  0       0       0
        1127 103349.48522    108      13      0.000000 - e B1Sigma+    24  0       0       0
        1128 103896.86827    108      13      0.000000 - e B1Sigma+    25  0       0       0
        1129 104429.17886    108      13      0.000000 - e B1Sigma+    26  0       0       0
        1130 104946.85675    108      13      0.000000 - e B1Sigma+    27  0       0       0
        1131 105450.33396    108      13      0.000000 - e B1Sigma+    28  0       0       0
        1132 105940.02230    108      13      0.000000 - e B1Sigma+    29  0       0       0
        1133 106416.33434    108      13      0.000000 - e B1Sigma+    30  0       0       0
        1134 106879.64879    108      13      0.000000 - e B1Sigma+    31  0       0       0
        1135 107330.36657    108      13      0.000000 - e B1Sigma+    32  0       0       0
        1136 107768.88023    108      13      0.000000 - e B1Sigma+    33  0       0       0
        1137 108195.55545    108      13      0.000000 - e B1Sigma+    34  0       0       0
        1138 108610.73571    108      13      0.000000 - e B1Sigma+    35  0       0       0
        1139 109014.72321    108      13      0.000000 - e B1Sigma+    36  0       0       0
        1140 109407.86804    108      13      0.000000 - e B1Sigma+    37  0       0       0
        1141 109790.54994    108      13      0.000000 - e B1Sigma+    38  0       0       0
        1142 110163.07415    108      13      0.000000 - e B1Sigma+    39  0       0       0
        1143 110525.75015    108      13      0.000000 - e B1Sigma+    40  0       0       0
        1144 110878.90707    108      13      0.000000 - e B1Sigma+    41  0       0       0
        1145 111222.82835    108      13      0.000000 - e B1Sigma+    42  0       0       0
        1146 111557.81404    108      13      0.000000 - e B1Sigma+    43  0       0       0
        1147 111884.14464    108      13      0.000000 - e B1Sigma+    44  0       0       0
        1148 112202.09443    108      13      0.000000 - e B1Sigma+    45  0       0       0
        1149 112511.92973    108      13      0.000000 - e B1Sigma+    46  0       0       0
        1150 112813.90909    108      13      0.000000 - e B1Sigma+    47  0       0       0
        1151 113108.29187    108      13      0.000000 - e B1Sigma+    48  0       0       0
        1152 113395.37369    108      13      0.000000 - e B1Sigma+    49  0       0       0
        1153 113675.50600    108      13      0.000000 - e B1Sigma+    50  0       0       0
        1154 113949.01154    108      13      0.000000 - e B1Sigma+    51  0       0       0
        1155 114215.93604    108      13      0.000000 - e B1Sigma+    52  0       0       0
        1156 114476.14048    108      13      0.000000 - e B1Sigma+    53  0       0       0
        1157 114730.07304    108      13      0.000000 - e B1Sigma+    54  0       0       0
        1158 114978.62125    108      13      0.000000 - e B1Sigma+    55  0       0       0
        1159 115222.23438    108      13      0.000000 - e B1Sigma+    56  0       0       0
        1160 115463.54895    108      13      0.000000 - e B1Sigma+    57  0       0       0
        1161 115766.24269    108      13      0.000000 - e B1Sigma+    58  0       0       0
        1162 117675.92845    108      13      0.000000 - e B1Sigma+    59  0       0       0
        1163  4225.583195    116      14      0.000000 + e X1Sigma+     0  0       0       0
        1164  8028.686030    116      14      0.000000 + e X1Sigma+     1  0       0       0
        1165 11662.354477    116      14      0.000000 + e X1Sigma+     2  0       0       0
        1166 15133.088284    116      14      0.000000 + e X1Sigma+     3  0       0       0
        1167 18443.080594    116      14      0.000000 + e X1Sigma+     4  0       0       0
        1168 21596.241716    116      14      0.000000 + e X1Sigma+     5  0       0       0
        1169 24595.668619    116      14      0.000000 + e X1Sigma+     6  0       0       0
        1170 27442.316550    116      14      0.000000 + e X1Sigma+     7  0       0       0
        1171 30136.730844    116      14      0.000000 + e X1Sigma+     8  0       0       0
        1172 32678.753475    116      14      0.000000 + e X1Sigma+     9  0       0       0
        1173 35066.498470    116      14      0.000000 + e X1Sigma+    10  0       0       0
        1174 37296.207645    116      14      0.000000 + e X1Sigma+    11  0       0       0
        1175 39362.044905    116      14      0.000000 + e X1Sigma+    12  0       0       0
        1176 41255.235057    116      14      0.000000 + e X1Sigma+    13  0       0       0
        1177 42963.118864    116      14      0.000000 + e X1Sigma+    14  0       0       0
        1178 44467.823584    116      14      0.000000 + e X1Sigma+    15  0       0       0
        1179 45743.953410    116      14      0.000000 + e X1Sigma+    16  0       0       0
        1180 46753.836112    116      14      0.000000 + e X1Sigma+    17  0       0       0
        1181 47433.451971    116      14      0.000000 + e X1Sigma+    28  0       0       0
        1182 47695.489318    116      14      0.000000 + e X1Sigma+    46  0       0       0
        1183 47752.457637    116      14      0.000000 + e X1Sigma+    47  0       0       0
        1184 47895.169390    116      14      0.000000 + e X1Sigma+    48  0       0       0
        1185 50158.723899    116      14      0.000000 + e X1Sigma+    49  0       0       0
        1186 84141.743877    116      14      0.000000 + e B1Sigma+     0  0       0       0
        1187 85261.921086    116      14      0.000000 + e B1Sigma+     1  0       0       0
        1188 86346.732028    116      14      0.000000 + e B1Sigma+     2  0       0       0
        1189 87397.448647    116      14      0.000000 + e B1Sigma+     3  0       0       0
        1190 88415.296391    116      14      0.000000 + e B1Sigma+     4  0       0       0
        1191 89401.466251    116      14      0.000000 + e B1Sigma+     5  0       0       0
        1192 90357.128817    116      14      0.000000 + e B1Sigma+     6  0       0       0
        1193 91283.400616    116      14      0.000000 + e B1Sigma+     7  0       0       0
        1194 92181.361880    116      14      0.000000 + e B1Sigma+     8  0       0       0
        1195 93052.070759    116      14      0.000000 + e B1Sigma+     9  0       0       0
        1196 93896.534962    116      14      0.000000 + e B1Sigma+    10  0       0       0
        1197 94715.735950    116      14      0.000000 + e B1Sigma+    11  0       0       0
        1198 95510.613691    116      14      0.000000 + e B1Sigma+    12  0       0       0
        1199 96282.052724    116      14      0.000000 + e B1Sigma+    13  0       0       0
        1200 97030.900935    116      14      0.000000 + e B1Sigma+    14  0       0       0
        1201 97757.980299    116      14      0.000000 + e B1Sigma+    15  0       0       0
        1202 98464.055766    116      14      0.000000 + e B1Sigma+    16  0       0       0
        1203 99149.871016    116      14      0.000000 + e B1Sigma+    17  0       0       0
        1204 99816.122564    116      14      0.000000 + e B1Sigma+    18  0       0       0
        1205 100463.48184    116      14      0.000000 + e B1Sigma+    19  0       0       0
        1206 101092.57846    116      14      0.000000 + e B1Sigma+    20  0       0       0
        1207 101704.01204    116      14      0.000000 + e B1Sigma+    21  0       0       0
        1208 102298.35024    116      14      0.000000 + e B1Sigma+    22  0       0       0
        1209 102876.12834    116      14      0.000000 + e B1Sigma+    23  0       0       0
        1210 103437.85846    116      14      0.000000 + e B1Sigma+    24  0       0       0
        1211 103984.04211    116      14      0.000000 + e B1Sigma+    25  0       0       0
        1212 104515.13602    116      14      0.000000 + e B1Sigma+    26  0       0       0
        1213 105031.58320    116      14      0.000000 + e B1Sigma+    27  0       0       0
        1214 105533.81897    116      14      0.000000 + e B1Sigma+    28  0       0       0
        1215 106022.25802    116      14      0.000000 + e B1Sigma+    29  0       0       0
        1216 106497.31393    116      14      0.000000 + e B1Sigma+    30  0       0       0
        1217 106959.36628    116      14      0.000000 + e B1Sigma+    31  0       0       0
        1218 107408.82458    116      14      0.000000 + e B1Sigma+    32  0       0       0
        1219 107846.07620    116      14      0.000000 + e B1Sigma+    33  0       0       0
        1220 108271.49242    116      14      0.000000 + e B1Sigma+    34  0       0       0
        1221 108685.40917    116      14      0.000000 + e B1Sigma+    35  0       0       0
        1222 109088.13453    116      14      0.000000 + e B1Sigma+    36  0       0       0
        1223 109480.03023    116      14      0.000000 + e B1Sigma+    37  0       0       0
        1224 109861.47534    116      14      0.000000 + e B1Sigma+    38  0       0       0
        1225 110232.76631    116      14      0.000000 + e B1Sigma+    39  0       0       0
        1226 110594.22629    116      14      0.000000 + e B1Sigma+    40  0       0       0
        1227 110946.17771    116      14      0.000000 + e B1Sigma+    41  0       0       0
        1228 111288.90855    116      14      0.000000 + e B1Sigma+    42  0       0       0
        1229 111622.71967    116      14      0.000000 + e B1Sigma+    43  0       0       0
        1230 111947.88988    116      14      0.000000 + e B1Sigma+    44  0       0       0
        1231 112264.69715    116      14      0.000000 + e B1Sigma+    45  0       0       0
        1232 112573.40478    116      14      0.000000 + e B1Sigma+    46  0       0       0
        1233 112874.27459    116      14      0.000000 + e B1Sigma+    47  0       0       0
        1234 113167.56679    116      14      0.000000 + e B1Sigma+    48  0       0       0
        1235 113453.58695    116      14      0.000000 + e B1Sigma+    49  0       0       0
        1236 113732.68862    116      14      0.000000 + e B1Sigma+    50  0       0       0
        1237 114005.15887    116      14      0.000000 + e B1Sigma+    51  0       0       0
        1238 114270.97053    116      14      0.000000 + e B1Sigma+    52  0       0       0
        1239 114530.00305    116      14      0.000000 + e B1Sigma+    53  0       0       0
        1240 114782.82293    116      14      0.000000 + e B1Sigma+    54  0       0       0
        1241 115030.19110    116      14      0.000000 + e B1Sigma+    55  0       0       0
        1242 115272.44187    116      14      0.000000 + e B1Sigma+    56  0       0       0
        1243 115512.12310    116      14      0.000000 + e B1Sigma+    57  0       0       0
        1244 115928.14005    116      14      0.000000 + e B1Sigma+    58  0       0       0
        1245  4814.498904    124      15      0.000000 - e X1Sigma+     0  0       0       0
        1246  8595.177222    124      15      0.000000 - e X1Sigma+     1  0       0       0
        1247 12206.948286    124      15      0.000000 - e X1Sigma+     2  0       0       0
        1248 15656.293969    124      15      0.000000 - e X1Sigma+     3  0       0       0
        1249 18945.440038    124      15      0.000000 - e X1Sigma+     4  0       0       0
        1250 22077.996476    124      15      0.000000 - e X1Sigma+     5  0       0       0
        1251 25057.113243    124      15      0.000000 - e X1Sigma+     6  0       0       0
        1252 27883.700551    124      15      0.000000 - e X1Sigma+     7  0       0       0
        1253 30558.095479    124      15      0.000000 - e X1Sigma+     8  0       0       0
        1254 33079.988818    124      15      0.000000 - e X1Sigma+     9  0       0       0
        1255 35447.308121    124      15      0.000000 - e X1Sigma+    10  0       0       0
        1256 37656.036116    124      15      0.000000 - e X1Sigma+    11  0       0       0
        1257 39699.987715    124      15      0.000000 - e X1Sigma+    12  0       0       0
        1258 41569.889903    124      15      0.000000 - e X1Sigma+    13  0       0       0
        1259 43252.362200    124      15      0.000000 - e X1Sigma+    14  0       0       0
        1260 44728.436889    124      15      0.000000 - e X1Sigma+    15  0       0       0
        1261 45970.976570    124      15      0.000000 - e X1Sigma+    16  0       0       0
        1262 46939.153825    124      15      0.000000 - e X1Sigma+    17  0       0       0
        1263 47555.663026    124      15      0.000000 - e X1Sigma+    37  0       0       0
        1264 47560.250164    124      15      0.000000 - e X1Sigma+    38  0       0       0
        1265 47720.978867    124      15      0.000000 - e X1Sigma+    46  0       0       0
        1266 47801.650412    124      15      0.000000 - e X1Sigma+    47  0       0       0
        1267 48005.584734    124      15      0.000000 - e X1Sigma+    48  0       0       0
        1268 50835.454308    124      15      0.000000 - e X1Sigma+    49  0       0       0
        1269 84259.695279    124      15      0.000000 - e B1Sigma+     0  0       0       0
        1270 85379.048802    124      15      0.000000 - e B1Sigma+     1  0       0       0
        1271 86463.006184    124      15      0.000000 - e B1Sigma+     2  0       0       0
        1272 87512.846968    124      15      0.000000 - e B1Sigma+     3  0       0       0
        1273 88529.802440    124      15      0.000000 - e B1Sigma+     4  0       0       0
        1274 89515.069139    124      15      0.000000 - e B1Sigma+     5  0       0       0
        1275 90469.821209    124      15      0.000000 - e B1Sigma+     6  0       0       0
        1276 91395.175482    124      15      0.000000 - e B1Sigma+     7  0       0       0
        1277 92292.213519    124      15      0.000000 - e B1Sigma+     8  0       0       0
        1278 93161.991884    124      15      0.000000 - e B1Sigma+     9  0       0       0
        1279 94005.516613    124      15      0.000000 - e B1Sigma+    10  0       0       0
        1280 94823.767565    124      15      0.000000 - e B1Sigma+    11  0       0       0
        1281 95617.681281    124      15      0.000000 - e B1Sigma+    12  0       0       0
        1282 96388.138015    124      15      0.000000 - e B1Sigma+    13  0       0       0
        1283 97135.984005    124      15      0.000000 - e B1Sigma+    14  0       0       0
        1284 97862.036989    124      15      0.000000 - e B1Sigma+    15  0       0       0
        1285 98567.058310    124      15      0.000000 - e B1Sigma+    16  0       0       0
        1286 99251.790386    124      15      0.000000 - e B1Sigma+    17  0       0       0
        1287 99916.926785    124      15      0.000000 - e B1Sigma+    18  0       0       0
        1288 100563.13913    124      15      0.000000 - e B1Sigma+    19  0       0       0
        1289 101191.05620    124      15      0.000000 - e B1Sigma+    20  0       0       0
        1290 101801.27942    124      15      0.000000 - e B1Sigma+    21  0       0       0
        1291 102394.37726    124      15      0.000000 - e B1Sigma+    22  0       0       0
        1292 102970.88853    124      15      0.000000 - e B1Sigma+    23  0       0       0
        1293 103531.32953    124      15      0.000000 - e B1Sigma+    24  0       0       0
        1294 104076.20401    124      15      0.000000 - e B1Sigma+    25  0       0       0
        1295 104605.97164    124      15      0.000000 - e B1Sigma+    26  0       0       0
        1296 105121.07904    124      15      0.000000 - e B1Sigma+    27  0       0       0
        1297 105621.96458    124      15      0.000000 - e B1Sigma+    28  0       0       0
        1298 106109.04700    124      15      0.000000 - e B1Sigma+    29  0       0       0
        1299 106582.73995    124      15      0.000000 - e B1Sigma+    30  0       0       0
        1300 107043.42589    124      15      0.000000 - e B1Sigma+    31  0       0       0
        1301 107491.52200    124      15      0.000000 - e B1Sigma+    32  0       0       0
        1302 107927.41057    124      15      0.000000 - e B1Sigma+    33  0       0       0
        1303 108351.46795    124      15      0.000000 - e B1Sigma+    34  0       0       0
        1304 108764.02228    124      15      0.000000 - e B1Sigma+    35  0       0       0
        1305 109165.38984    124      15      0.000000 - e B1Sigma+    36  0       0       0
        1306 109555.94372    124      15      0.000000 - e B1Sigma+    37  0       0       0
        1307 109936.05884    124      15      0.000000 - e B1Sigma+    38  0       0       0
        1308 110306.02649    124      15      0.000000 - e B1Sigma+    39  0       0       0
        1309 110666.18272    124      15      0.000000 - e B1Sigma+    40  0       0       0
        1310 111016.84176    124      15      0.000000 - e B1Sigma+    41  0       0       0
        1311 111358.29807    124      15      0.000000 - e B1Sigma+    42  0       0       0
        1312 111690.85236    124      15      0.000000 - e B1Sigma+    43  0       0       0
        1313 112014.78251    124      15      0.000000 - e B1Sigma+    44  0       0       0
        1314 112330.36978    124      15      0.000000 - e B1Sigma+    45  0       0       0
        1315 112637.87551    124      15      0.000000 - e B1Sigma+    46  0       0       0
        1316 112937.56488    124      15      0.000000 - e B1Sigma+    47  0       0       0
        1317 113229.70229    124      15      0.000000 - e B1Sigma+    48  0       0       0
        1318 113514.60478    124      15      0.000000 - e B1Sigma+    49  0       0       0
        1319 113792.62580    124      15      0.000000 - e B1Sigma+    50  0       0       0
        1320 114064.00294    124      15      0.000000 - e B1Sigma+    51  0       0       0
        1321 114328.63178    124      15      0.000000 - e B1Sigma+    52  0       0       0
        1322 114586.42618    124      15      0.000000 - e B1Sigma+    53  0       0       0
        1323 114838.00945    124      15      0.000000 - e B1Sigma+    54  0       0       0
        1324 115083.84561    124      15      0.000000 - e B1Sigma+    55  0       0       0
        1325 115323.88986    124      15      0.000000 - e B1Sigma+    56  0       0       0
        1326 115559.29810    124      15      0.000000 - e B1Sigma+    57  0       0       0
        1327 116153.22951    124      15      0.000000 - e B1Sigma+    58  0       0       0
        1328  5438.696902    132      16      0.000000 + e X1Sigma+     0  0       0       0
        1329  9195.555208    132      16      0.000000 + e X1Sigma+     1  0       0       0
        1330 12784.076257    132      16      0.000000 + e X1Sigma+     2  0       0       0
        1331 16210.688835    132      16      0.000000 + e X1Sigma+     3  0       0       0
        1332 19477.685429    132      16      0.000000 + e X1Sigma+     4  0       0       0
        1333 22588.352712    132      16      0.000000 + e X1Sigma+     5  0       0       0
        1334 25545.860809    132      16      0.000000 + e X1Sigma+     6  0       0       0
        1335 28351.092664    132      16      0.000000 + e X1Sigma+     7  0       0       0
        1336 31004.171889    132      16      0.000000 + e X1Sigma+     8  0       0       0
        1337 33504.606795    132      16      0.000000 + e X1Sigma+     9  0       0       0
        1338 35850.118721    132      16      0.000000 + e X1Sigma+    10  0       0       0
        1339 38036.410814    132      16      0.000000 + e X1Sigma+    11  0       0       0
        1340 40056.910892    132      16      0.000000 + e X1Sigma+    12  0       0       0
        1341 41901.801468    132      16      0.000000 + e X1Sigma+    13  0       0       0
        1342 43556.923936    132      16      0.000000 + e X1Sigma+    14  0       0       0
        1343 45002.142717    132      16      0.000000 + e X1Sigma+    15  0       0       0
        1344 46208.440839    132      16      0.000000 + e X1Sigma+    16  0       0       0
        1345 47131.028933    132      16      0.000000 + e X1Sigma+    17  0       0       0
        1346 47679.476380    132      16      0.000000 + e X1Sigma+    44  0       0       0
        1347 47696.420837    132      16      0.000000 + e X1Sigma+    45  0       0       0
        1348 47751.360026    132      16      0.000000 + e X1Sigma+    46  0       0       0
        1349 47856.870325    132      16      0.000000 + e X1Sigma+    47  0       0       0
        1350 48162.037803    132      16      0.000000 + e X1Sigma+    48  0       0       0
        1351 51603.813413    132      16      0.000000 + e X1Sigma+    49  0       0       0
        1352 84385.129512    132      16      0.000000 + e B1Sigma+     0  0       0       0
        1353 85503.568881    132      16      0.000000 + e B1Sigma+     1  0       0       0
        1354 86586.579062    132      16      0.000000 + e B1Sigma+     2  0       0       0
        1355 87635.447571    132      16      0.000000 + e B1Sigma+     3  0       0       0
        1356 88651.411845    132      16      0.000000 + e B1Sigma+     4  0       0       0
        1357 89635.674352    132      16      0.000000 + e B1Sigma+     5  0       0       0
        1358 90589.412928    132      16      0.000000 + e B1Sigma+     6  0       0       0
        1359 91513.744893    132      16      0.000000 + e B1Sigma+     7  0       0       0
        1360 92409.753471    132      16      0.000000 + e B1Sigma+     8  0       0       0
        1361 93278.493606    132      16      0.000000 + e B1Sigma+     9  0       0       0
        1362 94120.969985    132      16      0.000000 + e B1Sigma+    10  0       0       0
        1363 94938.160945    132      16      0.000000 + e B1Sigma+    11  0       0       0
        1364 95730.999613    132      16      0.000000 + e B1Sigma+    12  0       0       0
        1365 96500.362238    132      16      0.000000 + e B1Sigma+    13  0       0       0
        1366 97247.093828    132      16      0.000000 + e B1Sigma+    14  0       0       0
        1367 97972.007690    132      16      0.000000 + e B1Sigma+    15  0       0       0
        1368 98675.862244    132      16      0.000000 + e B1Sigma+    16  0       0       0
        1369 99359.398351    132      16      0.000000 + e B1Sigma+    17  0       0       0
        1370 100023.30724    132      16      0.000000 + e B1Sigma+    18  0       0       0
        1371 100668.26036    132      16      0.000000 + e B1Sigma+    19  0       0       0
        1372 101294.88595    132      16      0.000000 + e B1Sigma+    20  0       0       0
        1373 101903.78710    132      16      0.000000 + e B1Sigma+    21  0       0       0
        1374 102495.53301    132      16      0.000000 + e B1Sigma+    22  0       0       0
        1375 103070.66594    132      16      0.000000 + e B1Sigma+    23  0       0       0
        1376 103629.70699    132      16      0.000000 + e B1Sigma+    24  0       0       0
        1377 104173.16097    132      16      0.000000 + e B1Sigma+    25  0       0       0
        1378 104701.49143    132      16      0.000000 + e B1Sigma+    26  0       0       0
        1379 105215.14906    132      16      0.000000 + e B1Sigma+    27  0       0       0
        1380 105714.57479    132      16      0.000000 + e B1Sigma+    28  0       0       0
        1381 106200.19261    132      16      0.000000 + e B1Sigma+    29  0       0       0
        1382 106672.41528    132      16      0.000000 + e B1Sigma+    30  0       0       0
        1383 107131.63057    132      16      0.000000 + e B1Sigma+    31  0       0       0
        1384 107578.26152    132      16      0.000000 + e B1Sigma+    32  0       0       0
        1385 108012.68658    132      16      0.000000 + e B1Sigma+    33  0       0       0
        1386 108435.28538    132      16      0.000000 + e B1Sigma+    34  0       0       0
        1387 108846.37928    132      16      0.000000 + e B1Sigma+    35  0       0       0
        1388 109246.29493    132      16      0.000000 + e B1Sigma+    36  0       0       0
        1389 109635.41582    132      16      0.000000 + e B1Sigma+    37  0       0       0
        1390 110014.10886    132      16      0.000000 + e B1Sigma+    38  0       0       0
        1391 110382.66540    132      16      0.000000 + e B1Sigma+    39  0       0       0
        1392 110741.43167    132      16      0.000000 + e B1Sigma+    40  0       0       0
        1393 111090.71374    132      16      0.000000 + e B1Sigma+    41  0       0       0
        1394 111430.81338    132      16      0.000000 + e B1Sigma+    42  0       0       0
        1395 111762.03028    132      16      0.000000 + e B1Sigma+    43  0       0       0
        1396 112084.64263    132      16      0.000000 + e B1Sigma+    44  0       0       0
        1397 112398.93359    132      16      0.000000 + e B1Sigma+    45  0       0       0
        1398 112705.16435    132      16      0.000000 + e B1Sigma+    46  0       0       0
        1399 113003.60289    132      16      0.000000 + e B1Sigma+    47  0       0       0
        1400 113294.52242    132      16      0.000000 + e B1Sigma+    48  0       0       0
        1401 113578.25409    132      16      0.000000 + e B1Sigma+    49  0       0       0
        1402 113855.15153    132      16      0.000000 + e B1Sigma+    50  0       0       0
        1403 114125.39770    132      16      0.000000 + e B1Sigma+    51  0       0       0
        1404 114388.83284    132      16      0.000000 + e B1Sigma+    52  0       0       0
        1405 114645.46365    132      16      0.000000 + e B1Sigma+    53  0       0       0
        1406 114895.96964    132      16      0.000000 + e B1Sigma+    54  0       0       0
        1407 115140.54518    132      16      0.000000 + e B1Sigma+    55  0       0       0
        1408 115379.02411    132      16      0.000000 + e B1Sigma+    56  0       0       0
        1409 115612.32654    132      16      0.000000 + e B1Sigma+    57  0       0       0
        1410 116439.98321    132      16      0.000000 + e B1Sigma+    58  0       0       0
        1411  6097.439154    140      17      0.000000 - e X1Sigma+     0  0       0       0
        1412  9829.100084    140      17      0.000000 - e X1Sigma+     1  0       0       0
        1413 13393.038203    140      17      0.000000 - e X1Sigma+     2  0       0       0
        1414 16795.588547    140      17      0.000000 - e X1Sigma+     3  0       0       0
        1415 20039.144676    140      17      0.000000 - e X1Sigma+     4  0       0       0
        1416 23126.655104    140      17      0.000000 - e X1Sigma+     5  0       0       0
        1417 26061.267520    140      17      0.000000 - e X1Sigma+     6  0       0       0
        1418 28843.853552    140      17      0.000000 - e X1Sigma+     7  0       0       0
        1419 31474.324105    140      17      0.000000 - e X1Sigma+     8  0       0       0
        1420 33951.970689    140      17      0.000000 - e X1Sigma+     9  0       0       0
        1421 36274.284822    140      17      0.000000 - e X1Sigma+    10  0       0       0
        1422 38436.667365    140      17      0.000000 - e X1Sigma+    11  0       0       0
        1423 40432.115555    140      17      0.000000 - e X1Sigma+    12  0       0       0
        1424 42250.210483    140      17      0.000000 - e X1Sigma+    13  0       0       0
        1425 43875.936021    140      17      0.000000 - e X1Sigma+    14  0       0       0
        1426 45287.854879    140      17      0.000000 - e X1Sigma+    15  0       0       0
        1427 46454.723526    140      17      0.000000 - e X1Sigma+    16  0       0       0
        1428 47326.086310    140      17      0.000000 - e X1Sigma+    17  0       0       0
        1429 47707.083614    140      17      0.000000 - e X1Sigma+    44  0       0       0
        1430 47761.368819    140      17      0.000000 - e X1Sigma+    45  0       0       0
        1431 47813.202645    140      17      0.000000 - e X1Sigma+    46  0       0       0
        1432 47923.977755    140      17      0.000000 - e X1Sigma+    47  0       0       0
        1433 48381.104884    140      17      0.000000 - e X1Sigma+    48  0       0       0
        1434 52463.999763    140      17      0.000000 - e X1Sigma+    49  0       0       0
        1435 84517.976370    140      17      0.000000 - e B1Sigma+     0  0       0       0
        1436 85635.405198    140      17      0.000000 - e B1Sigma+     1  0       0       0
        1437 86717.368549    140      17      0.000000 - e B1Sigma+     2  0       0       0
        1438 87765.162277    140      17      0.000000 - e B1Sigma+     3  0       0       0
        1439 88780.030294    140      17      0.000000 - e B1Sigma+     4  0       0       0
        1440 89763.181383    140      17      0.000000 - e B1Sigma+     5  0       0       0
        1441 90715.797193    140      17      0.000000 - e B1Sigma+     6  0       0       0
        1442 91638.995774    140      17      0.000000 - e B1Sigma+     7  0       0       0
        1443 92533.862355    140      17      0.000000 - e B1Sigma+     8  0       0       0
        1444 93401.450262    140      17      0.000000 - e B1Sigma+     9  0       0       0
        1445 94242.763216    140      17      0.000000 - e B1Sigma+    10  0       0       0
        1446 95058.778122    140      17      0.000000 - e B1Sigma+    11  0       0       0
        1447 95850.424724    140      17      0.000000 - e B1Sigma+    12  0       0       0
        1448 96618.575649    140      17      0.000000 - e B1Sigma+    13  0       0       0
        1449 97364.075081    140      17      0.000000 - e B1Sigma+    14  0       0       0
        1450 98087.731736    140      17      0.000000 - e B1Sigma+    15  0       0       0
        1451 98790.301937    140      17      0.000000 - e B1Sigma+    16  0       0       0
        1452 99472.524594    140      17      0.000000 - e B1Sigma+    17  0       0       0
        1453 100135.08940    140      17      0.000000 - e B1Sigma+    18  0       0       0
        1454 100778.66716    140      17      0.000000 - e B1Sigma+    19  0       0       0
        1455 101403.88599    140      17      0.000000 - e B1Sigma+    20  0       0       0
        1456 102011.35046    140      17      0.000000 - e B1Sigma+    21  0       0       0
        1457 102601.63051    140      17      0.000000 - e B1Sigma+    22  0       0       0
        1458 103175.27172    140      17      0.000000 - e B1Sigma+    23  0       0       0
        1459 103732.80047    140      17      0.000000 - e B1Sigma+    24  0       0       0
        1460 104274.72160    140      17      0.000000 - e B1Sigma+    25  0       0       0
        1461 104801.50321    140      17      0.000000 - e B1Sigma+    26  0       0       0
        1462 105313.60057    140      17      0.000000 - e B1Sigma+    27  0       0       0
        1463 105811.45676    140      17      0.000000 - e B1Sigma+    28  0       0       0
        1464 106295.50181    140      17      0.000000 - e B1Sigma+    29  0       0       0
        1465 106766.14693    140      17      0.000000 - e B1Sigma+    30  0       0       0
        1466 107223.78789    140      17      0.000000 - e B1Sigma+    31  0       0       0
        1467 107668.85084    140      17      0.000000 - e B1Sigma+    32  0       0       0
        1468 108101.71280    140      17      0.000000 - e B1Sigma+    33  0       0       0
        1469 108522.75369    140      17      0.000000 - e B1Sigma+    34  0       0       0
        1470 108932.29037    140      17      0.000000 - e B1Sigma+    35  0       0       0
        1471 109330.66178    140      17      0.000000 - e B1Sigma+    36  0       0       0
        1472 109718.26016    140      17      0.000000 - e B1Sigma+    37  0       0       0
        1473 110095.44061    140      17      0.000000 - e B1Sigma+    38  0       0       0
        1474 110462.50077    140      17      0.000000 - e B1Sigma+    39  0       0       0
        1475 110819.79256    140      17      0.000000 - e B1Sigma+    40  0       0       0
        1476 111167.61578    140      17      0.000000 - e B1Sigma+    41  0       0       0
        1477 111506.27901    140      17      0.000000 - e B1Sigma+    42  0       0       0
        1478 111836.08020    140      17      0.000000 - e B1Sigma+    43  0       0       0
        1479 112157.29938    140      17      0.000000 - e B1Sigma+    44  0       0       0
        1480 112470.21948    140      17      0.000000 - e B1Sigma+    45  0       0       0
        1481 112775.10338    140      17      0.000000 - e B1Sigma+    46  0       0       0
        1482 113072.22049    140      17      0.000000 - e B1Sigma+    47  0       0       0
        1483 113361.85622    140      17      0.000000 - e B1Sigma+    48  0       0       0
        1484 113644.35622    140      17      0.000000 - e B1Sigma+    49  0       0       0
        1485 113920.07022    140      17      0.000000 - e B1Sigma+    50  0       0       0
        1486 114189.12205    140      17      0.000000 - e B1Sigma+    51  0       0       0
        1487 114451.33147    140      17      0.000000 - e B1Sigma+    52  0       0       0
        1488 114706.87132    140      17      0.000000 - e B1Sigma+    53  0       0       0
        1489 114956.50788    140      17      0.000000 - e B1Sigma+    54  0       0       0
        1490 115200.38550    140      17      0.000000 - e B1Sigma+    55  0       0       0
        1491 115439.12664    140      17      0.000000 - e B1Sigma+    56  0       0       0
        1492 115683.52776    140      17      0.000000 - e B1Sigma+    57  0       0       0
        1493 116784.75226    140      17      0.000000 - e B1Sigma+    58  0       0       0
        1494  6789.951036    148      18      0.000000 + e X1Sigma+     0  0       0       0
        1495 10495.056213    148      18      0.000000 + e X1Sigma+     1  0       0       0
        1496 14033.098882    148      18      0.000000 + e X1Sigma+     2  0       0       0
        1497 17410.275059    148      18      0.000000 + e X1Sigma+     3  0       0       0
        1498 20629.111514    148      18      0.000000 + e X1Sigma+     4  0       0       0
        1499 23692.214201    148      18      0.000000 + e X1Sigma+     5  0       0       0
        1500 26602.656669    148      18      0.000000 + e X1Sigma+     6  0       0       0
        1501 29361.310662    148      18      0.000000 + e X1Sigma+     7  0       0       0
        1502 31967.881402    148      18      0.000000 + e X1Sigma+     8  0       0       0
        1503 34421.407484    148      18      0.000000 + e X1Sigma+     9  0       0       0
        1504 36719.122301    148      18      0.000000 + e X1Sigma+    10  0       0       0
        1505 38856.097884    148      18      0.000000 + e X1Sigma+    11  0       0       0
        1506 40824.849940    148      18      0.000000 + e X1Sigma+    12  0       0       0
        1507 42614.284639    148      18      0.000000 + e X1Sigma+    13  0       0       0
        1508 44208.408954    148      18      0.000000 + e X1Sigma+    14  0       0       0
        1509 45584.242786    148      18      0.000000 + e X1Sigma+    15  0       0       0
        1510 46707.652328    148      18      0.000000 + e X1Sigma+    16  0       0       0
        1511 47519.840050    148      18      0.000000 + e X1Sigma+    32  0       0       0
        1512 47726.859395    148      18      0.000000 + e X1Sigma+    44  0       0       0
        1513 47798.157402    148      18      0.000000 + e X1Sigma+    45  0       0       0
        1514 47896.401708    148      18      0.000000 + e X1Sigma+    46  0       0       0
        1515 48014.711513    148      18      0.000000 + e X1Sigma+    47  0       0       0
        1516 48678.470797    148      18      0.000000 + e X1Sigma+    48  0       0       0
        1517 53415.890105    148      18      0.000000 + e X1Sigma+    49  0       0       0
        1518 84658.162247    148      18      0.000000 + e B1Sigma+     0  0       0       0
        1519 85774.478113    148      18      0.000000 + e B1Sigma+     1  0       0       0
        1520 86855.288941    148      18      0.000000 + e B1Sigma+     2  0       0       0
        1521 87901.899280    148      18      0.000000 + e B1Sigma+     3  0       0       0
        1522 88915.559847    148      18      0.000000 + e B1Sigma+     4  0       0       0
        1523 89897.486136    148      18      0.000000 + e B1Sigma+     5  0       0       0
        1524 90848.863718    148      18      0.000000 + e B1Sigma+     6  0       0       0
        1525 91770.811668    148      18      0.000000 + e B1Sigma+     7  0       0       0
        1526 92664.417569    148      18      0.000000 + e B1Sigma+     8  0       0       0
        1527 93530.733172    148      18      0.000000 + e B1Sigma+     9  0       0       0
        1528 94370.761671    148      18      0.000000 + e B1Sigma+    10  0       0       0
        1529 95185.478629    148      18      0.000000 + e B1Sigma+    11  0       0       0
        1530 95975.810454    148      18      0.000000 + e B1Sigma+    12  0       0       0
        1531 96742.626653    148      18      0.000000 + e B1Sigma+    13  0       0       0
        1532 97486.770932    148      18      0.000000 + e B1Sigma+    14  0       0       0
        1533 98209.047323    148      18      0.000000 + e B1Sigma+    15  0       0       0
        1534 98910.210977    148      18      0.000000 + e B1Sigma+    16  0       0       0
        1535 99590.998395    148      18      0.000000 + e B1Sigma+    17  0       0       0
        1536 100252.09866    148      18      0.000000 + e B1Sigma+    18  0       0       0
        1537 100894.18145    148      18      0.000000 + e B1Sigma+    19  0       0       0
        1538 101517.87526    148      18      0.000000 + e B1Sigma+    20  0       0       0
        1539 102123.78589    148      18      0.000000 + e B1Sigma+    21  0       0       0
        1540 102712.48415    148      18      0.000000 + e B1Sigma+    22  0       0       0
        1541 103284.51874    148      18      0.000000 + e B1Sigma+    23  0       0       0
        1542 103840.42169    148      18      0.000000 + e B1Sigma+    24  0       0       0
        1543 104380.69700    148      18      0.000000 + e B1Sigma+    25  0       0       0
        1544 104905.81774    148      18      0.000000 + e B1Sigma+    26  0       0       0
        1545 105416.24429    148      18      0.000000 + e B1Sigma+    27  0       0       0
        1546 105912.42158    148      18      0.000000 + e B1Sigma+    28  0       0       0
        1547 106394.78595    148      18      0.000000 + e B1Sigma+    29  0       0       0
        1548 106863.74692    148      18      0.000000 + e B1Sigma+    30  0       0       0
        1549 107319.71073    148      18      0.000000 + e B1Sigma+    31  0       0       0
        1550 107763.10345    148      18      0.000000 + e B1Sigma+    32  0       0       0
        1551 108194.30379    148      18      0.000000 + e B1Sigma+    33  0       0       0
        1552 108613.68822    148      18      0.000000 + e B1Sigma+    34  0       0       0
        1553 109021.57247    148      18      0.000000 + e B1Sigma+    35  0       0       0
        1554 109418.30930    148      18      0.000000 + e B1Sigma+    36  0       0       0
        1555 109804.29714    148      18      0.000000 + e B1Sigma+    37  0       0       0
        1556 110179.87668    148      18      0.000000 + e B1Sigma+    38  0       0       0
        1557 110545.35771    148      18      0.000000 + e B1Sigma+    39  0       0       0
        1558 110901.09235    148      18      0.000000 + e B1Sigma+    40  0       0       0
        1559 111247.37776    148      18      0.000000 + e B1Sigma+    41  0       0       0
        1560 111584.52750    148      18      0.000000 + e B1Sigma+    42  0       0       0
        1561 111912.83742    148      18      0.000000 + e B1Sigma+    43  0       0       0
        1562 112232.59101    148      18      0.000000 + e B1Sigma+    44  0       0       0
        1563 112544.06875    148      18      0.000000 + e B1Sigma+    45  0       0       0
        1564 112847.53685    148      18      0.000000 + e B1Sigma+    46  0       0       0
        1565 113143.26488    148      18      0.000000 + e B1Sigma+    47  0       0       0
        1566 113431.55182    148      18      0.000000 + e B1Sigma+    48  0       0       0
        1567 113712.75441    148      18      0.000000 + e B1Sigma+    49  0       0       0
        1568 113987.20506    148      18      0.000000 + e B1Sigma+    50  0       0       0
        1569 114254.95630    148      18      0.000000 + e B1Sigma+    51  0       0       0
        1570 114515.83384    148      18      0.000000 + e B1Sigma+    52  0       0       0
        1571 114770.20272    148      18      0.000000 + e B1Sigma+    53  0       0       0
        1572 115018.85525    148      18      0.000000 + e B1Sigma+    54  0       0       0
        1573 115261.96620    148      18      0.000000 + e B1Sigma+    55  0       0       0
        1574 115501.19253    148      18      0.000000 + e B1Sigma+    56  0       0       0
        1575 115791.44053    148      18      0.000000 + e B1Sigma+    57  0       0       0
        1576 117184.00722    148      18      0.000000 + e B1Sigma+    58  0       0       0
        1577  7515.422876    156      19      0.000000 - e X1Sigma+     0  0       0       0
        1578 11192.633754    156      19      0.000000 - e X1Sigma+     1  0       0       0
        1579 14703.489320    156      19      0.000000 - e X1Sigma+     2  0       0       0
        1580 18053.998040    156      19      0.000000 - e X1Sigma+     3  0       0       0
        1581 21246.846942    156      19      0.000000 - e X1Sigma+     4  0       0       0
        1582 24284.307323    156      19      0.000000 - e X1Sigma+     5  0       0       0
        1583 27169.319516    156      19      0.000000 - e X1Sigma+     6  0       0       0
        1584 29902.759333    156      19      0.000000 - e X1Sigma+     7  0       0       0
        1585 32484.139074    156      19      0.000000 - e X1Sigma+     8  0       0       0
        1586 34912.208209    156      19      0.000000 - e X1Sigma+     9  0       0       0
        1587 37183.908542    156      19      0.000000 - e X1Sigma+    10  0       0       0
        1588 39293.951309    156      19      0.000000 - e X1Sigma+    11  0       0       0
        1589 41234.311388    156      19      0.000000 - e X1Sigma+    12  0       0       0
        1590 42993.127675    156      19      0.000000 - e X1Sigma+    13  0       0       0
        1591 44553.266557    156      19      0.000000 - e X1Sigma+    14  0       0       0
        1592 45889.855835    156      19      0.000000 - e X1Sigma+    15  0       0       0
        1593 46964.942768    156      19      0.000000 - e X1Sigma+    16  0       0       0
        1594 47702.825029    156      19      0.000000 - e X1Sigma+    42  0       0       0
        1595 47707.741703    156      19      0.000000 - e X1Sigma+    43  0       0       0
        1596 47749.407107    156      19      0.000000 - e X1Sigma+    44  0       0       0
        1597 47833.010882    156      19      0.000000 - e X1Sigma+    45  0       0       0
        1598 47967.432711    156      19      0.000000 - e X1Sigma+    46  0       0       0
        1599 48132.619598    156      19      0.000000 - e X1Sigma+    47  0       0       0
        1600 49065.299359    156      19      0.000000 - e X1Sigma+    48  0       0       0
        1601 54459.145801    156      19      0.000000 - e X1Sigma+    49  0       0       0
        1602 84805.610276    156      19      0.000000 - e B1Sigma+     0  0       0       0
        1603 85920.704653    156      19      0.000000 - e B1Sigma+     1  0       0       0
        1604 87000.251160    156      19      0.000000 - e B1Sigma+     2  0       0       0
        1605 88045.563392    156      19      0.000000 - e B1Sigma+     3  0       0       0
        1606 89057.899224    156      19      0.000000 - e B1Sigma+     4  0       0       0
        1607 90038.481263    156      19      0.000000 - e B1Sigma+     5  0       0       0
        1608 90988.499086    156      19      0.000000 - e B1Sigma+     6  0       0       0
        1609 91909.073158    156      19      0.000000 - e B1Sigma+     7  0       0       0
        1610 92801.293757    156      19      0.000000 - e B1Sigma+     8  0       0       0
        1611 93666.211152    156      19      0.000000 - e B1Sigma+     9  0       0       0
        1612 94504.828496    156      19      0.000000 - e B1Sigma+    10  0       0       0
        1613 95318.120098    156      19      0.000000 - e B1Sigma+    11  0       0       0
        1614 96107.009096    156      19      0.000000 - e B1Sigma+    12  0       0       0
        1615 96872.362484    156      19      0.000000 - e B1Sigma+    13  0       0       0
        1616 97615.023757    156      19      0.000000 - e B1Sigma+    14  0       0       0
        1617 98335.792266    156      19      0.000000 - e B1Sigma+    15  0       0       0
        1618 99035.422955    156      19      0.000000 - e B1Sigma+    16  0       0       0
        1619 99714.649452    156      19      0.000000 - e B1Sigma+    17  0       0       0
        1620 100374.16122    156      19      0.000000 - e B1Sigma+    18  0       0       0
        1621 101014.62634    156      19      0.000000 - e B1Sigma+    19  0       0       0
        1622 101636.67422    156      19      0.000000 - e B1Sigma+    20  0       0       0
        1623 102240.91160    156      19      0.000000 - e B1Sigma+    21  0       0       0
        1624 102827.91047    156      19      0.000000 - e B1Sigma+    22  0       0       0
        1625 103398.22245    156      19      0.000000 - e B1Sigma+    23  0       0       0
        1626 103952.38519    156      19      0.000000 - e B1Sigma+    24  0       0       0
        1627 104490.90147    156      19      0.000000 - e B1Sigma+    25  0       0       0
        1628 105014.24946    156      19      0.000000 - e B1Sigma+    26  0       0       0
        1629 105522.89492    156      19      0.000000 - e B1Sigma+    27  0       0       0
        1630 106017.28483    156      19      0.000000 - e B1Sigma+    28  0       0       0
        1631 106497.86128    156      19      0.000000 - e B1Sigma+    29  0       0       0
        1632 106965.03272    156      19      0.000000 - e B1Sigma+    30  0       0       0
        1633 107419.21775    156      19      0.000000 - e B1Sigma+    31  0       0       0
        1634 107860.83917    156      19      0.000000 - e B1Sigma+    32  0       0       0
        1635 108290.28054    156      19      0.000000 - e B1Sigma+    33  0       0       0
        1636 108707.91119    156      19      0.000000 - e B1Sigma+    34  0       0       0
        1637 109114.04974    156      19      0.000000 - e B1Sigma+    35  0       0       0
        1638 109509.06376    156      19      0.000000 - e B1Sigma+    36  0       0       0
        1639 109893.35431    156      19      0.000000 - e B1Sigma+    37  0       0       0
        1640 110267.24729    156      19      0.000000 - e B1Sigma+    38  0       0       0
        1641 110631.06885    156      19      0.000000 - e B1Sigma+    39  0       0       0
        1642 110985.16582    156      19      0.000000 - e B1Sigma+    40  0       0       0
        1643 111329.83719    156      19      0.000000 - e B1Sigma+    41  0       0       0
        1644 111665.39908    156      19      0.000000 - e B1Sigma+    42  0       0       0
        1645 111992.14524    156      19      0.000000 - e B1Sigma+    43  0       0       0
        1646 112310.36371    156      19      0.000000 - e B1Sigma+    44  0       0       0
        1647 112620.33139    156      19      0.000000 - e B1Sigma+    45  0       0       0
        1648 112922.31891    156      19      0.000000 - e B1Sigma+    46  0       0       0
        1649 113216.59675    156      19      0.000000 - e B1Sigma+    47  0       0       0
        1650 113503.47808    156      19      0.000000 - e B1Sigma+    48  0       0       0
        1651 113783.32583    156      19      0.000000 - e B1Sigma+    49  0       0       0
        1652 114056.43577    156      19      0.000000 - e B1Sigma+    50  0       0       0
        1653 114322.77610    156      19      0.000000 - e B1Sigma+    51  0       0       0
        1654 114582.19898    156      19      0.000000 - e B1Sigma+    52  0       0       0
        1655 114835.22568    156      19      0.000000 - e B1Sigma+    53  0       0       0
        1656 115082.49969    156      19      0.000000 - e B1Sigma+    54  0       0       0
        1657 115324.01394    156      19      0.000000 - e B1Sigma+    55  0       0       0
        1658 115561.03161    156      19      0.000000 - e B1Sigma+    56  0       0       0
        1659 115954.06003    156      19      0.000000 - e B1Sigma+    57  0       0       0
        1660 117634.77136    156      19      0.000000 - e B1Sigma+    58  0       0       0
        1661  8273.011535    164      20      0.000000 + e X1Sigma+     0  0       0       0
        1662 11921.010228    164      20      0.000000 + e X1Sigma+     1  0       0       0
        1663 15403.408180    164      20      0.000000 + e X1Sigma+     2  0       0       0
        1664 18725.976293    164      20      0.000000 + e X1Sigma+     3  0       0       0
        1665 21891.580758    164      20      0.000000 + e X1Sigma+     4  0       0       0
        1666 24902.179501    164      20      0.000000 + e X1Sigma+     5  0       0       0
        1667 27760.516031    164      20      0.000000 + e X1Sigma+     6  0       0       0
        1668 30467.463846    164      20      0.000000 + e X1Sigma+     7  0       0       0
        1669 33022.359209    164      20      0.000000 + e X1Sigma+     8  0       0       0
        1670 35423.628164    164      20      0.000000 + e X1Sigma+     9  0       0       0
        1671 37667.882347    164      20      0.000000 + e X1Sigma+    10  0       0       0
        1672 39749.433275    164      20      0.000000 + e X1Sigma+    11  0       0       0
        1673 41659.647495    164      20      0.000000 + e X1Sigma+    12  0       0       0
        1674 43385.787291    164      20      0.000000 + e X1Sigma+    13  0       0       0
        1675 44909.380003    164      20      0.000000 + e X1Sigma+    14  0       0       0
        1676 46203.245720    164      20      0.000000 + e X1Sigma+    15  0       0       0
        1677 47224.528747    164      20      0.000000 + e X1Sigma+    16  0       0       0
        1678 47721.225678    164      20      0.000000 + e X1Sigma+    42  0       0       0
        1679 47774.190217    164      20      0.000000 + e X1Sigma+    43  0       0       0
        1680 47865.604458    164      20      0.000000 + e X1Sigma+    44  0       0       0
        1681 47888.562021    164      20      0.000000 + e X1Sigma+    45  0       0       0
        1682 48036.699976    164      20      0.000000 + e X1Sigma+    46  0       0       0
        1683 48278.143744    164      20      0.000000 + e X1Sigma+    47  0       0       0
        1684 49548.137008    164      20      0.000000 + e X1Sigma+    48  0       0       0
        1685 55593.287128    164      20      0.000000 + e X1Sigma+    49  0       0       0
        1686 84960.240480    164      20      0.000000 + e B1Sigma+     0  0       0       0
        1687 86073.998685    164      20      0.000000 + e B1Sigma+     1  0       0       0
        1688 87152.162959    164      20      0.000000 + e B1Sigma+     2  0       0       0
        1689 88196.056296    164      20      0.000000 + e B1Sigma+     3  0       0       0
        1690 89206.944091    164      20      0.000000 + e B1Sigma+     4  0       0       0
        1691 90186.056478    164      20      0.000000 + e B1Sigma+     5  0       0       0
        1692 91134.587107    164      20      0.000000 + e B1Sigma+     6  0       0       0
        1693 92053.658265    164      20      0.000000 + e B1Sigma+     7  0       0       0
        1694 92944.363246    164      20      0.000000 + e B1Sigma+     8  0       0       0
        1695 93807.750994    164      20      0.000000 + e B1Sigma+     9  0       0       0
        1696 94644.825132    164      20      0.000000 + e B1Sigma+    10  0       0       0
        1697 95456.558803    164      20      0.000000 + e B1Sigma+    11  0       0       0
        1698 96243.871963    164      20      0.000000 + e B1Sigma+    12  0       0       0
        1699 97007.629809    164      20      0.000000 + e B1Sigma+    13  0       0       0
        1700 97748.675768    164      20      0.000000 + e B1Sigma+    14  0       0       0
        1701 98467.804659    164      20      0.000000 + e B1Sigma+    15  0       0       0
        1702 99165.772142    164      20      0.000000 + e B1Sigma+    16  0       0       0
        1703 99843.308589    164      20      0.000000 + e B1Sigma+    17  0       0       0
        1704 100501.10477    164      20      0.000000 + e B1Sigma+    18  0       0       0
        1705 101139.82682    164      20      0.000000 + e B1Sigma+    19  0       0       0
        1706 101760.10560    164      20      0.000000 + e B1Sigma+    20  0       0       0
        1707 102362.54842    164      20      0.000000 + e B1Sigma+    21  0       0       0
        1708 102947.72893    164      20      0.000000 + e B1Sigma+    22  0       0       0
        1709 103516.20154    164      20      0.000000 + e B1Sigma+    23  0       0       0
        1710 104068.50899    164      20      0.000000 + e B1Sigma+    24  0       0       0
        1711 104605.15314    164      20      0.000000 + e B1Sigma+    25  0       0       0
        1712 105126.61698    164      20      0.000000 + e B1Sigma+    26  0       0       0
        1713 105633.37167    164      20      0.000000 + e B1Sigma+    27  0       0       0
        1714 106125.86694    164      20      0.000000 + e B1Sigma+    28  0       0       0
        1715 106604.54927    164      20      0.000000 + e B1Sigma+    29  0       0       0
        1716 107069.82762    164      20      0.000000 + e B1Sigma+    30  0       0       0
        1717 107522.13359    164      20      0.000000 + e B1Sigma+    31  0       0       0
        1718 107961.88445    164      20      0.000000 + e B1Sigma+    32  0       0       0
        1719 108389.47069    164      20      0.000000 + e B1Sigma+    33  0       0       0
        1720 108805.25192    164      20      0.000000 + e B1Sigma+    34  0       0       0
        1721 109209.55383    164      20      0.000000 + e B1Sigma+    35  0       0       0
        1722 109602.75900    164      20      0.000000 + e B1Sigma+    36  0       0       0
        1723 109985.26663    164      20      0.000000 + e B1Sigma+    37  0       0       0
        1724 110357.39054    164      20      0.000000 + e B1Sigma+    38  0       0       0
        1725 110719.47443    164      20      0.000000 + e B1Sigma+    39  0       0       0
        1726 111071.85575    164      20      0.000000 + e B1Sigma+    40  0       0       0
        1727 111414.83937    164      20      0.000000 + e B1Sigma+    41  0       0       0
        1728 111748.74160    164      20      0.000000 + e B1Sigma+    42  0       0       0
        1729 112073.85454    164      20      0.000000 + e B1Sigma+    43  0       0       0
        1730 112390.47072    164      20      0.000000 + e B1Sigma+    44  0       0       0
        1731 112698.86392    164      20      0.000000 + e B1Sigma+    45  0       0       0
        1732 112999.30936    164      20      0.000000 + e B1Sigma+    46  0       0       0
        1733 113292.08188    164      20      0.000000 + e B1Sigma+    47  0       0       0
        1734 113577.50997    164      20      0.000000 + e B1Sigma+    48  0       0       0
        1735 113855.95901    164      20      0.000000 + e B1Sigma+    49  0       0       0
        1736 114127.67085    164      20      0.000000 + e B1Sigma+    50  0       0       0
        1737 114392.53168    164      20      0.000000 + e B1Sigma+    51  0       0       0
        1738 114650.46042    164      20      0.000000 + e B1Sigma+    52  0       0       0
        1739 114902.08867    164      20      0.000000 + e B1Sigma+    53  0       0       0
        1740 115147.78638    164      20      0.000000 + e B1Sigma+    54  0       0       0
        1741 115387.31398    164      20      0.000000 + e B1Sigma+    55  0       0       0
        1742 115621.11627    164      20      0.000000 + e B1Sigma+    56  0       0       0
        1743 116178.38313    164      20      0.000000 + e B1Sigma+    57  0       0       0
        1744  9061.842015    172      21      0.000000 - e X1Sigma+     0  0       0       0
        1745 12679.332131    172      21      0.000000 - e X1Sigma+     1  0       0       0
        1746 16132.023138    172      21      0.000000 - e X1Sigma+     2  0       0       0
        1747 19425.399131    172      21      0.000000 - e X1Sigma+     3  0       0       0
        1748 22562.513174    172      21      0.000000 - e X1Sigma+     4  0       0       0
        1749 25545.044489    172      21      0.000000 - e X1Sigma+     5  0       0       0
        1750 28375.475507    172      21      0.000000 - e X1Sigma+     6  0       0       0
        1751 31054.658356    172      21      0.000000 - e X1Sigma+     7  0       0       0
        1752 33581.771458    172      21      0.000000 - e X1Sigma+     8  0       0       0
        1753 35954.887018    172      21      0.000000 - e X1Sigma+     9  0       0       0
        1754 38170.243371    172      21      0.000000 - e X1Sigma+    10  0       0       0
        1755 40221.704794    172      21      0.000000 - e X1Sigma+    11  0       0       0
        1756 42099.953832    172      21      0.000000 - e X1Sigma+    12  0       0       0
        1757 43791.252117    172      21      0.000000 - e X1Sigma+    13  0       0       0
        1758 45275.564103    172      21      0.000000 - e X1Sigma+    14  0       0       0
        1759 46522.941315    172      21      0.000000 - e X1Sigma+    15  0       0       0
        1760 47484.195997    172      21      0.000000 - e X1Sigma+    27  0       0       0
        1761 47801.842084    172      21      0.000000 - e X1Sigma+    43  0       0       0
        1762 47906.920140    172      21      0.000000 - e X1Sigma+    44  0       0       0
        1763 48034.238939    172      21      0.000000 - e X1Sigma+    45  0       0       0
        1764 48123.482607    172      21      0.000000 - e X1Sigma+    46  0       0       0
        1765 48462.320705    172      21      0.000000 - e X1Sigma+    47  0       0       0
        1766 50129.990806    172      21      0.000000 - e X1Sigma+    48  0       0       0
        1767 56817.745201    172      21      0.000000 - e X1Sigma+    49  0       0       0
        1768 85121.969905    172      21      0.000000 - e B1Sigma+     0  0       0       0
        1769 86234.271084    172      21      0.000000 - e B1Sigma+     1  0       0       0
        1770 87310.929127    172      21      0.000000 - e B1Sigma+     2  0       0       0
        1771 88353.276773    172      21      0.000000 - e B1Sigma+     3  0       0       0
        1772 89362.587329    172      21      0.000000 - e B1Sigma+     4  0       0       0
        1773 90340.098868    172      21      0.000000 - e B1Sigma+     5  0       0       0
        1774 91287.009160    172      21      0.000000 - e B1Sigma+     6  0       0       0
        1775 92204.442825    172      21      0.000000 - e B1Sigma+     7  0       0       0
        1776 93093.496453    172      21      0.000000 - e B1Sigma+     8  0       0       0
        1777 93955.217897    172      21      0.000000 - e B1Sigma+     9  0       0       0
        1778 94790.611777    172      21      0.000000 - e B1Sigma+    10  0       0       0
        1779 95600.650150    172      21      0.000000 - e B1Sigma+    11  0       0       0
        1780 96386.249910    172      21      0.000000 - e B1Sigma+    12  0       0       0
        1781 97148.275262    172      21      0.000000 - e B1Sigma+    13  0       0       0
        1782 97887.569570    172      21      0.000000 - e B1Sigma+    14  0       0       0
        1783 98604.923452    172      21      0.000000 - e B1Sigma+    15  0       0       0
        1784 99301.094072    172      21      0.000000 - e B1Sigma+    16  0       0       0
        1785 99976.808349    172      21      0.000000 - e B1Sigma+    17  0       0       0
        1786 100632.75910    172      21      0.000000 - e B1Sigma+    18  0       0       0
        1787 101269.61040    172      21      0.000000 - e B1Sigma+    19  0       0       0
        1788 101887.99496    172      21      0.000000 - e B1Sigma+    20  0       0       0
        1789 102488.52040    172      21      0.000000 - e B1Sigma+    21  0       0       0
        1790 103071.76247    172      21      0.000000 - e B1Sigma+    22  0       0       0
        1791 103638.27849    172      21      0.000000 - e B1Sigma+    23  0       0       0
        1792 104188.61521    172      21      0.000000 - e B1Sigma+    24  0       0       0
        1793 104723.27440    172      21      0.000000 - e B1Sigma+    25  0       0       0
        1794 105242.74351    172      21      0.000000 - e B1Sigma+    26  0       0       0
        1795 105747.49866    172      21      0.000000 - e B1Sigma+    27  0       0       0
        1796 106237.99349    172      21      0.000000 - e B1Sigma+    28  0       0       0
        1797 106714.67687    172      21      0.000000 - e B1Sigma+    29  0       0       0
        1798 107177.96084    172      21      0.000000 - e B1Sigma+    30  0       0       0
        1799 107628.28899    172      21      0.000000 - e B1Sigma+    31  0       0       0
        1800 108066.07236    172      21      0.000000 - e B1Sigma+    32  0       0       0
        1801 108491.70860    172      21      0.000000 - e B1Sigma+    33  0       0       0
        1802 108905.54692    172      21      0.000000 - e B1Sigma+    34  0       0       0
        1803 109307.92396    172      21      0.000000 - e B1Sigma+    35  0       0       0
        1804 109699.23653    172      21      0.000000 - e B1Sigma+    36  0       0       0
        1805 110079.87674    172      21      0.000000 - e B1Sigma+    37  0       0       0
        1806 110450.15239    172      21      0.000000 - e B1Sigma+    38  0       0       0
        1807 110810.42229    172      21      0.000000 - e B1Sigma+    39  0       0       0
        1808 111161.01289    172      21      0.000000 - e B1Sigma+    40  0       0       0
        1809 111502.23748    172      21      0.000000 - e B1Sigma+    41  0       0       0
        1810 111834.41064    172      21      0.000000 - e B1Sigma+    42  0       0       0
        1811 112157.82395    172      21      0.000000 - e B1Sigma+    43  0       0       0
        1812 112472.77273    172      21      0.000000 - e B1Sigma+    44  0       0       0
        1813 112779.52951    172      21      0.000000 - e B1Sigma+    45  0       0       0
        1814 113078.37298    172      21      0.000000 - e B1Sigma+    46  0       0       0
        1815 113369.58728    172      21      0.000000 - e B1Sigma+    47  0       0       0
        1816 113653.51698    172      21      0.000000 - e B1Sigma+    48  0       0       0
        1817 113930.52555    172      21      0.000000 - e B1Sigma+    49  0       0       0
        1818 114200.78791    172      21      0.000000 - e B1Sigma+    50  0       0       0
        1819 114464.13236    172      21      0.000000 - e B1Sigma+    51  0       0       0
        1820 114720.61076    172      21      0.000000 - e B1Sigma+    52  0       0       0
        1821 114970.94283    172      21      0.000000 - e B1Sigma+    53  0       0       0
        1822 115215.28008    172      21      0.000000 - e B1Sigma+    54  0       0       0
        1823 115453.65448    172      21      0.000000 - e B1Sigma+    55  0       0       0
        1824 115691.09369    172      21      0.000000 - e B1Sigma+    56  0       0       0
        1825 116462.49361    172      21      0.000000 - e B1Sigma+    57  0       0       0
        1826  9881.009094    180      22      0.000000 + e X1Sigma+     0  0       0       0
        1827 13466.716566    180      22      0.000000 + e X1Sigma+     1  0       0       0
        1828 16888.472303    180      22      0.000000 + e X1Sigma+     2  0       0       0
        1829 20151.427678    180      22      0.000000 + e X1Sigma+     3  0       0       0
        1830 23258.816497    180      22      0.000000 + e X1Sigma+     4  0       0       0
        1831 26212.085888    180      22      0.000000 + e X1Sigma+     5  0       0       0
        1832 29013.397026    180      22      0.000000 + e X1Sigma+     6  0       0       0
        1833 31663.547614    180      22      0.000000 + e X1Sigma+     7  0       0       0
        1834 34161.573741    180      22      0.000000 + e X1Sigma+     8  0       0       0
        1835 36505.168773    180      22      0.000000 + e X1Sigma+     9  0       0       0
        1836 38690.151035    180      22      0.000000 + e X1Sigma+    10  0       0       0
        1837 40709.879521    180      22      0.000000 + e X1Sigma+    11  0       0       0
        1838 42554.267363    180      22      0.000000 + e X1Sigma+    12  0       0       0
        1839 44208.434089    180      22      0.000000 + e X1Sigma+    13  0       0       0
        1840 45650.520909    180      22      0.000000 + e X1Sigma+    14  0       0       0
        1841 46847.226195    180      22      0.000000 + e X1Sigma+    15  0       0       0
        1842 47740.486281    180      22      0.000000 + e X1Sigma+    41  0       0       0
        1843 47831.795076    180      22      0.000000 + e X1Sigma+    43  0       0       0
        1844 47948.030183    180      22      0.000000 + e X1Sigma+    44  0       0       0
        1845 48129.749395    180      22      0.000000 + e X1Sigma+    45  0       0       0
        1846 48254.241888    180      22      0.000000 + e X1Sigma+    46  0       0       0
        1847 48701.216672    180      22      0.000000 + e X1Sigma+    47  0       0       0
        1848 50811.549754    180      22      0.000000 + e X1Sigma+    48  0       0       0
        1849 58131.898283    180      22      0.000000 + e X1Sigma+    49  0       0       0
        1850 85290.712767    180      22      0.000000 + e B1Sigma+     0  0       0       0
        1851 86401.429907    180      22      0.000000 + e B1Sigma+     1  0       0       0
        1852 87476.451688    180      22      0.000000 + e B1Sigma+     2  0       0       0
        1853 88517.120938    180      22      0.000000 + e B1Sigma+     3  0       0       0
        1854 89524.719293    180      22      0.000000 + e B1Sigma+     4  0       0       0
        1855 90500.493177    180      22      0.000000 + e B1Sigma+     5  0       0       0
        1856 91445.644511    180      22      0.000000 + e B1Sigma+     6  0       0       0
        1857 92361.300832    180      22      0.000000 + e B1Sigma+     7  0       0       0
        1858 93248.562257    180      22      0.000000 + e B1Sigma+     8  0       0       0
        1859 94108.475871    180      22      0.000000 + e B1Sigma+     9  0       0       0
        1860 94942.047807    180      22      0.000000 + e B1Sigma+    10  0       0       0
        1861 95750.249114    180      22      0.000000 + e B1Sigma+    11  0       0       0
        1862 96533.993784    180      22      0.000000 + e B1Sigma+    12  0       0       0
        1863 97294.145908    180      22      0.000000 + e B1Sigma+    13  0       0       0
        1864 98031.548629    180      22      0.000000 + e B1Sigma+    14  0       0       0
        1865 98746.988930    180      22      0.000000 + e B1Sigma+    15  0       0       0
        1866 99441.226033    180      22      0.000000 + e B1Sigma+    16  0       0       0
        1867 100114.98349    180      22      0.000000 + e B1Sigma+    17  0       0       0
        1868 100768.95664    180      22      0.000000 + e B1Sigma+    18  0       0       0
        1869 101403.80761    180      22      0.000000 + e B1Sigma+    19  0       0       0
        1870 102020.17126    180      22      0.000000 + e B1Sigma+    20  0       0       0
        1871 102618.65529    180      22      0.000000 + e B1Sigma+    21  0       0       0
        1872 103199.83802    180      22      0.000000 + e B1Sigma+    22  0       0       0
        1873 103764.28005    180      22      0.000000 + e B1Sigma+    23  0       0       0
        1874 104312.53047    180      22      0.000000 + e B1Sigma+    24  0       0       0
        1875 104845.09231    180      22      0.000000 + e B1Sigma+    25  0       0       0
        1876 105362.45714    180      22      0.000000 + e B1Sigma+    26  0       0       0
        1877 105865.10517    180      22      0.000000 + e B1Sigma+    27  0       0       0
        1878 106353.49532    180      22      0.000000 + e B1Sigma+    28  0       0       0
        1879 106828.07665    180      22      0.000000 + e B1Sigma+    29  0       0       0
        1880 107289.26756    180      22      0.000000 + e B1Sigma+    30  0       0       0
        1881 107737.52079    180      22      0.000000 + e B1Sigma+    31  0       0       0
        1882 108173.24250    180      22      0.000000 + e B1Sigma+    32  0       0       0
        1883 108596.83533    180      22      0.000000 + e B1Sigma+    33  0       0       0
        1884 109008.63980    180      22      0.000000 + e B1Sigma+    34  0       0       0
        1885 109409.00673    180      22      0.000000 + e B1Sigma+    35  0       0       0
        1886 109798.34520    180      22      0.000000 + e B1Sigma+    36  0       0       0
        1887 110177.03505    180      22      0.000000 + e B1Sigma+    37  0       0       0
        1888 110545.38651    180      22      0.000000 + e B1Sigma+    38  0       0       0
        1889 110903.76778    180      22      0.000000 + e B1Sigma+    39  0       0       0
        1890 111252.49585    180      22      0.000000 + e B1Sigma+    40  0       0       0
        1891 111591.89252    180      22      0.000000 + e B1Sigma+    41  0       0       0
        1892 111922.26960    180      22      0.000000 + e B1Sigma+    42  0       0       0
        1893 112243.91993    180      22      0.000000 + e B1Sigma+    43  0       0       0
        1894 112557.13869    180      22      0.000000 + e B1Sigma+    44  0       0       0
        1895 112862.19970    180      22      0.000000 + e B1Sigma+    45  0       0       0
        1896 113159.38328    180      22      0.000000 + e B1Sigma+    46  0       0       0
        1897 113448.98720    180      22      0.000000 + e B1Sigma+    47  0       0       0
        1898 113731.37073    180      22      0.000000 + e B1Sigma+    48  0       0       0
        1899 114006.88545    180      22      0.000000 + e B1Sigma+    49  0       0       0
        1900 114275.62699    180      22      0.000000 + e B1Sigma+    50  0       0       0
        1901 114537.40093    180      22      0.000000 + e B1Sigma+    51  0       0       0
        1902 114792.44796    180      22      0.000000 + e B1Sigma+    52  0       0       0
        1903 115041.52501    180      22      0.000000 + e B1Sigma+    53  0       0       0
        1904 115284.67093    180      22      0.000000 + e B1Sigma+    54  0       0       0
        1905 115522.63409    180      22      0.000000 + e B1Sigma+    55  0       0       0
        1906 115786.31491    180      22      0.000000 + e B1Sigma+    56  0       0       0
        1907 116802.00675    180      22      0.000000 + e B1Sigma+    57  0       0       0
        1908 10729.578979    188      23      0.000000 - e X1Sigma+     0  0       0       0
        1909 14282.252906    188      23      0.000000 - e X1Sigma+     1  0       0       0
        1910 17671.865660    188      23      0.000000 - e X1Sigma+     2  0       0       0
        1911 20903.196097    188      23      0.000000 - e X1Sigma+     3  0       0       0
        1912 23979.636811    188      23      0.000000 - e X1Sigma+     4  0       0       0
        1913 26902.458416    188      23      0.000000 - e X1Sigma+     5  0       0       0
        1914 29673.449832    188      23      0.000000 - e X1Sigma+     6  0       0       0
        1915 32293.307406    188      23      0.000000 - e X1Sigma+     7  0       0       0
        1916 34760.932825    188      23      0.000000 - e X1Sigma+     8  0       0       0
        1917 37073.621615    188      23      0.000000 - e X1Sigma+     9  0       0       0
        1918 39226.722997    188      23      0.000000 - e X1Sigma+    10  0       0       0
        1919 41213.020002    188      23      0.000000 - e X1Sigma+    11  0       0       0
        1920 43021.557205    188      23      0.000000 - e X1Sigma+    12  0       0       0
        1921 44636.142954    188      23      0.000000 - e X1Sigma+    13  0       0       0
        1922 46032.760066    188      23      0.000000 - e X1Sigma+    14  0       0       0
        1923 47173.865891    188      23      0.000000 - e X1Sigma+    15  0       0       0
        1924 47863.836435    188      23      0.000000 - e X1Sigma+    42  0       0       0
        1925 47986.863793    188      23      0.000000 - e X1Sigma+    43  0       0       0
        1926 47991.952773    188      23      0.000000 - e X1Sigma+    44  0       0       0
        1927 48204.842330    188      23      0.000000 - e X1Sigma+    45  0       0       0
        1928 48406.311420    188      23      0.000000 - e X1Sigma+    46  0       0       0
        1929 49008.815949    188      23      0.000000 - e X1Sigma+    47  0       0       0
        1930 51592.155270    188      23      0.000000 - e X1Sigma+    48  0       0       0
        1931 59535.097178    188      23      0.000000 - e X1Sigma+    49  0       0       0
        1932 85466.380587    188      23      0.000000 - e B1Sigma+     0  0       0       0
        1933 86575.380556    188      23      0.000000 - e B1Sigma+     1  0       0       0
        1934 87648.630089    188      23      0.000000 - e B1Sigma+     2  0       0       0
        1935 88687.482455    188      23      0.000000 - e B1Sigma+     3  0       0       0
        1936 89693.228060    188      23      0.000000 - e B1Sigma+     4  0       0       0
        1937 90667.122078    188      23      0.000000 - e B1Sigma+     5  0       0       0
        1938 91610.370611    188      23      0.000000 - e B1Sigma+     6  0       0       0
        1939 92524.104758    188      23      0.000000 - e B1Sigma+     7  0       0       0
        1940 93409.428339    188      23      0.000000 - e B1Sigma+     8  0       0       0
        1941 94267.388092    188      23      0.000000 - e B1Sigma+     9  0       0       0
        1942 95098.992145    188      23      0.000000 - e B1Sigma+    10  0       0       0
        1943 95905.210616    188      23      0.000000 - e B1Sigma+    11  0       0       0
        1944 96686.954817    188      23      0.000000 - e B1Sigma+    12  0       0       0
        1945 97445.089635    188      23      0.000000 - e B1Sigma+    13  0       0       0
        1946 98180.457681    188      23      0.000000 - e B1Sigma+    14  0       0       0
        1947 98893.843118    188      23      0.000000 - e B1Sigma+    15  0       0       0
        1948 99586.007474    188      23      0.000000 - e B1Sigma+    16  0       0       0
        1949 100257.67140    188      23      0.000000 - e B1Sigma+    17  0       0       0
        1950 100909.53280    188      23      0.000000 - e B1Sigma+    18  0       0       0
        1951 101542.25238    188      23      0.000000 - e B1Sigma+    19  0       0       0
        1952 102156.46720    188      23      0.000000 - e B1Sigma+    20  0       0       0
        1953 102752.78495    188      23      0.000000 - e B1Sigma+    21  0       0       0
        1954 103331.78693    188      23      0.000000 - e B1Sigma+    22  0       0       0
        1955 103894.03752    188      23      0.000000 - e B1Sigma+    23  0       0       0
        1956 104440.08625    188      23      0.000000 - e B1Sigma+    24  0       0       0
        1957 104970.43894    188      23      0.000000 - e B1Sigma+    25  0       0       0
        1958 105485.59111    188      23      0.000000 - e B1Sigma+    26  0       0       0
        1959 105986.02590    188      23      0.000000 - e B1Sigma+    27  0       0       0
        1960 106472.20871    188      23      0.000000 - e B1Sigma+    28  0       0       0
        1961 106944.58691    188      23      0.000000 - e B1Sigma+    29  0       0       0
        1962 107403.58877    188      23      0.000000 - e B1Sigma+    30  0       0       0
        1963 107849.67189    188      23      0.000000 - e B1Sigma+    31  0       0       0
        1964 108283.24071    188      23      0.000000 - e B1Sigma+    32  0       0       0
        1965 108704.69846    188      23      0.000000 - e B1Sigma+    33  0       0       0
        1966 109114.38108    188      23      0.000000 - e B1Sigma+    34  0       0       0
        1967 109512.65589    188      23      0.000000 - e B1Sigma+    35  0       0       0
        1968 109899.94088    188      23      0.000000 - e B1Sigma+    36  0       0       0
        1969 110276.59972    188      23      0.000000 - e B1Sigma+    37  0       0       0
        1970 110642.95406    188      23      0.000000 - e B1Sigma+    38  0       0       0
        1971 110999.37373    188      23      0.000000 - e B1Sigma+    39  0       0       0
        1972 111346.17065    188      23      0.000000 - e B1Sigma+    40  0       0       0
        1973 111683.67302    188      23      0.000000 - e B1Sigma+    41  0       0       0
        1974 112012.18955    188      23      0.000000 - e B1Sigma+    42  0       0       0
        1975 112332.01634    188      23      0.000000 - e B1Sigma+    43  0       0       0
        1976 112643.44553    188      23      0.000000 - e B1Sigma+    44  0       0       0
        1977 112946.75466    188      23      0.000000 - e B1Sigma+    45  0       0       0
        1978 113242.22465    188      23      0.000000 - e B1Sigma+    46  0       0       0
        1979 113530.16976    188      23      0.000000 - e B1Sigma+    47  0       0       0
        1980 113810.96009    188      23      0.000000 - e B1Sigma+    48  0       0       0
        1981 114084.91814    188      23      0.000000 - e B1Sigma+    49  0       0       0
        1982 114352.04874    188      23      0.000000 - e B1Sigma+    50  0       0       0
        1983 114612.17301    188      23      0.000000 - e B1Sigma+    51  0       0       0
        1984 114865.72799    188      23      0.000000 - e B1Sigma+    52  0       0       0
        1985 115113.37597    188      23      0.000000 - e B1Sigma+    53  0       0       0
        1986 115354.99616    188      23      0.000000 - e B1Sigma+    54  0       0       0
        1987 115591.28521    188      23      0.000000 - e B1Sigma+    55  0       0       0
        1988 115924.82193    188      23      0.000000 - e B1Sigma+    56  0       0       0
        1989 117192.72761    188      23      0.000000 - e B1Sigma+    57  0       0       0
        1990 11606.590968    196      24      0.000000 + e X1Sigma+     0  0       0       0
        1991 15125.004450    196      24      0.000000 + e X1Sigma+     1  0       0       0
        1992 18481.286567    196      24      0.000000 + e X1Sigma+     2  0       0       0
        1993 21679.812701    196      24      0.000000 + e X1Sigma+     3  0       0       0
        1994 24724.095606    196      24      0.000000 + e X1Sigma+     4  0       0       0
        1995 27615.289359    196      24      0.000000 + e X1Sigma+     5  0       0       0
        1996 30354.773666    196      24      0.000000 + e X1Sigma+     6  0       0       0
        1997 32943.084639    196      24      0.000000 + e X1Sigma+     7  0       0       0
        1998 35378.984669    196      24      0.000000 + e X1Sigma+     8  0       0       0
        1999 37659.357650    196      24      0.000000 + e X1Sigma+     9  0       0       0
        2000 39779.033296    196      24      0.000000 + e X1Sigma+    10  0       0       0
        2001 41730.133445    196      24      0.000000 + e X1Sigma+    11  0       0       0
        2002 43500.715432    196      24      0.000000 + e X1Sigma+    12  0       0       0
        2003 45073.064886    196      24      0.000000 + e X1Sigma+    13  0       0       0
        2004 46420.548095    196      24      0.000000 + e X1Sigma+    14  0       0       0
        2005 47499.992951    196      24      0.000000 + e X1Sigma+    26  0       0       0
        2006 47897.844210    196      24      0.000000 + e X1Sigma+    42  0       0       0
        2007 48036.917793    196      24      0.000000 + e X1Sigma+    43  0       0       0
        2008 48210.384929    196      24      0.000000 + e X1Sigma+    44  0       0       0
        2009 48286.165598    196      24      0.000000 + e X1Sigma+    45  0       0       0
        2010 48576.341246    196      24      0.000000 + e X1Sigma+    46  0       0       0
        2011 49396.250380    196      24      0.000000 + e X1Sigma+    47  0       0       0
        2012 52470.424955    196      24      0.000000 + e X1Sigma+    48  0       0       0
        2013 61026.682942    196      24      0.000000 + e X1Sigma+    49  0       0       0
        2014 85648.882322    196      24      0.000000 + e B1Sigma+     0  0       0       0
        2015 86756.025934    196      24      0.000000 + e B1Sigma+     1  0       0       0
        2016 87827.361390    196      24      0.000000 + e B1Sigma+     2  0       0       0
        2017 88864.252748    196      24      0.000000 + e B1Sigma+     3  0       0       0
        2018 89867.999660    196      24      0.000000 + e B1Sigma+     4  0       0       0
        2019 90839.866433    196      24      0.000000 + e B1Sigma+     5  0       0       0
        2020 91781.063371    196      24      0.000000 + e B1Sigma+     6  0       0       0
        2021 92692.725850    196      24      0.000000 + e B1Sigma+     7  0       0       0
        2022 93575.961493    196      24      0.000000 + e B1Sigma+     8  0       0       0
        2023 94431.817222    196      24      0.000000 + e B1Sigma+     9  0       0       0
        2024 95261.303596    196      24      0.000000 + e B1Sigma+    10  0       0       0
        2025 96065.389865    196      24      0.000000 + e B1Sigma+    11  0       0       0
        2026 96844.984970    196      24      0.000000 + e B1Sigma+    12  0       0       0
        2027 97600.955487    196      24      0.000000 + e B1Sigma+    13  0       0       0
        2028 98334.143063    196      24      0.000000 + e B1Sigma+    14  0       0       0
        2029 99045.330105    196      24      0.000000 + e B1Sigma+    15  0       0       0
        2030 99735.280333    196      24      0.000000 + e B1Sigma+    16  0       0       0
        2031 100404.71237    196      24      0.000000 + e B1Sigma+    17  0       0       0
        2032 101054.32637    196      24      0.000000 + e B1Sigma+    18  0       0       0
        2033 101684.78236    196      24      0.000000 + e B1Sigma+    19  0       0       0
        2034 102296.71954    196      24      0.000000 + e B1Sigma+    20  0       0       0
        2035 102890.74567    196      24      0.000000 + e B1Sigma+    21  0       0       0
        2036 103467.44524    196      24      0.000000 + e B1Sigma+    22  0       0       0
        2037 104027.38705    196      24      0.000000 + e B1Sigma+    23  0       0       0
        2038 104571.11921    196      24      0.000000 + e B1Sigma+    24  0       0       0
        2039 105099.15165    196      24      0.000000 + e B1Sigma+    25  0       0       0
        2040 105611.98393    196      24      0.000000 + e B1Sigma+    26  0       0       0
        2041 106110.10111    196      24      0.000000 + e B1Sigma+    27  0       0       0
        2042 106593.97543    196      24      0.000000 + e B1Sigma+    28  0       0       0
        2043 107064.05174    196      24      0.000000 + e B1Sigma+    29  0       0       0
        2044 107520.77121    196      24      0.000000 + e B1Sigma+    30  0       0       0
        2045 107964.59120    196      24      0.000000 + e B1Sigma+    31  0       0       0
        2046 108395.91867    196      24      0.000000 + e B1Sigma+    32  0       0       0
        2047 108815.15191    196      24      0.000000 + e B1Sigma+    33  0       0       0
        2048 109222.62794    196      24      0.000000 + e B1Sigma+    34  0       0       0
        2049 109618.73189    196      24      0.000000 + e B1Sigma+    35  0       0       0
        2050 110003.88592    196      24      0.000000 + e B1Sigma+    36  0       0       0
        2051 110378.43642    196      24      0.000000 + e B1Sigma+    37  0       0       0
        2052 110742.72330    196      24      0.000000 + e B1Sigma+    38  0       0       0
        2053 111097.11034    196      24      0.000000 + e B1Sigma+    39  0       0       0
        2054 111441.91044    196      24      0.000000 + e B1Sigma+    40  0       0       0
        2055 111777.45456    196      24      0.000000 + e B1Sigma+    41  0       0       0
        2056 112104.04876    196      24      0.000000 + e B1Sigma+    42  0       0       0
        2057 112421.99368    196      24      0.000000 + e B1Sigma+    43  0       0       0
        2058 112731.57696    196      24      0.000000 + e B1Sigma+    44  0       0       0
        2059 113033.08117    196      24      0.000000 + e B1Sigma+    45  0       0       0
        2060 113326.78944    196      24      0.000000 + e B1Sigma+    46  0       0       0
        2061 113613.03387    196      24      0.000000 + e B1Sigma+    47  0       0       0
        2062 113892.19047    196      24      0.000000 + e B1Sigma+    48  0       0       0
        2063 114164.53161    196      24      0.000000 + e B1Sigma+    49  0       0       0
        2064 114429.97025    196      24      0.000000 + e B1Sigma+    50  0       0       0
        2065 114688.39252    196      24      0.000000 + e B1Sigma+    51  0       0       0
        2066 114940.39930    196      24      0.000000 + e B1Sigma+    52  0       0       0
        2067 115186.42502    196      24      0.000000 + e B1Sigma+    53  0       0       0
        2068 115426.19556    196      24      0.000000 + e B1Sigma+    54  0       0       0
        2069 115660.20342    196      24      0.000000 + e B1Sigma+    55  0       0       0
        2070 116118.26192    196      24      0.000000 + e B1Sigma+    56  0       0       0
        2071 117631.16069    196      24      0.000000 + e B1Sigma+    57  0       0       0
        2072 12511.059114    204      25      0.000000 - e X1Sigma+     0  0       0       0
        2073 15994.010086    204      25      0.000000 - e X1Sigma+     1  0       0       0
        2074 19315.793291    204      25      0.000000 - e X1Sigma+     2  0       0       0
        2075 22480.360985    204      25      0.000000 - e X1Sigma+     3  0       0       0
        2076 25491.291285    204      25      0.000000 - e X1Sigma+     4  0       0       0
        2077 28349.680199    204      25      0.000000 - e X1Sigma+     5  0       0       0
        2078 31056.479169    204      25      0.000000 - e X1Sigma+     6  0       0       0
        2079 33611.997038    204      25      0.000000 - e X1Sigma+     7  0       0       0
        2080 36014.834402    204      25      0.000000 - e X1Sigma+     8  0       0       0
        2081 38261.452450    204      25      0.000000 - e X1Sigma+     9  0       0       0
        2082 40346.110193    204      25      0.000000 - e X1Sigma+    10  0       0       0
        2083 42260.167165    204      25      0.000000 - e X1Sigma+    11  0       0       0
        2084 43990.548801    204      25      0.000000 - e X1Sigma+    12  0       0       0
        2085 45517.749113    204      25      0.000000 - e X1Sigma+    13  0       0       0
        2086 46811.895398    204      25      0.000000 - e X1Sigma+    14  0       0       0
        2087 47822.029494    204      25      0.000000 - e X1Sigma+    40  0       0       0
        2088 47933.657245    204      25      0.000000 - e X1Sigma+    42  0       0       0
        2089 48084.781993    204      25      0.000000 - e X1Sigma+    43  0       0       0
        2090 48334.303525    204      25      0.000000 - e X1Sigma+    44  0       0       0
        2091 48444.472650    204      25      0.000000 - e X1Sigma+    45  0       0       0
        2092 48781.771358    204      25      0.000000 - e X1Sigma+    46  0       0       0
        2093 49871.958698    204      25      0.000000 - e X1Sigma+    47  0       0       0
        2094 53444.619745    204      25      0.000000 - e X1Sigma+    48  0       0       0
        2095 62605.999181    204      25      0.000000 - e X1Sigma+    49  0       0       0
        2096 85838.124504    204      25      0.000000 - e B1Sigma+     0  0       0       0
        2097 86943.266604    204      25      0.000000 - e B1Sigma+     1  0       0       0
        2098 88012.540437    204      25      0.000000 - e B1Sigma+     2  0       0       0
        2099 89047.321201    204      25      0.000000 - e B1Sigma+     3  0       0       0
        2100 90048.918296    204      25      0.000000 - e B1Sigma+     4  0       0       0
        2101 91018.605523    204      25      0.000000 - e B1Sigma+     5  0       0       0
        2102 91957.597415    204      25      0.000000 - e B1Sigma+     6  0       0       0
        2103 92867.034391    204      25      0.000000 - e B1Sigma+     7  0       0       0
        2104 93748.027906    204      25      0.000000 - e B1Sigma+     8  0       0       0
        2105 94601.625701    204      25      0.000000 - e B1Sigma+     9  0       0       0
        2106 95428.841132    204      25      0.000000 - e B1Sigma+    10  0       0       0
        2107 96230.642641    204      25      0.000000 - e B1Sigma+    11  0       0       0
        2108 97007.937218    204      25      0.000000 - e B1Sigma+    12  0       0       0
        2109 97761.593944    204      25      0.000000 - e B1Sigma+    13  0       0       0
        2110 98492.452990    204      25      0.000000 - e B1Sigma+    14  0       0       0
        2111 99201.296295    204      25      0.000000 - e B1Sigma+    15  0       0       0
        2112 99888.889304    204      25      0.000000 - e B1Sigma+    16  0       0       0
        2113 100555.94985    204      25      0.000000 - e B1Sigma+    17  0       0       0
        2114 101203.17968    204      25      0.000000 - e B1Sigma+    18  0       0       0
        2115 101831.23916    204      25      0.000000 - e B1Sigma+    19  0       0       0
        2116 102440.76929    204      25      0.000000 - e B1Sigma+    20  0       0       0
        2117 103032.37829    204      25      0.000000 - e B1Sigma+    21  0       0       0
        2118 103606.65389    204      25      0.000000 - e B1Sigma+    22  0       0       0
        2119 104164.16977    204      25      0.000000 - e B1Sigma+    23  0       0       0
        2120 104705.47126    204      25      0.000000 - e B1Sigma+    24  0       0       0
        2121 105231.07326    204      25      0.000000 - e B1Sigma+    25  0       0       0
        2122 105741.47958    204      25      0.000000 - e B1Sigma+    26  0       0       0
        2123 106237.17666    204      25      0.000000 - e B1Sigma+    27  0       0       0
        2124 106718.64287    204      25      0.000000 - e B1Sigma+    28  0       0       0
        2125 107186.32111    204      25      0.000000 - e B1Sigma+    29  0       0       0
        2126 107640.66718    204      25      0.000000 - e B1Sigma+    30  0       0       0
        2127 108082.13365    204      25      0.000000 - e B1Sigma+    31  0       0       0
        2128 108511.13367    204      25      0.000000 - e B1Sigma+    32  0       0       0
        2129 108928.05568    204      25      0.000000 - e B1Sigma+    33  0       0       0
        2130 109333.24394    204      25      0.000000 - e B1Sigma+    34  0       0       0
        2131 109727.10151    204      25      0.000000 - e B1Sigma+    35  0       0       0
        2132 110110.04874    204      25      0.000000 - e B1Sigma+    36  0       0       0
        2133 110482.41771    204      25      0.000000 - e B1Sigma+    37  0       0       0
        2134 110844.56904    204      25      0.000000 - e B1Sigma+    38  0       0       0
        2135 111196.85505    204      25      0.000000 - e B1Sigma+    39  0       0       0
        2136 111539.59514    204      25      0.000000 - e B1Sigma+    40  0       0       0
        2137 111873.11952    204      25      0.000000 - e B1Sigma+    41  0       0       0
        2138 112197.73250    204      25      0.000000 - e B1Sigma+    42  0       0       0
        2139 112513.73894    204      25      0.000000 - e B1Sigma+    43  0       0       0
        2140 112821.42275    204      25      0.000000 - e B1Sigma+    44  0       0       0
        2141 113121.07107    204      25      0.000000 - e B1Sigma+    45  0       0       0
        2142 113412.97374    204      25      0.000000 - e B1Sigma+    46  0       0       0
        2143 113697.48071    204      25      0.000000 - e B1Sigma+    47  0       0       0
        2144 113974.96725    204      25      0.000000 - e B1Sigma+    48  0       0       0
        2145 114245.63540    204      25      0.000000 - e B1Sigma+    49  0       0       0
        2146 114509.32401    204      25      0.000000 - e B1Sigma+    50  0       0       0
        2147 114766.04949    204      25      0.000000 - e B1Sigma+    51  0       0       0
        2148 115016.52706    204      25      0.000000 - e B1Sigma+    52  0       0       0
        2149 115260.94083    204      25      0.000000 - e B1Sigma+    53  0       0       0
        2150 115499.21155    204      25      0.000000 - e B1Sigma+    54  0       0       0
        2151 115737.27579    204      25      0.000000 - e B1Sigma+    55  0       0       0
        2152 116368.43126    204      25      0.000000 - e B1Sigma+    56  0       0       0
        2153 13441.973896    212      26      0.000000 + e X1Sigma+     0  0       0       0
        2154 16888.285920    212      26      0.000000 + e X1Sigma+     1  0       0       0
        2155 20174.420597    212      26      0.000000 + e X1Sigma+     2  0       0       0
        2156 23303.900560    212      26      0.000000 + e X1Sigma+     3  0       0       0
        2157 26280.300440    212      26      0.000000 + e X1Sigma+     4  0       0       0
        2158 29104.708362    212      26      0.000000 + e X1Sigma+     5  0       0       0
        2159 31777.648459    212      26      0.000000 + e X1Sigma+     6  0       0       0
        2160 34299.132477    212      26      0.000000 + e X1Sigma+     7  0       0       0
        2161 36667.555746    212      26      0.000000 + e X1Sigma+     8  0       0       0
        2162 38878.944227    212      26      0.000000 + e X1Sigma+     9  0       0       0
        2163 40926.933491    212      26      0.000000 + e X1Sigma+    10  0       0       0
        2164 42802.003024    212      26      0.000000 + e X1Sigma+    11  0       0       0
        2165 44489.768732    212      26      0.000000 + e X1Sigma+    12  0       0       0
        2166 45968.589819    212      26      0.000000 + e X1Sigma+    13  0       0       0
        2167 47204.505047    212      26      0.000000 + e X1Sigma+    14  0       0       0
        2168 47971.179847    212      26      0.000000 + e X1Sigma+    41  0       0       0
        2169 48134.423002    212      26      0.000000 + e X1Sigma+    42  0       0       0
        2170 48135.439974    212      26      0.000000 + e X1Sigma+    43  0       0       0
        2171 48413.132225    212      26      0.000000 + e X1Sigma+    44  0       0       0
        2172 48627.654463    212      26      0.000000 + e X1Sigma+    45  0       0       0
        2173 49039.924405    212      26      0.000000 + e X1Sigma+    46  0       0       0
        2174 50441.101653    212      26      0.000000 + e X1Sigma+    47  0       0       0
        2175 54512.853962    212      26      0.000000 + e X1Sigma+    48  0       0       0
        2176 64272.400502    212      26      0.000000 + e X1Sigma+    49  0       0       0
        2177 86034.011356    212      26      0.000000 + e B1Sigma+     0  0       0       0
        2178 87137.000932    212      26      0.000000 + e B1Sigma+     1  0       0       0
        2179 88204.060029    212      26      0.000000 + e B1Sigma+     2  0       0       0
        2180 89236.575340    212      26      0.000000 + e B1Sigma+     3  0       0       0
        2181 90235.866549    212      26      0.000000 + e B1Sigma+     4  0       0       0
        2182 91203.217272    212      26      0.000000 + e B1Sigma+     5  0       0       0
        2183 92139.846317    212      26      0.000000 + e B1Sigma+     6  0       0       0
        2184 93046.899943    212      26      0.000000 + e B1Sigma+     7  0       0       0
        2185 93925.493401    212      26      0.000000 + e B1Sigma+     8  0       0       0
        2186 94776.675991    212      26      0.000000 + e B1Sigma+     9  0       0       0
        2187 95601.464140    212      26      0.000000 + e B1Sigma+    10  0       0       0
        2188 96400.825546    212      26      0.000000 + e B1Sigma+    11  0       0       0
        2189 97175.665790    212      26      0.000000 + e B1Sigma+    12  0       0       0
        2190 97926.857139    212      26      0.000000 + e B1Sigma+    13  0       0       0
        2191 98655.237780    212      26      0.000000 + e B1Sigma+    14  0       0       0
        2192 99361.590605    212      26      0.000000 + e B1Sigma+    15  0       0       0
        2193 100046.68203    212      26      0.000000 + e B1Sigma+    16  0       0       0
        2194 100711.23061    212      26      0.000000 + e B1Sigma+    17  0       0       0
        2195 101355.93881    212      26      0.000000 + e B1Sigma+    18  0       0       0
        2196 101981.46843    212      26      0.000000 + e B1Sigma+    19  0       0       0
        2197 102588.46190    212      26      0.000000 + e B1Sigma+    20  0       0       0
        2198 103177.52839    212      26      0.000000 + e B1Sigma+    21  0       0       0
        2199 103749.25890    212      26      0.000000 + e B1Sigma+    22  0       0       0
        2200 104304.23197    212      26      0.000000 + e B1Sigma+    23  0       0       0
        2201 104842.98969    212      26      0.000000 + e B1Sigma+    24  0       0       0
        2202 105366.05219    212      26      0.000000 + e B1Sigma+    25  0       0       0
        2203 105873.92761    212      26      0.000000 + e B1Sigma+    26  0       0       0
        2204 106367.10408    212      26      0.000000 + e B1Sigma+    27  0       0       0
        2205 106846.06406    212      26      0.000000 + e B1Sigma+    28  0       0       0
        2206 107311.25084    212      26      0.000000 + e B1Sigma+    29  0       0       0
        2207 107763.13451    212      26      0.000000 + e B1Sigma+    30  0       0       0
        2208 108202.16002    212      26      0.000000 + e B1Sigma+    31  0       0       0
        2209 108628.74837    212      26      0.000000 + e B1Sigma+    32  0       0       0
        2210 109043.27556    212      26      0.000000 + e B1Sigma+    33  0       0       0
        2211 109446.09866    212      26      0.000000 + e B1Sigma+    34  0       0       0
        2212 109837.63739    212      26      0.000000 + e B1Sigma+    35  0       0       0
        2213 110218.30357    212      26      0.000000 + e B1Sigma+    36  0       0       0
        2214 110588.42245    212      26      0.000000 + e B1Sigma+    37  0       0       0
        2215 110948.37210    212      26      0.000000 + e B1Sigma+    38  0       0       0
        2216 111298.49199    212      26      0.000000 + e B1Sigma+    39  0       0       0
        2217 111639.11122    212      26      0.000000 + e B1Sigma+    40  0       0       0
        2218 111970.55672    212      26      0.000000 + e B1Sigma+    41  0       0       0
        2219 112293.13268    212      26      0.000000 + e B1Sigma+    42  0       0       0
        2220 112607.14582    212      26      0.000000 + e B1Sigma+    43  0       0       0
        2221 112912.87909    212      26      0.000000 + e B1Sigma+    44  0       0       0
        2222 113210.62240    212      26      0.000000 + e B1Sigma+    45  0       0       0
        2223 113500.67798    212      26      0.000000 + e B1Sigma+    46  0       0       0
        2224 113783.41199    212      26      0.000000 + e B1Sigma+    47  0       0       0
        2225 114059.18793    212      26      0.000000 + e B1Sigma+    48  0       0       0
        2226 114328.11987    212      26      0.000000 + e B1Sigma+    49  0       0       0
        2227 114590.00818    212      26      0.000000 + e B1Sigma+    50  0       0       0
        2228 114845.05933    212      26      0.000000 + e B1Sigma+    51  0       0       0
        2229 115094.02036    212      26      0.000000 + e B1Sigma+    52  0       0       0
        2230 115336.86802    212      26      0.000000 + e B1Sigma+    53  0       0       0
        2231 115573.92795    212      26      0.000000 + e B1Sigma+    54  0       0       0
        2232 115836.06373    212      26      0.000000 + e B1Sigma+    55  0       0       0
        2233 116672.25366    212      26      0.000000 + e B1Sigma+    56  0       0       0
        2234 14398.303871    220      27      0.000000 - e X1Sigma+     0  0       0       0
        2235 17806.826876    220      27      0.000000 - e X1Sigma+     1  0       0       0
        2236 21056.181392    220      27      0.000000 - e X1Sigma+     2  0       0       0
        2237 24149.468050    220      27      0.000000 - e X1Sigma+     3  0       0       0
        2238 27090.178848    220      27      0.000000 - e X1Sigma+     4  0       0       0
        2239 29879.429019    220      27      0.000000 - e X1Sigma+     5  0       0       0
        2240 32517.335983    220      27      0.000000 - e X1Sigma+     6  0       0       0
        2241 35003.548031    220      27      0.000000 - e X1Sigma+     7  0       0       0
        2242 37336.189771    220      27      0.000000 - e X1Sigma+     8  0       0       0
        2243 39510.832355    220      27      0.000000 - e X1Sigma+     9  0       0       0
        2244 41520.430996    220      27      0.000000 - e X1Sigma+    10  0       0       0
        2245 43354.449777    220      27      0.000000 - e X1Sigma+    11  0       0       0
        2246 44996.975160    220      27      0.000000 - e X1Sigma+    12  0       0       0
        2247 46423.784044    220      27      0.000000 - e X1Sigma+    13  0       0       0
        2248 47595.591163    220      27      0.000000 - e X1Sigma+    31  0       0       0
        2249 48010.342153    220      27      0.000000 - e X1Sigma+    41  0       0       0
        2250 48187.151753    220      27      0.000000 - e X1Sigma+    42  0       0       0
        2251 48428.338391    220      27      0.000000 - e X1Sigma+    43  0       0       0
        2252 48494.232415    220      27      0.000000 - e X1Sigma+    44  0       0       0
        2253 48807.671700    220      27      0.000000 - e X1Sigma+    45  0       0       0
        2254 49360.195653    220      27      0.000000 - e X1Sigma+    46  0       0       0
        2255 51105.977802    220      27      0.000000 - e X1Sigma+    47  0       0       0
        2256 55673.213929    220      27      0.000000 - e X1Sigma+    48  0       0       0
        2257 66025.258218    220      27      0.000000 - e X1Sigma+    49  0       0       0
        2258 86236.444919    220      27      0.000000 - e B1Sigma+     0  0       0       0
        2259 87337.125229    220      27      0.000000 - e B1Sigma+     1  0       0       0
        2260 88401.811081    220      27      0.000000 - e B1Sigma+     2  0       0       0
        2261 89431.901016    220      27      0.000000 - e B1Sigma+     3  0       0       0
        2262 90428.725569    220      27      0.000000 - e B1Sigma+     4  0       0       0
        2263 91393.578444    220      27      0.000000 - e B1Sigma+     5  0       0       0
        2264 92327.682808    220      27      0.000000 - e B1Sigma+     6  0       0       0
        2265 93232.191562    220      27      0.000000 - e B1Sigma+     7  0       0       0
        2266 94108.223662    220      27      0.000000 - e B1Sigma+     8  0       0       0
        2267 94956.830796    220      27      0.000000 - e B1Sigma+     9  0       0       0
        2268 95779.032640    220      27      0.000000 - e B1Sigma+    10  0       0       0
        2269 96575.796209    220      27      0.000000 - e B1Sigma+    11  0       0       0
        2270 97348.026369    220      27      0.000000 - e B1Sigma+    12  0       0       0
        2271 98096.599044    220      27      0.000000 - e B1Sigma+    13  0       0       0
        2272 98822.350022    220      27      0.000000 - e B1Sigma+    14  0       0       0
        2273 99526.064597    220      27      0.000000 - e B1Sigma+    15  0       0       0
        2274 100208.50925    220      27      0.000000 - e B1Sigma+    16  0       0       0
        2275 100870.40486    220      27      0.000000 - e B1Sigma+    17  0       0       0
        2276 101512.45367    220      27      0.000000 - e B1Sigma+    18  0       0       0
        2277 102135.32003    220      27      0.000000 - e B1Sigma+    19  0       0       0
        2278 102739.64729    220      27      0.000000 - e B1Sigma+    20  0       0       0
        2279 103326.04629    220      27      0.000000 - e B1Sigma+    21  0       0       0
        2280 103895.11136    220      27      0.000000 - e B1Sigma+    22  0       0       0
        2281 104447.42515    220      27      0.000000 - e B1Sigma+    23  0       0       0
        2282 104983.52718    220      27      0.000000 - e B1Sigma+    24  0       0       0
        2283 105503.94244    220      27      0.000000 - e B1Sigma+    25  0       0       0
        2284 106009.18324    220      27      0.000000 - e B1Sigma+    26  0       0       0
        2285 106499.74047    220      27      0.000000 - e B1Sigma+    27  0       0       0
        2286 106976.09777    220      27      0.000000 - e B1Sigma+    28  0       0       0
        2287 107438.70261    220      27      0.000000 - e B1Sigma+    29  0       0       0
        2288 107888.03649    220      27      0.000000 - e B1Sigma+    30  0       0       0
        2289 108324.53685    220      27      0.000000 - e B1Sigma+    31  0       0       0
        2290 108748.63081    220      27      0.000000 - e B1Sigma+    32  0       0       0
        2291 109160.68299    220      27      0.000000 - e B1Sigma+    33  0       0       0
        2292 109561.06740    220      27      0.000000 - e B1Sigma+    34  0       0       0
        2293 109950.21753    220      27      0.000000 - e B1Sigma+    35  0       0       0
        2294 110328.53040    220      27      0.000000 - e B1Sigma+    36  0       0       0
        2295 110696.33501    220      27      0.000000 - e B1Sigma+    37  0       0       0
        2296 111054.01877    220      27      0.000000 - e B1Sigma+    38  0       0       0
        2297 111401.91134    220      27      0.000000 - e B1Sigma+    39  0       0       0
        2298 111740.35116    220      27      0.000000 - e B1Sigma+    40  0       0       0
        2299 112069.66107    220      27      0.000000 - e B1Sigma+    41  0       0       0
        2300 112390.14723    220      27      0.000000 - e B1Sigma+    42  0       0       0
        2301 112702.11468    220      27      0.000000 - e B1Sigma+    43  0       0       0
        2302 113005.84892    220      27      0.000000 - e B1Sigma+    44  0       0       0
        2303 113301.64109    220      27      0.000000 - e B1Sigma+    45  0       0       0
        2304 113589.81074    220      27      0.000000 - e B1Sigma+    46  0       0       0
        2305 113870.73666    220      27      0.000000 - e B1Sigma+    47  0       0       0
        2306 114144.75307    220      27      0.000000 - e B1Sigma+    48  0       0       0
        2307 114411.87397    220      27      0.000000 - e B1Sigma+    49  0       0       0
        2308 114671.91049    220      27      0.000000 - e B1Sigma+    50  0       0       0
        2309 114925.28252    220      27      0.000000 - e B1Sigma+    51  0       0       0
        2310 115172.63795    220      27      0.000000 - e B1Sigma+    52  0       0       0
        2311 115413.76460    220      27      0.000000 - e B1Sigma+    53  0       0       0
        2312 115648.96088    220      27      0.000000 - e B1Sigma+    54  0       0       0
        2313 115972.20231    220      27      0.000000 - e B1Sigma+    55  0       0       0
        2314 117025.71052    220      27      0.000000 - e B1Sigma+    56  0       0       0
        2315 15378.997327    228      28      0.000000 + e X1Sigma+     0  0       0       0
        2316 18748.608247    228      28      0.000000 + e X1Sigma+     1  0       0       0
        2317 21960.068395    228      28      0.000000 + e X1Sigma+     2  0       0       0
        2318 25016.077988    228      28      0.000000 + e X1Sigma+     3  0       0       0
        2319 27919.962103    228      28      0.000000 + e X1Sigma+     4  0       0       0
        2320 30672.876756    228      28      0.000000 + e X1Sigma+     5  0       0       0
        2321 33274.569694    228      28      0.000000 + e X1Sigma+     6  0       0       0
        2322 35724.268907    228      28      0.000000 + e X1Sigma+     7  0       0       0
        2323 38019.742852    228      28      0.000000 + e X1Sigma+     8  0       0       0
        2324 40156.074918    228      28      0.000000 + e X1Sigma+     9  0       0       0
        2325 42125.473739    228      28      0.000000 + e X1Sigma+    10  0       0       0
        2326 43916.232532    228      28      0.000000 + e X1Sigma+    11  0       0       0
        2327 45510.631924    228      28      0.000000 + e X1Sigma+    12  0       0       0
        2328 46881.260190    228      28      0.000000 + e X1Sigma+    13  0       0       0
        2329 47981.552863    228      28      0.000000 + e X1Sigma+    40  0       0       0
        2330 48051.095184    228      28      0.000000 + e X1Sigma+    41  0       0       0
        2331 48241.604135    228      28      0.000000 + e X1Sigma+    42  0       0       0
        2332 48566.818948    228      28      0.000000 + e X1Sigma+    43  0       0       0
        2333 48702.355427    228      28      0.000000 + e X1Sigma+    44  0       0       0
        2334 49008.462358    228      28      0.000000 + e X1Sigma+    45  0       0       0
        2335 49750.854417    228      28      0.000000 + e X1Sigma+    46  0       0       0
        2336 51866.913631    228      28      0.000000 + e X1Sigma+    47  0       0       0
        2337 56923.823843    228      28      0.000000 + e X1Sigma+    48  0       0       0
        2338 67863.964112    228      28      0.000000 + e X1Sigma+    49  0       0       0
        2339 86445.325167    228      28      0.000000 + e B1Sigma+     0  0       0       0
        2340 87543.533886    228      28      0.000000 + e B1Sigma+     1  0       0       0
        2341 88605.682769    228      28      0.000000 + e B1Sigma+     2  0       0       0
        2342 89633.182565    228      28      0.000000 + e B1Sigma+     3  0       0       0
        2343 90627.375250    228      28      0.000000 + e B1Sigma+     4  0       0       0
        2344 91589.564834    228      28      0.000000 + e B1Sigma+     5  0       0       0
        2345 92520.978969    228      28      0.000000 + e B1Sigma+     6  0       0       0
        2346 93422.777992    228      28      0.000000 + e B1Sigma+     7  0       0       0
        2347 94296.084426    228      28      0.000000 + e B1Sigma+     8  0       0       0
        2348 95141.953251    228      28      0.000000 + e B1Sigma+     9  0       0       0
        2349 95961.407462    228      28      0.000000 + e B1Sigma+    10  0       0       0
        2350 96755.413458    228      28      0.000000 + e B1Sigma+    11  0       0       0
        2351 97524.876245    228      28      0.000000 + e B1Sigma+    12  0       0       0
        2352 98270.675600    228      28      0.000000 + e B1Sigma+    13  0       0       0
        2353 98993.644709    228      28      0.000000 + e B1Sigma+    14  0       0       0
        2354 99694.572577    228      28      0.000000 + e B1Sigma+    15  0       0       0
        2355 100374.22487    228      28      0.000000 + e B1Sigma+    16  0       0       0
        2356 101033.32627    228      28      0.000000 + e B1Sigma+    17  0       0       0
        2357 101672.57806    228      28      0.000000 + e B1Sigma+    18  0       0       0
        2358 102292.64796    228      28      0.000000 + e B1Sigma+    19  0       0       0
        2359 102894.17989    228      28      0.000000 + e B1Sigma+    20  0       0       0
        2360 103477.78707    228      28      0.000000 + e B1Sigma+    21  0       0       0
        2361 104044.06739    228      28      0.000000 + e B1Sigma+    22  0       0       0
        2362 104593.60607    228      28      0.000000 + e B1Sigma+    23  0       0       0
        2363 105126.94174    228      28      0.000000 + e B1Sigma+    24  0       0       0
        2364 105644.60361    228      28      0.000000 + e B1Sigma+    25  0       0       0
        2365 106147.10743    228      28      0.000000 + e B1Sigma+    26  0       0       0
        2366 106634.94848    228      28      0.000000 + e B1Sigma+    27  0       0       0
        2367 107108.60856    228      28      0.000000 + e B1Sigma+    28  0       0       0
        2368 107568.54376    228      28      0.000000 + e B1Sigma+    29  0       0       0
        2369 108015.24200    228      28      0.000000 + e B1Sigma+    30  0       0       0
        2370 108449.13610    228      28      0.000000 + e B1Sigma+    31  0       0       0
        2371 108870.65440    228      28      0.000000 + e B1Sigma+    32  0       0       0
        2372 109280.15487    228      28      0.000000 + e B1Sigma+    33  0       0       0
        2373 109678.03088    228      28      0.000000 + e B1Sigma+    34  0       0       0
        2374 110064.72482    228      28      0.000000 + e B1Sigma+    35  0       0       0
        2375 110440.61495    228      28      0.000000 + e B1Sigma+    36  0       0       0
        2376 110806.04471    228      28      0.000000 + e B1Sigma+    37  0       0       0
        2377 111161.40050    228      28      0.000000 + e B1Sigma+    38  0       0       0
        2378 111507.00839    228      28      0.000000 + e B1Sigma+    39  0       0       0
        2379 111843.21286    228      28      0.000000 + e B1Sigma+    40  0       0       0
        2380 112170.33310    228      28      0.000000 + e B1Sigma+    41  0       0       0
        2381 112488.67920    228      28      0.000000 + e B1Sigma+    42  0       0       0
        2382 112798.55163    228      28      0.000000 + e B1Sigma+    43  0       0       0
        2383 113100.24100    228      28      0.000000 + e B1Sigma+    44  0       0       0
        2384 113394.04036    228      28      0.000000 + e B1Sigma+    45  0       0       0
        2385 113680.28938    228      28      0.000000 + e B1Sigma+    46  0       0       0
        2386 113959.37403    228      28      0.000000 + e B1Sigma+    47  0       0       0
        2387 114231.57646    228      28      0.000000 + e B1Sigma+    48  0       0       0
        2388 114496.81104    228      28      0.000000 + e B1Sigma+    49  0       0       0
        2389 114754.96254    228      28      0.000000 + e B1Sigma+    50  0       0       0
        2390 115006.64113    228      28      0.000000 + e B1Sigma+    51  0       0       0
        2391 115252.27333    228      28      0.000000 + e B1Sigma+    52  0       0       0
        2392 115491.58067    228      28      0.000000 + e B1Sigma+    53  0       0       0
        2393 115726.09726    228      28      0.000000 + e B1Sigma+    54  0       0       0
        2394 116156.52681    228      28      0.000000 + e B1Sigma+    55  0       0       0
        2395 117425.12133    228      28      0.000000 + e B1Sigma+    56  0       0       0
        2396 16382.983908    236      29      0.000000 - e X1Sigma+     0  0       0       0
        2397 19712.587175    236      29      0.000000 - e X1Sigma+     1  0       0       0
        2398 22885.055827    236      29      0.000000 - e X1Sigma+     2  0       0       0
        2399 25902.723767    236      29      0.000000 - e X1Sigma+     3  0       0       0
        2400 28768.665877    236      29      0.000000 - e X1Sigma+     4  0       0       0
        2401 31484.066953    236      29      0.000000 - e X1Sigma+     5  0       0       0
        2402 34048.352521    236      29      0.000000 - e X1Sigma+     6  0       0       0
        2403 36460.287477    236      29      0.000000 - e X1Sigma+     7  0       0       0
        2404 38717.183855    236      29      0.000000 - e X1Sigma+     8  0       0       0
        2405 40813.584918    236      29      0.000000 - e X1Sigma+     9  0       0       0
        2406 42740.869509    236      29      0.000000 - e X1Sigma+    10  0       0       0
        2407 44485.978855    236      29      0.000000 - e X1Sigma+    11  0       0       0
        2408 46029.033767    236      29      0.000000 - e X1Sigma+    12  0       0       0
        2409 47338.581547    236      29      0.000000 - e X1Sigma+    13  0       0       0
        2410 48093.403709    236      29      0.000000 - e X1Sigma+    40  0       0       0
        2411 48298.195942    236      29      0.000000 - e X1Sigma+    41  0       0       0
        2412 48357.377711    236      29      0.000000 - e X1Sigma+    42  0       0       0
        2413 48649.786438    236      29      0.000000 - e X1Sigma+    43  0       0       0
        2414 48926.250092    236      29      0.000000 - e X1Sigma+    44  0       0       0
        2415 49258.495365    236      29      0.000000 - e X1Sigma+    45  0       0       0
        2416 50220.555447    236      29      0.000000 - e X1Sigma+    46  0       0       0
        2417 52723.007039    236      29      0.000000 - e X1Sigma+    47  0       0       0
        2418 58262.881176    236      29      0.000000 - e X1Sigma+    48  0       0       0
        2419 69787.932775    236      29      0.000000 - e X1Sigma+    49  0       0       0
        2420 86660.550119    236      29      0.000000 - e B1Sigma+     0  0       0       0
        2421 87756.119500    236      29      0.000000 - e B1Sigma+     1  0       0       0
        2422 88815.562678    236      29      0.000000 - e B1Sigma+     2  0       0       0
        2423 89840.302963    236      29      0.000000 - e B1Sigma+     3  0       0       0
        2424 90831.694396    236      29      0.000000 - e B1Sigma+     4  0       0       0
        2425 91791.051431    236      29      0.000000 - e B1Sigma+     5  0       0       0
        2426 92719.606407    236      29      0.000000 - e B1Sigma+     6  0       0       0
        2427 93618.527832    236      29      0.000000 - e B1Sigma+     7  0       0       0
        2428 94488.941655    236      29      0.000000 - e B1Sigma+     8  0       0       0
        2429 95331.907082    236      29      0.000000 - e B1Sigma+     9  0       0       0
        2430 96148.450395    236      29      0.000000 - e B1Sigma+    10  0       0       0
        2431 96939.537466    236      29      0.000000 - e B1Sigma+    11  0       0       0
        2432 97706.074439    236      29      0.000000 - e B1Sigma+    12  0       0       0
        2433 98448.944831    236      29      0.000000 - e B1Sigma+    13  0       0       0
        2434 99168.979323    236      29      0.000000 - e B1Sigma+    14  0       0       0
        2435 99866.971648    236      29      0.000000 - e B1Sigma+    15  0       0       0
        2436 100543.68606    236      29      0.000000 - e B1Sigma+    16  0       0       0
        2437 101199.85203    236      29      0.000000 - e B1Sigma+    17  0       0       0
        2438 101836.16963    236      29      0.000000 - e B1Sigma+    18  0       0       0
        2439 102453.31041    236      29      0.000000 - e B1Sigma+    19  0       0       0
        2440 103051.91861    236      29      0.000000 - e B1Sigma+    20  0       0       0
        2441 103632.61057    236      29      0.000000 - e B1Sigma+    21  0       0       0
        2442 104195.98803    236      29      0.000000 - e B1Sigma+    22  0       0       0
        2443 104742.63672    236      29      0.000000 - e B1Sigma+    23  0       0       0
        2444 105273.09668    236      29      0.000000 - e B1Sigma+    24  0       0       0
        2445 105787.90065    236      29      0.000000 - e B1Sigma+    25  0       0       0
        2446 106287.56686    236      29      0.000000 - e B1Sigma+    26  0       0       0
        2447 106772.59624    236      29      0.000000 - e B1Sigma+    27  0       0       0
        2448 107243.46675    236      29      0.000000 - e B1Sigma+    28  0       0       0
        2449 107700.64719    236      29      0.000000 - e B1Sigma+    29  0       0       0
        2450 108144.62557    236      29      0.000000 - e B1Sigma+    30  0       0       0
        2451 108575.83497    236      29      0.000000 - e B1Sigma+    31  0       0       0
        2452 108994.69807    236      29      0.000000 - e B1Sigma+    32  0       0       0
        2453 109401.57359    236      29      0.000000 - e B1Sigma+    33  0       0       0
        2454 109796.87494    236      29      0.000000 - e B1Sigma+    34  0       0       0
        2455 110181.04674    236      29      0.000000 - e B1Sigma+    35  0       0       0
        2456 110554.44859    236      29      0.000000 - e B1Sigma+    36  0       0       0
        2457 110917.44552    236      29      0.000000 - e B1Sigma+    37  0       0       0
        2458 111270.41371    236      29      0.000000 - e B1Sigma+    38  0       0       0
        2459 111613.68301    236      29      0.000000 - e B1Sigma+    39  0       0       0
        2460 111947.59896    236      29      0.000000 - e B1Sigma+    40  0       0       0
        2461 112272.47851    236      29      0.000000 - e B1Sigma+    41  0       0       0
        2462 112588.63621    236      29      0.000000 - e B1Sigma+    42  0       0       0
        2463 112896.36755    236      29      0.000000 - e B1Sigma+    43  0       0       0
        2464 113195.96855    236      29      0.000000 - e B1Sigma+    44  0       0       0
        2465 113487.73821    236      29      0.000000 - e B1Sigma+    45  0       0       0
        2466 113772.03628    236      29      0.000000 - e B1Sigma+    46  0       0       0
        2467 114049.24770    236      29      0.000000 - e B1Sigma+    47  0       0       0
        2468 114319.57823    236      29      0.000000 - e B1Sigma+    48  0       0       0
        2469 114582.86232    236      29      0.000000 - e B1Sigma+    49  0       0       0
        2470 114839.13023    236      29      0.000000 - e B1Sigma+    50  0       0       0
        2471 115089.11548    236      29      0.000000 - e B1Sigma+    51  0       0       0
        2472 115332.97691    236      29      0.000000 - e B1Sigma+    52  0       0       0
        2473 115570.63655    236      29      0.000000 - e B1Sigma+    53  0       0       0
        2474 115813.24865    236      29      0.000000 - e B1Sigma+    54  0       0       0
        2475 116392.01262    236      29      0.000000 - e B1Sigma+    55  0       0       0
        2476 117867.38082    236      29      0.000000 - e B1Sigma+    56  0       0       0
        2477 17409.176224    244      30      0.000000 + e X1Sigma+     0  0       0       0
        2478 20697.704061    244      30      0.000000 + e X1Sigma+     1  0       0       0
        2479 23830.101080    244      30      0.000000 + e X1Sigma+     2  0       0       0
        2480 26808.378706    244      30      0.000000 + e X1Sigma+     3  0       0       0
        2481 29635.285829    244      30      0.000000 + e X1Sigma+     4  0       0       0
        2482 32311.996639    244      30      0.000000 + e X1Sigma+     5  0       0       0
        2483 34837.663969    244      30      0.000000 + e X1Sigma+     6  0       0       0
        2484 37210.562606    244      30      0.000000 + e X1Sigma+     7  0       0       0
        2485 39427.440690    244      30      0.000000 + e X1Sigma+     8  0       0       0
        2486 41482.224821    244      30      0.000000 + e X1Sigma+     9  0       0       0
        2487 43365.354073    244      30      0.000000 + e X1Sigma+    10  0       0       0
        2488 45062.200558    244      30      0.000000 + e X1Sigma+    11  0       0       0
        2489 46550.261967    244      30      0.000000 + e X1Sigma+    12  0       0       0
        2490 47792.797070    244      30      0.000000 + e X1Sigma+    36  0       0       0
        2491 48137.244876    244      30      0.000000 + e X1Sigma+    40  0       0       0
        2492 48356.912101    244      30      0.000000 + e X1Sigma+    41  0       0       0
        2493 48712.598424    244      30      0.000000 + e X1Sigma+    42  0       0       0
        2494 48737.122014    244      30      0.000000 + e X1Sigma+    43  0       0       0
        2495 49122.610592    244      30      0.000000 + e X1Sigma+    44  0       0       0
        2496 49567.355039    244      30      0.000000 + e X1Sigma+    45  0       0       0
        2497 50775.586633    244      30      0.000000 + e X1Sigma+    46  0       0       0
        2498 53672.638488    244      30      0.000000 + e X1Sigma+    47  0       0       0
        2499 59688.674389    244      30      0.000000 + e X1Sigma+    48  0       0       0
        2500 71796.602963    244      30      0.000000 + e X1Sigma+    49  0       0       0
        2501 86882.015938    244      30      0.000000 + e B1Sigma+     0  0       0       0
        2502 87974.772994    244      30      0.000000 + e B1Sigma+     1  0       0       0
        2503 89031.336925    244      30      0.000000 + e B1Sigma+     2  0       0       0
        2504 90053.143970    244      30      0.000000 + e B1Sigma+     3  0       0       0
        2505 91041.560863    244      30      0.000000 + e B1Sigma+     4  0       0       0
        2506 91997.912571    244      30      0.000000 + e B1Sigma+     5  0       0       0
        2507 92923.436402    244      30      0.000000 + e B1Sigma+     6  0       0       0
        2508 93819.309686    244      30      0.000000 + e B1Sigma+     7  0       0       0
        2509 94686.661677    244      30      0.000000 + e B1Sigma+     8  0       0       0
        2510 95526.556740    244      30      0.000000 + e B1Sigma+     9  0       0       0
        2511 96340.024311    244      30      0.000000 + e B1Sigma+    10  0       0       0
        2512 97128.029865    244      30      0.000000 + e B1Sigma+    11  0       0       0
        2513 97891.481795    244      30      0.000000 + e B1Sigma+    12  0       0       0
        2514 98631.266914    244      30      0.000000 + e B1Sigma+    13  0       0       0
        2515 99348.213894    244      30      0.000000 + e B1Sigma+    14  0       0       0
        2516 100043.12175    244      30      0.000000 + e B1Sigma+    15  0       0       0
        2517 100716.75317    244      30      0.000000 + e B1Sigma+    16  0       0       0
        2518 101369.84285    244      30      0.000000 + e B1Sigma+    17  0       0       0
        2519 102003.08988    244      30      0.000000 + e B1Sigma+    18  0       0       0
        2520 102617.16966    244      30      0.000000 + e B1Sigma+    19  0       0       0
        2521 103212.72679    244      30      0.000000 + e B1Sigma+    20  0       0       0
        2522 103790.38124    244      30      0.000000 + e B1Sigma+    21  0       0       0
        2523 104350.73907    244      30      0.000000 + e B1Sigma+    22  0       0       0
        2524 104894.38427    244      30      0.000000 + e B1Sigma+    23  0       0       0
        2525 105421.86054    244      30      0.000000 + e B1Sigma+    24  0       0       0
        2526 105933.70381    244      30      0.000000 + e B1Sigma+    25  0       0       0
        2527 106430.43378    244      30      0.000000 + e B1Sigma+    26  0       0       0
        2528 106912.55730    244      30      0.000000 + e B1Sigma+    27  0       0       0
        2529 107380.54840    244      30      0.000000 + e B1Sigma+    28  0       0       0
        2530 107834.89106    244      30      0.000000 + e B1Sigma+    29  0       0       0
        2531 108276.06747    244      30      0.000000 + e B1Sigma+    30  0       0       0
        2532 108704.51560    244      30      0.000000 + e B1Sigma+    31  0       0       0
        2533 109120.64623    244      30      0.000000 + e B1Sigma+    32  0       0       0
        2534 109524.82699    244      30      0.000000 + e B1Sigma+    33  0       0       0
        2535 109917.49038    244      30      0.000000 + e B1Sigma+    34  0       0       0
        2536 110299.07525    244      30      0.000000 + e B1Sigma+    35  0       0       0
        2537 110669.92800    244      30      0.000000 + e B1Sigma+    36  0       0       0
        2538 111030.43575    244      30      0.000000 + e B1Sigma+    37  0       0       0
        2539 111380.95984    244      30      0.000000 + e B1Sigma+    38  0       0       0
        2540 111721.83923    244      30      0.000000 + e B1Sigma+    39  0       0       0
        2541 112053.41631    244      30      0.000000 + e B1Sigma+    40  0       0       0
        2542 112376.00754    244      30      0.000000 + e B1Sigma+    41  0       0       0
        2543 112689.93031    244      30      0.000000 + e B1Sigma+    42  0       0       0
        2544 112995.47760    244      30      0.000000 + e B1Sigma+    43  0       0       0
        2545 113292.94912    244      30      0.000000 + e B1Sigma+    44  0       0       0
        2546 113582.65615    244      30      0.000000 + e B1Sigma+    45  0       0       0
        2547 113864.97602    244      30      0.000000 + e B1Sigma+    46  0       0       0
        2548 114140.27923    244      30      0.000000 + e B1Sigma+    47  0       0       0
        2549 114408.67406    244      30      0.000000 + e B1Sigma+    48  0       0       0
        2550 114669.95588    244      30      0.000000 + e B1Sigma+    49  0       0       0
        2551 114924.36091    244      30      0.000000 + e B1Sigma+    50  0       0       0
        2552 115172.63261    244      30      0.000000 + e B1Sigma+    51  0       0       0
        2553 115414.67871    244      30      0.000000 + e B1Sigma+    52  0       0       0
        2554 115650.63833    244      30      0.000000 + e B1Sigma+    53  0       0       0
        2555 115922.81708    244      30      0.000000 + e B1Sigma+    54  0       0       0
        2556 116676.98627    244      30      0.000000 + e B1Sigma+    55  0       0       0
        2557 18456.471438    252      31      0.000000 - e X1Sigma+     0  0       0       0
        2558 21702.883896    252      31      0.000000 - e X1Sigma+     1  0       0       0
        2559 24794.146313    252      31      0.000000 - e X1Sigma+     2  0       0       0
        2560 27731.997280    252      31      0.000000 - e X1Sigma+     3  0       0       0
        2561 30518.797272    252      31      0.000000 - e X1Sigma+     4  0       0       0
        2562 33155.644642    252      31      0.000000 - e X1Sigma+     5  0       0       0
        2563 35641.461540    252      31      0.000000 - e X1Sigma+     6  0       0       0
        2564 37974.019380    252      31      0.000000 - e X1Sigma+     7  0       0       0
        2565 40149.396427    252      31      0.000000 - e X1Sigma+     8  0       0       0
        2566 42160.799167    252      31      0.000000 - e X1Sigma+     9  0       0       0
        2567 43997.579075    252      31      0.000000 - e X1Sigma+    10  0       0       0
        2568 45643.268641    252      31      0.000000 - e X1Sigma+    11  0       0       0
        2569 47072.117567    252      31      0.000000 - e X1Sigma+    12  0       0       0
        2570 48182.601296    252      31      0.000000 - e X1Sigma+    39  0       0       0
        2571 48240.146347    252      31      0.000000 - e X1Sigma+    40  0       0       0
        2572 48417.728523    252      31      0.000000 - e X1Sigma+    41  0       0       0
        2573 48821.070778    252      31      0.000000 - e X1Sigma+    42  0       0       0
        2574 49039.390723    252      31      0.000000 - e X1Sigma+    43  0       0       0
        2575 49326.816850    252      31      0.000000 - e X1Sigma+    44  0       0       0
        2576 49935.632202    252      31      0.000000 - e X1Sigma+    45  0       0       0
        2577 51419.391618    252      31      0.000000 - e X1Sigma+    46  0       0       0
        2578 54713.803449    252      31      0.000000 - e X1Sigma+    47  0       0       0
        2579 61199.590345    252      31      0.000000 - e X1Sigma+    48  0       0       0
        2580 73889.438211    252      31      0.000000 - e X1Sigma+    49  0       0       0
        2581 87109.617038    252      31      0.000000 - e B1Sigma+     0  0       0       0
        2582 88199.383727    252      31      0.000000 - e B1Sigma+     1  0       0       0
        2583 89252.890289    252      31      0.000000 - e B1Sigma+     2  0       0       0
        2584 90271.586259    252      31      0.000000 - e B1Sigma+     3  0       0       0
        2585 91256.851702    252      31      0.000000 - e B1Sigma+     4  0       0       0
        2586 92210.022081    252      31      0.000000 - e B1Sigma+     5  0       0       0
        2587 93132.340051    252      31      0.000000 - e B1Sigma+     6  0       0       0
        2588 94024.992297    252      31      0.000000 - e B1Sigma+     7  0       0       0
        2589 94889.111316    252      31      0.000000 - e B1Sigma+     8  0       0       0
        2590 95725.767516    252      31      0.000000 - e B1Sigma+     9  0       0       0
        2591 96535.993264    252      31      0.000000 - e B1Sigma+    10  0       0       0
        2592 97320.753832    252      31      0.000000 - e B1Sigma+    11  0       0       0
        2593 98080.961034    252      31      0.000000 - e B1Sigma+    12  0       0       0
        2594 98817.504235    252      31      0.000000 - e B1Sigma+    13  0       0       0
        2595 99531.211016    252      31      0.000000 - e B1Sigma+    14  0       0       0
        2596 100222.88567    252      31      0.000000 - e B1Sigma+    15  0       0       0
        2597 100893.28976    252      31      0.000000 - e B1Sigma+    16  0       0       0
        2598 101543.16289    252      31      0.000000 - e B1Sigma+    17  0       0       0
        2599 102173.20405    252      31      0.000000 - e B1Sigma+    18  0       0       0
        2600 102784.09201    252      31      0.000000 - e B1Sigma+    19  0       0       0
        2601 103376.47206    252      31      0.000000 - e B1Sigma+    20  0       0       0
        2602 103950.96814    252      31      0.000000 - e B1Sigma+    21  0       0       0
        2603 104508.19090    252      31      0.000000 - e B1Sigma+    22  0       0       0
        2604 105048.72084    252      31      0.000000 - e B1Sigma+    23  0       0       0
        2605 105573.10699    252      31      0.000000 - e B1Sigma+    24  0       0       0
        2606 106081.88837    252      31      0.000000 - e B1Sigma+    25  0       0       0
        2607 106575.58577    252      31      0.000000 - e B1Sigma+    26  0       0       0
        2608 107054.71055    252      31      0.000000 - e B1Sigma+    27  0       0       0
        2609 107519.73522    252      31      0.000000 - e B1Sigma+    28  0       0       0
        2610 107971.15866    252      31      0.000000 - e B1Sigma+    29  0       0       0
        2611 108409.45360    252      31      0.000000 - e B1Sigma+    30  0       0       0
        2612 108835.06502    252      31      0.000000 - e B1Sigma+    31  0       0       0
        2613 109248.38876    252      31      0.000000 - e B1Sigma+    32  0       0       0
        2614 109649.80836    252      31      0.000000 - e B1Sigma+    33  0       0       0
        2615 110039.77274    252      31      0.000000 - e B1Sigma+    34  0       0       0
        2616 110418.70699    252      31      0.000000 - e B1Sigma+    35  0       0       0
        2617 110786.95465    252      31      0.000000 - e B1Sigma+    36  0       0       0
        2618 111144.91810    252      31      0.000000 - e B1Sigma+    37  0       0       0
        2619 111492.94512    252      31      0.000000 - e B1Sigma+    38  0       0       0
        2620 111831.38534    252      31      0.000000 - e B1Sigma+    39  0       0       0
        2621 112160.57578    252      31      0.000000 - e B1Sigma+    40  0       0       0
        2622 112480.83442    252      31      0.000000 - e B1Sigma+    41  0       0       0
        2623 112792.47792    252      31      0.000000 - e B1Sigma+    42  0       0       0
        2624 113095.80096    252      31      0.000000 - e B1Sigma+    43  0       0       0
        2625 113391.10510    252      31      0.000000 - e B1Sigma+    44  0       0       0
        2626 113678.72006    252      31      0.000000 - e B1Sigma+    45  0       0       0
        2627 113959.03619    252      31      0.000000 - e B1Sigma+    46  0       0       0
        2628 114232.38940    252      31      0.000000 - e B1Sigma+    47  0       0       0
        2629 114498.77860    252      31      0.000000 - e B1Sigma+    48  0       0       0
        2630 114758.02057    252      31      0.000000 - e B1Sigma+    49  0       0       0
        2631 115010.57986    252      31      0.000000 - e B1Sigma+    50  0       0       0
        2632 115257.06778    252      31      0.000000 - e B1Sigma+    51  0       0       0
        2633 115497.22200    252      31      0.000000 - e B1Sigma+    52  0       0       0
        2634 115731.74364    252      31      0.000000 - e B1Sigma+    53  0       0       0
        2635 116067.51643    252      31      0.000000 - e B1Sigma+    54  0       0       0
        2636 117008.34165    252      31      0.000000 - e B1Sigma+    55  0       0       0
        2637 19523.752809    260      32      0.000000 + e X1Sigma+     0  0       0       0
        2638 22727.037495    260      32      0.000000 + e X1Sigma+     1  0       0       0
        2639 25776.119930    260      32      0.000000 + e X1Sigma+     2  0       0       0
        2640 28672.516513    260      32      0.000000 + e X1Sigma+     3  0       0       0
        2641 31418.154712    260      32      0.000000 + e X1Sigma+     4  0       0       0
        2642 34013.970911    260      32      0.000000 + e X1Sigma+     5  0       0       0
        2643 36458.681564    260      32      0.000000 + e X1Sigma+     6  0       0       0
        2644 38749.549168    260      32      0.000000 + e X1Sigma+     7  0       0       0
        2645 40881.885252    260      32      0.000000 + e X1Sigma+     8  0       0       0
        2646 42848.045086    260      32      0.000000 + e X1Sigma+     9  0       0       0
        2647 44636.095308    260      32      0.000000 + e X1Sigma+    10  0       0       0
        2648 46227.377279    260      32      0.000000 + e X1Sigma+    11  0       0       0
        2649 47592.014151    260      32      0.000000 + e X1Sigma+    26  0       0       0
        2650 48229.461301    260      32      0.000000 + e X1Sigma+    39  0       0       0
        2651 48480.630256    260      32      0.000000 + e X1Sigma+    40  0       0       0
        2652 48675.405202    260      32      0.000000 + e X1Sigma+    41  0       0       0
        2653 48911.051884    260      32      0.000000 + e X1Sigma+    42  0       0       0
        2654 49300.679801    260      32      0.000000 + e X1Sigma+    43  0       0       0
        2655 49584.060580    260      32      0.000000 + e X1Sigma+    44  0       0       0
        2656 50370.766898    260      32      0.000000 + e X1Sigma+    45  0       0       0
        2657 52153.275372    260      32      0.000000 + e X1Sigma+    46  0       0       0
        2658 55844.322027    260      32      0.000000 + e X1Sigma+    47  0       0       0
        2659 62794.115758    260      32      0.000000 + e X1Sigma+    48  0       0       0
        2660 76065.926954    260      32      0.000000 + e X1Sigma+    49  0       0       0
        2661 87343.246172    260      32      0.000000 + e B1Sigma+     0  0       0       0
        2662 88429.839600    260      32      0.000000 + e B1Sigma+     1  0       0       0
        2663 89480.106322    260      32      0.000000 + e B1Sigma+     2  0       0       0
        2664 90495.509536    260      32      0.000000 + e B1Sigma+     3  0       0       0
        2665 91477.443278    260      32      0.000000 + e B1Sigma+     4  0       0       0
        2666 92427.253396    260      32      0.000000 + e B1Sigma+     5  0       0       0
        2667 93346.188384    260      32      0.000000 + e B1Sigma+     6  0       0       0
        2668 94235.444657    260      32      0.000000 + e B1Sigma+     7  0       0       0
        2669 95096.157996    260      32      0.000000 + e B1Sigma+     8  0       0       0
        2670 95929.405626    260      32      0.000000 + e B1Sigma+     9  0       0       0
        2671 96736.222566    260      32      0.000000 + e B1Sigma+    10  0       0       0
        2672 97517.574162    260      32      0.000000 + e B1Sigma+    11  0       0       0
        2673 98274.376799    260      32      0.000000 + e B1Sigma+    12  0       0       0
        2674 99007.521419    260      32      0.000000 + e B1Sigma+    13  0       0       0
        2675 99717.835841    260      32      0.000000 + e B1Sigma+    14  0       0       0
        2676 100406.12903    260      32      0.000000 + e B1Sigma+    15  0       0       0
        2677 101073.16250    260      32      0.000000 + e B1Sigma+    16  0       0       0
        2678 101719.67978    260      32      0.000000 + e B1Sigma+    17  0       0       0
        2679 102346.38104    260      32      0.000000 + e B1Sigma+    18  0       0       0
        2680 102953.94767    260      32      0.000000 + e B1Sigma+    19  0       0       0
        2681 103543.02619    260      32      0.000000 + e B1Sigma+    20  0       0       0
        2682 104114.24475    260      32      0.000000 + e B1Sigma+    21  0       0       0
        2683 104668.21833    260      32      0.000000 + e B1Sigma+    22  0       0       0
        2684 105205.52330    260      32      0.000000 + e B1Sigma+    23  0       0       0
        2685 105726.71468    260      32      0.000000 + e B1Sigma+    24  0       0       0
        2686 106232.33463    260      32      0.000000 + e B1Sigma+    25  0       0       0
        2687 106722.90545    260      32      0.000000 + e B1Sigma+    26  0       0       0
        2688 107198.94015    260      32      0.000000 + e B1Sigma+    27  0       0       0
        2689 107660.91433    260      32      0.000000 + e B1Sigma+    28  0       0       0
        2690 108109.33830    260      32      0.000000 + e B1Sigma+    29  0       0       0
        2691 108544.67524    260      32      0.000000 + e B1Sigma+    30  0       0       0
        2692 108967.37512    260      32      0.000000 + e B1Sigma+    31  0       0       0
        2693 109377.82081    260      32      0.000000 + e B1Sigma+    32  0       0       0
        2694 109776.41627    260      32      0.000000 + e B1Sigma+    33  0       0       0
        2695 110163.62215    260      32      0.000000 + e B1Sigma+    34  0       0       0
        2696 110539.84372    260      32      0.000000 + e B1Sigma+    35  0       0       0
        2697 110905.43427    260      32      0.000000 + e B1Sigma+    36  0       0       0
        2698 111260.79958    260      32      0.000000 + e B1Sigma+    37  0       0       0
        2699 111606.28028    260      32      0.000000 + e B1Sigma+    38  0       0       0
        2700 111942.23387    260      32      0.000000 + e B1Sigma+    39  0       0       0
        2701 112268.99229    260      32      0.000000 + e B1Sigma+    40  0       0       0
        2702 112586.87675    260      32      0.000000 + e B1Sigma+    41  0       0       0
        2703 112896.19958    260      32      0.000000 + e B1Sigma+    42  0       0       0
        2704 113197.26061    260      32      0.000000 + e B1Sigma+    43  0       0       0
        2705 113490.36376    260      32      0.000000 + e B1Sigma+    44  0       0       0
        2706 113775.86084    260      32      0.000000 + e B1Sigma+    45  0       0       0
        2707 114054.14840    260      32      0.000000 + e B1Sigma+    46  0       0       0
        2708 114325.50200    260      32      0.000000 + e B1Sigma+    47  0       0       0
        2709 114589.81595    260      32      0.000000 + e B1Sigma+    48  0       0       0
        2710 114847.00405    260      32      0.000000 + e B1Sigma+    49  0       0       0
        2711 115097.72638    260      32      0.000000 + e B1Sigma+    50  0       0       0
        2712 115342.34644    260      32      0.000000 + e B1Sigma+    51  0       0       0
        2713 115580.62544    260      32      0.000000 + e B1Sigma+    52  0       0       0
        2714 115817.93057    260      32      0.000000 + e B1Sigma+    53  0       0       0
        2715 116255.34863    260      32      0.000000 + e B1Sigma+    54  0       0       0
        2716 117382.89215    260      32      0.000000 + e B1Sigma+    55  0       0       0
        2717 20609.891211    268      33      0.000000 - e X1Sigma+     0  0       0       0
        2718 23769.062661    268      33      0.000000 - e X1Sigma+     1  0       0       0
        2719 26774.937873    268      33      0.000000 - e X1Sigma+     2  0       0       0
        2720 29628.857510    268      33      0.000000 - e X1Sigma+     3  0       0       0
        2721 32332.291468    268      33      0.000000 - e X1Sigma+     4  0       0       0
        2722 34885.914994    268      33      0.000000 - e X1Sigma+     5  0       0       0
        2723 37288.238927    268      33      0.000000 - e X1Sigma+     6  0       0       0
        2724 39536.009649    268      33      0.000000 - e X1Sigma+     7  0       0       0
        2725 41623.688348    268      33      0.000000 - e X1Sigma+     8  0       0       0
        2726 43542.620652    268      33      0.000000 - e X1Sigma+     9  0       0       0
        2727 45279.329774    268      33      0.000000 - e X1Sigma+    10  0       0       0
        2728 46812.491088    268      33      0.000000 - e X1Sigma+    11  0       0       0
        2729 48106.799409    268      33      0.000000 - e X1Sigma+    38  0       0       0
        2730 48277.816229    268      33      0.000000 - e X1Sigma+    39  0       0       0
        2731 48545.604724    268      33      0.000000 - e X1Sigma+    40  0       0       0
        2732 49003.474315    268      33      0.000000 - e X1Sigma+    41  0       0       0
        2733 49090.279808    268      33      0.000000 - e X1Sigma+    42  0       0       0
        2734 49509.661993    268      33      0.000000 - e X1Sigma+    43  0       0       0
        2735 49907.189717    268      33      0.000000 - e X1Sigma+    44  0       0       0
        2736 50880.946144    268      33      0.000000 - e X1Sigma+    45  0       0       0
        2737 52977.076921    268      33      0.000000 - e X1Sigma+    46  0       0       0
        2738 57061.968013    268      33      0.000000 - e X1Sigma+    47  0       0       0
        2739 64470.835227    268      33      0.000000 - e X1Sigma+    48  0       0       0
        2740 78325.582264    268      33      0.000000 - e X1Sigma+    49  0       0       0
        2741 87582.794517    268      33      0.000000 - e B1Sigma+     0  0       0       0
        2742 88666.027155    268      33      0.000000 - e B1Sigma+     1  0       0       0
        2743 89712.867455    268      33      0.000000 - e B1Sigma+     2  0       0       0
        2744 90724.792654    268      33      0.000000 - e B1Sigma+     3  0       0       0
        2745 91703.211382    268      33      0.000000 - e B1Sigma+     4  0       0       0
        2746 92649.479672    268      33      0.000000 - e B1Sigma+     5  0       0       0
        2747 93564.852470    268      33      0.000000 - e B1Sigma+     6  0       0       0
        2748 94450.536108    268      33      0.000000 - e B1Sigma+     7  0       0       0
        2749 95307.669828    268      33      0.000000 - e B1Sigma+     8  0       0       0
        2750 96137.338293    268      33      0.000000 - e B1Sigma+     9  0       0       0
        2751 96940.578844    268      33      0.000000 - e B1Sigma+    10  0       0       0
        2752 97718.357312    268      33      0.000000 - e B1Sigma+    11  0       0       0
        2753 98471.595669    268      33      0.000000 - e B1Sigma+    12  0       0       0
        2754 99201.185352    268      33      0.000000 - e B1Sigma+    13  0       0       0
        2755 99907.956047    268      33      0.000000 - e B1Sigma+    14  0       0       0
        2756 100592.72028    268      33      0.000000 - e B1Sigma+    15  0       0       0
        2757 101256.24109    268      33      0.000000 - e B1Sigma+    16  0       0       0
        2758 101899.26448    268      33      0.000000 - e B1Sigma+    17  0       0       0
        2759 102522.49330    268      33      0.000000 - e B1Sigma+    18  0       0       0
        2760 103126.61061    268      33      0.000000 - e B1Sigma+    19  0       0       0
        2761 103712.26497    268      33      0.000000 - e B1Sigma+    20  0       0       0
        2762 104280.08882    268      33      0.000000 - e B1Sigma+    21  0       0       0
        2763 104830.70048    268      33      0.000000 - e B1Sigma+    22  0       0       0
        2764 105364.67303    268      33      0.000000 - e B1Sigma+    23  0       0       0
        2765 105882.56702    268      33      0.000000 - e B1Sigma+    24  0       0       0
        2766 106384.92771    268      33      0.000000 - e B1Sigma+    25  0       0       0
        2767 106872.28014    268      33      0.000000 - e B1Sigma+    26  0       0       0
        2768 107345.13543    268      33      0.000000 - e B1Sigma+    27  0       0       0
        2769 107803.97793    268      33      0.000000 - e B1Sigma+    28  0       0       0
        2770 108249.32326    268      33      0.000000 - e B1Sigma+    29  0       0       0
        2771 108681.62859    268      33      0.000000 - e B1Sigma+    30  0       0       0
        2772 109101.34280    268      33      0.000000 - e B1Sigma+    31  0       0       0
        2773 109508.84270    268      33      0.000000 - e B1Sigma+    32  0       0       0
        2774 109904.55429    268      33      0.000000 - e B1Sigma+    33  0       0       0
        2775 110288.94304    268      33      0.000000 - e B1Sigma+    34  0       0       0
        2776 110662.39266    268      33      0.000000 - e B1Sigma+    35  0       0       0
        2777 111025.27657    268      33      0.000000 - e B1Sigma+    36  0       0       0
        2778 111377.99168    268      33      0.000000 - e B1Sigma+    37  0       0       0
        2779 111720.88007    268      33      0.000000 - e B1Sigma+    38  0       0       0
        2780 112054.30160    268      33      0.000000 - e B1Sigma+    39  0       0       0
        2781 112378.58501    268      33      0.000000 - e B1Sigma+    40  0       0       0
        2782 112694.05542    268      33      0.000000 - e B1Sigma+    41  0       0       0
        2783 113001.01945    268      33      0.000000 - e B1Sigma+    42  0       0       0
        2784 113299.78292    268      33      0.000000 - e B1Sigma+    43  0       0       0
        2785 113590.65630    268      33      0.000000 - e B1Sigma+    44  0       0       0
        2786 113874.01334    268      33      0.000000 - e B1Sigma+    45  0       0       0
        2787 114150.24623    268      33      0.000000 - e B1Sigma+    46  0       0       0
        2788 114419.54297    268      33      0.000000 - e B1Sigma+    47  0       0       0
        2789 114681.72083    268      33      0.000000 - e B1Sigma+    48  0       0       0
        2790 114936.86854    268      33      0.000000 - e B1Sigma+    49  0       0       0
        2791 115185.74825    268      33      0.000000 - e B1Sigma+    50  0       0       0
        2792 115428.43089    268      33      0.000000 - e B1Sigma+    51  0       0       0
        2793 115664.86672    268      33      0.000000 - e B1Sigma+    52  0       0       0
        2794 115917.95187    268      33      0.000000 - e B1Sigma+    53  0       0       0
        2795 116488.59643    268      33      0.000000 - e B1Sigma+    54  0       0       0
        2796 117797.77446    268      33      0.000000 - e B1Sigma+    55  0       0       0
        2797 21713.746603    276      34      0.000000 + e X1Sigma+     0  0       0       0
        2798 24827.845264    276      34      0.000000 + e X1Sigma+     1  0       0       0
        2799 27789.504687    276      34      0.000000 + e X1Sigma+     2  0       0       0
        2800 30599.927051    276      34      0.000000 + e X1Sigma+     3  0       0       0
        2801 33260.119538    276      34      0.000000 + e X1Sigma+     4  0       0       0
        2802 35770.393805    276      34      0.000000 + e X1Sigma+     5  0       0       0
        2803 38129.025267    276      34      0.000000 + e X1Sigma+     6  0       0       0
        2804 40332.224147    276      34      0.000000 + e X1Sigma+     7  0       0       0
        2805 42373.529498    276      34      0.000000 + e X1Sigma+     8  0       0       0
        2806 44243.090920    276      34      0.000000 + e X1Sigma+     9  0       0       0
        2807 45925.554466    276      34      0.000000 + e X1Sigma+    10  0       0       0
        2808 47396.265661    276      34      0.000000 + e X1Sigma+    11  0       0       0
        2809 48327.660012    276      34      0.000000 + e X1Sigma+    38  0       0       0
        2810 48612.416276    276      34      0.000000 + e X1Sigma+    39  0       0       0
        2811 48612.646493    276      34      0.000000 + e X1Sigma+    40  0       0       0
        2812 49098.898132    276      34      0.000000 + e X1Sigma+    41  0       0       0
        2813 49464.048616    276      34      0.000000 + e X1Sigma+    42  0       0       0
        2814 49719.300986    276      34      0.000000 + e X1Sigma+    43  0       0       0
        2815 50283.033864    276      34      0.000000 + e X1Sigma+    44  0       0       0
        2816 51471.364102    276      34      0.000000 + e X1Sigma+    45  0       0       0
        2817 53889.672269    276      34      0.000000 + e X1Sigma+    46  0       0       0
        2818 58364.546460    276      34      0.000000 + e X1Sigma+    47  0       0       0
        2819 66228.427369    276      34      0.000000 + e X1Sigma+    48  0       0       0
        2820 80667.941351    276      34      0.000000 + e X1Sigma+    49  0       0       0
        2821 87828.151761    276      34      0.000000 + e B1Sigma+     0  0       0       0
        2822 88907.831662    276      34      0.000000 + e B1Sigma+     1  0       0       0
        2823 89951.055090    276      34      0.000000 + e B1Sigma+     2  0       0       0
        2824 90959.313711    276      34      0.000000 + e B1Sigma+     3  0       0       0
        2825 91934.031330    276      34      0.000000 + e B1Sigma+     4  0       0       0
        2826 92876.573889    276      34      0.000000 + e B1Sigma+     5  0       0       0
        2827 93788.203509    276      34      0.000000 + e B1Sigma+     6  0       0       0
        2828 94670.136424    276      34      0.000000 + e B1Sigma+     7  0       0       0
        2829 95523.515683    276      34      0.000000 + e B1Sigma+     8  0       0       0
        2830 96349.433795    276      34      0.000000 + e B1Sigma+     9  0       0       0
        2831 97148.930085    276      34      0.000000 + e B1Sigma+    10  0       0       0
        2832 97922.971428    276      34      0.000000 + e B1Sigma+    11  0       0       0
        2833 98672.486156    276      34      0.000000 + e B1Sigma+    12  0       0       0
        2834 99398.365177    276      34      0.000000 + e B1Sigma+    13  0       0       0
        2835 100101.44179    276      34      0.000000 + e B1Sigma+    14  0       0       0
        2836 100782.53067    276      34      0.000000 + e B1Sigma+    15  0       0       0
        2837 101442.39818    276      34      0.000000 + e B1Sigma+    16  0       0       0
        2838 102081.79122    276      34      0.000000 + e B1Sigma+    17  0       0       0
        2839 102701.41668    276      34      0.000000 + e B1Sigma+    18  0       0       0
        2840 103301.95847    276      34      0.000000 + e B1Sigma+    19  0       0       0
        2841 103884.06801    276      34      0.000000 + e B1Sigma+    20  0       0       0
        2842 104448.38211    276      34      0.000000 + e B1Sigma+    21  0       0       0
        2843 104995.52069    276      34      0.000000 + e B1Sigma+    22  0       0       0
        2844 105526.05561    276      34      0.000000 + e B1Sigma+    23  0       0       0
        2845 106040.55192    276      34      0.000000 + e B1Sigma+    24  0       0       0
        2846 106539.55751    276      34      0.000000 + e B1Sigma+    25  0       0       0
        2847 107023.60157    276      34      0.000000 + e B1Sigma+    26  0       0       0
        2848 107493.19069    276      34      0.000000 + e B1Sigma+    27  0       0       0
        2849 107948.82293    276      34      0.000000 + e B1Sigma+    28  0       0       0
        2850 108391.01187    276      34      0.000000 + e B1Sigma+    29  0       0       0
        2851 108820.21429    276      34      0.000000 + e B1Sigma+    30  0       0       0
        2852 109236.87007    276      34      0.000000 + e B1Sigma+    31  0       0       0
        2853 109641.35979    276      34      0.000000 + e B1Sigma+    32  0       0       0
        2854 110034.13063    276      34      0.000000 + e B1Sigma+    33  0       0       0
        2855 110415.64405    276      34      0.000000 + e B1Sigma+    34  0       0       0
        2856 110786.26647    276      34      0.000000 + e B1Sigma+    35  0       0       0
        2857 111146.39518    276      34      0.000000 + e B1Sigma+    36  0       0       0
        2858 111496.41049    276      34      0.000000 + e B1Sigma+    37  0       0       0
        2859 111836.66300    276      34      0.000000 + e B1Sigma+    38  0       0       0
        2860 112167.50928    276      34      0.000000 + e B1Sigma+    39  0       0       0
        2861 112489.27739    276      34      0.000000 + e B1Sigma+    40  0       0       0
        2862 112802.29497    276      34      0.000000 + e B1Sigma+    41  0       0       0
        2863 113106.86508    276      34      0.000000 + e B1Sigma+    42  0       0       0
        2864 113403.29779    276      34      0.000000 + e B1Sigma+    43  0       0       0
        2865 113691.91709    276      34      0.000000 + e B1Sigma+    44  0       0       0
        2866 113973.11492    276      34      0.000000 + e B1Sigma+    45  0       0       0
        2867 114247.26237    276      34      0.000000 + e B1Sigma+    46  0       0       0
        2868 114514.43798    276      34      0.000000 + e B1Sigma+    47  0       0       0
        2869 114774.43469    276      34      0.000000 + e B1Sigma+    48  0       0       0
        2870 115027.57196    276      34      0.000000 + e B1Sigma+    49  0       0       0
        2871 115274.57158    276      34      0.000000 + e B1Sigma+    50  0       0       0
        2872 115515.25625    276      34      0.000000 + e B1Sigma+    51  0       0       0
        2873 115750.06070    276      34      0.000000 + e B1Sigma+    52  0       0       0
        2874 116042.86114    276      34      0.000000 + e B1Sigma+    53  0       0       0
        2875 116766.25354    276      34      0.000000 + e B1Sigma+    54  0       0       0
        2876 22834.169441    284      35      0.000000 - e X1Sigma+     0  0       0       0
        2877 25902.260255    284      35      0.000000 - e X1Sigma+     1  0       0       0
        2878 28818.714299    284      35      0.000000 - e X1Sigma+     2  0       0       0
        2879 31584.619093    284      35      0.000000 - e X1Sigma+     3  0       0       0
        2880 34200.529840    284      35      0.000000 - e X1Sigma+     4  0       0       0
        2881 36666.298936    284      35      0.000000 - e X1Sigma+     5  0       0       0
        2882 38979.905326    284      35      0.000000 - e X1Sigma+     6  0       0       0
        2883 41136.979352    284      35      0.000000 - e X1Sigma+     7  0       0       0
        2884 43130.069623    284      35      0.000000 - e X1Sigma+     8  0       0       0
        2885 44947.911035    284      35      0.000000 - e X1Sigma+     9  0       0       0
        2886 46572.843551    284      35      0.000000 - e X1Sigma+    10  0       0       0
        2887 47975.921573    284      35      0.000000 - e X1Sigma+    35  0       0       0
        2888 48378.988195    284      35      0.000000 - e X1Sigma+    38  0       0       0
        2889 48681.727023    284      35      0.000000 - e X1Sigma+    39  0       0       0
        2890 49103.180066    284      35      0.000000 - e X1Sigma+    40  0       0       0
        2891 49197.018770    284      35      0.000000 - e X1Sigma+    41  0       0       0
        2892 49747.882051    284      35      0.000000 - e X1Sigma+    42  0       0       0
        2893 49998.648006    284      35      0.000000 - e X1Sigma+    43  0       0       0
        2894 50716.828679    284      35      0.000000 - e X1Sigma+    44  0       0       0
        2895 52144.713284    284      35      0.000000 - e X1Sigma+    45  0       0       0
        2896 54889.342703    284      35      0.000000 - e X1Sigma+    46  0       0       0
        2897 59749.938823    284      35      0.000000 - e X1Sigma+    47  0       0       0
        2898 68065.659995    284      35      0.000000 - e X1Sigma+    48  0       0       0
        2899 83092.564875    284      35      0.000000 - e X1Sigma+    49  0       0       0
        2900 88079.206173    284      35      0.000000 - e B1Sigma+     0  0       0       0
        2901 89155.137201    284      35      0.000000 - e B1Sigma+     1  0       0       0
        2902 90194.549696    284      35      0.000000 - e B1Sigma+     2  0       0       0
        2903 91198.950140    284      35      0.000000 - e B1Sigma+     3  0       0       0
        2904 92169.778054    284      35      0.000000 - e B1Sigma+     4  0       0       0
        2905 93108.408935    284      35      0.000000 - e B1Sigma+     5  0       0       0
        2906 94016.112911    284      35      0.000000 - e B1Sigma+     6  0       0       0
        2907 94894.115887    284      35      0.000000 - e B1Sigma+     7  0       0       0
        2908 95743.565249    284      35      0.000000 - e B1Sigma+     8  0       0       0
        2909 96565.561513    284      35      0.000000 - e B1Sigma+     9  0       0       0
        2910 97361.145667    284      35      0.000000 - e B1Sigma+    10  0       0       0
        2911 98131.286363    284      35      0.000000 - e B1Sigma+    11  0       0       0
        2912 98876.918701    284      35      0.000000 - e B1Sigma+    12  0       0       0
        2913 99598.932282    284      35      0.000000 - e B1Sigma+    13  0       0       0
        2914 100298.16565    284      35      0.000000 - e B1Sigma+    14  0       0       0
        2915 100975.43419    284      35      0.000000 - e B1Sigma+    15  0       0       0
        2916 101631.50926    284      35      0.000000 - e B1Sigma+    16  0       0       0
        2917 102267.13737    284      35      0.000000 - e B1Sigma+    17  0       0       0
        2918 102883.03034    284      35      0.000000 - e B1Sigma+    18  0       0       0
        2919 103479.87240    284      35      0.000000 - e B1Sigma+    19  0       0       0
        2920 104058.31860    284      35      0.000000 - e B1Sigma+    20  0       0       0
        2921 104619.01017    284      35      0.000000 - e B1Sigma+    21  0       0       0
        2922 105162.56635    284      35      0.000000 - e B1Sigma+    22  0       0       0
        2923 105689.56068    284      35      0.000000 - e B1Sigma+    23  0       0       0
        2924 106200.56142    284      35      0.000000 - e B1Sigma+    24  0       0       0
        2925 106696.11844    284      35      0.000000 - e B1Sigma+    25  0       0       0
        2926 107176.76573    284      35      0.000000 - e B1Sigma+    26  0       0       0
        2927 107643.00499    284      35      0.000000 - e B1Sigma+    27  0       0       0
        2928 108095.35048    284      35      0.000000 - e B1Sigma+    28  0       0       0
        2929 108534.30741    284      35      0.000000 - e B1Sigma+    29  0       0       0
        2930 108960.33703    284      35      0.000000 - e B1Sigma+    30  0       0       0
        2931 109373.86389    284      35      0.000000 - e B1Sigma+    31  0       0       0
        2932 109775.28236    284      35      0.000000 - e B1Sigma+    32  0       0       0
        2933 110165.05772    284      35      0.000000 - e B1Sigma+    33  0       0       0
        2934 110543.63806    284      35      0.000000 - e B1Sigma+    34  0       0       0
        2935 110911.38274    284      35      0.000000 - e B1Sigma+    35  0       0       0
        2936 111268.70780    284      35      0.000000 - e B1Sigma+    36  0       0       0
        2937 111615.97675    284      35      0.000000 - e B1Sigma+    37  0       0       0
        2938 111953.55130    284      35      0.000000 - e B1Sigma+    38  0       0       0
        2939 112281.78143    284      35      0.000000 - e B1Sigma+    39  0       0       0
        2940 112600.99672    284      35      0.000000 - e B1Sigma+    40  0       0       0
        2941 112911.52402    284      35      0.000000 - e B1Sigma+    41  0       0       0
        2942 113213.66745    284      35      0.000000 - e B1Sigma+    42  0       0       0
        2943 113507.73929    284      35      0.000000 - e B1Sigma+    43  0       0       0
        2944 113794.08387    284      35      0.000000 - e B1Sigma+    44  0       0       0
        2945 114073.10487    284      35      0.000000 - e B1Sigma+    45  0       0       0
        2946 114345.12809    284      35      0.000000 - e B1Sigma+    46  0       0       0
        2947 114610.11459    284      35      0.000000 - e B1Sigma+    47  0       0       0
        2948 114867.90785    284      35      0.000000 - e B1Sigma+    48  0       0       0
        2949 115119.06425    284      35      0.000000 - e B1Sigma+    49  0       0       0
        2950 115364.11458    284      35      0.000000 - e B1Sigma+    50  0       0       0
        2951 115602.78423    284      35      0.000000 - e B1Sigma+    51  0       0       0
        2952 115838.48195    284      35      0.000000 - e B1Sigma+    52  0       0       0
        2953 116201.94557    284      35      0.000000 - e B1Sigma+    53  0       0       0
        2954 117086.09630    284      35      0.000000 - e B1Sigma+    54  0       0       0
        2955 23970.002034    292      36      0.000000 + e X1Sigma+     0  0       0       0
        2956 26991.172621    292      36      0.000000 + e X1Sigma+     1  0       0       0
        2957 29861.450517    292      36      0.000000 + e X1Sigma+     2  0       0       0
        2958 32581.816020    292      36      0.000000 + e X1Sigma+     3  0       0       0
        2959 35152.392868    292      36      0.000000 + e X1Sigma+     4  0       0       0
        2960 37572.493868    292      36      0.000000 + e X1Sigma+     5  0       0       0
        2961 39839.711432    292      36      0.000000 + e X1Sigma+     6  0       0       0
        2962 41949.020380    292      36      0.000000 + e X1Sigma+     7  0       0       0
        2963 43891.898807    292      36      0.000000 + e X1Sigma+     8  0       0       0
        2964 45655.404706    292      36      0.000000 + e X1Sigma+     9  0       0       0
        2965 47219.012827    292      36      0.000000 + e X1Sigma+    10  0       0       0
        2966 48431.797498    292      36      0.000000 + e X1Sigma+    37  0       0       0
        2967 48548.030261    292      36      0.000000 + e X1Sigma+    38  0       0       0
        2968 48752.857241    292      36      0.000000 + e X1Sigma+    39  0       0       0
        2969 49297.879978    292      36      0.000000 + e X1Sigma+    40  0       0       0
        2970 49569.377637    292      36      0.000000 + e X1Sigma+    41  0       0       0
        2971 49958.300527    292      36      0.000000 + e X1Sigma+    42  0       0       0
        2972 50353.560181    292      36      0.000000 + e X1Sigma+    43  0       0       0
        2973 51218.399546    292      36      0.000000 + e X1Sigma+    44  0       0       0
        2974 52901.984750    292      36      0.000000 + e X1Sigma+    45  0       0       0
        2975 55974.033053    292      36      0.000000 + e X1Sigma+    46  0       0       0
        2976 61216.127764    292      36      0.000000 + e X1Sigma+    47  0       0       0
        2977 69981.384840    292      36      0.000000 + e X1Sigma+    48  0       0       0
        2978 85599.036146    292      36      0.000000 + e X1Sigma+    49  0       0       0
        2979 88335.844674    292      36      0.000000 + e B1Sigma+     0  0       0       0
        2980 89407.826742    292      36      0.000000 + e B1Sigma+     1  0       0       0
        2981 90443.230882    292      36      0.000000 + e B1Sigma+     2  0       0       0
        2982 91443.578795    292      36      0.000000 + e B1Sigma+     3  0       0       0
        2983 92410.326178    292      36      0.000000 + e B1Sigma+     4  0       0       0
        2984 93344.857684    292      36      0.000000 + e B1Sigma+     5  0       0       0
        2985 94248.452357    292      36      0.000000 + e B1Sigma+     6  0       0       0
        2986 95122.345344    292      36      0.000000 + e B1Sigma+     7  0       0       0
        2987 95967.689074    292      36      0.000000 + e B1Sigma+     8  0       0       0
        2988 96785.591960    292      36      0.000000 + e B1Sigma+     9  0       0       0
        2989 97577.096374    292      36      0.000000 + e B1Sigma+    10  0       0       0
        2990 98343.173667    292      36      0.000000 + e B1Sigma+    11  0       0       0
        2991 99084.765650    292      36      0.000000 + e B1Sigma+    12  0       0       0
        2992 99802.760271    292      36      0.000000 + e B1Sigma+    13  0       0       0
        2993 100498.00257    292      36      0.000000 + e B1Sigma+    14  0       0       0
        2994 101171.30752    292      36      0.000000 + e B1Sigma+    15  0       0       0
        2995 101823.45261    292      36      0.000000 + e B1Sigma+    16  0       0       0
        2996 102455.18332    292      36      0.000000 + e B1Sigma+    17  0       0       0
        2997 103067.21661    292      36      0.000000 + e B1Sigma+    18  0       0       0
        2998 103660.23692    292      36      0.000000 + e B1Sigma+    19  0       0       0
        2999 104234.90353    292      36      0.000000 + e B1Sigma+    20  0       0       0
        3000 104791.86206    292      36      0.000000 + e B1Sigma+    21  0       0       0
        3001 105331.72880    292      36      0.000000 + e B1Sigma+    22  0       0       0
        3002 105855.08175    292      36      0.000000 + e B1Sigma+    23  0       0       0
        3003 106362.49144    292      36      0.000000 + e B1Sigma+    24  0       0       0
        3004 106854.50916    292      36      0.000000 + e B1Sigma+    25  0       0       0
        3005 107331.67276    292      36      0.000000 + e B1Sigma+    26  0       0       0
        3006 107794.48189    292      36      0.000000 + e B1Sigma+    27  0       0       0
        3007 108243.46570    292      36      0.000000 + e B1Sigma+    28  0       0       0
        3008 108679.11783    292      36      0.000000 + e B1Sigma+    29  0       0       0
        3009 109101.90535    292      36      0.000000 + e B1Sigma+    30  0       0       0
        3010 109512.23605    292      36      0.000000 + e B1Sigma+    31  0       0       0
        3011 109910.52545    292      36      0.000000 + e B1Sigma+    32  0       0       0
        3012 110297.25189    292      36      0.000000 + e B1Sigma+    33  0       0       0
        3013 110672.84245    292      36      0.000000 + e B1Sigma+    34  0       0       0
        3014 111037.66317    292      36      0.000000 + e B1Sigma+    35  0       0       0
        3015 111392.13637    292      36      0.000000 + e B1Sigma+    36  0       0       0
        3016 111736.61562    292      36      0.000000 + e B1Sigma+    37  0       0       0
        3017 112071.47118    292      36      0.000000 + e B1Sigma+    38  0       0       0
        3018 112397.04630    292      36      0.000000 + e B1Sigma+    39  0       0       0
        3019 112713.67362    292      36      0.000000 + e B1Sigma+    40  0       0       0
        3020 113021.67540    292      36      0.000000 + e B1Sigma+    41  0       0       0
        3021 113321.36105    292      36      0.000000 + e B1Sigma+    42  0       0       0
        3022 113613.04589    292      36      0.000000 + e B1Sigma+    43  0       0       0
        3023 113897.09822    292      36      0.000000 + e B1Sigma+    44  0       0       0
        3024 114173.92404    292      36      0.000000 + e B1Sigma+    45  0       0       0
        3025 114443.77430    292      36      0.000000 + e B1Sigma+    46  0       0       0
        3026 114706.50679    292      36      0.000000 + e B1Sigma+    47  0       0       0
        3027 114962.10240    292      36      0.000000 + e B1Sigma+    48  0       0       0
        3028 115211.29169    292      36      0.000000 + e B1Sigma+    49  0       0       0
        3029 115454.31220    292      36      0.000000 + e B1Sigma+    50  0       0       0
        3030 115690.98882    292      36      0.000000 + e B1Sigma+    51  0       0       0
        3031 115936.32188    292      36      0.000000 + e B1Sigma+    52  0       0       0
        3032 116400.09291    292      36      0.000000 + e B1Sigma+    53  0       0       0
        3033 117445.64369    292      36      0.000000 + e B1Sigma+    54  0       0       0
        3034 25120.079828    300      37      0.000000 - e X1Sigma+     0  0       0       0
        3035 28093.438287    300      37      0.000000 - e X1Sigma+     1  0       0       0
        3036 30916.587222    300      37      0.000000 - e X1Sigma+     2  0       0       0
        3037 33590.389426    300      37      0.000000 - e X1Sigma+     3  0       0       0
        3038 36114.559651    300      37      0.000000 - e X1Sigma+     4  0       0       0
        3039 38487.811399    300      37      0.000000 - e X1Sigma+     5  0       0       0
        3040 40707.236406    300      37      0.000000 - e X1Sigma+     6  0       0       0
        3041 42767.042219    300      37      0.000000 - e X1Sigma+     7  0       0       0
        3042 44657.523648    300      37      0.000000 - e X1Sigma+     8  0       0       0
        3043 46363.734529    300      37      0.000000 - e X1Sigma+     9  0       0       0
        3044 47861.529399    300      37      0.000000 - e X1Sigma+    32  0       0       0
        3045 48486.085483    300      37      0.000000 - e X1Sigma+    37  0       0       0
        3046 48826.023911    300      37      0.000000 - e X1Sigma+    38  0       0       0
        3047 49108.106147    300      37      0.000000 - e X1Sigma+    39  0       0       0
        3048 49401.556561    300      37      0.000000 - e X1Sigma+    40  0       0       0
        3049 49981.015462    300      37      0.000000 - e X1Sigma+    41  0       0       0
        3050 50177.493751    300      37      0.000000 - e X1Sigma+    42  0       0       0
        3051 50751.516799    300      37      0.000000 - e X1Sigma+    43  0       0       0
        3052 51793.560881    300      37      0.000000 - e X1Sigma+    44  0       0       0
        3053 53742.940561    300      37      0.000000 - e X1Sigma+    45  0       0       0
        3054 57141.525512    300      37      0.000000 - e X1Sigma+    46  0       0       0
        3055 62761.209281    300      37      0.000000 - e X1Sigma+    47  0       0       0
        3056 71974.532211    300      37      0.000000 - e X1Sigma+    48  0       0       0
        3057 88186.960253    300      37      0.000000 - e X1Sigma+    49  0       0       0
        3058 88597.952897    300      37      0.000000 - e B1Sigma+     0  0       0       0
        3059 89665.782209    300      37      0.000000 - e B1Sigma+     1  0       0       0
        3060 90696.977471    300      37      0.000000 - e B1Sigma+     2  0       0       0
        3061 91693.076019    300      37      0.000000 - e B1Sigma+     3  0       0       0
        3062 92655.550091    300      37      0.000000 - e B1Sigma+     4  0       0       0
        3063 93585.793064    300      37      0.000000 - e B1Sigma+     5  0       0       0
        3064 94485.093863    300      37      0.000000 - e B1Sigma+     6  0       0       0
        3065 95354.696260    300      37      0.000000 - e B1Sigma+     7  0       0       0
        3066 96195.758601    300      37      0.000000 - e B1Sigma+     8  0       0       0
        3067 97009.396798    300      37      0.000000 - e B1Sigma+     9  0       0       0
        3068 97796.654413    300      37      0.000000 - e B1Sigma+    10  0       0       0
        3069 98558.506572    300      37      0.000000 - e B1Sigma+    11  0       0       0
        3070 99295.901234    300      37      0.000000 - e B1Sigma+    12  0       0       0
        3071 100009.72492    300      37      0.000000 - e B1Sigma+    13  0       0       0
        3072 100700.82978    300      37      0.000000 - e B1Sigma+    14  0       0       0
        3073 101370.02991    300      37      0.000000 - e B1Sigma+    15  0       0       0
        3074 102018.10920    300      37      0.000000 - e B1Sigma+    16  0       0       0
        3075 102645.81234    300      37      0.000000 - e B1Sigma+    17  0       0       0
        3076 103253.86085    300      37      0.000000 - e B1Sigma+    18  0       0       0
        3077 103842.93978    300      37      0.000000 - e B1Sigma+    19  0       0       0
        3078 104413.71298    300      37      0.000000 - e B1Sigma+    20  0       0       0
        3079 104966.83012    300      37      0.000000 - e B1Sigma+    21  0       0       0
        3080 105502.90306    300      37      0.000000 - e B1Sigma+    22  0       0       0
        3081 106022.51606    300      37      0.000000 - e B1Sigma+    23  0       0       0
        3082 106526.24154    300      37      0.000000 - e B1Sigma+    24  0       0       0
        3083 107014.63212    300      37      0.000000 - e B1Sigma+    25  0       0       0
        3084 107488.22687    300      37      0.000000 - e B1Sigma+    26  0       0       0
        3085 107947.52905    300      37      0.000000 - e B1Sigma+    27  0       0       0
        3086 108393.07744    300      37      0.000000 - e B1Sigma+    28  0       0       0
        3087 108825.35528    300      37      0.000000 - e B1Sigma+    29  0       0       0
        3088 109244.83165    300      37      0.000000 - e B1Sigma+    30  0       0       0
        3089 109651.90276    300      37      0.000000 - e B1Sigma+    31  0       0       0
        3090 110047.00851    300      37      0.000000 - e B1Sigma+    32  0       0       0
        3091 110430.63302    300      37      0.000000 - e B1Sigma+    33  0       0       0
        3092 110803.17941    300      37      0.000000 - e B1Sigma+    34  0       0       0
        3093 111165.03276    300      37      0.000000 - e B1Sigma+    35  0       0       0
        3094 111516.60708    300      37      0.000000 - e B1Sigma+    36  0       0       0
        3095 111858.25626    300      37      0.000000 - e B1Sigma+    37  0       0       0
        3096 112190.35291    300      37      0.000000 - e B1Sigma+    38  0       0       0
        3097 112513.23615    300      37      0.000000 - e B1Sigma+    39  0       0       0
        3098 112827.24169    300      37      0.000000 - e B1Sigma+    40  0       0       0
        3099 113132.68570    300      37      0.000000 - e B1Sigma+    41  0       0       0
        3100 113429.88407    300      37      0.000000 - e B1Sigma+    42  0       0       0
        3101 113719.16029    300      37      0.000000 - e B1Sigma+    43  0       0       0
        3102 114000.90544    300      37      0.000000 - e B1Sigma+    44  0       0       0
        3103 114275.51372    300      37      0.000000 - e B1Sigma+    45  0       0       0
        3104 114543.13235    300      37      0.000000 - e B1Sigma+    46  0       0       0
        3105 114803.55799    300      37      0.000000 - e B1Sigma+    47  0       0       0
        3106 115056.98664    300      37      0.000000 - e B1Sigma+    48  0       0       0
        3107 115304.19228    300      37      0.000000 - e B1Sigma+    49  0       0       0
        3108 115545.11176    300      37      0.000000 - e B1Sigma+    50  0       0       0
        3109 115780.01885    300      37      0.000000 - e B1Sigma+    51  0       0       0
        3110 116052.60362    300      37      0.000000 - e B1Sigma+    52  0       0       0
        3111 116638.45736    300      37      0.000000 - e B1Sigma+    53  0       0       0
        3112 117842.52454    300      37      0.000000 - e B1Sigma+    54  0       0       0
        3113 26283.232591    308      38      0.000000 + e X1Sigma+     0  0       0       0
        3114 29207.904972    308      38      0.000000 + e X1Sigma+     1  0       0       0
        3115 31982.988310    308      38      0.000000 + e X1Sigma+     2  0       0       0
        3116 34609.200261    308      38      0.000000 + e X1Sigma+     3  0       0       0
        3117 37085.862732    308      38      0.000000 + e X1Sigma+     4  0       0       0
        3118 39411.051483    308      38      0.000000 + e X1Sigma+     5  0       0       0
        3119 41581.225389    308      38      0.000000 + e X1Sigma+     6  0       0       0
        3120 43589.676902    308      38      0.000000 + e X1Sigma+     7  0       0       0
        3121 45425.347188    308      38      0.000000 + e X1Sigma+     8  0       0       0
        3122 47070.857719    308      38      0.000000 + e X1Sigma+     9  0       0       0
        3123 48497.365842    308      38      0.000000 + e X1Sigma+    36  0       0       0
        3124 48541.850306    308      38      0.000000 + e X1Sigma+    37  0       0       0
        3125 48901.221170    308      38      0.000000 + e X1Sigma+    38  0       0       0
        3126 49508.024611    308      38      0.000000 + e X1Sigma+    39  0       0       0
        3127 49649.648762    308      38      0.000000 + e X1Sigma+    40  0       0       0
        3128 50253.185054    308      38      0.000000 + e X1Sigma+    41  0       0       0
        3129 50508.417114    308      38      0.000000 + e X1Sigma+    42  0       0       0
        3130 51200.914885    308      38      0.000000 + e X1Sigma+    43  0       0       0
        3131 52445.168875    308      38      0.000000 + e X1Sigma+    44  0       0       0
        3132 54666.477941    308      38      0.000000 + e X1Sigma+    45  0       0       0
        3133 58389.553209    308      38      0.000000 + e X1Sigma+    46  0       0       0
        3134 64383.396980    308      38      0.000000 + e X1Sigma+    47  0       0       0
        3135 74044.105713    308      38      0.000000 + e X1Sigma+    48  0       0       0
        3136 88865.415246    308      38      0.000000 + e B1Sigma+     0  0       0       0
        3137 89928.884546    308      38      0.000000 + e B1Sigma+     1  0       0       0
        3138 90855.963147    308      38      0.000000 + e X1Sigma+    49  0       0       0
        3139 90955.667569    308      38      0.000000 + e B1Sigma+     2  0       0       0
        3140 91947.317713    308      38      0.000000 + e B1Sigma+     3  0       0       0
        3141 92905.324004    308      38      0.000000 + e B1Sigma+     4  0       0       0
        3142 93831.088118    308      38      0.000000 + e B1Sigma+     5  0       0       0
        3143 94725.909818    308      38      0.000000 + e B1Sigma+     6  0       0       0
        3144 95591.040762    308      38      0.000000 + e B1Sigma+     7  0       0       0
        3145 96427.646187    308      38      0.000000 + e B1Sigma+     8  0       0       0
        3146 97236.848846    308      38      0.000000 + e B1Sigma+     9  0       0       0
        3147 98019.693412    308      38      0.000000 + e B1Sigma+    10  0       0       0
        3148 98777.159963    308      38      0.000000 + e B1Sigma+    11  0       0       0
        3149 99510.201539    308      38      0.000000 + e B1Sigma+    12  0       0       0
        3150 100219.70410    308      38      0.000000 + e B1Sigma+    13  0       0       0
        3151 100906.52675    308      38      0.000000 + e B1Sigma+    14  0       0       0
        3152 101571.48306    308      38      0.000000 + e B1Sigma+    15  0       0       0
        3153 102215.36261    308      38      0.000000 + e B1Sigma+    16  0       0       0
        3154 102838.91043    308      38      0.000000 + e B1Sigma+    17  0       0       0
        3155 103442.85131    308      38      0.000000 + e B1Sigma+    18  0       0       0
        3156 104027.87175    308      38      0.000000 + e B1Sigma+    19  0       0       0
        3157 104594.64035    308      38      0.000000 + e B1Sigma+    20  0       0       0
        3158 105143.80980    308      38      0.000000 + e B1Sigma+    21  0       0       0
        3159 105675.98752    308      38      0.000000 + e B1Sigma+    22  0       0       0
        3160 106191.76445    308      38      0.000000 + e B1Sigma+    23  0       0       0
        3161 106691.71480    308      38      0.000000 + e B1Sigma+    24  0       0       0
        3162 107176.39316    308      38      0.000000 + e B1Sigma+    25  0       0       0
        3163 107646.33632    308      38      0.000000 + e B1Sigma+    26  0       0       0
        3164 108102.05789    308      38      0.000000 + e B1Sigma+    27  0       0       0
        3165 108544.09834    308      38      0.000000 + e B1Sigma+    28  0       0       0
        3166 108972.93540    308      38      0.000000 + e B1Sigma+    29  0       0       0
        3167 109389.03236    308      38      0.000000 + e B1Sigma+    30  0       0       0
        3168 109792.78435    308      38      0.000000 + e B1Sigma+    31  0       0       0
        3169 110184.65486    308      38      0.000000 + e B1Sigma+    32  0       0       0
        3170 110565.12440    308      38      0.000000 + e B1Sigma+    33  0       0       0
        3171 110934.57605    308      38      0.000000 + e B1Sigma+    34  0       0       0
        3172 111293.41946    308      38      0.000000 + e B1Sigma+    35  0       0       0
        3173 111642.05028    308      38      0.000000 + e B1Sigma+    36  0       0       0
        3174 111980.83120    308      38      0.000000 + e B1Sigma+    37  0       0       0
        3175 112310.13075    308      38      0.000000 + e B1Sigma+    38  0       0       0
        3176 112630.28725    308      38      0.000000 + e B1Sigma+    39  0       0       0
        3177 112941.63782    308      38      0.000000 + e B1Sigma+    40  0       0       0
        3178 113244.49477    308      38      0.000000 + e B1Sigma+    41  0       0       0
        3179 113539.17854    308      38      0.000000 + e B1Sigma+    42  0       0       0
        3180 113826.02883    308      38      0.000000 + e B1Sigma+    43  0       0       0
        3181 114105.45380    308      38      0.000000 + e B1Sigma+    44  0       0       0
        3182 114377.81440    308      38      0.000000 + e B1Sigma+    45  0       0       0
        3183 114643.13544    308      38      0.000000 + e B1Sigma+    46  0       0       0
        3184 114901.22286    308      38      0.000000 + e B1Sigma+    47  0       0       0
        3185 115152.52615    308      38      0.000000 + e B1Sigma+    48  0       0       0
        3186 115397.69561    308      38      0.000000 + e B1Sigma+    49  0       0       0
        3187 115636.47888    308      38      0.000000 + e B1Sigma+    50  0       0       0
        3188 115871.49806    308      38      0.000000 + e B1Sigma+    51  0       0       0
        3189 116196.07680    308      38      0.000000 + e B1Sigma+    52  0       0       0
        3190 116916.22866    308      38      0.000000 + e B1Sigma+    53  0       0       0
        3191 27458.285515    316      39      0.000000 - e X1Sigma+     0  0       0       0
        3192 30333.412986    316      39      0.000000 - e X1Sigma+     1  0       0       0
        3193 33059.507411    316      39      0.000000 - e X1Sigma+     2  0       0       0
        3194 35637.098194    316      39      0.000000 - e X1Sigma+     3  0       0       0
        3195 38065.116759    316      39      0.000000 - e X1Sigma+     4  0       0       0
        3196 40340.979404    316      39      0.000000 - e X1Sigma+     5  0       0       0
        3197 42460.367212    316      39      0.000000 - e X1Sigma+     6  0       0       0
        3198 44415.476080    316      39      0.000000 - e X1Sigma+     7  0       0       0
        3199 46193.638261    316      39      0.000000 - e X1Sigma+     8  0       0       0
        3200 47774.456319    316      39      0.000000 - e X1Sigma+    29  0       0       0
        3201 48599.090567    316      39      0.000000 - e X1Sigma+    36  0       0       0
        3202 48978.444008    316      39      0.000000 - e X1Sigma+    37  0       0       0
        3203 49122.739904    316      39      0.000000 - e X1Sigma+    38  0       0       0
        3204 49617.296081    316      39      0.000000 - e X1Sigma+    39  0       0       0
        3205 50160.252839    316      39      0.000000 - e X1Sigma+    40  0       0       0
        3206 50456.205726    316      39      0.000000 - e X1Sigma+    41  0       0       0
        3207 50903.925061    316      39      0.000000 - e X1Sigma+    42  0       0       0
        3208 51714.171872    316      39      0.000000 - e X1Sigma+    43  0       0       0
        3209 53174.527575    316      39      0.000000 - e X1Sigma+    44  0       0       0
        3210 55670.927116    316      39      0.000000 - e X1Sigma+    45  0       0       0
        3211 59715.872624    316      39      0.000000 - e X1Sigma+    46  0       0       0
        3212 66081.021535    316      39      0.000000 - e X1Sigma+    47  0       0       0
        3213 76189.177196    316      39      0.000000 - e X1Sigma+    48  0       0       0
        3214 89138.114948    316      39      0.000000 - e B1Sigma+     0  0       0       0
        3215 90197.013769    316      39      0.000000 - e B1Sigma+     1  0       0       0
        3216 91219.178618    316      39      0.000000 - e B1Sigma+     2  0       0       0
        3217 92206.179394    316      39      0.000000 - e B1Sigma+     3  0       0       0
        3218 93159.522005    316      39      0.000000 - e B1Sigma+     4  0       0       0
        3219 93605.690709    316      39      0.000000 - e X1Sigma+    49  0       0       0
        3220 94080.616049    316      39      0.000000 - e B1Sigma+     5  0       0       0
        3221 94970.773026    316      39      0.000000 - e B1Sigma+     6  0       0       0
        3222 95831.251668    316      39      0.000000 - e B1Sigma+     7  0       0       0
        3223 96663.225122    316      39      0.000000 - e B1Sigma+     8  0       0       0
        3224 97467.822088    316      39      0.000000 - e B1Sigma+     9  0       0       0
        3225 98246.088423    316      39      0.000000 - e B1Sigma+    10  0       0       0
        3226 98999.010333    316      39      0.000000 - e B1Sigma+    11  0       0       0
        3227 99727.544482    316      39      0.000000 - e B1Sigma+    12  0       0       0
        3228 100432.57775    316      39      0.000000 - e B1Sigma+    13  0       0       0
        3229 101114.97519    316      39      0.000000 - e B1Sigma+    14  0       0       0
        3230 101775.55104    316      39      0.000000 - e B1Sigma+    15  0       0       0
        3231 102415.09902    316      39      0.000000 - e B1Sigma+    16  0       0       0
        3232 103034.36618    316      39      0.000000 - e B1Sigma+    17  0       0       0
        3233 103634.07903    316      39      0.000000 - e B1Sigma+    18  0       0       0
        3234 104214.92654    316      39      0.000000 - e B1Sigma+    19  0       0       0
        3235 104777.58205    316      39      0.000000 - e B1Sigma+    20  0       0       0
        3236 105322.69958    316      39      0.000000 - e B1Sigma+    21  0       0       0
        3237 105850.88374    316      39      0.000000 - e B1Sigma+    22  0       0       0
        3238 106362.73107    316      39      0.000000 - e B1Sigma+    23  0       0       0
        3239 106858.81775    316      39      0.000000 - e B1Sigma+    24  0       0       0
        3240 107339.70116    316      39      0.000000 - e B1Sigma+    25  0       0       0
        3241 107805.91317    316      39      0.000000 - e B1Sigma+    26  0       0       0
        3242 108257.98308    316      39      0.000000 - e B1Sigma+    27  0       0       0
        3243 108696.44485    316      39      0.000000 - e B1Sigma+    28  0       0       0
        3244 109121.77676    316      39      0.000000 - e B1Sigma+    29  0       0       0
        3245 109534.42797    316      39      0.000000 - e B1Sigma+    30  0       0       0
        3246 109934.80504    316      39      0.000000 - e B1Sigma+    31  0       0       0
        3247 110323.39111    316      39      0.000000 - e B1Sigma+    32  0       0       0
        3248 110700.65273    316      39      0.000000 - e B1Sigma+    33  0       0       0
        3249 111066.96387    316      39      0.000000 - e B1Sigma+    34  0       0       0
        3250 111422.75432    316      39      0.000000 - e B1Sigma+    35  0       0       0
        3251 111768.40023    316      39      0.000000 - e B1Sigma+    36  0       0       0
        3252 112104.27607    316      39      0.000000 - e B1Sigma+    37  0       0       0
        3253 112430.74243    316      39      0.000000 - e B1Sigma+    38  0       0       0
        3254 112748.13960    316      39      0.000000 - e B1Sigma+    39  0       0       0
        3255 113056.80279    316      39      0.000000 - e B1Sigma+    40  0       0       0
        3256 113357.04542    316      39      0.000000 - e B1Sigma+    41  0       0       0
        3257 113649.19060    316      39      0.000000 - e B1Sigma+    42  0       0       0
        3258 113933.60119    316      39      0.000000 - e B1Sigma+    43  0       0       0
        3259 114210.69323    316      39      0.000000 - e B1Sigma+    44  0       0       0
        3260 114480.76521    316      39      0.000000 - e B1Sigma+    45  0       0       0
        3261 114743.72152    316      39      0.000000 - e B1Sigma+    46  0       0       0
        3262 114999.46828    316      39      0.000000 - e B1Sigma+    47  0       0       0
        3263 115248.67846    316      39      0.000000 - e B1Sigma+    48  0       0       0
        3264 115491.73385    316      39      0.000000 - e B1Sigma+    49  0       0       0
        3265 115728.39325    316      39      0.000000 - e B1Sigma+    50  0       0       0
        3266 115970.14024    316      39      0.000000 - e B1Sigma+    51  0       0       0
        3267 116372.48461    316      39      0.000000 - e B1Sigma+    52  0       0       0
        3268 117231.79226    316      39      0.000000 - e B1Sigma+    53  0       0       0
        3269 28644.060187    324      40      0.000000 + e X1Sigma+     0  0       0       0
        3270 31468.795945    324      40      0.000000 + e X1Sigma+     1  0       0       0
        3271 34144.987455    324      40      0.000000 + e X1Sigma+     2  0       0       0
        3272 36672.920148    324      40      0.000000 + e X1Sigma+     3  0       0       0
        3273 39051.118170    324      40      0.000000 + e X1Sigma+     4  0       0       0
        3274 41276.323828    324      40      0.000000 + e X1Sigma+     5  0       0       0
        3275 43343.285591    324      40      0.000000 + e X1Sigma+     6  0       0       0
        3276 45242.888865    324      40      0.000000 + e X1Sigma+     7  0       0       0
        3277 46960.486433    324      40      0.000000 + e X1Sigma+     8  0       0       0
        3278 48471.822977    324      40      0.000000 + e X1Sigma+    35  0       0       0
        3279 49057.688135    324      40      0.000000 + e X1Sigma+    37  0       0       0
        3280 49729.360262    324      40      0.000000 + e X1Sigma+    38  0       0       0
        3281 49732.590927    324      40      0.000000 + e X1Sigma+    39  0       0       0
        3282 50570.800719    324      40      0.000000 + e X1Sigma+    40  0       0       0
        3283 50715.960142    324      40      0.000000 + e X1Sigma+    41  0       0       0
        3284 51328.487969    324      40      0.000000 + e X1Sigma+    42  0       0       0
        3285 52296.596410    324      40      0.000000 + e X1Sigma+    43  0       0       0
        3286 53981.786584    324      40      0.000000 + e X1Sigma+    44  0       0       0
        3287 56754.276909    324      40      0.000000 + e X1Sigma+    45  0       0       0
        3288 61118.308457    324      40      0.000000 + e X1Sigma+    46  0       0       0
        3289 67852.527291    324      40      0.000000 + e X1Sigma+    47  0       0       0
        3290 78408.881944    324      40      0.000000 + e X1Sigma+    48  0       0       0
        3291 89415.934096    324      40      0.000000 + e B1Sigma+     0  0       0       0
        3292 90470.049020    324      40      0.000000 + e B1Sigma+     1  0       0       0
        3293 91487.387454    324      40      0.000000 + e B1Sigma+     2  0       0       0
        3294 92469.536241    324      40      0.000000 + e B1Sigma+     3  0       0       0
        3295 93418.018107    324      40      0.000000 + e B1Sigma+     4  0       0       0
        3296 94334.250268    324      40      0.000000 + e B1Sigma+     5  0       0       0
        3297 95219.556735    324      40      0.000000 + e B1Sigma+     6  0       0       0
        3298 96075.202515    324      40      0.000000 + e B1Sigma+     7  0       0       0
        3299 96435.807809    324      40      0.000000 + e X1Sigma+    49  0       0       0
        3300 96902.369630    324      40      0.000000 + e B1Sigma+     8  0       0       0
        3301 97702.191662    324      40      0.000000 + e B1Sigma+     9  0       0       0
        3302 98475.715905    324      40      0.000000 + e B1Sigma+    10  0       0       0
        3303 99223.935743    324      40      0.000000 + e B1Sigma+    11  0       0       0
        3304 99947.809782    324      40      0.000000 + e B1Sigma+    12  0       0       0
        3305 100648.22771    324      40      0.000000 + e B1Sigma+    13  0       0       0
        3306 101326.05894    324      40      0.000000 + e B1Sigma+    14  0       0       0
        3307 101982.12012    324      40      0.000000 + e B1Sigma+    15  0       0       0
        3308 102617.20709    324      40      0.000000 + e B1Sigma+    16  0       0       0
        3309 103232.07068    324      40      0.000000 + e B1Sigma+    17  0       0       0
        3310 103827.43771    324      40      0.000000 + e B1Sigma+    18  0       0       0
        3311 104404.00060    324      40      0.000000 + e B1Sigma+    19  0       0       0
        3312 104962.43729    324      40      0.000000 + e B1Sigma+    20  0       0       0
        3313 105503.40089    324      40      0.000000 + e B1Sigma+    21  0       0       0
        3314 106027.49609    324      40      0.000000 + e B1Sigma+    22  0       0       0
        3315 106535.32319    324      40      0.000000 + e B1Sigma+    23  0       0       0
        3316 107027.46028    324      40      0.000000 + e B1Sigma+    24  0       0       0
        3317 107504.46788    324      40      0.000000 + e B1Sigma+    25  0       0       0
        3318 107966.87308    324      40      0.000000 + e B1Sigma+    26  0       0       0
        3319 108415.22222    324      40      0.000000 + e B1Sigma+    27  0       0       0
        3320 108850.03716    324      40      0.000000 + e B1Sigma+    28  0       0       0
        3321 109271.80049    324      40      0.000000 + e B1Sigma+    29  0       0       0
        3322 109680.94292    324      40      0.000000 + e B1Sigma+    30  0       0       0
        3323 110077.89278    324      40      0.000000 + e B1Sigma+    31  0       0       0
        3324 110463.14657    324      40      0.000000 + e B1Sigma+    32  0       0       0
        3325 110837.14831    324      40      0.000000 + e B1Sigma+    33  0       0       0
        3326 111200.27781    324      40      0.000000 + e B1Sigma+    34  0       0       0
        3327 111552.97180    324      40      0.000000 + e B1Sigma+    35  0       0       0
        3328 111895.59476    324      40      0.000000 + e B1Sigma+    36  0       0       0
        3329 112228.52953    324      40      0.000000 + e B1Sigma+    37  0       0       0
        3330 112552.12885    324      40      0.000000 + e B1Sigma+    38  0       0       0
        3331 112866.73613    324      40      0.000000 + e B1Sigma+    39  0       0       0
        3332 113172.68136    324      40      0.000000 + e B1Sigma+    40  0       0       0
        3333 113470.28365    324      40      0.000000 + e B1Sigma+    41  0       0       0
        3334 113759.87050    324      40      0.000000 + e B1Sigma+    42  0       0       0
        3335 114041.83033    324      40      0.000000 + e B1Sigma+    43  0       0       0
        3336 114316.57384    324      40      0.000000 + e B1Sigma+    44  0       0       0
        3337 114584.30429    324      40      0.000000 + e B1Sigma+    45  0       0       0
        3338 114844.83694    324      40      0.000000 + e B1Sigma+    46  0       0       0
        3339 115098.27034    324      40      0.000000 + e B1Sigma+    47  0       0       0
        3340 115345.39047    324      40      0.000000 + e B1Sigma+    48  0       0       0
        3341 115586.25206    324      40      0.000000 + e B1Sigma+    49  0       0       0
        3342 115821.03148    324      40      0.000000 + e B1Sigma+    50  0       0       0
        3343 116083.39409    324      40      0.000000 + e B1Sigma+    51  0       0       0
        3344 116584.24337    324      40      0.000000 + e B1Sigma+    52  0       0       0
        3345 117583.28650    324      40      0.000000 + e B1Sigma+    53  0       0       0
        3346 29839.375435    332      41      0.000000 - e X1Sigma+     0  0       0       0
        3347 32612.881381    332      41      0.000000 - e X1Sigma+     1  0       0       0
        3348 35238.260112    332      41      0.000000 - e X1Sigma+     2  0       0       0
        3349 37715.488025    332      41      0.000000 - e X1Sigma+     3  0       0       0
        3350 40042.643442    332      41      0.000000 - e X1Sigma+     4  0       0       0
        3351 42215.773947    332      41      0.000000 - e X1Sigma+     5  0       0       0
        3352 44228.529846    332      41      0.000000 - e X1Sigma+     6  0       0       0
        3353 46070.234461    332      41      0.000000 - e X1Sigma+     7  0       0       0
        3354 47723.737116    332      41      0.000000 - e X1Sigma+    26  0       0       0
        3355 49138.949859    332      41      0.000000 - e X1Sigma+    36  0       0       0
        3356 49159.665926    332      41      0.000000 - e X1Sigma+    37  0       0       0
        3357 49844.247563    332      41      0.000000 - e X1Sigma+    38  0       0       0
        3358 50319.108157    332      41      0.000000 - e X1Sigma+    39  0       0       0
        3359 50792.400589    332      41      0.000000 - e X1Sigma+    40  0       0       0
        3360 51130.295118    332      41      0.000000 - e X1Sigma+    41  0       0       0
        3361 51802.389356    332      41      0.000000 - e X1Sigma+    42  0       0       0
        3362 52950.139506    332      41      0.000000 - e X1Sigma+    43  0       0       0
        3363 54866.185992    332      41      0.000000 - e X1Sigma+    44  0       0       0
        3364 57914.336590    332      41      0.000000 - e X1Sigma+    45  0       0       0
        3365 62594.780326    332      41      0.000000 - e X1Sigma+    46  0       0       0
        3366 69696.467220    332      41      0.000000 - e X1Sigma+    47  0       0       0
        3367 80702.414167    332      41      0.000000 - e X1Sigma+    48  0       0       0
        3368 89698.753691    332      41      0.000000 - e B1Sigma+     0  0       0       0
        3369 90747.868607    332      41      0.000000 - e B1Sigma+     1  0       0       0
        3370 91760.170345    332      41      0.000000 - e B1Sigma+     2  0       0       0
        3371 92737.263142    332      41      0.000000 - e B1Sigma+     3  0       0       0
        3372 93680.686284    332      41      0.000000 - e B1Sigma+     4  0       0       0
        3373 94591.864425    332      41      0.000000 - e B1Sigma+     5  0       0       0
        3374 95472.134662    332      41      0.000000 - e B1Sigma+     6  0       0       0
        3375 96322.767580    332      41      0.000000 - e B1Sigma+     7  0       0       0
        3376 97144.954874    332      41      0.000000 - e B1Sigma+     8  0       0       0
        3377 97939.833856    332      41      0.000000 - e B1Sigma+     9  0       0       0
        3378 98708.453716    332      41      0.000000 - e B1Sigma+    10  0       0       0
        3379 99345.997383    332      41      0.000000 - e X1Sigma+    49  0       0       0
        3380 99451.815770    332      41      0.000000 - e B1Sigma+    11  0       0       0
        3381 100170.87893    332      41      0.000000 - e B1Sigma+    12  0       0       0
        3382 100866.53771    332      41      0.000000 - e B1Sigma+    13  0       0       0
        3383 101539.66397    332      41      0.000000 - e B1Sigma+    14  0       0       0
        3384 102191.07868    332      41      0.000000 - e B1Sigma+    15  0       0       0
        3385 102821.57784    332      41      0.000000 - e B1Sigma+    16  0       0       0
        3386 103431.91739    332      41      0.000000 - e B1Sigma+    17  0       0       0
        3387 104022.82355    332      41      0.000000 - e B1Sigma+    18  0       0       0
        3388 104594.99300    332      41      0.000000 - e B1Sigma+    19  0       0       0
        3389 105149.10787    332      41      0.000000 - e B1Sigma+    20  0       0       0
        3390 105685.81806    332      41      0.000000 - e B1Sigma+    21  0       0       0
        3391 106205.73167    332      41      0.000000 - e B1Sigma+    22  0       0       0
        3392 106709.45080    332      41      0.000000 - e B1Sigma+    23  0       0       0
        3393 107197.55535    332      41      0.000000 - e B1Sigma+    24  0       0       0
        3394 107670.60798    332      41      0.000000 - e B1Sigma+    25  0       0       0
        3395 108129.13483    332      41      0.000000 - e B1Sigma+    26  0       0       0
        3396 108573.69556    332      41      0.000000 - e B1Sigma+    27  0       0       0
        3397 109004.79885    332      41      0.000000 - e B1Sigma+    28  0       0       0
        3398 109422.93032    332      41      0.000000 - e B1Sigma+    29  0       0       0
        3399 109828.50523    332      41      0.000000 - e B1Sigma+    30  0       0       0
        3400 110221.97891    332      41      0.000000 - e B1Sigma+    31  0       0       0
        3401 110603.85292    332      41      0.000000 - e B1Sigma+    32  0       0       0
        3402 110974.54529    332      41      0.000000 - e B1Sigma+    33  0       0       0
        3403 111334.45518    332      41      0.000000 - e B1Sigma+    34  0       0       0
        3404 111684.01006    332      41      0.000000 - e B1Sigma+    35  0       0       0
        3405 112023.57482    332      41      0.000000 - e B1Sigma+    36  0       0       0
        3406 112353.53341    332      41      0.000000 - e B1Sigma+    37  0       0       0
        3407 112674.23394    332      41      0.000000 - e B1Sigma+    38  0       0       0
        3408 112986.02210    332      41      0.000000 - e B1Sigma+    39  0       0       0
        3409 113289.22180    332      41      0.000000 - e B1Sigma+    40  0       0       0
        3410 113584.15899    332      41      0.000000 - e B1Sigma+    41  0       0       0
        3411 113871.17234    332      41      0.000000 - e B1Sigma+    42  0       0       0
        3412 114150.67220    332      41      0.000000 - e B1Sigma+    43  0       0       0
        3413 114423.04452    332      41      0.000000 - e B1Sigma+    44  0       0       0
        3414 114688.37029    332      41      0.000000 - e B1Sigma+    45  0       0       0
        3415 114946.43962    332      41      0.000000 - e B1Sigma+    46  0       0       0
        3416 115197.60666    332      41      0.000000 - e B1Sigma+    47  0       0       0
        3417 115442.59973    332      41      0.000000 - e B1Sigma+    48  0       0       0
        3418 115681.21618    332      41      0.000000 - e B1Sigma+    49  0       0       0
        3419 115915.75854    332      41      0.000000 - e B1Sigma+    50  0       0       0
        3420 116219.06259    332      41      0.000000 - e B1Sigma+    51  0       0       0
        3421 116831.65023    332      41      0.000000 - e B1Sigma+    52  0       0       0
        3422 31043.048024    340      42      0.000000 + e X1Sigma+     0  0       0       0
        3423 33764.491188    340      42      0.000000 + e X1Sigma+     1  0       0       0
        3424 36338.145132    340      42      0.000000 + e X1Sigma+     2  0       0       0
        3425 38763.605748    340      42      0.000000 + e X1Sigma+     3  0       0       0
        3426 41038.445453    340      42      0.000000 + e X1Sigma+     4  0       0       0
        3427 43157.974592    340      42      0.000000 + e X1Sigma+     5  0       0       0
        3428 45114.563818    340      42      0.000000 + e X1Sigma+     6  0       0       0
        3429 46895.667774    340      42      0.000000 + e X1Sigma+     7  0       0       0
        3430 48480.896798    340      42      0.000000 + e X1Sigma+    34  0       0       0
        3431 49222.225999    340      42      0.000000 + e X1Sigma+    36  0       0       0
        3432 49833.749210    340      42      0.000000 + e X1Sigma+    37  0       0       0
        3433 49961.931788    340      42      0.000000 + e X1Sigma+    38  0       0       0
        3434 50860.690029    340      42      0.000000 + e X1Sigma+    39  0       0       0
        3435 50998.514444    340      42      0.000000 + e X1Sigma+    40  0       0       0
        3436 51557.806887    340      42      0.000000 + e X1Sigma+    41  0       0       0
        3437 52339.692770    340      42      0.000000 + e X1Sigma+    42  0       0       0
        3438 53675.781759    340      42      0.000000 + e X1Sigma+    43  0       0       0
        3439 55826.322255    340      42      0.000000 + e X1Sigma+    44  0       0       0
        3440 59148.848335    340      42      0.000000 + e X1Sigma+    45  0       0       0
        3441 64143.317486    340      42      0.000000 + e X1Sigma+    46  0       0       0
        3442 71611.497018    340      42      0.000000 + e X1Sigma+    47  0       0       0
        3443 83069.022782    340      42      0.000000 + e X1Sigma+    48  0       0       0
        3444 89986.453675    340      42      0.000000 + e B1Sigma+     0  0       0       0
        3445 91030.350046    340      42      0.000000 + e B1Sigma+     1  0       0       0
        3446 92037.403037    340      42      0.000000 + e B1Sigma+     2  0       0       0
        3447 93009.234728    340      42      0.000000 + e B1Sigma+     3  0       0       0
        3448 93947.400507    340      42      0.000000 + e B1Sigma+     4  0       0       0
        3449 94853.332435    340      42      0.000000 + e B1Sigma+     5  0       0       0
        3450 95728.381013    340      42      0.000000 + e B1Sigma+     6  0       0       0
        3451 96573.821883    340      42      0.000000 + e B1Sigma+     7  0       0       0
        3452 97390.856950    340      42      0.000000 + e B1Sigma+     8  0       0       0
        3453 98180.626096    340      42      0.000000 + e B1Sigma+     9  0       0       0
        3454 98944.181080    340      42      0.000000 + e B1Sigma+    10  0       0       0
        3455 99682.531461    340      42      0.000000 + e B1Sigma+    11  0       0       0
        3456 100396.63514    340      42      0.000000 + e B1Sigma+    12  0       0       0
        3457 101087.39326    340      42      0.000000 + e B1Sigma+    13  0       0       0
        3458 101755.67829    340      42      0.000000 + e B1Sigma+    14  0       0       0
        3459 102335.95952    340      42      0.000000 + e X1Sigma+    49  0       0       0
        3460 102402.31712    340      42      0.000000 + e B1Sigma+    15  0       0       0
        3461 103028.10456    340      42      0.000000 + e B1Sigma+    16  0       0       0
        3462 103633.80207    340      42      0.000000 + e B1Sigma+    17  0       0       0
        3463 104220.13520    340      42      0.000000 + e B1Sigma+    18  0       0       0
        3464 104787.80529    340      42      0.000000 + e B1Sigma+    19  0       0       0
        3465 105337.49794    340      42      0.000000 + e B1Sigma+    20  0       0       0
        3466 105869.85820    340      42      0.000000 + e B1Sigma+    21  0       0       0
        3467 106385.50015    340      42      0.000000 + e B1Sigma+    22  0       0       0
        3468 106885.02648    340      42      0.000000 + e B1Sigma+    23  0       0       0
        3469 107369.01869    340      42      0.000000 + e B1Sigma+    24  0       0       0
        3470 107838.03919    340      42      0.000000 + e B1Sigma+    25  0       0       0
        3471 108292.62000    340      42      0.000000 + e B1Sigma+    26  0       0       0
        3472 108733.32595    340      42      0.000000 + e B1Sigma+    27  0       0       0
        3473 109160.65625    340      42      0.000000 + e B1Sigma+    28  0       0       0
        3474 109575.09288    340      42      0.000000 + e B1Sigma+    29  0       0       0
        3475 109977.04617    340      42      0.000000 + e B1Sigma+    30  0       0       0
        3476 110366.99774    340      42      0.000000 + e B1Sigma+    31  0       0       0
        3477 110745.44415    340      42      0.000000 + e B1Sigma+    32  0       0       0
        3478 111112.78177    340      42      0.000000 + e B1Sigma+    33  0       0       0
        3479 111469.43501    340      42      0.000000 + e B1Sigma+    34  0       0       0
        3480 111815.81076    340      42      0.000000 + e B1Sigma+    35  0       0       0
        3481 112152.28403    340      42      0.000000 + e B1Sigma+    36  0       0       0
        3482 112479.23278    340      42      0.000000 + e B1Sigma+    37  0       0       0
        3483 112797.00469    340      42      0.000000 + e B1Sigma+    38  0       0       0
        3484 113105.94516    340      42      0.000000 + e B1Sigma+    39  0       0       0
        3485 113406.37488    340      42      0.000000 + e B1Sigma+    40  0       0       0
        3486 113698.62472    340      42      0.000000 + e B1Sigma+    41  0       0       0
        3487 113983.05354    340      42      0.000000 + e B1Sigma+    42  0       0       0
        3488 114260.08482    340      42      0.000000 + e B1Sigma+    43  0       0       0
        3489 114530.05207    340      42      0.000000 + e B1Sigma+    44  0       0       0
        3490 114792.90518    340      42      0.000000 + e B1Sigma+    45  0       0       0
        3491 115048.50073    340      42      0.000000 + e B1Sigma+    46  0       0       0
        3492 115297.44755    340      42      0.000000 + e B1Sigma+    47  0       0       0
        3493 115540.24176    340      42      0.000000 + e B1Sigma+    48  0       0       0
        3494 115776.61962    340      42      0.000000 + e B1Sigma+    49  0       0       0
        3495 116016.48247    340      42      0.000000 + e B1Sigma+    50  0       0       0
        3496 116382.83146    340      42      0.000000 + e B1Sigma+    51  0       0       0
        3497 117113.95217    340      42      0.000000 + e B1Sigma+    52  0       0       0
        3498 32253.893184    348      43      0.000000 - e X1Sigma+     0  0       0       0
        3499 34922.441855    348      43      0.000000 - e X1Sigma+     1  0       0       0
        3500 37443.449542    348      43      0.000000 - e X1Sigma+     2  0       0       0
        3501 39816.055744    348      43      0.000000 - e X1Sigma+     3  0       0       0
        3502 42037.247608    348      43      0.000000 - e X1Sigma+     4  0       0       0
        3503 44101.518076    348      43      0.000000 - e X1Sigma+     5  0       0       0
        3504 45999.750394    348      43      0.000000 - e X1Sigma+     6  0       0       0
        3505 47717.133454    348      43      0.000000 - e X1Sigma+    24  0       0       0
        3506 49228.986761    348      43      0.000000 - e X1Sigma+    35  0       0       0
        3507 49307.513797    348      43      0.000000 - e X1Sigma+    36  0       0       0
        3508 50082.422766    348      43      0.000000 - e X1Sigma+    37  0       0       0
        3509 50488.114905    348      43      0.000000 - e X1Sigma+    38  0       0       0
        3510 51158.261542    348      43      0.000000 - e X1Sigma+    39  0       0       0
        3511 51403.383179    348      43      0.000000 - e X1Sigma+    40  0       0       0
        3512 52008.575326    348      43      0.000000 - e X1Sigma+    41  0       0       0
        3513 52943.236369    348      43      0.000000 - e X1Sigma+    42  0       0       0
        3514 54473.670055    348      43      0.000000 - e X1Sigma+    43  0       0       0
        3515 56860.378697    348      43      0.000000 - e X1Sigma+    44  0       0       0
        3516 60455.563299    348      43      0.000000 - e X1Sigma+    45  0       0       0
        3517 65762.065729    348      43      0.000000 - e X1Sigma+    46  0       0       0
        3518 73596.368841    348      43      0.000000 - e X1Sigma+    47  0       0       0
        3519 85508.007480    348      43      0.000000 - e X1Sigma+    48  0       0       0
        3520 90278.912965    348      43      0.000000 - e B1Sigma+     0  0       0       0
        3521 91317.370088    348      43      0.000000 - e B1Sigma+     1  0       0       0
        3522 92318.960785    348      43      0.000000 - e B1Sigma+     2  0       0       0
        3523 93285.325405    348      43      0.000000 - e B1Sigma+     3  0       0       0
        3524 94218.034774    348      43      0.000000 - e B1Sigma+     4  0       0       0
        3525 95118.528503    348      43      0.000000 - e B1Sigma+     5  0       0       0
        3526 95988.170499    348      43      0.000000 - e B1Sigma+     6  0       0       0
        3527 96828.241200    348      43      0.000000 - e B1Sigma+     7  0       0       0
        3528 97639.952879    348      43      0.000000 - e B1Sigma+     8  0       0       0
        3529 98424.446930    348      43      0.000000 - e B1Sigma+     9  0       0       0
        3530 99182.778560    348      43      0.000000 - e B1Sigma+    10  0       0       0
        3531 99915.965291    348      43      0.000000 - e B1Sigma+    11  0       0       0
        3532 100624.96330    348      43      0.000000 - e B1Sigma+    12  0       0       0
        3533 101310.68156    348      43      0.000000 - e B1Sigma+    13  0       0       0
        3534 101973.99187    348      43      0.000000 - e B1Sigma+    14  0       0       0
        3535 102615.72780    348      43      0.000000 - e B1Sigma+    15  0       0       0
        3536 103236.68264    348      43      0.000000 - e B1Sigma+    16  0       0       0
        3537 103837.62270    348      43      0.000000 - e B1Sigma+    17  0       0       0
        3538 104419.27356    348      43      0.000000 - e B1Sigma+    18  0       0       0
        3539 104982.34139    348      43      0.000000 - e B1Sigma+    19  0       0       0
        3540 105405.41060    348      43      0.000000 - e X1Sigma+    49  0       0       0
        3541 105527.51389    348      43      0.000000 - e B1Sigma+    20  0       0       0
        3542 106055.43100    348      43      0.000000 - e B1Sigma+    21  0       0       0
        3543 106566.71380    348      43      0.000000 - e B1Sigma+    22  0       0       0
        3544 107061.96519    348      43      0.000000 - e B1Sigma+    23  0       0       0
        3545 107541.76829    348      43      0.000000 - e B1Sigma+    24  0       0       0
        3546 108006.68235    348      43      0.000000 - e B1Sigma+    25  0       0       0
        3547 108457.25253    348      43      0.000000 - e B1Sigma+    26  0       0       0
        3548 108894.03897    348      43      0.000000 - e B1Sigma+    27  0       0       0
        3549 109317.53767    348      43      0.000000 - e B1Sigma+    28  0       0       0
        3550 109728.21803    348      43      0.000000 - e B1Sigma+    29  0       0       0
        3551 110126.49992    348      43      0.000000 - e B1Sigma+    30  0       0       0
        3552 110512.88591    348      43      0.000000 - e B1Sigma+    31  0       0       0
        3553 110887.85673    348      43      0.000000 - e B1Sigma+    32  0       0       0
        3554 111251.79936    348      43      0.000000 - e B1Sigma+    33  0       0       0
        3555 111605.15815    348      43      0.000000 - e B1Sigma+    34  0       0       0
        3556 111948.31855    348      43      0.000000 - e B1Sigma+    35  0       0       0
        3557 112281.66822    348      43      0.000000 - e B1Sigma+    36  0       0       0
        3558 112605.57561    348      43      0.000000 - e B1Sigma+    37  0       0       0
        3559 112920.39093    348      43      0.000000 - e B1Sigma+    38  0       0       0
        3560 113226.45594    348      43      0.000000 - e B1Sigma+    39  0       0       0
        3561 113524.09337    348      43      0.000000 - e B1Sigma+    40  0       0       0
        3562 113813.63775    348      43      0.000000 - e B1Sigma+    41  0       0       0
        3563 114095.47433    348      43      0.000000 - e B1Sigma+    42  0       0       0
        3564 114370.02652    348      43      0.000000 - e B1Sigma+    43  0       0       0
        3565 114637.54125    348      43      0.000000 - e B1Sigma+    44  0       0       0
        3566 114897.85823    348      43      0.000000 - e B1Sigma+    45  0       0       0
        3567 115151.00278    348      43      0.000000 - e B1Sigma+    46  0       0       0
        3568 115397.75020    348      43      0.000000 - e B1Sigma+    47  0       0       0
        3569 115638.26160    348      43      0.000000 - e B1Sigma+    48  0       0       0
        3570 115872.68255    348      43      0.000000 - e B1Sigma+    49  0       0       0
        3571 116129.56947    348      43      0.000000 - e B1Sigma+    50  0       0       0
        3572 116577.58589    348      43      0.000000 - e B1Sigma+    51  0       0       0
        3573 117429.92837    348      43      0.000000 - e B1Sigma+    52  0       0       0
        3574 33470.724955    356      44      0.000000 + e X1Sigma+     0  0       0       0
        3575 36085.544415    356      44      0.000000 + e X1Sigma+     1  0       0       0
        3576 38552.966614    356      44      0.000000 + e X1Sigma+     2  0       0       0
        3577 40871.595009    356      44      0.000000 + e X1Sigma+     3  0       0       0
        3578 43037.735555    356      44      0.000000 + e X1Sigma+     4  0       0       0
        3579 45044.931477    356      44      0.000000 + e X1Sigma+     5  0       0       0
        3580 46882.327689    356      44      0.000000 + e X1Sigma+     6  0       0       0
        3581 48532.298825    356      44      0.000000 + e X1Sigma+    32  0       0       0
        3582 49394.810862    356      44      0.000000 + e X1Sigma+    35  0       0       0
        3583 49964.293983    356      44      0.000000 + e X1Sigma+    36  0       0       0
        3584 50205.721167    356      44      0.000000 + e X1Sigma+    37  0       0       0
        3585 51112.349392    356      44      0.000000 + e X1Sigma+    38  0       0       0
        3586 51358.259886    356      44      0.000000 + e X1Sigma+    39  0       0       0
        3587 51863.414280    356      44      0.000000 + e X1Sigma+    40  0       0       0
        3588 52513.935245    356      44      0.000000 + e X1Sigma+    41  0       0       0
        3589 53613.393245    356      44      0.000000 + e X1Sigma+    42  0       0       0
        3590 55343.142107    356      44      0.000000 + e X1Sigma+    43  0       0       0
        3591 57966.299773    356      44      0.000000 + e X1Sigma+    44  0       0       0
        3592 61832.291477    356      44      0.000000 + e X1Sigma+    45  0       0       0
        3593 67449.289154    356      44      0.000000 + e X1Sigma+    46  0       0       0
        3594 75649.924983    356      44      0.000000 + e X1Sigma+    47  0       0       0
        3595 88018.715081    356      44      0.000000 + e X1Sigma+    48  0       0       0
        3596 90576.009474    356      44      0.000000 + e B1Sigma+     0  0       0       0
        3597 91608.804754    356      44      0.000000 + e B1Sigma+     1  0       0       0
        3598 92604.718385    356      44      0.000000 + e B1Sigma+     2  0       0       0
        3599 93565.409382    356      44      0.000000 + e B1Sigma+     3  0       0       0
        3600 94492.463131    356      44      0.000000 + e B1Sigma+     4  0       0       0
        3601 95387.327135    356      44      0.000000 + e B1Sigma+     5  0       0       0
        3602 96251.378348    356      44      0.000000 + e B1Sigma+     6  0       0       0
        3603 97085.902053    356      44      0.000000 + e B1Sigma+     7  0       0       0
        3604 97892.120596    356      44      0.000000 + e B1Sigma+     8  0       0       0
        3605 98671.176019    356      44      0.000000 + e B1Sigma+     9  0       0       0
        3606 99424.128015    356      44      0.000000 + e B1Sigma+    10  0       0       0
        3607 100152.00113    356      44      0.000000 + e B1Sigma+    11  0       0       0
        3608 100855.74995    356      44      0.000000 + e B1Sigma+    12  0       0       0
        3609 101536.29147    356      44      0.000000 + e B1Sigma+    13  0       0       0
        3610 102194.49656    356      44      0.000000 + e B1Sigma+    14  0       0       0
        3611 102831.20498    356      44      0.000000 + e B1Sigma+    15  0       0       0
        3612 103447.20944    356      44      0.000000 + e B1Sigma+    16  0       0       0
        3613 104043.27937    356      44      0.000000 + e B1Sigma+    17  0       0       0
        3614 104620.14178    356      44      0.000000 + e B1Sigma+    18  0       0       0
        3615 105178.50744    356      44      0.000000 + e B1Sigma+    19  0       0       0
        3616 105719.06423    356      44      0.000000 + e B1Sigma+    20  0       0       0
        3617 106242.44846    356      44      0.000000 + e B1Sigma+    21  0       0       0
        3618 106749.28732    356      44      0.000000 + e B1Sigma+    22  0       0       0
        3619 107240.18434    356      44      0.000000 + e B1Sigma+    23  0       0       0
        3620 107715.72416    356      44      0.000000 + e B1Sigma+    24  0       0       0
        3621 108176.46132    356      44      0.000000 + e B1Sigma+    25  0       0       0
        3622 108554.08239    356      44      0.000000 + e X1Sigma+    49  0       0       0
        3623 108622.95841    356      44      0.000000 + e B1Sigma+    26  0       0       0
        3624 109055.76299    356      44      0.000000 + e B1Sigma+    27  0       0       0
        3625 109475.37297    356      44      0.000000 + e B1Sigma+    28  0       0       0
        3626 109882.23888    356      44      0.000000 + e B1Sigma+    29  0       0       0
        3627 110276.80342    356      44      0.000000 + e B1Sigma+    30  0       0       0
        3628 110659.58177    356      44      0.000000 + e B1Sigma+    31  0       0       0
        3629 111031.03001    356      44      0.000000 + e B1Sigma+    32  0       0       0
        3630 111391.54224    356      44      0.000000 + e B1Sigma+    33  0       0       0
        3631 111741.56791    356      44      0.000000 + e B1Sigma+    34  0       0       0
        3632 112081.48057    356      44      0.000000 + e B1Sigma+    35  0       0       0
        3633 112411.67534    356      44      0.000000 + e B1Sigma+    36  0       0       0
        3634 112732.51232    356      44      0.000000 + e B1Sigma+    37  0       0       0
        3635 113044.34478    356      44      0.000000 + e B1Sigma+    38  0       0       0
        3636 113347.50844    356      44      0.000000 + e B1Sigma+    39  0       0       0
        3637 113642.33237    356      44      0.000000 + e B1Sigma+    40  0       0       0
        3638 113929.15821    356      44      0.000000 + e B1Sigma+    41  0       0       0
        3639 114208.39715    356      44      0.000000 + e B1Sigma+    42  0       0       0
        3640 114480.45384    356      44      0.000000 + e B1Sigma+    43  0       0       0
        3641 114745.45587    356      44      0.000000 + e B1Sigma+    44  0       0       0
        3642 115003.19012    356      44      0.000000 + e B1Sigma+    45  0       0       0
        3643 115253.93279    356      44      0.000000 + e B1Sigma+    46  0       0       0
        3644 115498.45894    356      44      0.000000 + e B1Sigma+    47  0       0       0
        3645 115736.62455    356      44      0.000000 + e B1Sigma+    48  0       0       0
        3646 115970.69470    356      44      0.000000 + e B1Sigma+    49  0       0       0
        3647 116261.93413    356      44      0.000000 + e B1Sigma+    50  0       0       0
        3648 116804.22308    356      44      0.000000 + e B1Sigma+    51  0       0       0
        3649 117778.18141    356      44      0.000000 + e B1Sigma+    52  0       0       0
        3650 34692.356321    364      45      0.000000 - e X1Sigma+     0  0       0       0
        3651 37252.604025    364      45      0.000000 - e X1Sigma+     1  0       0       0
        3652 39665.474436    364      45      0.000000 - e X1Sigma+     2  0       0       0
        3653 41928.950728    364      45      0.000000 - e X1Sigma+     3  0       0       0
        3654 44038.546342    364      45      0.000000 - e X1Sigma+     4  0       0       0
        3655 45986.658054    364      45      0.000000 - e X1Sigma+     5  0       0       0
        3656 47760.371332    364      45      0.000000 - e X1Sigma+    23  0       0       0
        3657 49338.447062    364      45      0.000000 - e X1Sigma+    34  0       0       0
        3658 49484.115108    364      45      0.000000 - e X1Sigma+    35  0       0       0
        3659 50331.827274    364      45      0.000000 - e X1Sigma+    36  0       0       0
        3660 50681.881524    364      45      0.000000 - e X1Sigma+    37  0       0       0
        3661 51544.516562    364      45      0.000000 - e X1Sigma+    38  0       0       0
        3662 51707.006621    364      45      0.000000 - e X1Sigma+    39  0       0       0
        3663 52309.730556    364      45      0.000000 - e X1Sigma+    40  0       0       0
        3664 53084.413540    364      45      0.000000 - e X1Sigma+    41  0       0       0
        3665 54350.611992    364      45      0.000000 - e X1Sigma+    42  0       0       0
        3666 56282.912460    364      45      0.000000 - e X1Sigma+    43  0       0       0
        3667 59141.914799    364      45      0.000000 - e X1Sigma+    44  0       0       0
        3668 63276.932895    364      45      0.000000 - e X1Sigma+    45  0       0       0
        3669 69203.368630    364      45      0.000000 - e X1Sigma+    46  0       0       0
        3670 77771.091683    364      45      0.000000 - e X1Sigma+    47  0       0       0
        3671 90600.536146    364      45      0.000000 - e X1Sigma+    48  0       0       0
        3672 90877.620132    364      45      0.000000 - e B1Sigma+     0  0       0       0
        3673 91904.529354    364      45      0.000000 - e B1Sigma+     1  0       0       0
        3674 92894.550196    364      45      0.000000 - e B1Sigma+     2  0       0       0
        3675 93849.360682    364      45      0.000000 - e B1Sigma+     3  0       0       0
        3676 94770.559694    364      45      0.000000 - e B1Sigma+     4  0       0       0
        3677 95659.603147    364      45      0.000000 - e B1Sigma+     5  0       0       0
        3678 96517.880319    364      45      0.000000 - e B1Sigma+     6  0       0       0
        3679 97346.681703    364      45      0.000000 - e B1Sigma+     7  0       0       0
        3680 98147.238937    364      45      0.000000 - e B1Sigma+     8  0       0       0
        3681 98920.694124    364      45      0.000000 - e B1Sigma+     9  0       0       0
        3682 99668.112548    364      45      0.000000 - e B1Sigma+    10  0       0       0
        3683 100390.52422    364      45      0.000000 - e B1Sigma+    11  0       0       0
        3684 101088.88312    364      45      0.000000 - e B1Sigma+    12  0       0       0
        3685 101764.11347    364      45      0.000000 - e B1Sigma+    13  0       0       0
        3686 102417.08592    364      45      0.000000 - e B1Sigma+    14  0       0       0
        3687 103048.64484    364      45      0.000000 - e B1Sigma+    15  0       0       0
        3688 103659.58413    364      45      0.000000 - e B1Sigma+    16  0       0       0
        3689 104250.67422    364      45      0.000000 - e B1Sigma+    17  0       0       0
        3690 104822.64508    364      45      0.000000 - e B1Sigma+    18  0       0       0
        3691 105376.21166    364      45      0.000000 - e B1Sigma+    19  0       0       0
        3692 105912.05964    364      45      0.000000 - e B1Sigma+    20  0       0       0
        3693 106430.82464    364      45      0.000000 - e B1Sigma+    21  0       0       0
        3694 106933.13772    364      45      0.000000 - e B1Sigma+    22  0       0       0
        3695 107419.60369    364      45      0.000000 - e B1Sigma+    23  0       0       0
        3696 107890.80815    364      45      0.000000 - e B1Sigma+    24  0       0       0
        3697 108347.30256    364      45      0.000000 - e B1Sigma+    25  0       0       0
        3698 108789.66554    364      45      0.000000 - e B1Sigma+    26  0       0       0
        3699 109218.42908    364      45      0.000000 - e B1Sigma+    27  0       0       0
        3700 109634.09344    364      45      0.000000 - e B1Sigma+    28  0       0       0
        3701 110037.09158    364      45      0.000000 - e B1Sigma+    29  0       0       0
        3702 110427.89614    364      45      0.000000 - e B1Sigma+    30  0       0       0
        3703 110807.02500    364      45      0.000000 - e B1Sigma+    31  0       0       0
        3704 111174.90652    364      45      0.000000 - e B1Sigma+    32  0       0       0
        3705 111531.95606    364      45      0.000000 - e B1Sigma+    33  0       0       0
        3706 111781.72130    364      45      0.000000 - e X1Sigma+    49  0       0       0
        3707 111878.61065    364      45      0.000000 - e B1Sigma+    34  0       0       0
        3708 112215.24595    364      45      0.000000 - e B1Sigma+    35  0       0       0
        3709 112542.25553    364      45      0.000000 - e B1Sigma+    36  0       0       0
        3710 112859.99542    364      45      0.000000 - e B1Sigma+    37  0       0       0
        3711 113168.82001    364      45      0.000000 - e B1Sigma+    38  0       0       0
        3712 113469.05949    364      45      0.000000 - e B1Sigma+    39  0       0       0
        3713 113761.05009    364      45      0.000000 - e B1Sigma+    40  0       0       0
        3714 114045.14916    364      45      0.000000 - e B1Sigma+    41  0       0       0
        3715 114321.78596    364      45      0.000000 - e B1Sigma+    42  0       0       0
        3716 114591.31993    364      45      0.000000 - e B1Sigma+    43  0       0       0
        3717 114853.74133    364      45      0.000000 - e B1Sigma+    44  0       0       0
        3718 115108.87539    364      45      0.000000 - e B1Sigma+    45  0       0       0
        3719 115357.27216    364      45      0.000000 - e B1Sigma+    46  0       0       0
        3720 115599.51249    364      45      0.000000 - e B1Sigma+    47  0       0       0
        3721 115835.34059    364      45      0.000000 - e B1Sigma+    48  0       0       0
        3722 116074.14541    364      45      0.000000 - e B1Sigma+    49  0       0       0
        3723 116418.86779    364      45      0.000000 - e B1Sigma+    50  0       0       0
        3724 117062.57130    364      45      0.000000 - e B1Sigma+    51  0       0       0
        3725 35917.599112    372      46      0.000000 + e X1Sigma+     0  0       0       0
        3726 38422.419120    372      46      0.000000 + e X1Sigma+     1  0       0       0
        3727 40779.733889    372      46      0.000000 + e X1Sigma+     2  0       0       0
        3728 42986.815287    372      46      0.000000 + e X1Sigma+     3  0       0       0
        3729 45038.254833    372      46      0.000000 + e X1Sigma+     4  0       0       0
        3730 46925.031235    372      46      0.000000 + e X1Sigma+     5  0       0       0
        3731 48631.734942    372      46      0.000000 + e X1Sigma+    31  0       0       0
        3732 49575.424714    372      46      0.000000 + e X1Sigma+    34  0       0       0
        3733 50132.293077    372      46      0.000000 + e X1Sigma+    35  0       0       0
        3734 50460.741300    372      46      0.000000 + e X1Sigma+    36  0       0       0
        3735 51374.341653    372      46      0.000000 + e X1Sigma+    37  0       0       0
        3736 51748.556321    372      46      0.000000 + e X1Sigma+    38  0       0       0
        3737 52225.737676    372      46      0.000000 + e X1Sigma+    39  0       0       0
        3738 52789.343898    372      46      0.000000 + e X1Sigma+    40  0       0       0
        3739 53718.014008    372      46      0.000000 + e X1Sigma+    41  0       0       0
        3740 55154.783133    372      46      0.000000 + e X1Sigma+    42  0       0       0
        3741 57291.267453    372      46      0.000000 + e X1Sigma+    43  0       0       0
        3742 60385.022689    372      46      0.000000 + e X1Sigma+    44  0       0       0
        3743 64787.495693    372      46      0.000000 + e X1Sigma+    45  0       0       0
        3744 71022.798133    372      46      0.000000 + e X1Sigma+    46  0       0       0
        3745 79958.873172    372      46      0.000000 + e X1Sigma+    47  0       0       0
        3746 91183.620905    372      46      0.000000 + e B1Sigma+     0  0       0       0
        3747 92204.418505    372      46      0.000000 + e B1Sigma+     1  0       0       0
        3748 93188.330160    372      46      0.000000 + e B1Sigma+     2  0       0       0
        3749 93252.901848    372      46      0.000000 + e X1Sigma+    48  0       0       0
        3750 94137.053169    372      46      0.000000 + e B1Sigma+     3  0       0       0
        3751 95052.198665    372      46      0.000000 + e B1Sigma+     4  0       0       0
        3752 95935.231667    372      46      0.000000 + e B1Sigma+     5  0       0       0
        3753 96787.552703    372      46      0.000000 + e B1Sigma+     6  0       0       0
        3754 97610.458139    372      46      0.000000 + e B1Sigma+     7  0       0       0
        3755 98405.187624    372      46      0.000000 + e B1Sigma+     8  0       0       0
        3756 99172.883086    372      46      0.000000 + e B1Sigma+     9  0       0       0
        3757 99914.616455    372      46      0.000000 + e B1Sigma+    10  0       0       0
        3758 100631.42116    372      46      0.000000 + e B1Sigma+    11  0       0       0
        3759 101324.25233    372      46      0.000000 + e B1Sigma+    12  0       0       0
        3760 101994.03964    372      46      0.000000 + e B1Sigma+    13  0       0       0
        3761 102641.65511    372      46      0.000000 + e B1Sigma+    14  0       0       0
        3762 103267.94541    372      46      0.000000 + e B1Sigma+    15  0       0       0
        3763 103873.70763    372      46      0.000000 + e B1Sigma+    16  0       0       0
        3764 104459.71129    372      46      0.000000 + e B1Sigma+    17  0       0       0
        3765 105026.69065    372      46      0.000000 + e B1Sigma+    18  0       0       0
        3766 105575.36414    372      46      0.000000 + e B1Sigma+    19  0       0       0
        3767 106106.41293    372      46      0.000000 + e B1Sigma+    20  0       0       0
        3768 106620.47550    372      46      0.000000 + e B1Sigma+    21  0       0       0
        3769 107118.18409    372      46      0.000000 + e B1Sigma+    22  0       0       0
        3770 107600.14528    372      46      0.000000 + e B1Sigma+    23  0       0       0
        3771 108066.94425    372      46      0.000000 + e B1Sigma+    24  0       0       0
        3772 108519.13468    372      46      0.000000 + e B1Sigma+    25  0       0       0
        3773 108957.30371    372      46      0.000000 + e B1Sigma+    26  0       0       0
        3774 109381.97053    372      46      0.000000 + e B1Sigma+    27  0       0       0
        3775 109793.63236    372      46      0.000000 + e B1Sigma+    28  0       0       0
        3776 110192.71482    372      46      0.000000 + e B1Sigma+    29  0       0       0
        3777 110579.71973    372      46      0.000000 + e B1Sigma+    30  0       0       0
        3778 110955.15664    372      46      0.000000 + e B1Sigma+    31  0       0       0
        3779 111319.43205    372      46      0.000000 + e B1Sigma+    32  0       0       0
        3780 111672.98723    372      46      0.000000 + e B1Sigma+    33  0       0       0
        3781 112016.23577    372      46      0.000000 + e B1Sigma+    34  0       0       0
        3782 112349.56557    372      46      0.000000 + e B1Sigma+    35  0       0       0
        3783 112673.36127    372      46      0.000000 + e B1Sigma+    36  0       0       0
        3784 112987.97941    372      46      0.000000 + e B1Sigma+    37  0       0       0
        3785 113293.77203    372      46      0.000000 + e B1Sigma+    38  0       0       0
        3786 113591.06777    372      46      0.000000 + e B1Sigma+    39  0       0       0
        3787 113880.20837    372      46      0.000000 + e B1Sigma+    40  0       0       0
        3788 114161.57618    372      46      0.000000 + e B1Sigma+    41  0       0       0
        3789 114435.60491    372      46      0.000000 + e B1Sigma+    42  0       0       0
        3790 114702.57431    372      46      0.000000 + e B1Sigma+    43  0       0       0
        3791 114962.34880    372      46      0.000000 + e B1Sigma+    44  0       0       0
        3792 115088.08750    372      46      0.000000 + e X1Sigma+    49  0       0       0
        3793 115214.90133    372      46      0.000000 + e B1Sigma+    45  0       0       0
        3794 115460.98782    372      46      0.000000 + e B1Sigma+    46  0       0       0
        3795 115700.85636    372      46      0.000000 + e B1Sigma+    47  0       0       0
        3796 115934.69333    372      46      0.000000 + e B1Sigma+    48  0       0       0
        3797 116188.68120    372      46      0.000000 + e B1Sigma+    49  0       0       0
        3798 116603.28342    372      46      0.000000 + e B1Sigma+    50  0       0       0
        3799 117351.92773    372      46      0.000000 + e B1Sigma+    51  0       0       0
        3800 37145.263644    380      47      0.000000 - e X1Sigma+     0  0       0       0
        3801 39593.780029    380      47      0.000000 - e X1Sigma+     1  0       0       0
        3802 41894.485756    380      47      0.000000 - e X1Sigma+     2  0       0       0
        3803 44043.840162    380      47      0.000000 - e X1Sigma+     3  0       0       0
        3804 46035.356858    380      47      0.000000 - e X1Sigma+     4  0       0       0
        3805 47858.238627    380      47      0.000000 - e X1Sigma+    24  0       0       0
        3806 49493.956212    380      47      0.000000 - e X1Sigma+    33  0       0       0
        3807 49668.738080    380      47      0.000000 - e X1Sigma+    34  0       0       0
        3808 50592.463337    380      47      0.000000 - e X1Sigma+    35  0       0       0
        3809 50909.636299    380      47      0.000000 - e X1Sigma+    36  0       0       0
        3810 51947.116567    380      47      0.000000 - e X1Sigma+    37  0       0       0
        3811 52035.363035    380      47      0.000000 - e X1Sigma+    38  0       0       0
        3812 52691.512062    380      47      0.000000 - e X1Sigma+    39  0       0       0
        3813 53334.838773    380      47      0.000000 - e X1Sigma+    40  0       0       0
        3814 54413.703347    380      47      0.000000 - e X1Sigma+    41  0       0       0
        3815 56025.057270    380      47      0.000000 - e X1Sigma+    42  0       0       0
        3816 58366.222956    380      47      0.000000 - e X1Sigma+    43  0       0       0
        3817 61693.448594    380      47      0.000000 - e X1Sigma+    44  0       0       0
        3818 66362.105178    380      47      0.000000 - e X1Sigma+    45  0       0       0
        3819 72906.179778    380      47      0.000000 - e X1Sigma+    46  0       0       0
        3820 82212.346019    380      47      0.000000 - e X1Sigma+    47  0       0       0
        3821 91493.886803    380      47      0.000000 - e B1Sigma+     0  0       0       0
        3822 92508.346148    380      47      0.000000 - e B1Sigma+     1  0       0       0
        3823 93485.931821    380      47      0.000000 - e B1Sigma+     2  0       0       0
        3824 94428.360547    380      47      0.000000 - e B1Sigma+     3  0       0       0
        3825 95337.254347    380      47      0.000000 - e B1Sigma+     4  0       0       0
        3826 95975.281062    380      47      0.000000 - e X1Sigma+    48  0       0       0
        3827 96214.088138    380      47      0.000000 - e B1Sigma+     5  0       0       0
        3828 97060.272334    380      47      0.000000 - e B1Sigma+     6  0       0       0
        3829 97877.110056    380      47      0.000000 - e B1Sigma+     7  0       0       0
        3830 98665.847247    380      47      0.000000 - e B1Sigma+     8  0       0       0
        3831 99427.625815    380      47      0.000000 - e B1Sigma+     9  0       0       0
        3832 100163.52516    380      47      0.000000 - e B1Sigma+    10  0       0       0
        3833 100874.57989    380      47      0.000000 - e B1Sigma+    11  0       0       0
        3834 101561.74846    380      47      0.000000 - e B1Sigma+    12  0       0       0
        3835 102225.96363    380      47      0.000000 - e B1Sigma+    13  0       0       0
        3836 102868.10079    380      47      0.000000 - e B1Sigma+    14  0       0       0
        3837 103489.00648    380      47      0.000000 - e B1Sigma+    15  0       0       0
        3838 104089.48253    380      47      0.000000 - e B1Sigma+    16  0       0       0
        3839 104670.29648    380      47      0.000000 - e B1Sigma+    17  0       0       0
        3840 105232.18761    380      47      0.000000 - e B1Sigma+    18  0       0       0
        3841 105775.87672    380      47      0.000000 - e B1Sigma+    19  0       0       0
        3842 106302.03906    380      47      0.000000 - e B1Sigma+    20  0       0       0
        3843 106811.31880    380      47      0.000000 - e B1Sigma+    21  0       0       0
        3844 107304.34740    380      47      0.000000 - e B1Sigma+    22  0       0       0
        3845 107781.73315    380      47      0.000000 - e B1Sigma+    23  0       0       0
        3846 108244.05884    380      47      0.000000 - e B1Sigma+    24  0       0       0
        3847 108691.88787    380      47      0.000000 - e B1Sigma+    25  0       0       0
        3848 109125.80466    380      47      0.000000 - e B1Sigma+    26  0       0       0
        3849 109546.32213    380      47      0.000000 - e B1Sigma+    27  0       0       0
        3850 109953.92558    380      47      0.000000 - e B1Sigma+    28  0       0       0
        3851 110349.04950    380      47      0.000000 - e B1Sigma+    29  0       0       0
        3852 110732.21738    380      47      0.000000 - e B1Sigma+    30  0       0       0
        3853 111103.91957    380      47      0.000000 - e B1Sigma+    31  0       0       0
        3854 111464.55508    380      47      0.000000 - e B1Sigma+    32  0       0       0
        3855 111814.58312    380      47      0.000000 - e B1Sigma+    33  0       0       0
        3856 112154.39511    380      47      0.000000 - e B1Sigma+    34  0       0       0
        3857 112484.39198    380      47      0.000000 - e B1Sigma+    35  0       0       0
        3858 112804.94730    380      47      0.000000 - e B1Sigma+    36  0       0       0
        3859 113116.42065    380      47      0.000000 - e B1Sigma+    37  0       0       0
        3860 113419.15842    380      47      0.000000 - e B1Sigma+    38  0       0       0
        3861 113713.49308    380      47      0.000000 - e B1Sigma+    39  0       0       0
        3862 113999.77226    380      47      0.000000 - e B1Sigma+    40  0       0       0
        3863 114278.40692    380      47      0.000000 - e B1Sigma+    41  0       0       0
        3864 114549.81631    380      47      0.000000 - e B1Sigma+    42  0       0       0
        3865 114814.16415    380      47      0.000000 - e B1Sigma+    43  0       0       0
        3866 115071.24015    380      47      0.000000 - e B1Sigma+    44  0       0       0
        3867 115321.26165    380      47      0.000000 - e B1Sigma+    45  0       0       0
        3868 115565.03000    380      47      0.000000 - e B1Sigma+    46  0       0       0
        3869 115802.45666    380      47      0.000000 - e B1Sigma+    47  0       0       0
        3870 116036.00974    380      47      0.000000 - e B1Sigma+    48  0       0       0
        3871 116320.47121    380      47      0.000000 - e B1Sigma+    49  0       0       0
        3872 116816.30774    380      47      0.000000 - e B1Sigma+    50  0       0       0
        3873 117671.33199    380      47      0.000000 - e B1Sigma+    51  0       0       0
        3874 38374.158049    388      48      0.000000 + e X1Sigma+     0  0       0       0
        3875 40765.466966    388      48      0.000000 + e X1Sigma+     1  0       0       0
        3876 43008.446679    388      48      0.000000 + e X1Sigma+     2  0       0       0
        3877 45098.627910    388      48      0.000000 + e X1Sigma+     3  0       0       0
        3878 47028.248004    388      48      0.000000 + e X1Sigma+     4  0       0       0
        3879 48784.271423    388      48      0.000000 + e X1Sigma+    31  0       0       0
        3880 49764.053801    388      48      0.000000 + e X1Sigma+    33  0       0       0
        3881 50344.104770    388      48      0.000000 + e X1Sigma+    34  0       0       0
        3882 50726.993412    388      48      0.000000 + e X1Sigma+    35  0       0       0
        3883 51664.598270    388      48      0.000000 + e X1Sigma+    36  0       0       0
        3884 52157.185052    388      48      0.000000 + e X1Sigma+    37  0       0       0
        3885 52628.485494    388      48      0.000000 + e X1Sigma+    38  0       0       0
        3886 53152.842285    388      48      0.000000 + e X1Sigma+    39  0       0       0
        3887 53944.898941    388      48      0.000000 + e X1Sigma+    40  0       0       0
        3888 55171.544679    388      48      0.000000 + e X1Sigma+    41  0       0       0
        3889 56960.021342    388      48      0.000000 + e X1Sigma+    42  0       0       0
        3890 59505.646175    388      48      0.000000 + e X1Sigma+    43  0       0       0
        3891 63065.081104    388      48      0.000000 + e X1Sigma+    44  0       0       0
        3892 67999.006794    388      48      0.000000 + e X1Sigma+    45  0       0       0
        3893 74852.218098    388      48      0.000000 + e X1Sigma+    46  0       0       0
        3894 84530.653817    388      48      0.000000 + e X1Sigma+    47  0       0       0
        3895 91808.291893    388      48      0.000000 + e B1Sigma+     0  0       0       0
        3896 92816.185558    388      48      0.000000 + e B1Sigma+     1  0       0       0
        3897 93787.228332    388      48      0.000000 + e B1Sigma+     2  0       0       0
        3898 94723.156376    388      48      0.000000 + e B1Sigma+     3  0       0       0
        3899 95625.601150    388      48      0.000000 + e B1Sigma+     4  0       0       0
        3900 96496.048310    388      48      0.000000 + e B1Sigma+     5  0       0       0
        3901 97335.916590    388      48      0.000000 + e B1Sigma+     6  0       0       0
        3902 98146.516836    388      48      0.000000 + e B1Sigma+     7  0       0       0
        3903 98767.177686    388      48      0.000000 + e X1Sigma+    48  0       0       0
        3904 98929.099250    388      48      0.000000 + e B1Sigma+     8  0       0       0
        3905 99684.806270    388      48      0.000000 + e B1Sigma+     9  0       0       0
        3906 100414.72519    388      48      0.000000 + e B1Sigma+    10  0       0       0
        3907 101119.88965    388      48      0.000000 + e B1Sigma+    11  0       0       0
        3908 101801.26368    388      48      0.000000 + e B1Sigma+    12  0       0       0
        3909 102459.78064    388      48      0.000000 + e B1Sigma+    13  0       0       0
        3910 103096.32106    388      48      0.000000 + e B1Sigma+    14  0       0       0
        3911 103711.72954    388      48      0.000000 + e B1Sigma+    15  0       0       0
        3912 104306.81306    388      48      0.000000 + e B1Sigma+    16  0       0       0
        3913 104882.33738    388      48      0.000000 + e B1Sigma+    17  0       0       0
        3914 105439.04681    388      48      0.000000 + e B1Sigma+    18  0       0       0
        3915 105977.66287    388      48      0.000000 + e B1Sigma+    19  0       0       0
        3916 106498.85498    388      48      0.000000 + e B1Sigma+    20  0       0       0
        3917 107003.27412    388      48      0.000000 + e B1Sigma+    21  0       0       0
        3918 107491.55032    388      48      0.000000 + e B1Sigma+    22  0       0       0
        3919 107964.29293    388      48      0.000000 + e B1Sigma+    23  0       0       0
        3920 108422.08095    388      48      0.000000 + e B1Sigma+    24  0       0       0
        3921 108865.49362    388      48      0.000000 + e B1Sigma+    25  0       0       0
        3922 109295.10223    388      48      0.000000 + e B1Sigma+    26  0       0       0
        3923 109711.41951    388      48      0.000000 + e B1Sigma+    27  0       0       0
        3924 110114.91192    388      48      0.000000 + e B1Sigma+    28  0       0       0
        3925 110506.03850    388      48      0.000000 + e B1Sigma+    29  0       0       0
        3926 110885.33322    388      48      0.000000 + e B1Sigma+    30  0       0       0
        3927 111253.25910    388      48      0.000000 + e B1Sigma+    31  0       0       0
        3928 111610.22576    388      48      0.000000 + e B1Sigma+    32  0       0       0
        3929 111956.69289    388      48      0.000000 + e B1Sigma+    33  0       0       0
        3930 112293.04204    388      48      0.000000 + e B1Sigma+    34  0       0       0
        3931 112619.67930    388      48      0.000000 + e B1Sigma+    35  0       0       0
        3932 112936.97034    388      48      0.000000 + e B1Sigma+    36  0       0       0
        3933 113245.27707    388      48      0.000000 + e B1Sigma+    37  0       0       0
        3934 113544.93934    388      48      0.000000 + e B1Sigma+    38  0       0       0
        3935 113836.29690    388      48      0.000000 + e B1Sigma+    39  0       0       0
        3936 114119.70917    388      48      0.000000 + e B1Sigma+    40  0       0       0
        3937 114395.61014    388      48      0.000000 + e B1Sigma+    41  0       0       0
        3938 114664.37852    388      48      0.000000 + e B1Sigma+    42  0       0       0
        3939 114926.03716    388      48      0.000000 + e B1Sigma+    43  0       0       0
        3940 115180.39182    388      48      0.000000 + e B1Sigma+    44  0       0       0
        3941 115427.94594    388      48      0.000000 + e B1Sigma+    45  0       0       0
        3942 115669.33921    388      48      0.000000 + e B1Sigma+    46  0       0       0
        3943 115904.34692    388      48      0.000000 + e B1Sigma+    47  0       0       0
        3944 116142.59900    388      48      0.000000 + e B1Sigma+    48  0       0       0
        3945 116474.30941    388      48      0.000000 + e B1Sigma+    49  0       0       0
        3946 117058.07414    388      48      0.000000 + e B1Sigma+    50  0       0       0
        3947 39603.087248    396      49      0.000000 - e X1Sigma+     0  0       0       0
        3948 41936.247264    396      49      0.000000 - e X1Sigma+     1  0       0       0
        3949 44120.303604    396      49      0.000000 - e X1Sigma+     2  0       0       0
        3950 46149.721028    396      49      0.000000 - e X1Sigma+     3  0       0       0
        3951 48015.195838    396      49      0.000000 - e X1Sigma+    25  0       0       0
        3952 49700.850099    396      49      0.000000 - e X1Sigma+    32  0       0       0
        3953 49861.370637    396      49      0.000000 - e X1Sigma+    33  0       0       0
        3954 50864.331499    396      49      0.000000 - e X1Sigma+    34  0       0       0
        3955 51178.518483    396      49      0.000000 - e X1Sigma+    35  0       0       0
        3956 52363.852960    396      49      0.000000 - e X1Sigma+    36  0       0       0
        3957 52392.020147    396      49      0.000000 - e X1Sigma+    37  0       0       0
        3958 53140.208208    396      49      0.000000 - e X1Sigma+    38  0       0       0
        3959 53673.250522    396      49      0.000000 - e X1Sigma+    39  0       0       0
        3960 54613.191620    396      49      0.000000 - e X1Sigma+    40  0       0       0
        3961 55991.079523    396      49      0.000000 - e X1Sigma+    41  0       0       0
        3962 57957.892477    396      49      0.000000 - e X1Sigma+    42  0       0       0
        3963 60707.347701    396      49      0.000000 - e X1Sigma+    43  0       0       0
        3964 64497.896197    396      49      0.000000 - e X1Sigma+    44  0       0       0
        3965 69696.565109    396      49      0.000000 - e X1Sigma+    45  0       0       0
        3966 76859.713936    396      49      0.000000 - e X1Sigma+    46  0       0       0
        3967 86913.002197    396      49      0.000000 - e X1Sigma+    47  0       0       0
        3968 92126.709296    396      49      0.000000 - e B1Sigma+     0  0       0       0
        3969 93127.809350    396      49      0.000000 - e B1Sigma+     1  0       0       0
        3970 94092.092467    396      49      0.000000 - e B1Sigma+     2  0       0       0
        3971 95021.314072    396      49      0.000000 - e B1Sigma+     3  0       0       0
        3972 95917.113598    396      49      0.000000 - e B1Sigma+     4  0       0       0
        3973 96780.988233    396      49      0.000000 - e B1Sigma+     5  0       0       0
        3974 97614.363388    396      49      0.000000 - e B1Sigma+     6  0       0       0
        3975 98418.558525    396      49      0.000000 - e B1Sigma+     7  0       0       0
        3976 99194.825917    396      49      0.000000 - e B1Sigma+     8  0       0       0
        3977 99944.309428    396      49      0.000000 - e B1Sigma+     9  0       0       0
        3978 100668.10407    396      49      0.000000 - e B1Sigma+    10  0       0       0
        3979 101367.24099    396      49      0.000000 - e B1Sigma+    11  0       0       0
        3980 101628.12815    396      49      0.000000 - e X1Sigma+    48  0       0       0
        3981 102042.69138    396      49      0.000000 - e B1Sigma+    12  0       0       0
        3982 102695.38735    396      49      0.000000 - e B1Sigma+    13  0       0       0
        3983 103326.21537    396      49      0.000000 - e B1Sigma+    14  0       0       0
        3984 103936.01759    396      49      0.000000 - e B1Sigma+    15  0       0       0
        3985 104525.60508    396      49      0.000000 - e B1Sigma+    16  0       0       0
        3986 105095.74322    396      49      0.000000 - e B1Sigma+    17  0       0       0
        3987 105647.18075    396      49      0.000000 - e B1Sigma+    18  0       0       0
        3988 106180.63766    396      49      0.000000 - e B1Sigma+    19  0       0       0
        3989 106696.77946    396      49      0.000000 - e B1Sigma+    20  0       0       0
        3990 107196.26292    396      49      0.000000 - e B1Sigma+    21  0       0       0
        3991 107679.71723    396      49      0.000000 - e B1Sigma+    22  0       0       0
        3992 108147.75166    396      49      0.000000 - e B1Sigma+    23  0       0       0
        3993 108600.94211    396      49      0.000000 - e B1Sigma+    24  0       0       0
        3994 109039.88467    396      49      0.000000 - e B1Sigma+    25  0       0       0
        3995 109465.13235    396      49      0.000000 - e B1Sigma+    26  0       0       0
        3996 109877.19904    396      49      0.000000 - e B1Sigma+    27  0       0       0
        3997 110276.53301    396      49      0.000000 - e B1Sigma+    28  0       0       0
        3998 110663.62659    396      49      0.000000 - e B1Sigma+    29  0       0       0
        3999 111039.01193    396      49      0.000000 - e B1Sigma+    30  0       0       0
        4000 111403.12345    396      49      0.000000 - e B1Sigma+    31  0       0       0
        4001 111756.39490    396      49      0.000000 - e B1Sigma+    32  0       0       0
        4002 112099.26835    396      49      0.000000 - e B1Sigma+    33  0       0       0
        4003 112432.13098    396      49      0.000000 - e B1Sigma+    34  0       0       0
        4004 112755.38329    396      49      0.000000 - e B1Sigma+    35  0       0       0
        4005 113069.38860    396      49      0.000000 - e B1Sigma+    36  0       0       0
        4006 113374.50796    396      49      0.000000 - e B1Sigma+    37  0       0       0
        4007 113671.07723    396      49      0.000000 - e B1Sigma+    38  0       0       0
        4008 113959.44364    396      49      0.000000 - e B1Sigma+    39  0       0       0
        4009 114239.98835    396      49      0.000000 - e B1Sigma+    40  0       0       0
        4010 114513.15416    396      49      0.000000 - e B1Sigma+    41  0       0       0
        4011 114779.24480    396      49      0.000000 - e B1Sigma+    42  0       0       0
        4012 115038.14583    396      49      0.000000 - e B1Sigma+    43  0       0       0
        4013 115289.79468    396      49      0.000000 - e B1Sigma+    44  0       0       0
        4014 115534.92892    396      49      0.000000 - e B1Sigma+    45  0       0       0
        4015 115773.86040    396      49      0.000000 - e B1Sigma+    46  0       0       0
        4016 116006.90042    396      49      0.000000 - e B1Sigma+    47  0       0       0
        4017 116259.63300    396      49      0.000000 - e B1Sigma+    48  0       0       0
        4018 116652.92293    396      49      0.000000 - e B1Sigma+    49  0       0       0
        4019 117328.20696    396      49      0.000000 - e B1Sigma+    50  0       0       0
        4020 40830.851493    404      50      0.000000 + e X1Sigma+     0  0       0       0
        4021 43104.871700    404      50      0.000000 + e X1Sigma+     1  0       0       0
        4022 45228.706299    404      50      0.000000 + e X1Sigma+     2  0       0       0
        4023 47195.586048    404      50      0.000000 + e X1Sigma+     3  0       0       0
        4024 48994.301526    404      50      0.000000 + e X1Sigma+    30  0       0       0
        4025 49960.687492    404      50      0.000000 + e X1Sigma+    32  0       0       0
        4026 50605.308331    404      50      0.000000 + e X1Sigma+    33  0       0       0
        4027 51004.477538    404      50      0.000000 + e X1Sigma+    34  0       0       0
        4028 51992.284396    404      50      0.000000 + e X1Sigma+    35  0       0       0
        4029 52581.915938    404      50      0.000000 + e X1Sigma+    36  0       0       0
        4030 53061.064768    404      50      0.000000 + e X1Sigma+    37  0       0       0
        4031 53598.336452    404      50      0.000000 + e X1Sigma+    38  0       0       0
        4032 54267.802418    404      50      0.000000 + e X1Sigma+    39  0       0       0
        4033 55338.912716    404      50      0.000000 + e X1Sigma+    40  0       0       0
        4034 56871.185800    404      50      0.000000 + e X1Sigma+    41  0       0       0
        4035 59016.668101    404      50      0.000000 + e X1Sigma+    42  0       0       0
        4036 61969.148998    404      50      0.000000 + e X1Sigma+    43  0       0       0
        4037 65989.972141    404      50      0.000000 + e X1Sigma+    44  0       0       0
        4038 71453.260299    404      50      0.000000 + e X1Sigma+    45  0       0       0
        4039 78927.558230    404      50      0.000000 + e X1Sigma+    46  0       0       0
        4040 89358.654187    404      50      0.000000 + e X1Sigma+    47  0       0       0
        4041 92449.011196    404      50      0.000000 + e B1Sigma+     0  0       0       0
        4042 93443.089485    404      50      0.000000 + e B1Sigma+     1  0       0       0
        4043 94400.396623    404      50      0.000000 + e B1Sigma+     2  0       0       0
        4044 95322.706906    404      50      0.000000 + e B1Sigma+     3  0       0       0
        4045 96211.666332    404      50      0.000000 + e B1Sigma+     4  0       0       0
        4046 97068.784255    404      50      0.000000 + e B1Sigma+     5  0       0       0
        4047 97895.491177    404      50      0.000000 + e B1Sigma+     6  0       0       0
        4048 98693.115812    404      50      0.000000 + e B1Sigma+     7  0       0       0
        4049 99462.910351    404      50      0.000000 + e B1Sigma+     8  0       0       0
        4050 100206.02125    404      50      0.000000 + e B1Sigma+     9  0       0       0
        4051 100923.55039    404      50      0.000000 + e B1Sigma+    10  0       0       0
        4052 101616.52568    404      50      0.000000 + e B1Sigma+    11  0       0       0
        4053 102285.92617    404      50      0.000000 + e B1Sigma+    12  0       0       0
        4054 102932.68182    404      50      0.000000 + e B1Sigma+    13  0       0       0
        4055 103557.68460    404      50      0.000000 + e B1Sigma+    14  0       0       0
        4056 104161.77501    404      50      0.000000 + e B1Sigma+    15  0       0       0
        4057 104557.69910    404      50      0.000000 + e X1Sigma+    48  0       0       0
        4058 104745.76605    404      50      0.000000 + e B1Sigma+    16  0       0       0
        4059 105310.42482    404      50      0.000000 + e B1Sigma+    17  0       0       0
        4060 105856.50341    404      50      0.000000 + e B1Sigma+    18  0       0       0
        4061 106384.71774    404      50      0.000000 + e B1Sigma+    19  0       0       0
        4062 106895.73282    404      50      0.000000 + e B1Sigma+    20  0       0       0
        4063 107390.20843    404      50      0.000000 + e B1Sigma+    21  0       0       0
        4064 107868.77420    404      50      0.000000 + e B1Sigma+    22  0       0       0
        4065 108332.03773    404      50      0.000000 + e B1Sigma+    23  0       0       0
        4066 108780.57579    404      50      0.000000 + e B1Sigma+    24  0       0       0
        4067 109214.99519    404      50      0.000000 + e B1Sigma+    25  0       0       0
        4068 109635.83264    404      50      0.000000 + e B1Sigma+    26  0       0       0
        4069 110043.59824    404      50      0.000000 + e B1Sigma+    27  0       0       0
        4070 110438.73273    404      50      0.000000 + e B1Sigma+    28  0       0       0
        4071 110821.76018    404      50      0.000000 + e B1Sigma+    29  0       0       0
        4072 111193.19902    404      50      0.000000 + e B1Sigma+    30  0       0       0
        4073 111553.46360    404      50      0.000000 + e B1Sigma+    31  0       0       0
        4074 111903.01337    404      50      0.000000 + e B1Sigma+    32  0       0       0
        4075 112242.26402    404      50      0.000000 + e B1Sigma+    33  0       0       0
        4076 112571.61730    404      50      0.000000 + e B1Sigma+    34  0       0       0
        4077 112891.46134    404      50      0.000000 + e B1Sigma+    35  0       0       0
        4078 113202.16147    404      50      0.000000 + e B1Sigma+    36  0       0       0
        4079 113504.07398    404      50      0.000000 + e B1Sigma+    37  0       0       0
        4080 113797.53587    404      50      0.000000 + e B1Sigma+    38  0       0       0
        4081 114082.90132    404      50      0.000000 + e B1Sigma+    39  0       0       0
        4082 114360.58062    404      50      0.000000 + e B1Sigma+    40  0       0       0
        4083 114631.00496    404      50      0.000000 + e B1Sigma+    41  0       0       0
        4084 114894.36422    404      50      0.000000 + e B1Sigma+    42  0       0       0
        4085 115150.45270    404      50      0.000000 + e B1Sigma+    43  0       0       0
        4086 115399.44784    404      50      0.000000 + e B1Sigma+    44  0       0       0
        4087 115642.16582    404      50      0.000000 + e B1Sigma+    45  0       0       0
        4088 115878.56334    404      50      0.000000 + e B1Sigma+    46  0       0       0
        4089 116111.56669    404      50      0.000000 + e B1Sigma+    47  0       0       0
        4090 116392.65626    404      50      0.000000 + e B1Sigma+    48  0       0       0
        4091 116857.45688    404      50      0.000000 + e B1Sigma+    49  0       0       0
        4092 117626.06401    404      50      0.000000 + e B1Sigma+    50  0       0       0
        4093 42056.244381    412      51      0.000000 - e X1Sigma+     0  0       0       0
        4094 44270.069663    412      51      0.000000 - e X1Sigma+     1  0       0       0
        4095 46332.257332    412      51      0.000000 - e X1Sigma+     2  0       0       0
        4096 48234.590591    412      51      0.000000 - e X1Sigma+    26  0       0       0
        4097 49963.443482    412      51      0.000000 - e X1Sigma+    31  0       0       0
        4098 50062.003391    412      51      0.000000 - e X1Sigma+    32  0       0       0
        4099 51147.431442    412      51      0.000000 - e X1Sigma+    33  0       0       0
        4100 51494.396795    412      51      0.000000 - e X1Sigma+    34  0       0       0
        4101 52777.167283    412      51      0.000000 - e X1Sigma+    35  0       0       0
        4102 52801.213641    412      51      0.000000 - e X1Sigma+    36  0       0       0
        4103 53642.318428    412      51      0.000000 - e X1Sigma+    37  0       0       0
        4104 54089.608037    412      51      0.000000 - e X1Sigma+    38  0       0       0
        4105 54919.756354    412      51      0.000000 - e X1Sigma+    39  0       0       0
        4106 56122.064387    412      51      0.000000 - e X1Sigma+    40  0       0       0
        4107 57810.297941    412      51      0.000000 - e X1Sigma+    41  0       0       0
        4108 60134.237257    412      51      0.000000 - e X1Sigma+    42  0       0       0
        4109 63288.929812    412      51      0.000000 - e X1Sigma+    43  0       0       0
        4110 67539.498045    412      51      0.000000 - e X1Sigma+    44  0       0       0
        4111 73267.683149    412      51      0.000000 - e X1Sigma+    45  0       0       0
        4112 81054.725840    412      51      0.000000 - e X1Sigma+    46  0       0       0
        4113 91866.925896    412      51      0.000000 - e X1Sigma+    47  0       0       0
        4114 92775.068831    412      51      0.000000 - e B1Sigma+     0  0       0       0
        4115 93761.897267    412      51      0.000000 - e B1Sigma+     1  0       0       0
        4116 94712.012823    412      51      0.000000 - e B1Sigma+     2  0       0       0
        4117 95627.208010    412      51      0.000000 - e B1Sigma+     3  0       0       0
        4118 96509.134106    412      51      0.000000 - e B1Sigma+     4  0       0       0
        4119 97359.313010    412      51      0.000000 - e B1Sigma+     5  0       0       0
        4120 98179.178930    412      51      0.000000 - e B1Sigma+     6  0       0       0
        4121 98970.070007    412      51      0.000000 - e B1Sigma+     7  0       0       0
        4122 99733.236463    412      51      0.000000 - e B1Sigma+     8  0       0       0
        4123 100469.82866    412      51      0.000000 - e B1Sigma+     9  0       0       0
        4124 101180.95370    412      51      0.000000 - e B1Sigma+    10  0       0       0
        4125 101867.63669    412      51      0.000000 - e B1Sigma+    11  0       0       0
        4126 102530.86385    412      51      0.000000 - e B1Sigma+    12  0       0       0
        4127 103171.56340    412      51      0.000000 - e B1Sigma+    13  0       0       0
        4128 103790.63104    412      51      0.000000 - e B1Sigma+    14  0       0       0
        4129 104388.90745    412      51      0.000000 - e B1Sigma+    15  0       0       0
        4130 104967.20496    412      51      0.000000 - e B1Sigma+    16  0       0       0
        4131 105526.29451    412      51      0.000000 - e B1Sigma+    17  0       0       0
        4132 106066.93012    412      51      0.000000 - e B1Sigma+    18  0       0       0
        4133 106589.82146    412      51      0.000000 - e B1Sigma+    19  0       0       0
        4134 107095.63671    412      51      0.000000 - e B1Sigma+    20  0       0       0
        4135 107555.48531    412      51      0.000000 - e X1Sigma+    48  0       0       0
        4136 107585.03555    412      51      0.000000 - e B1Sigma+    21  0       0       0
        4137 108058.64896    412      51      0.000000 - e B1Sigma+    22  0       0       0
        4138 108517.08129    412      51      0.000000 - e B1Sigma+    23  0       0       0
        4139 108960.91668    412      51      0.000000 - e B1Sigma+    24  0       0       0
        4140 109390.76105    412      51      0.000000 - e B1Sigma+    25  0       0       0
        4141 109807.14190    412      51      0.000000 - e B1Sigma+    26  0       0       0
        4142 110210.55678    412      51      0.000000 - e B1Sigma+    27  0       0       0
        4143 110601.45659    412      51      0.000000 - e B1Sigma+    28  0       0       0
        4144 110980.38665    412      51      0.000000 - e B1Sigma+    29  0       0       0
        4145 111347.84155    412      51      0.000000 - e B1Sigma+    30  0       0       0
        4146 111704.23262    412      51      0.000000 - e B1Sigma+    31  0       0       0
        4147 112050.03264    412      51      0.000000 - e B1Sigma+    32  0       0       0
        4148 112385.63642    412      51      0.000000 - e B1Sigma+    33  0       0       0
        4149 112711.45763    412      51      0.000000 - e B1Sigma+    34  0       0       0
        4150 113027.87255    412      51      0.000000 - e B1Sigma+    35  0       0       0
        4151 113335.24943    412      51      0.000000 - e B1Sigma+    36  0       0       0
        4152 113633.93748    412      51      0.000000 - e B1Sigma+    37  0       0       0
        4153 113924.27988    412      51      0.000000 - e B1Sigma+    38  0       0       0
        4154 114206.64092    412      51      0.000000 - e B1Sigma+    39  0       0       0
        4155 114481.45804    412      51      0.000000 - e B1Sigma+    40  0       0       0
        4156 114749.12406    412      51      0.000000 - e B1Sigma+    41  0       0       0
        4157 115009.68505    412      51      0.000000 - e B1Sigma+    42  0       0       0
        4158 115262.93507    412      51      0.000000 - e B1Sigma+    43  0       0       0
        4159 115509.34704    412      51      0.000000 - e B1Sigma+    44  0       0       0
        4160 115749.59822    412      51      0.000000 - e B1Sigma+    45  0       0       0
        4161 115983.51934    412      51      0.000000 - e B1Sigma+    46  0       0       0
        4162 116221.63191    412      51      0.000000 - e B1Sigma+    47  0       0       0
        4163 116545.93632    412      51      0.000000 - e B1Sigma+    48  0       0       0
        4164 117088.16801    412      51      0.000000 - e B1Sigma+    49  0       0       0
        4165 117950.86349    412      51      0.000000 - e B1Sigma+    50  0       0       0
        4166 43278.050216    420      52      0.000000 + e X1Sigma+     0  0       0       0
        4167 45430.542875    420      52      0.000000 + e X1Sigma+     1  0       0       0
        4168 47429.498613    420      52      0.000000 + e X1Sigma+     2  0       0       0
        4169 49264.970144    420      52      0.000000 + e X1Sigma+    29  0       0       0
        4170 50165.317470    420      52      0.000000 + e X1Sigma+    31  0       0       0
        4171 50920.189311    420      52      0.000000 + e X1Sigma+    32  0       0       0
        4172 51293.193109    420      52      0.000000 + e X1Sigma+    33  0       0       0
        4173 52363.914517    420      52      0.000000 + e X1Sigma+    34  0       0       0
        4174 53022.608267    420      52      0.000000 + e X1Sigma+    35  0       0       0
        4175 53521.946076    420      52      0.000000 + e X1Sigma+    36  0       0       0
        4176 54118.497078    420      52      0.000000 + e X1Sigma+    37  0       0       0
        4177 54671.020652    420      52      0.000000 + e X1Sigma+    38  0       0       0
        4178 55624.143343    420      52      0.000000 + e X1Sigma+    39  0       0       0
        4179 56961.778723    420      52      0.000000 + e X1Sigma+    40  0       0       0
        4180 58806.570180    420      52      0.000000 + e X1Sigma+    41  0       0       0
        4181 61308.460491    420      52      0.000000 + e X1Sigma+    42  0       0       0
        4182 64664.659566    420      52      0.000000 + e X1Sigma+    43  0       0       0
        4183 69144.777867    420      52      0.000000 + e X1Sigma+    44  0       0       0
        4184 75138.529221    420      52      0.000000 + e X1Sigma+    45  0       0       0
        4185 83240.269559    420      52      0.000000 + e X1Sigma+    46  0       0       0
        4186 93104.752490    420      52      0.000000 + e B1Sigma+     0  0       0       0
        4187 94084.103347    420      52      0.000000 + e B1Sigma+     1  0       0       0
        4188 94437.182510    420      52      0.000000 + e X1Sigma+    47  0       0       0
        4189 95026.812710    420      52      0.000000 + e B1Sigma+     2  0       0       0
        4190 95934.690368    420      52      0.000000 + e B1Sigma+     3  0       0       0
        4191 96809.391785    420      52      0.000000 + e B1Sigma+     4  0       0       0
        4192 97652.451415    420      52      0.000000 + e B1Sigma+     5  0       0       0
        4193 98465.306118    420      52      0.000000 + e B1Sigma+     6  0       0       0
        4194 99249.303022    420      52      0.000000 + e B1Sigma+     7  0       0       0
        4195 100005.68896    420      52      0.000000 + e B1Sigma+     8  0       0       0
        4196 100735.61943    420      52      0.000000 + e B1Sigma+     9  0       0       0
        4197 101440.20455    420      52      0.000000 + e B1Sigma+    10  0       0       0
        4198 102120.46806    420      52      0.000000 + e B1Sigma+    11  0       0       0
        4199 102777.40140    420      52      0.000000 + e B1Sigma+    12  0       0       0
        4200 103411.93259    420      52      0.000000 + e B1Sigma+    13  0       0       0
        4201 104024.95838    420      52      0.000000 + e B1Sigma+    14  0       0       0
        4202 104617.32177    420      52      0.000000 + e B1Sigma+    15  0       0       0
        4203 105189.83228    420      52      0.000000 + e B1Sigma+    16  0       0       0
        4204 105743.26609    420      52      0.000000 + e B1Sigma+    17  0       0       0
        4205 106278.37746    420      52      0.000000 + e B1Sigma+    18  0       0       0
        4206 106795.86880    420      52      0.000000 + e B1Sigma+    19  0       0       0
        4207 107296.41409    420      52      0.000000 + e B1Sigma+    20  0       0       0
        4208 107780.67065    420      52      0.000000 + e B1Sigma+    21  0       0       0
        4209 108249.27068    420      52      0.000000 + e B1Sigma+    22  0       0       0
        4210 108702.81458    420      52      0.000000 + e B1Sigma+    23  0       0       0
        4211 109141.90013    420      52      0.000000 + e B1Sigma+    24  0       0       0
        4212 109567.11990    420      52      0.000000 + e B1Sigma+    25  0       0       0
        4213 109978.99948    420      52      0.000000 + e B1Sigma+    26  0       0       0
        4214 110378.01718    420      52      0.000000 + e B1Sigma+    27  0       0       0
        4215 110621.10765    420      52      0.000000 + e X1Sigma+    48  0       0       0
        4216 110764.65141    420      52      0.000000 + e B1Sigma+    28  0       0       0
        4217 111139.45372    420      52      0.000000 + e B1Sigma+    29  0       0       0
        4218 111502.88897    420      52      0.000000 + e B1Sigma+    30  0       0       0
        4219 111855.38442    420      52      0.000000 + e B1Sigma+    31  0       0       0
        4220 112197.40580    420      52      0.000000 + e B1Sigma+    32  0       0       0
        4221 112529.34291    420      52      0.000000 + e B1Sigma+    33  0       0       0
        4222 112851.61005    420      52      0.000000 + e B1Sigma+    34  0       0       0
        4223 113164.57751    420      52      0.000000 + e B1Sigma+    35  0       0       0
        4224 113468.61398    420      52      0.000000 + e B1Sigma+    36  0       0       0
        4225 113764.06279    420      52      0.000000 + e B1Sigma+    37  0       0       0
        4226 114051.27549    420      52      0.000000 + e B1Sigma+    38  0       0       0
        4227 114330.63503    420      52      0.000000 + e B1Sigma+    39  0       0       0
        4228 114602.59237    420      52      0.000000 + e B1Sigma+    40  0       0       0
        4229 114867.46729    420      52      0.000000 + e B1Sigma+    41  0       0       0
        4230 115125.15996    420      52      0.000000 + e B1Sigma+    42  0       0       0
        4231 115375.58609    420      52      0.000000 + e B1Sigma+    43  0       0       0
        4232 115619.47229    420      52      0.000000 + e B1Sigma+    44  0       0       0
        4233 115857.17018    420      52      0.000000 + e B1Sigma+    45  0       0       0
        4234 116089.22982    420      52      0.000000 + e B1Sigma+    46  0       0       0
        4235 116341.95027    420      52      0.000000 + e B1Sigma+    47  0       0       0
        4236 116721.90859    420      52      0.000000 + e B1Sigma+    48  0       0       0
        4237 117344.85719    420      52      0.000000 + e B1Sigma+    49  0       0       0
        4238 44495.040541    428      53      0.000000 - e X1Sigma+     0  0       0       0
        4239 46584.957186    428      53      0.000000 - e X1Sigma+     1  0       0       0
        4240 48518.893037    428      53      0.000000 - e X1Sigma+    26  0       0       0
        4241 50270.628957    428      53      0.000000 - e X1Sigma+    30  0       0       0
        4242 50284.779458    428      53      0.000000 - e X1Sigma+    31  0       0       0
        4243 51441.762423    428      53      0.000000 - e X1Sigma+    32  0       0       0
        4244 51861.648548    428      53      0.000000 - e X1Sigma+    33  0       0       0
        4245 53207.811997    428      53      0.000000 - e X1Sigma+    34  0       0       0
        4246 53249.124332    428      53      0.000000 - e X1Sigma+    35  0       0       0
        4247 54185.673771    428      53      0.000000 - e X1Sigma+    36  0       0       0
        4248 54580.714179    428      53      0.000000 - e X1Sigma+    37  0       0       0
        4249 55315.987724    428      53      0.000000 - e X1Sigma+    38  0       0       0
        4250 56381.634685    428      53      0.000000 - e X1Sigma+    39  0       0       0
        4251 57856.580579    428      53      0.000000 - e X1Sigma+    40  0       0       0
        4252 59857.988363    428      53      0.000000 - e X1Sigma+    41  0       0       0
        4253 62537.225173    428      53      0.000000 - e X1Sigma+    42  0       0       0
        4254 66094.416451    428      53      0.000000 - e X1Sigma+    43  0       0       0
        4255 70804.231082    428      53      0.000000 - e X1Sigma+    44  0       0       0
        4256 77064.592653    428      53      0.000000 - e X1Sigma+    45  0       0       0
        4257 85483.314378    428      53      0.000000 - e X1Sigma+    46  0       0       0
        4258 93437.931506    428      53      0.000000 - e B1Sigma+     0  0       0       0
        4259 94409.577712    428      53      0.000000 - e B1Sigma+     1  0       0       0
        4260 95344.667549    428      53      0.000000 - e B1Sigma+     2  0       0       0
        4261 96245.026815    428      53      0.000000 - e B1Sigma+     3  0       0       0
        4262 97068.834581    428      53      0.000000 - e X1Sigma+    47  0       0       0
        4263 97112.314331    428      53      0.000000 - e B1Sigma+     4  0       0       0
        4264 97948.076662    428      53      0.000000 - e B1Sigma+     5  0       0       0
        4265 98753.752690    428      53      0.000000 - e B1Sigma+     6  0       0       0
        4266 99530.697355    428      53      0.000000 - e B1Sigma+     7  0       0       0
        4267 100280.15333    428      53      0.000000 - e B1Sigma+     8  0       0       0
        4268 101003.28221    428      53      0.000000 - e B1Sigma+     9  0       0       0
        4269 101701.19452    428      53      0.000000 - e B1Sigma+    10  0       0       0
        4270 102374.91483    428      53      0.000000 - e B1Sigma+    11  0       0       0
        4271 103025.43703    428      53      0.000000 - e B1Sigma+    12  0       0       0
        4272 103653.69097    428      53      0.000000 - e B1Sigma+    13  0       0       0
        4273 104260.57171    428      53      0.000000 - e B1Sigma+    14  0       0       0
        4274 104846.92598    428      53      0.000000 - e B1Sigma+    15  0       0       0
        4275 105413.55980    428      53      0.000000 - e B1Sigma+    16  0       0       0
        4276 105961.25472    428      53      0.000000 - e B1Sigma+    17  0       0       0
        4277 106490.76324    428      53      0.000000 - e B1Sigma+    18  0       0       0
        4278 107002.78130    428      53      0.000000 - e B1Sigma+    19  0       0       0
        4279 107497.98922    428      53      0.000000 - e B1Sigma+    20  0       0       0
        4280 107977.04136    428      53      0.000000 - e B1Sigma+    21  0       0       0
        4281 108440.56981    428      53      0.000000 - e B1Sigma+    22  0       0       0
        4282 108889.17217    428      53      0.000000 - e B1Sigma+    23  0       0       0
        4283 109323.46201    428      53      0.000000 - e B1Sigma+    24  0       0       0
        4284 109744.01106    428      53      0.000000 - e B1Sigma+    25  0       0       0
        4285 110151.34510    428      53      0.000000 - e B1Sigma+    26  0       0       0
        4286 110545.92487    428      53      0.000000 - e B1Sigma+    27  0       0       0
        4287 110928.26531    428      53      0.000000 - e B1Sigma+    28  0       0       0
        4288 111298.90914    428      53      0.000000 - e B1Sigma+    29  0       0       0
        4289 111658.29353    428      53      0.000000 - e B1Sigma+    30  0       0       0
        4290 112006.87279    428      53      0.000000 - e B1Sigma+    31  0       0       0
        4291 112345.08852    428      53      0.000000 - e B1Sigma+    32  0       0       0
        4292 112673.34113    428      53      0.000000 - e B1Sigma+    33  0       0       0
        4293 112992.03406    428      53      0.000000 - e B1Sigma+    34  0       0       0
        4294 113301.53800    428      53      0.000000 - e B1Sigma+    35  0       0       0
        4295 113602.21787    428      53      0.000000 - e B1Sigma+    36  0       0       0
        4296 113754.21131    428      53      0.000000 - e X1Sigma+    48  0       0       0
        4297 113894.41585    428      53      0.000000 - e B1Sigma+    37  0       0       0
        4298 114178.49193    428      53      0.000000 - e B1Sigma+    38  0       0       0
        4299 114454.85689    428      53      0.000000 - e B1Sigma+    39  0       0       0
        4300 114723.95247    428      53      0.000000 - e B1Sigma+    40  0       0       0
        4301 114985.98514    428      53      0.000000 - e B1Sigma+    41  0       0       0
[truncated: 282,721 more chars]
