# Supplementary material for: First Principles Rovibronic Absorption Spectra of HF Molecule
Source: J Comput Chem. 2026 Feb 24;47(6):e70317. doi: 10.1002/jcc.70317 (PMC12930379; doi:10.1002/jcc.70317)
Supplement: Supplementary file 1 — Figure S1: The initial and fitted/interpolated transition dipole moment curves for the B–X and C–X transitions. [file JCC-47-0-s001.zip › B-X/B-X.trans]

          83            1  2.2658E-02           41.110801
          84            1  2.8420E+01         4002.249695
          85            1  2.8436E+00         7790.449670
          86            1  3.5158E-01        11411.530265
          87            1  1.1918E-01        14868.483823
          88            1  3.8381E-02        18166.669881
          89            1  9.7522E-03        21308.316499
          90            1  2.0041E-03        24295.384585
          91            1  3.1870E-04        27129.721931
          92            1  2.4618E-05        29811.762450
          93            1  1.1471E-06        32340.822244
          94            1  1.2462E-05        34714.773532
          95            1  1.6266E-05        36929.708407
          96            1  1.2818E-05        38979.603618
          97            1  7.9602E-06        40855.613464
          98            1  4.4358E-06        42545.274891
          99            1  2.4163E-06        44031.434969
         100            1  1.3423E-06        45290.751676
         101            1  7.4930E-07        46291.339365
         102            1  3.7908E-07        46988.489848
         103            1  4.2841E-08        47315.958353
         104            1  1.8862E-08        47358.418407
         105            1  7.5000E-07        83314.224269
         106            1  2.3694E-05        84439.160236
         107            1  3.7521E-04        85528.895808
         108            1  3.9718E-03        86584.645488
         109            1  3.1614E-02        87607.590747
         110            1  2.0179E-01        88598.883241
         111            1  1.0755E+00        89559.666358
         112            1  4.9218E+00        90491.056874
         113            1  1.9730E+01        91394.133110
         114            1  7.0348E+01        92269.965422
         115            1  2.2580E+02        93119.584458
         116            1  6.5873E+02        93943.990001
         117            1  1.7607E+03        94744.154324
         118            1  4.3406E+03        95521.006188
         119            1  9.9273E+03        96275.424918
         120            1  2.1171E+04        97008.265949
         121            1  4.2296E+04        97720.339788
         122            1  7.9489E+04        98412.402570
         123            1  1.4108E+05        99085.180542
         124            1  2.3735E+05        99739.340520
         125            1  3.7979E+05       100375.516764
         126            1  5.7984E+05       100994.291495
         127            1  8.4721E+05       101596.213779
         128            1  1.1879E+06       102181.795037
         129            1  1.6022E+06       102751.520456
         130            1  2.0838E+06       103305.854692
         131            1  2.6186E+06       103845.255076
         132            1  3.1857E+06       104370.144102
         133            1  3.7583E+06       104880.934224
         134            1  4.3068E+06       105378.034686
         135            1  4.8013E+06       105861.836228
         136            1  5.2145E+06       106332.728027
         137            1  5.5241E+06       106791.065421
         138            1  5.7159E+06       107237.230048
         139            1  5.7821E+06       107671.584896
         140            1  5.7244E+06       108094.475178
         141            1  5.5500E+06       108506.219762
         142            1  5.2739E+06       108907.102535
         143            1  4.9155E+06       109297.452972
         144            1  4.4959E+06       109677.630671
         145            1  4.0359E+06       110047.926053
         146            1  3.5573E+06       110408.629046
         147            1  3.0786E+06       110760.054643
         148            1  2.6156E+06       111102.471219
         149            1  2.1809E+06       111436.162655
         150            1  1.7835E+06       111761.397136
         151            1  1.4292E+06       112078.432989
         152            1  1.1207E+06       112387.525965
         153            1  8.5825E+05       112688.918731
         154            1  6.4018E+05       112982.856038
         155            1  4.6338E+05       113269.603804
         156            1  3.2371E+05       113549.481250
         157            1  2.1636E+05       113822.807851
         158            1  1.3644E+05       114089.684600
         159            1  7.9505E+04       114349.925061
         160            1  4.1333E+04       114603.651767
         161            1  1.7665E+04       114851.537734
         162            1  4.9328E+03       115093.619355
         163            1  2.2652E+02       115329.824689
         164            1  1.1428E+03       115560.764072
          84            2  2.0962E-02           39.568882
          85            2  5.0467E+01         3827.768857
          86            2  8.1005E+00         7448.849452
          87            2  1.0420E+00        10905.803011
          88            2  4.0795E-01        14203.989069
          89            2  1.6863E-01        17345.635686
          90            2  5.4726E-02        20332.703772
          91            2  1.4067E-02        23167.041118
          92            2  3.0180E-03        25849.081637
          93            2  5.4822E-04        28378.141431
          94            2  6.2674E-05        30752.092719
          95            2  2.3378E-07        32967.027594
          96            2  2.8564E-05        35016.922805
          97            2  6.0801E-05        36892.932651
          98            2  7.0669E-05        38582.594079
          99            2  6.0474E-05        40068.754156
         100            2  4.2447E-05        41328.070863
         101            2  2.5646E-05        42328.658552
         102            2  1.2946E-05        43025.809035
         103            2  1.4384E-06        43353.277541
         104            2  6.3144E-07        43395.737594
         105            2  5.2743E-05        79351.543456
         106            2  1.4976E-03        80476.479423
         107            2  2.1346E-02        81566.214995
         108            2  2.0363E-01        82621.964676
         109            2  1.4623E+00        83644.909934
         110            2  8.4292E+00        84636.202428
         111            2  4.0606E+01        85596.985545
         112            2  1.6805E+02        86528.376061
         113            2  6.0950E+02        87431.452297
         114            2  1.9668E+03        88307.284609
         115            2  5.7137E+03        89156.903645
         116            2  1.5085E+04        89981.309188
         117            2  3.6473E+04        90781.473511
         118            2  8.1286E+04        91558.325375
         119            2  1.6791E+05        92312.744105
         120            2  3.2302E+05        93045.585136
         121            2  5.8122E+05        93757.658975
         122            2  9.8191E+05        94449.721757
         123            2  1.5629E+06        95122.499729
         124            2  2.3515E+06        95776.659707
         125            2  3.3538E+06        96412.835951
         126            2  4.5465E+06        97031.610682
         127            2  5.8714E+06        97633.532966
         128            2  7.2376E+06        98219.114224
         129            2  8.5300E+06        98788.839643
         130            2  9.6235E+06        99343.173879
         131            2  1.0402E+07        99882.574263
         132            2  1.0774E+07       100407.463289
         133            2  1.0694E+07       100918.253411
         134            2  1.0162E+07       101415.353873
         135            2  9.2285E+06       101899.155415
         136            2  7.9866E+06       102370.047214
         137            2  6.5554E+06       102828.384608
         138            2  5.0652E+06       103274.549235
         139            2  3.6389E+06       103708.904083
         140            2  2.3802E+06       104131.794366
         141            2  1.3628E+06       104543.538950
         142            2  6.2776E+05       104944.421722
         143            2  1.8258E+05       105334.772159
         144            2  6.5161E+03       105714.949858
         145            2  5.7814E+04       106085.245241
         146            2  2.8174E+05       106445.948233
         147            2  6.1856E+05       106797.373831
         148            2  1.0103E+06       107139.790406
         149            2  1.4062E+06       107473.481843
         150            2  1.7654E+06       107798.716323
         151            2  2.0590E+06       108115.752176
         152            2  2.2696E+06       108424.845152
         153            2  2.3905E+06       108726.237918
         154            2  2.4238E+06       109020.175225
         155            2  2.3782E+06       109306.922991
         156            2  2.2668E+06       109586.800438
         157            2  2.1037E+06       109860.127039
         158            2  1.9020E+06       110127.003787
         159            2  1.6768E+06       110387.244248
         160            2  1.4466E+06       110640.970955
         161            2  1.2218E+06       110888.856921
         162            2  1.0070E+06       111130.938543
         163            2  8.1414E+05       111367.143876
         164            2  6.5171E+05       111598.083259
          85            3  1.9351E-02           38.059925
          86            3  6.6046E+01         3659.140520
          87            3  1.5695E+01         7116.094079
          88            3  1.9910E+00        10414.280137
          89            3  8.1762E-01        13555.926754
          90            3  4.1717E-01        16542.994840
          91            3  1.7596E-01        19377.332187
          92            3  5.8811E-02        22059.372705
          93            3  1.5453E-02        24588.432500
          94            3  3.1365E-03        26962.383787
          95            3  4.6081E-04        29177.318662
          96            3  3.2022E-05        31227.213873
          97            3  2.3593E-06        33103.223719
          98            3  2.7662E-05        34792.885147
          99            3  5.4804E-05        36279.045224
         100            3  7.0460E-05        37538.361932
         101            3  6.8160E-05        38538.949621
         102            3  4.7874E-05        39236.100104
         103            3  6.2221E-06        39563.568609
         104            3  2.7878E-06        39606.028662
         105            3  1.8711E-03        75561.834524
         106            3  4.7468E-02        76686.770491
         107            3  6.0519E-01        77776.506064
         108            3  5.1690E+00        78832.255744
         109            3  3.3260E+01        79855.201002
         110            3  1.7188E+02        80846.493496
         111            3  7.4262E+02        81807.276613
         112            3  2.7568E+03        82738.667129
         113            3  8.9689E+03        83641.743366
         114            3  2.5954E+04        84517.575677
         115            3  6.7577E+04        85367.194714
         116            3  1.5978E+05        86191.600257
         117            3  3.4559E+05        86991.764580
         118            3  6.8801E+05        87768.616443
         119            3  1.2672E+06        88523.035173
         120            3  2.1685E+06        89255.876204
         121            3  3.4611E+06        89967.950043
         122            3  5.1685E+06        90660.012825
         123            3  7.2411E+06        91332.790798
         124            3  9.5395E+06        91986.950775
         125            3  1.1838E+07        92623.127019
         126            3  1.3855E+07        93241.901751
         127            3  1.5300E+07        93843.824034
         128            3  1.5933E+07        94429.405292
         129            3  1.5621E+07        94999.130711
         130            3  1.4372E+07        95553.464947
         131            3  1.2335E+07        96092.865332
         132            3  9.7782E+06        96617.754357
         133            3  7.0412E+06        97128.544479
         134            3  4.4676E+06        97625.644941
         135            3  2.3481E+06        98109.446483
         136            3  8.7505E+05        98580.338283
         137            3  1.2118E+05        99038.675676
         138            3  4.2717E+04        99484.840304
         139            3  5.0311E+05        99919.195152
         140            3  1.3091E+06       100342.085434
         141            3  2.2501E+06       100753.830018
         142            3  3.1338E+06       101154.712791
         143            3  3.8132E+06       101545.063227
         144            3  4.1991E+06       101925.240926
         145            3  4.2611E+06       102295.536309
         146            3  4.0229E+06       102656.239301
         147            3  3.5455E+06       103007.664899
         148            3  2.9128E+06       103350.081475
         149            3  2.2147E+06       103683.772911
         150            3  1.5345E+06       104009.007391
         151            3  9.3955E+05       104326.043245
         152            3  4.7598E+05       104635.136221
         153            3  1.6783E+05       104936.528987
         154            3  1.8602E+04       105230.466293
         155            3  1.5235E+04       105517.214059
         156            3  1.3305E+05       105797.091506
         157            3  3.4083E+05       106070.418107
         158            3  6.0414E+05       106337.294855
         159            3  8.8879E+05       106597.535317
         160            3  1.1684E+06       106851.262023
         161            3  1.4233E+06       107099.147989
         162            3  1.6342E+06       107341.229611
         163            3  1.8018E+06       107577.434944
         164            3  1.9475E+06       107808.374328
          86            4  1.7823E-02           36.596172
          87            4  7.5029E+01         3493.549731
          88            4  2.5788E+01         6791.735789
          89            4  3.2597E+00         9933.382406
          90            4  1.2956E+00        12920.450492
          91            4  7.4959E-01        15754.787839
          92            4  3.8186E-01        18436.828357
          93            4  1.6210E-01        20965.888152
          94            4  5.7137E-02        23339.839439
          95            4  1.6288E-02        25554.774314
          96            4  3.4982E-03        27604.669525
          97            4  4.6170E-04        29480.679371
          98            4  1.1022E-05        31170.340799
          99            4  1.6505E-05        32656.500876
         100            4  3.9193E-05        33915.817584
         101            4  3.8848E-05        34916.405272
         102            4  2.6286E-05        35613.555755
         103            4  3.3574E-06        35941.024261
         104            4  1.5013E-06        35983.484314
         105            4  4.4246E-02        71939.290176
         106            4  9.9621E-01        73064.226143
         107            4  1.1283E+01        74153.961716
         108            4  8.5656E+01        75209.711396
         109            4  4.9006E+02        76232.656654
         110            4  2.2519E+03        77223.949148
         111            4  8.6487E+03        78184.732265
         112            4  2.8524E+04        79116.122781
         113            4  8.2362E+04        80019.199018
         114            4  2.1125E+05        80895.031329
         115            4  4.8668E+05        81744.650366
         116            4  1.0158E+06        82569.055908
         117            4  1.9342E+06        83369.220231
         118            4  3.3777E+06        84146.072095
         119            4  5.4335E+06        84900.490825
         120            4  8.0784E+06        85633.331856
         121            4  1.1128E+07        86345.405695
         122            4  1.4225E+07        87037.468477
         123            4  1.6885E+07        87710.246450
         124            4  1.8600E+07        88364.406427
         125            4  1.8971E+07        89000.582671
         126            4  1.7831E+07        89619.357402
         127            4  1.5314E+07        90221.279686
         128            4  1.1836E+07        90806.860944
         129            4  8.0060E+06        91376.586363
         130            4  4.4779E+06        91930.920599
         131            4  1.8019E+06        92470.320983
         132            4  3.0591E+05        92995.210009
         133            4  4.3093E+04        93506.000131
         134            4  8.0997E+05        94003.100593
         135            4  2.2239E+06        94486.902135
         136            4  3.8314E+06        94957.793935
         137            4  5.2156E+06        95416.131328
         138            4  6.0788E+06        95862.295956
         139            4  6.2813E+06        96296.650803
         140            4  5.8432E+06        96719.541086
         141            4  4.9079E+06        97131.285670
         142            4  3.6931E+06        97532.168443
         143            4  2.4332E+06        97922.518879
         144            4  1.3307E+06        98302.696578
         145            4  5.2683E+05        98672.991961
         146            4  8.8850E+04        99033.694953
         147            4  1.2381E+04        99385.120551
         148            4  2.3706E+05        99727.537126
         149            4  6.6744E+05       100061.228563
         150            4  1.1950E+06       100386.463043
         151            4  1.7174E+06       100703.498897
         152            4  2.1518E+06       101012.591873
         153            4  2.4429E+06       101313.984638
         154            4  2.5647E+06       101607.921945
         155            4  2.5186E+06       101894.669711
         156            4  2.3267E+06       102174.547158
         157            4  2.0238E+06       102447.873759
         158            4  1.6509E+06       102714.750507
         159            4  1.2530E+06       102974.990969
         160            4  8.7400E+05       103228.717675
         161            4  5.4374E+05       103476.603641
         162            4  2.8253E+05       103718.685263
         163            4  1.0494E+05       103954.890596
         164            4  1.3844E+04       104185.829980
          87            5  1.6347E-02           35.160741
          88            5  7.7725E+01         3333.346799
          89            5  3.8493E+01         6474.993416
          90            5  4.9090E+00         9462.061502
          91            5  1.7755E+00        12296.398849
          92            5  1.1151E+00        14978.439367
          93            5  6.5788E-01        17507.499162
          94            5  3.3317E-01        19881.450449
          95            5  1.4703E-01        22096.385325
          96            5  5.7147E-02        24146.280536
          97            5  1.9415E-02        26022.290382
          98            5  5.5906E-03        27711.951809
          99            5  1.2652E-03        29198.111886
         100            5  1.8168E-04        30457.428594
         101            5  5.3389E-06        31458.016283
         102            5  4.2571E-06        32155.166766
         103            5  1.5804E-06        32482.635271
         104            5  7.7769E-07        32525.095325
         105            5  7.7688E-01        68480.901186
         106            5  1.5404E+01        69605.837153
         107            5  1.5373E+02        70695.572726
         108            5  1.0287E+03        71751.322406
         109            5  5.1864E+03        72774.267665
         110            5  2.0987E+04        73765.560158
         111            5  7.0903E+04        74726.343275
         112            5  2.0535E+05        75657.733792
         113            5  5.1950E+05        76560.810028
         114            5  1.1640E+06        77436.642340
         115            5  2.3334E+06        78286.261376
         116            5  4.2175E+06        79110.666919
         117            5  6.9112E+06        79910.831242
         118            5  1.0307E+07        80687.683106
         119            5  1.4019E+07        81442.101836
         120            5  1.7399E+07        82174.942866
         121            5  1.9673E+07        82887.016706
         122            5  2.0175E+07        83579.079488
         123            5  1.8606E+07        84251.857460
         124            5  1.5188E+07        84906.017438
         125            5  1.0647E+07        85542.193681
         126            5  6.0206E+06        86160.968413
         127            5  2.3369E+06        86762.890696
         128            5  3.1097E+05        87348.471954
         129            5  1.5008E+05        87918.197374
         130            5  1.5360E+06        88472.531609
         131            5  3.7724E+06        89011.931994
         132            5  6.0302E+06        89536.821019
         133            5  7.6008E+06        90047.611141
         134            5  8.0763E+06        90544.711603
         135            5  7.4143E+06        91028.513146
         136            5  5.8870E+06        91499.404945
         137            5  3.9539E+06        91957.742339
         138            5  2.1073E+06        92403.906966
         139            5  7.3965E+05        92838.261814
         140            5  6.5625E+04        93261.152096
         141            5  1.0348E+05        93672.896680
         142            5  7.0837E+05        94073.779453
         143            5  1.6373E+06        94464.129889
         144            5  2.6224E+06        94844.307588
         145            5  3.4318E+06        95214.602971
         146            5  3.9114E+06        95575.305964
         147            5  3.9987E+06        95926.731561
         148            5  3.7163E+06        96269.148137
         149            5  3.1508E+06        96602.839573
         150            5  2.4228E+06        96928.074053
         151            5  1.6603E+06        97245.109907
         152            5  9.7459E+05        97554.202883
         153            5  4.4648E+05        97855.595649
         154            5  1.1945E+05        98149.532956
         155            5  1.0152E+03        98436.280722
         156            5  6.9119E+04        98716.158168
         157            5  2.8154E+05        98989.484769
         158            5  5.8445E+05        99256.361518
         159            5  9.2080E+05        99516.601979
         160            5  1.2431E+06        99770.328685
         161            5  1.5155E+06       100018.214651
         162            5  1.7081E+06       100260.296273
         163            5  1.8185E+06       100496.501607
         164            5  1.8676E+06       100727.440990
          88            6  1.4906E-02           33.748777
          89            6  7.4507E+01         3175.395394
          90            6  5.3648E+01         6162.463480
          91            6  7.1317E+00         8996.800827
          92            6  2.2418E+00        11678.841345
          93            6  1.4544E+00        14207.901140
          94            6  9.7256E-01        16581.852427
          95            6  5.7280E-01        18796.787302
          96            6  2.9954E-01        20846.682513
          97            6  1.4240E-01        22722.692359
          98            6  6.2537E-02        24412.353787
          99            6  2.5637E-02        25898.513864
         100            6  9.9051E-03        27157.830572
         101            6  3.6383E-03        28158.418261
         102            6  1.2463E-03        28855.568743
         103            6  1.1295E-04        29183.037249
         104            6  4.8221E-05        29225.497302
         105            6  1.0702E+01        65181.303164
         106            6  1.8508E+02        66306.239131
         107            6  1.6115E+03        67395.974704
         108            6  9.4044E+03        68451.724384
         109            6  4.1311E+04        69474.669642
         110            6  1.4541E+05        70465.962136
         111            6  4.2628E+05        71426.745253
         112            6  1.0677E+06        72358.135769
         113            6  2.3259E+06        73261.212006
         114            6  4.4613E+06        74137.044317
         115            6  7.5992E+06        74986.663354
         116            6  1.1557E+07        75811.068897
         117            6  1.5730E+07        76611.233219
         118            6  1.9149E+07        77388.085083
         119            6  2.0752E+07        78142.503813
         120            6  1.9818E+07        78875.344844
         121            6  1.6343E+07        79587.418683
         122            6  1.1178E+07        80279.481465
         123            6  5.7905E+06        80952.259438
         124            6  1.7271E+06        81606.419415
         125            6  2.8580E+04        82242.595659
         126            6  8.4929E+05        82861.370391
         127            6  3.4547E+06        83463.292674
         128            6  6.5715E+06        84048.873932
         129            6  8.9120E+06        84618.599351
         130            6  9.6423E+06        85172.933587
         131            6  8.6156E+06        85712.333971
         132            6  6.3209E+06        86237.222997
         133            6  3.6122E+06        86748.013119
         134            6  1.3570E+06        87245.113581
         135            6  1.4508E+05        87728.915123
         136            6  1.4573E+05        88199.806923
         137            6  1.1305E+06        88658.144316
         138            6  2.6174E+06        89104.308944
         139            6  4.0626E+06        89538.663792
         140            6  5.0290E+06        89961.554074
         141            6  5.2863E+06        90373.298658
         142            6  4.8342E+06        90774.181431
         143            6  3.8558E+06        91164.531867
         144            6  2.6327E+06        91544.709566
         145            6  1.4572E+06        91915.004949
         146            6  5.6214E+05        92275.707941
         147            6  7.8781E+04        92627.133539
         148            6  2.9952E+04        92969.550115
         149            6  3.4702E+05        93303.241551
         150            6  9.0262E+05        93628.476031
         151            6  1.5476E+06        93945.511885
         152            6  2.1431E+06        94254.604861
         153            6  2.5838E+06        94555.997627
         154            6  2.8090E+06        94849.934933
         155            6  2.8042E+06        95136.682699
         156            6  2.5929E+06        95416.560146
         157            6  2.2245E+06        95689.886747
         158            6  1.7610E+06        95956.763495
         159            6  1.2709E+06        96217.003957
         160            6  8.1804E+05        96470.730663
         161            6  4.4509E+05        96718.616629
         162            6  1.7882E+05        96960.698251
         163            6  3.2482E+04        97196.903584
         164            6  3.2625E+03        97427.842968
          89            7  1.3506E-02           32.368633
          90            7  6.6217E+01         3019.436719
          91            7  7.0941E+01         5853.774066
          92            7  1.0295E+01         8535.814584
          93            7  2.7537E+00        11064.874379
          94            7  1.7274E+00        13438.825666
          95            7  1.2624E+00        15653.760542
          96            7  8.4196E-01        17703.655753
          97            7  5.0538E-01        19579.665599
          98            7  2.8025E-01        21269.327026
          99            7  1.4726E-01        22755.487103
         100            7  7.4558E-02        24014.803811
         101            7  3.6368E-02        25015.391500
         102            7  1.6125E-02        25712.541983
         103            7  1.6934E-03        26040.010488
         104            7  7.3810E-04        26082.470541
         105            7  1.1901E+02        62038.276403
         106            7  1.7734E+03        63163.212370
         107            7  1.3300E+04        64252.947943
         108            7  6.6778E+04        65308.697623
         109            7  2.5181E+05        66331.642882
         110            7  7.5835E+05        67322.935375
         111            7  1.8932E+06        68283.718492
         112            7  4.0130E+06        69215.109009
         113            7  7.3351E+06        70118.185245
         114            7  1.1672E+07        70994.017557
         115            7  1.6242E+07        71843.636593
         116            7  1.9748E+07        72668.042136
         117            7  2.0831E+07        73468.206459
         118            7  1.8737E+07        74245.058323
         119            7  1.3861E+07        74999.477052
         120            7  7.7700E+06        75732.318083
         121            7  2.6057E+06        76444.391923
         122            7  1.1144E+05        77136.454705
         123            7  8.1962E+05        77809.232677
         124            7  3.8447E+06        78463.392655
         125            7  7.3853E+06        79099.568898
         126            7  9.6355E+06        79718.343630
         127            7  9.6063E+06        80320.265913
         128            7  7.4648E+06        80905.847171
         129            7  4.2955E+06        81475.572591
         130            7  1.4854E+06        82029.906826
         131            7  7.9475E+04        82569.307211
         132            7  3.9561E+05        83094.196236
         133            7  2.0148E+06        83604.986358
         134            7  4.0743E+06        84102.086820
         135            7  5.6809E+06        84585.888362
         136            7  6.2518E+06        85056.780162
         137            7  5.6709E+06        85515.117556
         138            7  4.2419E+06        85961.282183
         139            7  2.5039E+06        86395.637031
         140            7  1.0098E+06        86818.527313
         141            7  1.4722E+05        87230.271897
         142            7  5.2131E+04        87631.154670
         143            7  6.1794E+05        88021.505106
         144            7  1.5746E+06        88401.682805
         145            7  2.5945E+06        88771.978188
         146            7  3.3908E+06        89132.681180
         147            7  3.7811E+06        89484.106778
         148            7  3.7110E+06        89826.523354
         149            7  3.2409E+06        90160.214790
         150            7  2.5087E+06        90485.449270
         151            7  1.6850E+06        90802.485124
         152            7  9.3031E+05        91111.578100
         153            7  3.6553E+05        91412.970866
         154            7  5.6670E+04        91706.908173
         155            7  1.3860E+04        91993.655939
         156            7  2.0114E+05        92273.533385
         157            7  5.5203E+05        92546.859986
         158            7  9.8451E+05        92813.736735
         159            7  1.4162E+06        93073.977196
         160            7  1.7841E+06        93327.703902
         161            7  2.0457E+06        93575.589868
         162            7  2.1720E+06        93817.671490
         163            7  2.1729E+06        94053.876824
         164            7  2.0850E+06        94284.816207
          90            8  1.2127E-02           31.005061
          91            8  5.4079E+01         2865.342408
          92            8  8.9531E+01         5547.382926
          93            8  1.4849E+01         8076.442721
          94            8  3.4036E+00        10450.394008
          95            8  1.9198E+00        12665.328883
          96            8  1.4656E+00        14715.224094
          97            8  1.0819E+00        16591.233940
          98            8  7.3084E-01        18280.895368
          99            8  4.5747E-01        19767.055445
         100            8  2.7031E-01        21026.372153
         101            8  1.5074E-01        22026.959842
         102            8  7.4150E-02        22724.110324
         103            8  8.2110E-03        23051.578830
         104            8  3.6045E-03        23094.038883
         105            8  1.0865E+03        59049.844745
         106            8  1.3733E+04        60174.780712
         107            8  8.7256E+04        61264.516285
         108            8  3.7013E+05        62320.265965
         109            8  1.1741E+06        63343.211223
         110            8  2.9558E+06        64334.503717
         111            8  6.1137E+06        65295.286834
         112            8  1.0604E+07        66226.677350
         113            8  1.5585E+07        67129.753587
         114            8  1.9448E+07        68005.585898
         115            8  2.0435E+07        68855.204935
         116            8  1.7657E+07        69679.610478
         117            8  1.1870E+07        70479.774801
         118            8  5.3771E+06        71256.626664
         119            8  9.2486E+05        72011.045394
         120            8  1.9427E+05        72743.886425
         121            8  2.8586E+06        73455.960264
         122            8  6.8379E+06        74148.023046
         123            8  9.5823E+06        74820.801019
         124            8  9.5401E+06        75474.960996
         125            8  6.9052E+06        76111.137240
         126            8  3.2827E+06        76729.911972
         127            8  6.1465E+05        77331.834255
         128            8  8.7226E+04        77917.415513
         129            8  1.6243E+06        78487.140932
         130            8  4.1263E+06        79041.475168
         131            8  6.1847E+06        79580.875552
         132            8  6.8127E+06        80105.764578
         133            8  5.8345E+06        80616.554700
         134            8  3.8202E+06        81113.655162
         135            8  1.7005E+06        81597.456704
         136            8  3.0566E+05        82068.348504
         137            8  4.4197E+04        82526.685897
         138            8  8.2214E+05        82972.850525
         139            8  2.1757E+06        83407.205373
         140            8  3.5131E+06        83830.095655
         141            8  4.3470E+06        84241.840239
         142            8  4.4404E+06        84642.723012
         143            8  3.8340E+06        85033.073448
         144            8  2.7766E+06        85413.251147
         145            8  1.6085E+06        85783.546530
         146            8  6.4613E+05        86144.249522
         147            8  9.7431E+04        86495.675120
         148            8  2.9212E+04        86838.091696
         149            8  3.7825E+05        87171.783132
         150            8  9.9310E+05        87497.017612
         151            8  1.6876E+06        87814.053466
         152            8  2.2895E+06        88123.146442
         153            8  2.6758E+06        88424.539208
         154            8  2.7873E+06        88718.476514
         155            8  2.6292E+06        89005.224280
         156            8  2.2554E+06        89285.101727
         157            8  1.7489E+06        89558.428328
         158            8  1.2013E+06        89825.305076
         159            8  7.0039E+05        90085.545538
         160            8  3.1341E+05        90339.272244
         161            8  7.6209E+04        90587.158210
         162            8  1.9394E+01        90829.239832
         163            8  7.4402E+04        91065.445165
         164            8  2.7823E+05        91296.384549
          91            9  1.0762E-02           29.649364
          92            9  3.9675E+01         2711.689882
          93            9  1.0782E+02         5240.749677
          94            9  2.1373E+01         7614.700964
          95            9  4.3749E+00         9829.635840
          96            9  2.0821E+00        11879.531051
          97            9  1.5586E+00        13755.540897
          98            9  1.2213E+00        15445.202324
          99            9  8.9838E-01        16931.362401
         100            9  6.1216E-01        18190.679109
         101            9  3.8258E-01        19191.266798
         102            9  2.0382E-01        19888.417281
         103            9  2.3440E-02        20215.885786
         104            9  1.0341E-02        20258.345840
         105            9  8.2157E+03        56214.151701
         106            9  8.6275E+04        57339.087668
         107            9  4.5406E+05        58428.823241
         108            9  1.5869E+06        59484.572921
         109            9  4.1133E+06        60507.518180
         110            9  8.3579E+06        61498.810673
         111            9  1.3704E+07        62459.593790
         112            9  1.8342E+07        63390.984307
         113            9  1.9955E+07        64294.060543
         114            9  1.7185E+07        65169.892855
         115            9  1.0908E+07        66019.511891
         116            9  4.1306E+06        66843.917434
         117            9  2.7468E+05        67644.081757
         118            9  9.4895E+05        68420.933621
         119            9  4.8803E+06        69175.352351
         120            9  8.8659E+06        69908.193381
         121            9  1.0038E+07        70620.267221
         122            9  7.7394E+06        71312.330003
         123            9  3.7078E+06        71985.107975
         124            9  6.1330E+05        72639.267953
         125            9  1.8108E+05        73275.444196
         126            9  2.2185E+06        73894.218928
         127            9  5.0329E+06        74496.141211
         128            9  6.7135E+06        75081.722469
         129            9  6.3119E+06        75651.447889
         130            9  4.2290E+06        76205.782124
         131            9  1.7528E+06        76745.182509
         132            9  1.9727E+05        77270.071534
         133            9  2.0107E+05        77780.861656
         134            9  1.5230E+06        78277.962118
         135            9  3.3212E+06        78761.763661
         136            9  4.6638E+06        79232.655460
         137            9  4.9706E+06        79690.992854
         138            9  4.2012E+06        80137.157481
         139            9  2.7668E+06        80571.512329
         140            9  1.2781E+06        80994.402611
         141            9  2.6862E+05        81406.147195
         142            9  1.1494E+04        81807.029968
         143            9  4.7279E+05        82197.380404
         144            9  1.3848E+06        82577.558103
         145            9  2.3799E+06        82947.853486
         146            9  3.1268E+06        83308.556479
         147            9  3.4227E+06        83659.982076
         148            9  3.2262E+06        84002.398652
         149            9  2.6365E+06        84336.090088
         150            9  1.8384E+06        84661.324568
         151            9  1.0388E+06        84978.360422
         152            9  4.1091E+05        85287.453398
         153            9  6.1310E+04        85588.846164
         154            9  1.8900E+04        85882.783471
         155            9  2.4448E+05        86169.531237
         156            9  6.5273E+05        86449.408683
         157            9  1.1379E+06        86722.735284
         158            9  1.5951E+06        86989.612033
         159            9  1.9399E+06        87249.852494
         160            9  2.1281E+06        87503.579200
         161            9  2.1465E+06        87751.465166
         162            9  2.0019E+06        87993.546788
         163            9  1.7403E+06        88229.752122
         164            9  1.4197E+06        88460.691505
          92           10  9.4140E-03           28.298132
          93           10  2.4955E+01         2557.357927
          94           10  1.2349E+02         4931.309214
          95           10  3.0595E+01         7146.244089
          96           10  5.9797E+00         9196.139300
          97           10  2.3023E+00        11072.149146
          98           10  1.5646E+00        12761.810574
          99           10  1.2284E+00        14247.970651
         100           10  9.3247E-01        15507.287358
         101           10  6.4434E-01        16507.875047
         102           10  3.6967E-01        17205.025530
         103           10  4.4051E-02        17532.494036
         104           10  1.9523E-02        17574.954089
         105           10  5.1553E+04        53530.759951
         106           10  4.3731E+05        54655.695918
         107           10  1.8476E+06        55745.431491
         108           10  5.1292E+06        56801.181171
         109           10  1.0385E+07        57824.126429
         110           10  1.6059E+07        58815.418923
         111           10  1.9220E+07        59776.202040
         112           10  1.7478E+07        60707.592556
         113           10  1.1223E+07        61610.668792
         114           10  3.9889E+06        62486.501104
         115           10  1.3234E+05        63336.120141
         116           10  1.5107E+06        64160.525683
         117           10  6.0570E+06        64960.690006
         118           10  9.5672E+06        65737.541870
         119           10  9.1479E+06        66491.960600
         120           10  5.3502E+06        67224.801631
         121           10  1.3280E+06        67936.875470
         122           10  3.2764E+04        68628.938252
         123           10  1.9519E+06        69301.716224
         124           10  5.0933E+06        69955.876202
         125           10  6.8511E+06        70592.052446
         126           10  6.0048E+06        71210.827177
         127           10  3.3579E+06        71812.749461
         128           10  8.3885E+05        72398.330719
         129           10  1.2210E+04        72968.056138
         130           10  1.1264E+06        73522.390374
         131           10  3.1920E+06        74061.790758
         132           10  4.8037E+06        74586.679784
         133           10  5.0369E+06        75097.469906
         134           10  3.8784E+06        75594.570368
         135           10  2.0634E+06        76078.371910
         136           10  5.5050E+05        76549.263709
         137           10  7.5574E+01        77007.601103
         138           10  5.1414E+05        77453.765731
         139           10  1.6979E+06        77888.120578
         140           10  2.9310E+06        78311.010861
         141           10  3.6730E+06        78722.755445
         142           10  3.6680E+06        79123.638218
         143           10  2.9878E+06        79513.988654
         144           10  1.9386E+06        79894.166353
         145           10  9.0555E+05        80264.461736
         146           10  2.0702E+05        80625.164728
         147           10  2.5973E+03        80976.590326
         148           10  2.7588E+05        81319.006901
         149           10  8.7433E+05        81652.698338
         150           10  1.5801E+06        81977.932818
         151           10  2.1830E+06        82294.968672
         152           10  2.5334E+06        82604.061648
         153           10  2.5685E+06        82905.454413
         154           10  2.3094E+06        83199.391720
         155           10  1.8403E+06        83486.139486
         156           10  1.2768E+06        83766.016933
         157           10  7.3486E+05        84039.343534
         158           10  3.0914E+05        84306.220282
         159           10  5.9599E+04        84566.460744
         160           10  3.9029E+03        84820.187450
         161           10  1.2409E+05        85068.073416
         162           10  3.7791E+05        85310.155038
         163           10  7.1277E+05        85546.360371
         164           10  1.0896E+06        85777.299755
          93           11  8.0833E-03           26.939995
          94           11  1.2081E+01         2400.891283
          95           11  1.3322E+02         4615.826158
          96           11  4.3141E+01         6665.721369
          97           11  8.7930E+00         8541.731215
          98           11  2.7478E+00        10231.392642
          99           11  1.5492E+00        11717.552720
         100           11  1.1230E+00        12976.869427
         101           11  8.0717E-01        13977.457116
         102           11  4.8528E-01        14674.607599
         103           11  5.9315E-02        15002.076104
         104           11  2.6378E-02        15044.536158
         105           11  2.6758E+05        51000.342019
         106           11  1.7627E+06        52125.277987
         107           11  5.7101E+06        53215.013559
         108           11  1.1886E+07        54270.763239
         109           11  1.7379E+07        55293.708498
         110           11  1.8168E+07        56285.000992
         111           11  1.2909E+07        57245.784109
         112           11  5.0257E+06        58177.174625
         113           11  2.4724E+05        59080.250861
         114           11  1.5083E+06        59956.083173
         115           11  6.3461E+06        60805.702209
         116           11  9.4842E+06        61630.107752
         117           11  7.9162E+06        62430.272075
         118           11  3.3970E+06        63207.123939
         119           11  2.1396E+05        63961.542669
         120           11  9.0695E+05        64694.383700
         121           11  4.2004E+06        65406.457539
         122           11  6.6965E+06        66098.520321
         123           11  6.1740E+06        66771.298293
         124           11  3.3045E+06        67425.458271
         125           11  6.1642E+05        68061.634515
         126           11  1.2699E+05        68680.409246
         127           11  1.8395E+06        69282.331530
         128           11  4.0956E+06        69867.912788
         129           11  5.0983E+06        70437.638207
         130           11  4.2196E+06        70991.972442
         131           11  2.2192E+06        71531.372827
         132           11  4.8495E+05        72056.261853
         133           11  2.9414E+04        72567.051975
         134           11  9.3608E+05        73064.152437
         135           11  2.4832E+06        73547.953979
         136           11  3.7034E+06        74018.845778
         137           11  3.9553E+06        74477.183172
         138           11  3.1946E+06        74923.347799
         139           11  1.8804E+06        75357.702647
         140           11  6.5980E+05        75780.592929
         141           11  3.5990E+04        76192.337513
         142           11  1.7673E+05        76593.220286
         143           11  9.1012E+05        76983.570723
         144           11  1.8610E+06        77363.748422
         145           11  2.6333E+06        77734.043804
         146           11  2.9604E+06        78094.746797
         147           11  2.7705E+06        78446.172394
         148           11  2.1734E+06        78788.588970
         149           11  1.3885E+06        79122.280406
         150           11  6.5578E+05        79447.514887
         151           11  1.6236E+05        79764.550740
         152           11  9.7705E+01        80073.643716
         153           11  1.6022E+05        80375.036482
         154           11  5.5544E+05        80668.973789
         155           11  1.0571E+06        80955.721555
         156           11  1.5336E+06        81235.599001
         157           11  1.8795E+06        81508.925602
         158           11  2.0304E+06        81775.802351
         159           11  1.9721E+06        82036.042812
         160           11  1.7400E+06        82289.769518
         161           11  1.3908E+06        82537.655484
         162           11  9.8849E+05        82779.737106
         163           11  6.0556E+05        83015.942440
         164           11  2.9521E+05        83246.881823
          94           12  6.7756E-03           25.560784
          95           12  3.2027E+00         2240.495659
          96           12  1.3303E+02         4290.390870
          97           12  5.8916E+01         6166.400716
          98           12  1.3829E+01         7856.062144
          99           12  3.8003E+00         9342.222221
         100           12  1.6548E+00        10601.538928
         101           12  9.7275E-01        11602.126617
         102           12  5.5600E-01        12299.277100
         103           12  6.7529E-02        12626.745606
         104           12  3.0025E-02        12669.205659
         105           12  1.1378E+06        48625.011521
         106           12  5.4928E+06        49749.947488
         107           12  1.2681E+07        50839.683061
         108           12  1.7849E+07        51895.432741
         109           12  1.5903E+07        52918.377999
         110           12  7.9075E+06        53909.670493
         111           12  9.9035E+05        54870.453610
         112           12  8.7622E+05        55801.844126
         113           12  5.8399E+06        56704.920362
         114           12  9.2321E+06        57580.752674
         115           12  7.1771E+06        58430.371710
         116           12  2.3199E+06        59254.777253
         117           12  3.5287E+02        60054.941576
         118           12  2.1228E+06        60831.793440
         119           12  5.6559E+06        61586.212170
         120           12  6.5531E+06        62319.053201
         121           12  4.0492E+06        63031.127040
         122           12  8.9638E+05        63723.189822
         123           12  9.5415E+04        64395.967794
         124           12  2.0015E+06        65050.127772
         125           12  4.4476E+06        65686.304016
         126           12  5.1173E+06        66305.078747
         127           12  3.5675E+06        66907.001031
         128           12  1.2569E+06        67492.582289
         129           12  2.5797E+04        68062.307708
         130           12  6.0354E+05        68616.641944
         131           12  2.2752E+06        69156.042328
         132           12  3.6667E+06        69680.931354
         133           12  3.8162E+06        70191.721476
         134           12  2.7314E+06        70688.821938
         135           12  1.1991E+06        71172.623480
         136           12  1.5513E+05        71643.515279
         137           12  1.0912E+05        72101.852673
         138           12  9.4137E+05        72548.017300
         139           12  2.0887E+06        72982.372148
         140           12  2.9183E+06        73405.262431
         141           12  3.0502E+06        73817.007015
         142           12  2.4865E+06        74217.889787
         143           12  1.5353E+06        74608.240224
         144           12  6.1801E+05        74988.417923
         145           12  7.6364E+04        75358.713306
         146           12  5.4796E+04        75719.416298
         147           12  4.8543E+05        76070.841896
         148           12  1.1542E+06        76413.258471
         149           12  1.8024E+06        76746.949908
         150           12  2.2191E+06        77072.184388
         151           12  2.2978E+06        77389.220241
         152           12  2.0465E+06        77698.313217
         153           12  1.5637E+06        77999.705983
         154           12  9.9380E+05        78293.643290
         155           12  4.8051E+05        78580.391056
         156           12  1.3155E+05        78860.268503
         157           12  7.3665E+02        79133.595104
         158           12  8.6361E+04        79400.471852
         159           12  3.4027E+05        79660.712313
         160           12  6.8860E+05        79914.439020
         161           12  1.0538E+06        80162.324986
         162           12  1.3636E+06        80404.406608
         163           12  1.5766E+06        80640.611941
         164           12  1.6895E+06        80871.551324
          95           13  5.5040E-03           24.144593
          96           13  1.6940E-04         2074.039804
          97           13  1.1929E+02         3950.049650
          98           13  7.5812E+01         5639.711078
          99           13  2.2471E+01         7125.871155
         100           13  6.3365E+00         8385.187862
         101           13  2.2395E+00         9385.775551
         102           13  9.2694E-01        10082.926034
         103           13  9.9461E-02        10410.394540
         104           13  4.3586E-02        10452.854593
         105           13  3.8906E+06        46408.660455
         106           13  1.2547E+07        47533.596422
         107           13  1.8072E+07        48623.331995
         108           13  1.3545E+07        49679.081675
         109           13  3.9415E+06        50702.026933
         110           13  3.9256E+04        51693.319427
         111           13  4.2416E+06        52654.102544
         112           13  8.7624E+06        53585.493060
         113           13  7.1243E+06        54488.569296
         114           13  1.9901E+06        55364.401608
         115           13  7.1785E+04        56214.020645
         116           13  2.9947E+06        57038.426187
         117           13  6.1827E+06        57838.590510
         118           13  5.4816E+06        58615.442374
         119           13  2.0256E+06        59369.861104
         120           13  9.6151E+03        60102.702135
         121           13  1.3961E+06        60814.775974
         122           13  4.1213E+06        61506.838756
         123           13  5.0022E+06        62179.616728
         124           13  3.2423E+06        62833.776706
         125           13  8.1065E+05        63469.952950
         126           13  3.4122E+04        64088.727681
         127           13  1.3543E+06        64690.649965
         128           13  3.2758E+06        65276.231223
         129           13  4.0209E+06        65845.956642
         130           13  3.0604E+06        66400.290878
         131           13  1.2999E+06        66939.691262
         132           13  1.1249E+05        67464.580288
         133           13  2.3946E+05        67975.370410
         134           13  1.3894E+06        68472.470872
         135           13  2.6354E+06        68956.272414
         136           13  3.1387E+06        69427.164213
         137           13  2.6512E+06        69885.501607
         138           13  1.5473E+06        70331.666235
         139           13  4.8809E+05        70766.021082
         140           13  7.1861E+03        71188.911365
         141           13  2.5873E+05        71600.655949
         142           13  1.0153E+06        72001.538722
         143           13  1.8511E+06        72391.889158
         144           13  2.3738E+06        72772.066857
         145           13  2.3860E+06        73142.362240
         146           13  1.9297E+06        73503.065232
         147           13  1.2212E+06        73854.490830
         148           13  5.3589E+05        74196.907405
         149           13  9.7749E+04        74530.598842
         150           13  1.2579E+04        74855.833322
         151           13  2.5661E+05        75172.869176
         152           13  7.0933E+05        75481.962152
         153           13  1.2084E+06        75783.354917
         154           13  1.6044E+06        76077.292224
         155           13  1.7991E+06        76364.039990
         156           13  1.7610E+06        76643.917437
         157           13  1.5192E+06        76917.244038
         158           13  1.1450E+06        77184.120786
         159           13  7.3117E+05        77444.361248
         160           13  3.6676E+05        77698.087954
         161           13  1.1337E+05        77945.973920
         162           13  3.8933E+03        78188.055542
         163           13  4.1778E+04        78424.260875
         164           13  2.0989E+05        78655.200259
          96           14  4.2872E-03           22.668468
          97           14  3.0303E+00         1898.678314
          98           14  9.0708E+01         3588.339742
          99           14  8.7769E+01         5074.499819
         100           14  3.5121E+01         6333.816527
         101           14  1.1717E+01         7334.404216
         102           14  3.9437E+00         8031.554698
         103           14  3.6927E-01         8359.023204
         104           14  1.5876E-01         8401.483257
         105           14  1.0368E+07        44357.289119
         106           14  1.8884E+07        45482.225086
         107           14  1.2353E+07        46571.960659
         108           14  1.6137E+06        47627.710339
         109           14  1.4302E+06        48650.655597
         110           14  7.5098E+06        49641.948091
         111           14  7.8547E+06        50602.731208
         112           14  2.4383E+06        51534.121724
         113           14  7.1521E+04        52437.197961
         114           14  3.3337E+06        53313.030272
         115           14  6.2031E+06        54162.649309
         116           14  4.3523E+06        54987.054852
         117           14  7.7740E+05        55787.219175
         118           14  3.3949E+05        56564.071038
         119           14  3.0239E+06        57318.489768
         120           14  4.8481E+06        58051.330799
         121           14  3.5198E+06        58763.404638
         122           14  8.9094E+05        59455.467420
         123           14  5.7052E+04        60128.245393
         124           14  1.6476E+06        60782.405370
         125           14  3.5862E+06        61418.581614
         126           14  3.7525E+06        62037.356346
         127           14  2.1205E+06        62639.278629
         128           14  3.9258E+05        63224.859887
         129           14  9.6915E+04        63794.585306
         130           14  1.2621E+06        64348.919542
         131           14  2.6802E+06        64888.319927
         132           14  3.1318E+06        65413.208952
         133           14  2.3433E+06        65923.999074
         134           14  1.0085E+06        66421.099536
         135           14  1.0107E+05        66904.901078
         136           14  1.5104E+05        67375.792878
         137           14  9.8370E+05        67834.130271
         138           14  1.9683E+06        68280.294899
         139           14  2.4857E+06        68714.649747
         140           14  2.2808E+06        69137.540029
         141           14  1.5292E+06        69549.284613
         142           14  6.6091E+05        69950.167386
         143           14  9.5146E+04        70340.517822
         144           14  4.3034E+04        70720.695521
         145           14  4.5365E+05        71090.990904
         146           14  1.0878E+06        71451.693896
         147           14  1.6539E+06        71803.119494
         148           14  1.9334E+06        72145.536070
         149           14  1.8485E+06        72479.227506
         150           14  1.4619E+06        72804.461986
         151           14  9.2838E+05        73121.497840
         152           14  4.2540E+05        73430.590816
         153           14  9.3672E+04        73731.983582
         154           14  2.0794E+03        74025.920888
         155           14  1.4214E+05        74312.668654
         156           14  4.4564E+05        74592.546101
         157           14  8.1368E+05        74865.872702
         158           14  1.1451E+06        75132.749450
         159           14  1.3618E+06        75392.989912
         160           14  1.4284E+06        75646.716618
         161           14  1.3454E+06        75894.602584
         162           14  1.1382E+06        76136.684206
         163           14  8.6199E+05        76372.889539
         164           14  5.7425E+05        76603.828923
          97           15  3.1524E-03           21.101352
          98           15  1.0908E+01         1710.762780
          99           15  5.1674E+01         3196.922857
         100           15  8.3608E+01         4456.239565
         101           15  4.6694E+01         5456.827254
         102           15  1.8696E+01         6153.977737
         103           15  1.8108E+00         6481.446242
         104           15  7.8023E-01         6523.906295
         105           15  2.0411E+07        42479.712157
         106           15  1.4275E+07        43604.648124
         107           15  7.3456E+05        44694.383697
         108           15  3.7112E+06        45750.133377
         109           15  8.8883E+06        46773.078635
         110           15  4.3150E+06        47764.371129
         111           15  8.1455E+03        48725.154246
         112           15  2.9880E+06        49656.544762
         113           15  6.0663E+06        50559.620999
         114           15  3.5965E+06        51435.453310
         115           15  2.1581E+05        52285.072347
         116           15  1.1510E+06        53109.477890
         117           15  4.1044E+06        53909.642213
         118           15  4.2177E+06        54686.494076
         119           15  1.5410E+06        55440.912806
         120           15  5.3887E+01        56173.753837
         121           15  1.3898E+06        56885.827676
         122           15  3.4495E+06        57577.890458
         123           15  3.4419E+06        58250.668431
         124           15  1.5351E+06        58904.828408
         125           15  6.9422E+04        59541.004652
         126           15  5.4818E+05        60159.779384
         127           15  2.1862E+06        60761.701667
         128           15  3.1407E+06        61347.282925
         129           15  2.5180E+06        61917.008344
         130           15  1.0323E+06        62471.342580
         131           15  5.5270E+04        63010.742965
         132           15  3.0867E+05        63535.631990
         133           15  1.3956E+06        64046.422112
         134           15  2.3328E+06        64543.522574
         135           15  2.4089E+06        65027.324116
         136           15  1.6449E+06        65498.215916
         137           15  6.3502E+05        65956.553309
         138           15  4.0194E+04        66402.717937
         139           15  1.5799E+05        66837.072785
         140           15  8.1547E+05        67259.963067
         141           15  1.5615E+06        67671.707651
         142           15  1.9698E+06        68072.590424
         143           15  1.8575E+06        68462.940860
         144           15  1.3271E+06        68843.118559
         145           15  6.6112E+05        69213.413942
         146           15  1.5861E+05        69574.116934
         147           15  1.5359E+03        69925.542532
         148           15  2.0328E+05        70267.959108
         149           15  6.3661E+05        70601.650544
         150           15  1.1092E+06        70926.885024
         151           15  1.4456E+06        71243.920878
         152           15  1.5434E+06        71553.013854
         153           15  1.3932E+06        71854.406620
         154           15  1.0624E+06        72148.343927
         155           15  6.6098E+05        72435.091692
         156           15  3.0133E+05        72714.969139
         157           15  6.7827E+04        72988.295740
         158           15  9.9309E+02        73255.172489
         159           15  9.4621E+04        73515.412950
         160           15  3.0598E+05        73769.139656
         161           15  5.7510E+05        74017.025622
         162           15  8.3729E+05        74259.107244
         163           15  1.0452E+06        74495.312578
         164           15  1.1811E+06        74726.251961
          98           16  2.1367E-03           19.401691
          99           16  1.9600E+01         1505.561769
         100           16  1.5610E+01         2764.878476
         101           16  5.2677E+01         3765.466165
         102           16  3.8656E+01         4462.616648
         103           16  4.5949E+00         4790.085153
         104           16  2.0271E+00         4832.545207
         105           16  2.6964E+07        40788.351068
         106           16  1.2086E+06        41913.287036
         107           16  5.7267E+06        43003.022608
         108           16  8.4343E+06        44058.772288
         109           16  1.0369E+06        45081.717547
         110           16  1.7081E+06        46073.010041
         111           16  5.9142E+06        47033.793158
         112           16  3.5305E+06        47965.183674
         113           16  6.5776E+04        48868.259910
         114           16  1.8565E+06        49744.092222
         115           16  4.4685E+06        50593.711258
         116           16  2.9839E+06        51418.116801
         117           16  2.7993E+05        52218.281124
         118           16  6.9067E+05        52995.132988
         119           16  2.9978E+06        53749.551718
         120           16  3.3828E+06        54482.392749
         121           16  1.4256E+06        55194.466588
         122           16  1.5439E+04        55886.529370
         123           16  8.6335E+05        56559.307342
         124           16  2.5401E+06        57213.467320
         125           16  2.8324E+06        57849.643564
         126           16  1.5006E+06        58468.418295
         127           16  1.7222E+05        59070.340578
         128           16  2.2513E+05        59655.921837
         129           16  1.4087E+06        60225.647256
         130           16  2.4024E+06        60779.981491
         131           16  2.2682E+06        61319.381876
         132           16  1.2231E+06        61844.270902
         133           16  2.2748E+05        62355.061024
         134           16  4.8524E+04        62852.161486
         135           16  6.9450E+05        63335.963028
         136           16  1.5593E+06        63806.854827
         137           16  1.9806E+06        64265.192221
         138           16  1.7064E+06        64711.356848
         139           16  9.7752E+05        65145.711696
         140           16  2.7882E+05        65568.601978
         141           16  1.0473E+02        65980.346562
         142           16  2.3248E+05        66381.229335
         143           16  7.7828E+05        66771.579772
         144           16  1.3118E+06        67151.757471
         145           16  1.5656E+06        67522.052853
         146           16  1.4458E+06        67882.755846
         147           16  1.0394E+06        68234.181443
         148           16  5.4114E+05        68576.598019
         149           16  1.5229E+05        68910.289455
         150           16  5.6063E+02        69235.523936
         151           16  1.0707E+05        69552.559789
         152           16  3.9969E+05        69861.652765
         153           16  7.5579E+05        70163.045531
         154           16  1.0518E+06        70456.982838
         155           16  1.2019E+06        70743.730604
         156           16  1.1755E+06        71023.608050
         157           16  9.9499E+05        71296.934651
         158           16  7.1918E+05        71563.811400
         159           16  4.2434E+05        71824.051861
         160           16  1.8069E+05        72077.778567
         161           16  3.3881E+04        72325.664533
         162           16  3.3200E+03        72567.746155
         163           16  8.2820E+04        72803.951489
         164           16  2.5134E+05        73034.890872
          99           17  1.2851E-03           17.510789
         100           17  2.3174E+01         1276.827497
         101           17  1.4352E-01         2277.415186
         102           17  1.1072E+01         2974.565668
         103           17  2.4483E+00         3302.034174
         104           17  1.1531E+00         3344.494227
         105           17  1.9707E+07        39300.300089
         106           17  7.9811E+06        40425.236056
         107           17  7.7024E+06        41514.971629
         108           17  1.0437E+04        42570.721309
         109           17  5.1615E+06        43593.666567
         110           17  4.4645E+06        44584.959061
         111           17  1.1302E+05        45545.742178
         112           17  2.1351E+06        46477.132694
         113           17  4.3401E+06        47380.208931
         114           17  1.7871E+06        48256.041242
         115           17  1.8066E+04        49105.660279
         116           17  1.9930E+06        49930.065822
         117           17  3.4095E+06        50730.230144
         118           17  1.7532E+06        51507.082008
         119           17  4.2485E+04        52261.500738
         120           17  8.6843E+05        52994.341769
         121           17  2.5432E+06        53706.415608
         122           17  2.4326E+06        54398.478390
         123           17  8.3578E+05        55071.256363
         124           17  1.2730E+03        55725.416340
         125           17  8.4368E+05        56361.592584
         126           17  2.0734E+06        56980.367316
         127           17  2.1522E+06        57582.289599
         128           17  1.0838E+06        58167.870857
         129           17  1.1060E+05        58737.596276
         130           17  1.8673E+05        59291.930512
         131           17  1.0900E+06        59831.330896
         132           17  1.8591E+06        60356.219922
         133           17  1.8031E+06        60867.010044
         134           17  1.0415E+06        61364.110506
         135           17  2.4693E+05        61847.912048
         136           17  9.9185E+03        62318.803848
         137           17  4.1513E+05        62777.141241
         138           17  1.0827E+06        63223.305869
         139           17  1.5189E+06        63657.660717
         140           17  1.4592E+06        64080.550999
         141           17  9.8503E+05        64492.295583
         142           17  4.0708E+05        64893.178356
         143           17  4.4180E+04        65283.528792
         144           17  5.0384E+04        65663.706491
         145           17  3.6937E+05        66034.001874
         146           17  8.0369E+05        66394.704866
         147           17  1.1348E+06        66746.130464
         148           17  1.2241E+06        67088.547040
         149           17  1.0564E+06        67422.238476
         150           17  7.2077E+05        67747.472956
         151           17  3.5658E+05        68064.508810
         152           17  9.1678E+04        68373.601786
         153           17  1.4350E+01        68674.994552
         154           17  8.7243E+04        68968.931858
         155           17  3.0230E+05        69255.679624
         156           17  5.6418E+05        69535.557071
         157           17  7.9087E+05        69808.883672
         158           17  9.2094E+05        70075.760420
         159           17  9.2767E+05        70336.000882
         160           17  8.2275E+05        70589.727588
         161           17  6.4020E+05        70837.613554
         162           17  4.2466E+05        71079.695176
         163           17  2.2554E+05        71315.900509
         164           17  7.9019E+04        71546.839893
         100           18  6.3997E-04           15.339673
         101           18  1.7727E+01         1015.927362
         102           18  4.4370E+00         1713.077845
         103           18  8.6778E-02         2040.546350
         104           18  2.3829E-02         2083.006403
         105           18  4.8038E+06        38038.812265
         106           18  2.2667E+07        39163.748232
         107           18  2.3865E+06        40253.483805
         108           18  6.1056E+06        41309.233485
         109           18  8.6263E+05        42332.178743
         110           18  1.9153E+06        43323.471237
         111           18  4.1686E+06        44284.254354
         112           18  1.0299E+06        45215.644870
         113           18  4.2045E+05        46118.721107
         114           18  2.8653E+06        46994.553418
         115           18  2.4335E+06        47844.172455
         116           18  2.4968E+05        48668.577998
         117           18  5.7982E+05        49468.742321
         118           18  2.3176E+06        50245.594184
         119           18  2.1226E+06        51000.012914
         120           18  4.8115E+05        51732.853945
         121           18  1.1409E+05        52444.927784
         122           18  1.3403E+06        53136.990566
         123           18  2.1011E+06        53809.768539
         124           18  1.3345E+06        54463.928516
         125           18  2.0022E+05        55100.104760
         126           18  1.4305E+05        55718.879492
         127           18  1.0611E+06        56320.801775
         128           18  1.7327E+06        56906.383033
         129           18  1.4076E+06        57476.108452
         130           18  5.1872E+05        58030.442688
         131           18  6.4346E+03        58569.843073
         132           18  3.0030E+05        59094.732098
         133           18  1.0172E+06        59605.522220
         134           18  1.4610E+06        60102.622682
         135           18  1.2752E+06        60586.424224
         136           18  6.6446E+05        61057.316024
         137           18  1.2533E+05        61515.653417
         138           18  2.2499E+04        61961.818045
         139           18  3.5971E+05        62396.172893
         140           18  8.5004E+05        62819.063175
         141           18  1.1572E+06        63230.807759
         142           18  1.1100E+06        63631.690532
         143           18  7.6834E+05        64022.040968
         144           18  3.4269E+05        64402.218667
         145           18  5.3352E+04        64772.514050
         146           18  1.8107E+04        65133.217042
         147           18  2.1642E+05        65484.642640
         148           18  5.2658E+05        65827.059216
         149           18  7.9879E+05        66160.750652
         150           18  9.2270E+05        66485.985132
         151           18  8.6329E+05        66803.020986
         152           18  6.5902E+05        67112.113962
         153           18  3.9372E+05        67413.506728
         154           18  1.5880E+05        67707.444034
         155           18  2.1916E+04        67994.191800
         156           18  1.0460E+04        68274.069247
         157           18  1.1141E+05        68547.395848
         158           18  2.8212E+05        68814.272597
         159           18  4.6678E+05        69074.513058
         160           18  6.1624E+05        69328.239764
         161           18  6.9789E+05        69576.125730
         162           18  6.9683E+05        69818.207352
         163           18  6.2391E+05        70054.412686
         164           18  5.0472E+05        70285.352069
         101           19  2.2536E-04           12.733374
         102           19  6.6338E+00          709.883857
         103           19  1.1581E+00         1037.352362
         104           19  5.1882E-01         1079.812416
         105           19  4.8232E-01        37035.618278
         106           19  4.6235E+06        38160.554245
         107           19  2.2708E+07        39250.289817
         108           19  4.0203E+06        40306.039497
         109           19  2.2926E+06        41328.984756
         110           19  1.3463E+06        42320.277250
         111           19  1.3082E+06        43281.060367
         112           19  2.6331E+06        44212.450883
         113           19  1.0434E+06        45115.527119
         114           19  1.5844E+05        45991.359431
         115           19  1.7846E+06        46840.978467
         116           19  1.8961E+06        47665.384010
         117           19  3.2768E+05        48465.548333
         118           19  2.3438E+05        49242.400197
         119           19  1.4702E+06        49996.818927
         120           19  1.6316E+06        50729.659958
         121           19  5.3028E+05        51441.733797
         122           19  1.3876E+04        52133.796579
         123           19  7.4192E+05        52806.574551
         124           19  1.4613E+06        53460.734529
         125           19  1.1387E+06        54096.910773
         126           19  2.9253E+05        54715.685504
         127           19  2.0827E+04        55317.607788
         128           19  5.5242E+05        55903.189046
         129           19  1.1568E+06        56472.914465
         130           19  1.1432E+06        57027.248701
         131           19  5.7902E+05        57566.649085
         132           19  7.0235E+04        58091.538111
         133           19  7.4088E+04        58602.328233
         134           19  5.1210E+05        59099.428695
         135           19  9.4491E+05        59583.230237
         136           19  1.0079E+06        60054.122036
         137           19  6.8405E+05        60512.459430
         138           19  2.4751E+05        60958.624057
         139           19  8.5838E+03        61392.978905
         140           19  9.4454E+04        61815.869188
         141           19  4.0276E+05        62227.613772
         142           19  7.1124E+05        62628.496544
         143           19  8.3392E+05        63018.846981
         144           19  7.1869E+05        63399.024680
         145           19  4.4821E+05        63769.320062
         146           19  1.7077E+05        64130.023055
         147           19  1.4150E+04        64481.448652
         148           19  3.0412E+04        64823.865228
         149           19  1.8790E+05        65157.556665
         150           19  4.0139E+05        65482.791145
         151           19  5.7713E+05        65799.826998
         152           19  6.5057E+05        66108.919974
         153           19  6.0435E+05        66410.312740
         154           19  4.6499E+05        66704.250047
         155           19  2.8560E+05        66990.997813
         156           19  1.2359E+05        67270.875259
         157           19  2.2605E+04        67544.201860
         158           19  2.7834E+03        67811.078609
         159           19  5.8947E+04        68071.319070
         160           19  1.6683E+05        68325.045776
         161           19  2.9405E+05        68572.931743
         162           19  4.0751E+05        68815.013364
         163           19  4.8504E+05        69051.218698
         164           19  5.2032E+05        69282.158081
         102           20  3.7499E-05            9.419634
         103           20  1.2322E-01          336.888139
         104           20  7.2496E-02          379.348192
         105           20  6.7826E+04        36335.154054
         106           20  8.4156E+05        37460.090021
         107           20  1.1436E+05        38549.825594
         108           20  1.3755E+07        39605.575274
         109           20  1.0750E+07        40628.520532
         110           20  1.9305E+04        41619.813026
         111           20  2.0175E+06        42580.596143
         112           20  3.2097E+06        43511.986659
         113           20  4.9233E+05        44415.062896
         114           20  7.9741E+05        45290.895207
         115           20  5.5429E+05        46140.514244
         116           20  8.7521E+05        46964.919787
         117           20  1.1531E+06        47765.084110
         118           20  4.2229E+04        48541.935974
         119           20  2.1529E+05        49296.354703
         120           20  1.0267E+06        50029.195734
         121           20  8.3281E+05        50741.269573
         122           20  2.1968E+05        51433.332356
         123           20  4.2990E+04        52106.110328
         124           20  5.1851E+05        52760.270305
         125           20  8.8286E+05        53396.446549
         126           20  6.0223E+05        54015.221281
         127           20  1.2587E+05        54617.143564
         128           20  2.9012E+04        55202.724822
         129           20  3.6906E+05        55772.450242
         130           20  7.0387E+05        56326.784477
         131           20  6.6230E+05        56866.184862
         132           20  3.2291E+05        57391.073887
         133           20  3.5100E+04        57901.864009
         134           20  4.7985E+04        58398.964471
         135           20  3.0581E+05        58882.766013
         136           20  5.5730E+05        59353.657813
         137           20  5.9749E+05        59811.995206
         138           20  4.1454E+05        60258.159834
         139           20  1.5977E+05        60692.514682
         140           20  9.3262E+03        61115.404964
         141           20  4.2906E+04        61527.149548
         142           20  2.1288E+05        61928.032321
         143           20  3.9863E+05        62318.382757
         144           20  4.9032E+05        62698.560456
         145           20  4.4633E+05        63068.855839
         146           20  3.0162E+05        63429.558831
         147           20  1.3484E+05        63780.984429
         148           20  2.2616E+04        64123.401005
         149           20  5.2958E+03        64457.092441
         150           20  7.6748E+04        64782.326921
         151           20  1.9603E+05        65099.362775
         152           20  3.1026E+05        65408.455751
         153           20  3.7676E+05        65709.848517
         154           20  3.7628E+05        66003.785824
         155           20  3.1502E+05        66290.533589
         156           20  2.1756E+05        66570.411036
         157           20  1.1566E+05        66843.737637
         158           20  3.7778E+04        67110.614386
         159           20  1.7456E+03        67370.854847
         160           20  1.1342E+04        67624.581553
         161           20  5.8561E+04        67872.467519
         162           20  1.2775E+05        68114.549141
         163           20  2.0162E+05        68350.754475
         164           20  2.6810E+05        68581.693858
         103           21  3.1211E-08            3.297229
         104           21  2.9674E-05           45.757282
         105           21  6.9570E+03        36001.563144
         106           21  1.9998E+04        37126.499111
         107           21  2.1331E+05        38216.234684
         108           21  1.3146E+06        39271.984364
         109           21  2.9731E+04        40294.929622
         110           21  9.3094E+05        41286.222116
         111           21  1.1899E+05        42247.005233
         112           21  2.7170E+05        43178.395749
         113           21  1.5865E+06        44081.471985
         114           21  2.3244E+05        44957.304297
         115           21  5.2413E+05        45806.923334
         116           21  1.1858E+06        46631.328876
         117           21  9.6546E+04        47431.493199
         118           21  7.8526E+05        48208.345063
         119           21  5.3440E+05        48962.763793
         120           21  9.6158E+04        49695.604824
         121           21  9.2630E+05        50407.678663
         122           21  1.0342E+05        51099.741445
         123           21  3.1573E+05        51772.519417
         124           21  4.9629E+05        52426.679395
         125           21  2.1452E+04        53062.855639
         126           21  5.6660E+05        53681.630370
         127           21  3.5871E+04        54283.552654
         128           21  1.3375E+05        54869.133912
         129           21  2.1557E+05        55438.859331
         130           21  2.6190E+02        55993.193567
         131           21  2.8639E+05        56532.593951
         132           21  4.4203E+03        57057.482977
         133           21  8.4693E+04        57568.273099
         134           21  1.9775E+04        58065.373561
         135           21  1.8711E+03        58549.175103
         136           21  1.0968E+05        59020.066903
         137           21  4.4520E+04        59478.404296
         138           21  1.0587E+05        59924.568924
         139           21  1.9613E+04        60358.923771
         140           21  1.9473E+04        60781.814054
         141           21  3.2254E+03        61193.558638
         142           21  8.1371E+03        61594.441411
         143           21  5.0838E+04        61984.791847
         144           21  4.9774E+04        62364.969546
         145           21  7.4078E+04        62735.264929
         146           21  4.5088E+04        63095.967921
         147           21  3.4671E+04        63447.393519
         148           21  8.4961E+03        63789.810094
         149           21  1.0043E+03        64123.501531
         150           21  3.9217E+03        64448.736011
         151           21  1.4172E+04        64765.771865
         152           21  3.3331E+04        65074.864841
         153           21  4.3023E+04        65376.257606
         154           21  5.1737E+04        65670.194913
         155           21  4.6469E+04        65956.942679
         156           21  3.8649E+04        66236.820126
         157           21  2.4104E+04        66510.146727
         158           21  1.2179E+04        66777.023475
         159           21  2.9878E+03        67037.263937
         160           21  4.6008E+00        67290.990643
         161           21  2.6493E+03        67538.876609
         162           21  9.4514E+03        67780.958231
         163           21  1.9076E+04        68017.163564
         164           21  2.8948E+04        68248.102948
         104           22  4.9167E-09            1.770151
         105           22  4.6478E+03        35957.576012
         106           22  1.0114E+04        37082.511979
         107           22  1.6849E+05        38172.247552
         108           22  8.4653E+05        39227.997232
         109           22  9.4500E+02        40250.942491
         110           22  7.9132E+05        41242.234984
         111           22  1.0195E+05        42203.018101
         112           22  2.1752E+05        43134.408618
         113           22  1.0565E+06        44037.484854
         114           22  9.9185E+04        44913.317166
         115           22  2.5023E+05        45762.936202
         116           22  5.4522E+05        46587.341745
         117           22  1.4813E+03        47387.506068
         118           22  2.4237E+05        48164.357932
         119           22  8.4810E+04        48918.776662
         120           22  8.2574E+03        49651.617692
         121           22  1.7039E+05        50363.691532
         122           22  3.1234E+04        51055.754314
         123           22  1.7811E+02        51728.532286
         124           22  8.2766E+03        52382.692264
         125           22  1.4719E+05        53018.868507
         126           22  1.5514E+04        53637.643239
         127           22  1.2698E+05        54239.565522
         128           22  3.0939E+04        54825.146780
         129           22  7.4921E+03        55394.872200
         130           22  2.0505E+05        55949.206435
         131           22  1.8241E+03        56488.606820
         132           22  1.9011E+05        57013.495845
         133           22  7.4860E+03        57524.285967
         134           22  3.7899E+04        58021.386429
         135           22  9.3563E+04        58505.187972
         136           22  6.4025E+02        58976.079771
         137           22  1.6834E+05        59434.417165
         138           22  3.2513E+03        59880.581792
         139           22  1.1281E+05        60314.936640
         140           22  6.3472E+03        60737.826922
         141           22  2.2802E+04        61149.571506
         142           22  6.2925E+04        61550.454279
         143           22  2.5905E+02        61940.804715
         144           22  1.2359E+05        62320.982414
         145           22  5.0917E+03        62691.277797
         146           22  1.1118E+05        63051.980790
         147           22  3.3445E+02        63403.406387
         148           22  4.8951E+04        63745.822963
         149           22  1.0220E+04        64079.514399
         150           22  6.1096E+03        64404.748879
         151           22  4.6382E+04        64721.784733
         152           22  1.3245E+03        65030.877709
         153           22  7.9548E+04        65332.270475
         154           22  8.1701E+03        65626.207782
         155           22  7.8472E+04        65912.955548
         156           22  5.9265E+03        66192.832994
         157           22  4.8374E+04        66466.159595
         158           22  2.6931E+02        66733.036344
         159           22  1.6319E+04        66993.276805
         160           22  4.2641E+03        67247.003511
         161           22  8.1807E+02        67494.889477
         162           22  2.0230E+04        67736.971099
         163           22  2.9017E+03        67973.176433
         164           22  3.8881E+04        68204.115816
           2           83  9.3318E+01         3921.570012
           3           83  9.1591E+00         7711.278944
           4           83  1.1261E+00        11333.823292
           5           83  3.7221E-01        14792.212282
           6           83  1.1757E-01        18091.810304
           7           83  2.9490E-02        21234.837065
           8           83  6.0058E-03        24223.268723
           9           83  9.4937E-04        27058.961767
          10           83  7.3205E-05        29742.353517
          11           83  3.3050E-06        32272.771448
          12           83  3.6255E-05        34648.101947
          13           83  4.7028E-05        36864.453013
          14           83  3.6711E-05        38915.824349
          15           83  2.2539E-05        40793.401311
          16           83  1.2408E-05        42484.762399
          17           83  6.6840E-06        43972.813379
          18           83  3.6819E-06        45234.301203
          19           83  2.0462E-06        46237.495190
          20           83  1.0345E-06        46937.959414
          21           83  1.2687E-07        47271.550324
          22           83  8.9833E-08        47315.537456
          23           83  2.3163E-06        83265.072258
          24           83  7.3213E-05        84390.045374
          25           83  1.1570E-03        85479.819238
          26           83  1.2250E-02        86535.607746
          27           83  9.7536E-02        87558.591899
          28           83  6.2235E-01        88549.922958
          29           83  3.3165E+00        89510.744022
          30           83  1.5174E+01        90442.171875
          31           83  6.0815E+01        91345.284885
          32           83  2.1679E+02        92221.153531
          33           83  6.9564E+02        93070.808778
          34           83  2.0288E+03        93895.250670
          35           83  5.4208E+03        94695.451885
          36           83  1.3359E+04        95472.341741
          37           83  3.0539E+04        96226.800079
          38           83  6.5096E+04        96959.682721
          39           83  1.2997E+05        97671.800741
          40           83  2.4412E+05        98363.910503
          41           83  4.3300E+05        99036.738497
          42           83  7.2794E+05        99690.951525
          43           83  1.1639E+06       100327.183768
          44           83  1.7755E+06       100946.017245
          45           83  2.5920E+06       101548.000707
          46           83  3.6309E+06       102133.645390
          47           83  4.8926E+06       102703.436202
          48           83  6.3567E+06       103257.837496
          49           83  7.9794E+06       103797.306663
          50           83  9.6958E+06       104322.266119
          51           83  1.1424E+07       104833.128229
          52           83  1.3075E+07       105330.302184
          53           83  1.4556E+07       105814.178492
          54           83  1.5785E+07       106285.146309
          55           83  1.6697E+07       106743.560830
          56           83  1.7248E+07       107189.802977
          57           83  1.7417E+07       107624.236122
          58           83  1.7211E+07       108047.204995
          59           83  1.6654E+07       108459.029073
          60           83  1.5793E+07       108859.991917
          61           83  1.4686E+07       109250.422121
          62           83  1.3400E+07       109630.679187
          63           83  1.1998E+07       110001.054452
          64           83  1.0546E+07       110361.836773
          65           83  9.0990E+06       110713.341509
          66           83  7.7051E+06       111055.836843
          67           83  6.4013E+06       111389.606441
          68           83  5.2139E+06       111714.918640
          69           83  4.1594E+06       112032.031427
          70           83  3.2450E+06       112341.200733
          71           83  2.4706E+06       112642.668870
          72           83  1.8304E+06       112936.680530
          73           83  1.3143E+06       113223.500610
          74           83  9.0917E+05       113503.447395
          75           83  6.0023E+05       113776.841115
          76           83  3.7244E+05       114043.787676
          77           83  2.1217E+05       114304.102112
          78           83  1.0655E+05       114557.895154
          79           83  4.2803E+04       114805.837611
          80           83  1.0235E+04       115047.978235
          81           83  8.2072E+01       115284.225602
          82           83  4.9658E+03       115515.166249
           3           84  1.6586E+02         3750.140050
           4           84  2.6010E+01         7372.684398
           5           84  3.3548E+00        10831.073388
           6           84  1.2841E+00        14130.671410
           7           84  5.1964E-01        17273.698171
           8           84  1.6623E-01        20262.129829
           9           84  4.2309E-02        23097.822873
          10           84  9.0241E-03        25781.214623
          11           84  1.6389E-03        28311.632554
          12           84  1.8955E-04        30686.963053
          13           84  5.0055E-07        32903.314119
          14           84  8.2591E-05        34954.685455
          15           84  1.7714E-04        36832.262417
          16           84  2.0568E-04        38523.623505
          17           84  1.7514E-04        40011.674485
          18           84  1.2203E-04        41273.162309
          19           84  7.3135E-05        42276.356296
          20           84  3.6676E-05        42976.820520
          21           84  4.4036E-06        43310.411430
          22           84  3.1068E-06        43354.398562
          23           84  1.6249E-04        79303.933364
          24           84  4.6106E-03        80428.906480
          25           84  6.5777E-02        81518.680344
          26           84  6.2718E-01        82574.468852
          27           84  4.5013E+00        83597.453005
          28           84  2.5942E+01        84588.784064
          29           84  1.2494E+02        85549.605129
          30           84  5.1687E+02        86481.032981
          31           84  1.8740E+03        87384.145991
          32           84  6.0447E+03        88260.014637
          33           84  1.7552E+04        89109.669884
          34           84  4.6317E+04        89934.111776
          35           84  1.1193E+05        90734.312991
          36           84  2.4930E+05        91511.202848
          37           84  5.1461E+05        92265.661185
          38           84  9.8926E+05        92998.543827
          39           84  1.7785E+06        93710.661847
          40           84  3.0019E+06        94402.771609
          41           84  4.7735E+06        95075.599603
          42           84  7.1740E+06        95729.812632
          43           84  1.0220E+07        96366.044874
          44           84  1.3836E+07        96984.878351
          45           84  1.7843E+07        97586.861814
          46           84  2.1962E+07        98172.506497
          47           84  2.5839E+07        98742.297308
          48           84  2.9097E+07        99296.698603
          49           84  3.1385E+07        99836.167770
          50           84  3.2434E+07       100361.127225
          51           84  3.2107E+07       100871.989336
          52           84  3.0417E+07       101369.163290
          53           84  2.7528E+07       101853.039598
          54           84  2.3724E+07       102324.007415
          55           84  1.9375E+07       102782.421937
          56           84  1.4876E+07       103228.664083
          57           84  1.0598E+07       103663.097228
          58           84  6.8505E+06       104086.066101
          59           84  3.8508E+06       104497.890179
          60           84  1.7144E+06       104898.853023
          61           84  4.5616E+05       105289.283227
          62           84  5.6237E+03       105669.540293
          63           84  2.3027E+05       106039.915559
          64           84  9.6019E+05       106400.697879
          65           84  2.0125E+06       106752.202615
          66           84  3.2116E+06       107094.697949
          67           84  4.4053E+06       107428.467548
          68           84  5.4729E+06       107753.779746
          69           84  6.3306E+06       108070.892533
          70           84  6.9296E+06       108380.061839
          71           84  7.2537E+06       108681.529977
          72           84  7.3121E+06       108975.541636
          73           84  7.1344E+06       109262.361716
          74           84  6.7621E+06       109542.308501
          75           84  6.2394E+06       109815.702221
          76           84  5.6067E+06       110082.648782
          77           84  4.9095E+06       110342.963218
          78           84  4.2026E+06       110596.756260
          79           84  3.5166E+06       110844.698717
          80           84  2.8636E+06       111086.839341
          81           84  2.2738E+06       111323.086708
          82           84  1.7543E+06       111554.027355
           4           85  2.1753E+02         3584.484423
           5           85  5.0204E+01         7042.873412
           6           85  6.4302E+00        10342.471435
           7           85  2.5959E+00        13485.498196
           8           85  1.2949E+00        16473.929854
           9           85  5.3741E-01        19309.622897
          10           85  1.7759E-01        21993.014648
          11           85  4.6283E-02        24523.432579
          12           85  9.3501E-03        26898.763078
          13           85  1.3777E-03        29115.114144
          14           85  9.9214E-05        31166.485480
          15           85  5.6820E-06        33044.062442
          16           85  7.7246E-05        34735.423530
          17           85  1.5585E-04        36223.474510
          18           85  2.0152E-04        37484.962334
          19           85  1.9549E-04        38488.156321
          20           85  1.3769E-04        39188.620545
          21           85  1.9471E-05        39522.211455
          22           85  1.4038E-05        39566.198586
          23           85  5.7594E-03        75515.733389
          24           85  1.4610E-01        76640.706505
          25           85  1.8605E+00        77730.480369
          26           85  1.5887E+01        78786.268877
          27           85  1.0220E+02        79809.253030
          28           85  5.2789E+02        80800.584089
          29           85  2.2797E+03        81761.405153
          30           85  8.4587E+03        82692.833006
          31           85  2.7504E+04        83595.946015
          32           85  7.9545E+04        84471.814662
          33           85  2.0698E+05        85321.469909
          34           85  4.8902E+05        86145.911801
          35           85  1.0569E+06        86946.113016
          36           85  2.1023E+06        87723.002872
          37           85  3.8682E+06        88477.461210
          38           85  6.6128E+06        89210.343852
          39           85  1.0542E+07        89922.461871
          40           85  1.5722E+07        90614.571634
          41           85  2.1994E+07        91287.399628
          42           85  2.8929E+07        91941.612656
          43           85  3.5836E+07        92577.844899
          44           85  4.1856E+07        93196.678376
          45           85  4.6114E+07        93798.661838
          46           85  4.7896E+07        94384.306521
          47           85  4.6815E+07        94954.097333
          48           85  4.2913E+07        95508.498627
          49           85  3.6664E+07        96047.967794
          50           85  2.8898E+07        96572.927250
          51           85  2.0648E+07        97083.789360
          52           85  1.2952E+07        97580.963315
          53           85  6.6782E+06        98064.839623
          54           85  2.3876E+06        98535.807440
          55           85  2.7642E+05        98994.221961
          56           85  1.8850E+05        99440.464108
          57           85  1.6917E+06        99874.897253
          58           85  4.1898E+06       100297.866126
          59           85  7.0425E+06       100709.690204
          60           85  9.6736E+06       101110.653048
          61           85  1.1650E+07       101501.083252
          62           85  1.2718E+07       101881.340318
          63           85  1.2801E+07       102251.715583
          64           85  1.1987E+07       102612.497904
          65           85  1.0471E+07       102964.002640
          66           85  8.5157E+06       103306.497973
          67           85  6.3947E+06       103640.267572
          68           85  4.3580E+06       103965.579771
          69           85  2.6041E+06       104282.692558
          70           85  1.2651E+06       104591.861864
          71           85  4.0513E+05       104893.330001
          72           85  2.6403E+04       105187.341661
          73           85  8.1836E+04       105474.161741
          74           85  4.9076E+05       105754.108526
          75           85  1.1544E+06       106027.502246
          76           85  1.9656E+06       106294.448807
          77           85  2.8196E+06       106554.763243
          78           85  3.6363E+06       106808.556285
          79           85  4.3553E+06       107056.498742
          80           85  4.9144E+06       107298.639366
          81           85  5.3015E+06       107534.886733
          82           85  5.5071E+06       107765.827380
           5           86  2.4805E+02         3421.792817
           6           86  8.2163E+01         6721.390840
           7           86  1.0526E+01         9864.417601
           8           86  4.1465E+00        12852.849259
           9           86  2.3461E+00        15688.542302
          10           86  1.1743E+00        18371.934053
          11           86  4.9215E-01        20902.351984
          12           86  1.7182E-01        23277.682483
          13           86  4.8617E-02        25494.033549
          14           86  1.0388E-02        27545.404885
          15           86  1.3730E-03        29422.981847
          16           86  3.5373E-05        31114.342935
          17           86  4.3292E-05        32602.393915
          18           86  1.0537E-04        33863.881739
          19           86  1.0540E-04        34867.075726
          20           86  7.2825E-05        35567.539950
          21           86  1.0282E-05        35901.130860
          22           86  7.4172E-06        35945.117991
          23           86  1.3596E-01        71894.652794
          24           86  3.0589E+00        73019.625910
          25           86  3.4643E+01        74109.399774
          26           86  2.6284E+02        75165.188282
          27           86  1.5027E+03        76188.172435
          28           86  6.9013E+03        77179.503494
          29           86  2.6489E+04        78140.324558
          30           86  8.7303E+04        79071.752411
          31           86  2.5190E+05        79974.865420
          32           86  6.4558E+05        80850.734067
          33           86  1.4860E+06        81700.389314
          34           86  3.0985E+06        82524.831206
          35           86  5.8933E+06        83325.032421
          36           86  1.0279E+07        84101.922277
          37           86  1.6513E+07        84856.380615
          38           86  2.4514E+07        85589.263257
          39           86  3.3710E+07        86301.381276
          40           86  4.3008E+07        86993.491039
          41           86  5.0936E+07        87666.319033
          42           86  5.5963E+07        88320.532061
          43           86  5.6903E+07        88956.764304
          44           86  5.3285E+07        89575.597781
          45           86  4.5549E+07        90177.581243
          46           86  3.4986E+07        90763.225926
          47           86  2.3453E+07        91333.016738
          48           86  1.2929E+07        91887.418032
          49           86  5.0496E+06        92426.887199
          50           86  7.6716E+05        92951.846655
          51           86  1.9483E+05        93462.708765
          52           86  2.6757E+06        93959.882720
          53           86  7.0260E+06        94443.759028
          54           86  1.1867E+07        94914.726845
          55           86  1.5952E+07        95373.141366
          56           86  1.8409E+07        95819.383513
          57           86  1.8853E+07        96253.816658
          58           86  1.7378E+07        96676.785531
          59           86  1.4448E+07        97088.609609
          60           86  1.0735E+07        97489.572453
          61           86  6.9501E+06        97880.002657
          62           86  3.6959E+06        98260.259723
          63           86  1.3810E+06        98630.634988
          64           86  1.8611E+05        98991.417309
          65           86  7.6649E+04        99342.922045
          66           86  8.5253E+05        99685.417378
          67           86  2.2140E+06       100019.186977
          68           86  3.8286E+06       100344.499176
          69           86  5.3891E+06       100661.611963
          70           86  6.6524E+06       100970.781269
          71           86  7.4621E+06       101272.249406
          72           86  7.7512E+06       101566.261066
          73           86  7.5350E+06       101853.081146
          74           86  6.8895E+06       102133.027931
          75           86  5.9273E+06       102406.421651
          76           86  4.7756E+06       102673.368212
          77           86  3.5713E+06       102933.682648
          78           86  2.4444E+06       103187.475690
          79           86  1.4811E+06       103435.418147
          80           86  7.3767E+05       103677.558771
          81           86  2.5105E+05       103913.806138
          82           86  2.2672E+04       104144.746785
           6           87  2.5846E+02         3264.437281
           7           87  1.2220E+02         6407.464042
           8           87  1.5808E+01         9395.895700
           9           87  5.7229E+00        12231.588744
          10           87  3.5207E+00        14914.980494
          11           87  2.0388E+00        17445.398426
          12           87  1.0184E+00        19820.728924
          13           87  4.4478E-01        22037.079990
          14           87  1.7148E-01        24088.451326
          15           87  5.7884E-02        25966.028288
          16           87  1.6598E-02        27657.389377
          17           87  3.7624E-03        29145.440356
          18           87  5.5007E-04        30406.928180
          19           87  1.7678E-05        31410.122168
          20           87  1.2591E-05        32110.586391
          21           87  5.4174E-06        32444.177301
          22           87  4.3224E-06        32488.164433
          23           87  2.3842E+00        68437.699235
          24           87  4.7251E+01        69562.672351
          25           87  4.7109E+02        70652.446215
          26           87  3.1503E+03        71708.234723
          27           87  1.5873E+04        72731.218876
          28           87  6.4179E+04        73722.549935
          29           87  2.1664E+05        74683.371000
          30           87  6.2687E+05        75614.798852
          31           87  1.5843E+06        76517.911862
          32           87  3.5460E+06        77393.780508
          33           87  7.1002E+06        78243.435756
          34           87  1.2816E+07        79067.877647
          35           87  2.0970E+07        79868.078863
          36           87  3.1219E+07        80644.968719
          37           87  4.2379E+07        81399.427056
          38           87  5.2477E+07        82132.309698
          39           87  5.9171E+07        82844.427718
          40           87  6.0482E+07        83536.537480
          41           87  5.5546E+07        84209.365474
          42           87  4.5090E+07        84863.578503
          43           87  3.1360E+07        85499.810746
          44           87  1.7503E+07        86118.644222
          45           87  6.6088E+06        86720.627685
          46           87  7.7991E+05        87306.272368
          47           87  5.6777E+05        87876.063180
          48           87  4.9402E+06        88430.464474
          49           87  1.1749E+07        88969.933641
          50           87  1.8485E+07        89494.893096
          51           87  2.3041E+07        90005.755207
          52           87  2.4246E+07        90502.929161
          53           87  2.2037E+07        90986.805470
          54           87  1.7294E+07        91457.773286
          55           87  1.1432E+07        91916.187808
          56           87  5.9368E+06        92362.429955
          57           87  1.9659E+06        92796.863099
          58           87  1.2394E+05        93219.831972
          59           87  4.1912E+05        93631.656051
          60           87  2.3756E+06        94032.618894
          61           87  5.2373E+06        94423.049098
          62           87  8.1915E+06        94803.306164
          63           87  1.0550E+07        95173.681430
          64           87  1.1873E+07        95534.463750
          65           87  1.1998E+07        95885.968486
          66           87  1.1022E+07        96228.463820
          67           87  9.2256E+06        96562.233419
          68           87  6.9857E+06        96887.545617
          69           87  4.6902E+06        97204.658404
          70           87  2.6693E+06        97513.827710
          71           87  1.1547E+06        97815.295848
          72           87  2.6286E+05        98109.307507
          73           87  9.2970E+02        98396.127588
          74           87  2.8892E+05        98676.074372
          75           87  9.8913E+05        98949.468092
          76           87  1.9326E+06        99216.414653
          77           87  2.9444E+06        99476.729089
          78           87  3.8823E+06        99730.522131
          79           87  4.6405E+06        99978.464589
          80           87  5.1300E+06       100220.605213
          81           87  5.3351E+06       100456.852580
          82           87  5.2592E+06       100687.793226
           7           88  2.4992E+02         3109.277984
           8           88  1.6977E+02         6097.709642
           9           88  2.2848E+01         8933.402686
          10           88  7.2646E+00        11616.794436
          11           88  4.6350E+00        14147.212368
          12           88  3.0401E+00        16522.542866
          13           88  1.7641E+00        18738.893932
          14           88  9.1234E-01        20790.265268
          15           88  4.3003E-01        22667.842230
          16           88  1.8765E-01        24359.203319
          17           88  7.6622E-02        25847.254298
          18           88  2.9535E-02        27108.742122
          19           88  1.0768E-02        28111.936110
          20           88  3.6012E-03        28812.400333
          21           88  3.4380E-04        29145.991243
          22           88  2.3470E-04        29189.978375
          23           88  3.2794E+01        65139.513177
          24           88  5.6663E+02        66264.486293
          25           88  4.9307E+03        67354.260157
          26           88  2.8748E+04        68410.048665
          27           88  1.2615E+05        69433.032818
          28           88  4.4363E+05        70424.363877
          29           88  1.2992E+06        71385.184942
          30           88  3.2503E+06        72316.612794
          31           88  7.0712E+06        73219.725804
          32           88  1.3544E+07        74095.594450
          33           88  2.3032E+07        74945.249698
          34           88  3.4963E+07        75769.691589
          35           88  4.7484E+07        76569.892805
          36           88  5.7654E+07        77346.782661
          37           88  6.2284E+07        78101.240998
          38           88  5.9239E+07        78834.123640
          39           88  4.8585E+07        79546.241660
          40           88  3.2963E+07        80238.351422
          41           88  1.6831E+07        80911.179416
          42           88  4.8393E+06        81565.392445
          43           88  4.4869E+04        82201.624687
          44           88  2.8027E+06        82820.458164
          45           88  1.0800E+07        83422.441627
          46           88  2.0152E+07        84008.086310
          47           88  2.7002E+07        84577.877121
          48           88  2.8918E+07        85132.278416
          49           88  2.5564E+07        85671.747583
          50           88  1.8506E+07        86196.707038
          51           88  1.0360E+07        86707.569149
          52           88  3.7262E+06        87204.743103
          53           88  3.2006E+05        87688.619412
          54           88  5.6852E+05        88159.587228
          55           88  3.7083E+06        88618.001750
          56           88  8.2432E+06        89064.243897
          57           88  1.2529E+07        89498.677041
          58           88  1.5281E+07        89921.645914
          59           88  1.5858E+07        90333.469993
          60           88  1.4313E+07        90734.432836
          61           88  1.1246E+07        91124.863040
          62           88  7.5263E+06        91505.120106
          63           88  4.0359E+06        91875.495372
          64           88  1.4564E+06        92236.277692
          65           88  1.5189E+05        92587.782428
          66           88  1.5647E+05        92930.277762
          67           88  1.2336E+06        93264.047361
          68           88  2.9797E+06        93589.359559
          69           88  4.9379E+06        93906.472346
          70           88  6.6939E+06        94215.641652
          71           88  7.9432E+06        94517.109790
          72           88  8.5204E+06        94811.121449
          73           88  8.4007E+06        95097.941530
          74           88  7.6719E+06        95377.888314
          75           88  6.4948E+06        95651.282034
          76           88  5.0639E+06        95918.228595
          77           88  3.5867E+06        96178.543031
          78           88  2.2508E+06        96432.336073
          79           88  1.1778E+06        96680.278531
          80           88  4.3868E+05        96922.419155
          81           88  6.1167E+04        97158.666521
          82           88  2.2356E+04        97389.607168
           8           89  2.2497E+02         2956.063025
           9           89  2.2397E+02         5791.756069
          10           89  3.2756E+01         8475.147819
          11           89  8.9413E+00        11005.565751
          12           89  5.5559E+00        13380.896249
          13           89  3.9843E+00        15597.247315
          14           89  2.6159E+00        17648.618651
          15           89  1.5517E+00        19526.195613
          16           89  8.5299E-01        21217.556702
          17           89  4.4552E-01        22705.607681
          18           89  2.2447E-01        23967.095505
          19           89  1.0855E-01        24970.289492
          20           89  4.7297E-02        25670.753716
          21           89  5.2977E-03        26004.344626
          22           89  3.7022E-03        26048.331758
          23           89  3.6418E+02        61997.866560
          24           89  5.4219E+03        63122.839676
          25           89  4.0615E+04        64212.613540
          26           89  2.0370E+05        65268.402048
          27           89  7.6732E+05        66291.386201
          28           89  2.3079E+06        67282.717260
          29           89  5.7537E+06        68243.538325
          30           89  1.2177E+07        69174.966177
          31           89  2.2220E+07        70078.079187
          32           89  3.5289E+07        70953.947833
          33           89  4.8990E+07        71803.603081
          34           89  5.9399E+07        72628.044972
          35           89  6.2435E+07        73428.246187
          36           89  5.5897E+07        74205.136044
          37           89  4.1069E+07        74959.594381
          38           89  2.2759E+07        75692.477023
          39           89  7.4275E+06        76404.595043
          40           89  2.5164E+05        77096.704805
          41           89  2.6954E+06        77769.532799
          42           89  1.1955E+07        78423.745828
          43           89  2.2542E+07        79059.978070
          44           89  2.9059E+07        79678.811547
          45           89  2.8654E+07        80280.795010
          46           89  2.1980E+07        80866.439693
          47           89  1.2402E+07        81436.230504
          48           89  4.1049E+06        81990.631799
          49           89  1.5673E+05        82530.100966
          50           89  1.3905E+06        83055.060421
          51           89  6.4314E+06        83565.922532
          52           89  1.2626E+07        84063.096486
          53           89  1.7300E+07        84546.972794
          54           89  1.8772E+07        85017.940611
          55           89  1.6788E+07        85476.355133
          56           89  1.2344E+07        85922.597279
          57           89  7.1031E+06        86357.030424
          58           89  2.7218E+06        86779.999297
          59           89  3.2054E+05        87191.823375
          60           89  2.4390E+05        87592.786219
          61           89  2.1102E+06        87983.216423
          62           89  5.0666E+06        88363.473489
          63           89  8.1150E+06        88733.848755
          64           89  1.0407E+07        89094.631075
          65           89  1.1429E+07        89446.135811
          66           89  1.1056E+07        89788.631145
          67           89  9.5084E+06        90122.400744
          68           89  7.2271E+06        90447.712942
          69           89  4.7360E+06        90764.825729
          70           89  2.5140E+06        91073.995035
          71           89  9.0962E+05        91375.463173
          72           89  9.9336E+04        91669.474832
          73           89  9.0101E+04        91956.294913
          74           89  7.5314E+05        92236.241697
          75           89  1.8735E+06        92509.635417
          76           89  3.1962E+06        92776.581978
          77           89  4.4721E+06        93036.896414
          78           89  5.5165E+06        93290.689456
          79           89  6.2094E+06        93538.631913
          80           89  6.4693E+06        93780.772537
          81           89  6.3228E+06        94017.019904
          82           89  5.8223E+06        94247.960551
           9           90  1.8729E+02         2804.687983
          10           90  2.8227E+02         5488.079733
          11           90  4.6893E+01         8018.497664
          12           90  1.1026E+01        10393.828163
          13           90  6.2261E+00        12610.179229
          14           90  4.6757E+00        14661.550565
          15           90  3.3963E+00        16539.127527
          16           90  2.2661E+00        18230.488615
          17           90  1.4061E+00        19718.539595
          18           90  8.2509E-01        20980.027419
          19           90  4.5553E-01        21983.221406
          20           90  2.2034E-01        22683.685630
          21           90  2.6085E-02        23017.276540
          22           90  1.8370E-02        23061.263672
          23           90  3.3198E+03        59010.798474
          24           90  4.1910E+04        60135.771590
          25           90  2.6597E+05        61225.545454
          26           90  1.1267E+06        62281.333962
          27           90  3.5686E+06        63304.318115
          28           90  8.9698E+06        64295.649174
          29           90  1.8520E+07        65256.470238
          30           90  3.2055E+07        66187.898091
          31           90  4.7001E+07        67091.011101
          32           90  5.8477E+07        67966.879747
          33           90  6.1213E+07        68816.534994
          34           90  5.2618E+07        69640.976886
          35           90  3.5091E+07        70441.178101
          36           90  1.5650E+07        71218.067957
          37           90  2.5440E+06        71972.526295
          38           90  6.9758E+05        72705.408937
          39           90  8.9434E+06        73417.526957
          40           90  2.0898E+07        74109.636719
          41           90  2.8903E+07        74782.464713
          42           90  2.8442E+07        75436.677741
          43           90  2.0293E+07        76072.909984
          44           90  9.4096E+06        76691.743461
          45           90  1.6204E+06        77293.726923
          46           90  3.5874E+05        77879.371607
          47           90  5.2214E+06        78449.162418
          48           90  1.2784E+07        79003.563713
          49           90  1.8802E+07        79543.032880
          50           90  2.0405E+07        80067.992335
          51           90  1.7206E+07        80578.854445
          52           90  1.1033E+07        81076.028400
          53           90  4.7270E+06        81559.904708
          54           90  7.4243E+05        82030.872525
          55           90  2.1285E+05        82489.287046
          56           90  2.7527E+06        82935.529193
          57           90  6.8977E+06        83369.962338
          58           90  1.0852E+07        83792.931211
          59           90  1.3188E+07        84204.755289
          60           90  1.3257E+07        84605.718133
          61           90  1.1255E+07        84996.148337
          62           90  7.9806E+06        85376.405403
          63           90  4.4777E+06        85746.780669
          64           90  1.6855E+06        86107.562989
          65           90  1.9362E+05        86459.067725
          66           90  1.5725E+05        86801.563059
          67           90  1.3441E+06        87135.332657
          68           90  3.2700E+06        87460.644856
          69           90  5.3641E+06        87777.757643
          70           90  7.1153E+06        88086.926949
          71           90  8.1723E+06        88388.395087
          72           90  8.3839E+06        88682.406746
          73           90  7.7910E+06        88969.226826
          74           90  6.5777E+06        89249.173611
          75           90  5.0060E+06        89522.567331
          76           90  3.3566E+06        89789.513892
          77           90  1.8883E+06        90049.828328
          78           90  7.9157E+05        90303.621370
          79           90  1.5893E+05        90551.563827
          80           90  6.5093E+03        90793.704451
          81           90  2.8212E+05        91029.951818
          82           90  8.8578E+05        91260.892465
          10           91  1.4158E+02         2653.742386
          11           91  3.3986E+02         5184.160318
          12           91  6.7011E+01         7559.490817
          13           91  1.4070E+01         9775.841882
          14           91  6.7877E+00        11827.213218
          15           91  5.0286E+00        13704.790180
          16           91  3.8820E+00        15396.151269
          17           91  2.8213E+00        16884.202248
          18           91  1.9038E+00        18145.690072
          19           91  1.1753E+00        19148.884060
          20           91  6.1491E-01        19849.348283
          21           91  7.5608E-02        20182.939193
          22           91  5.3512E-02        20226.926325
          23           91  2.5066E+04        56176.461127
          24           91  2.6284E+05        57301.434243
          25           91  1.3810E+06        58391.208108
          26           91  4.8186E+06        59446.996615
          27           91  1.2467E+07        60469.980769
          28           91  2.5278E+07        61461.311827
          29           91  4.1343E+07        62422.132892
          30           91  5.5173E+07        63353.560744
          31           91  5.9793E+07        64256.673754
          32           91  5.1220E+07        65132.542401
          33           91  3.2231E+07        65982.197648
          34           91  1.1975E+07        66806.639539
          35           91  7.0498E+05        67606.840755
          36           91  3.0716E+06        68383.730611
          37           91  1.5028E+07        69138.188948
          38           91  2.6854E+07        69871.071590
          39           91  3.0036E+07        70583.189610
          40           91  2.2843E+07        71275.299372
          41           91  1.0692E+07        71948.127366
          42           91  1.6277E+06        72602.340395
          43           91  6.7059E+05        73238.572638
          44           91  7.0147E+06        73857.406114
          45           91  1.5438E+07        74459.389577
          46           91  2.0235E+07        75045.034260
          47           91  1.8722E+07        75614.825072
          48           91  1.2288E+07        76169.226366
          49           91  4.8976E+06        76708.695533
          50           91  4.5822E+05        77233.654988
          51           91  7.5433E+05        77744.517099
          52           91  4.9132E+06        78241.691053
          53           91  1.0321E+07        78725.567362
          54           91  1.4189E+07        79196.535178
          55           91  1.4862E+07        79654.949700
          56           91  1.2333E+07        80101.191847
          57           91  7.9260E+06        80535.624991
          58           91  3.5045E+06        80958.593864
          59           91  6.3985E+05        81370.417943
          60           91  8.1644E+04        81771.380786
          61           91  1.6491E+06        82161.810991
          62           91  4.4805E+06        82542.068056
          63           91  7.4502E+06        82912.443322
          64           91  9.5797E+06        83273.225642
          65           91  1.0302E+07        83624.730378
          66           91  9.5441E+06        83967.225712
          67           91  7.6497E+06        84300.995311
          68           91  5.2012E+06        84626.307509
          69           91  2.8256E+06        84943.420296
          70           91  1.0299E+06        85252.589602
          71           91  1.0767E+05        85554.057740
          72           91  1.1456E+05        85848.069399
          73           91  9.0449E+05        86134.889480
          74           91  2.2011E+06        86414.836264
          75           91  3.6770E+06        86688.229984
          76           91  5.0178E+06        86955.176545
          77           91  5.9795E+06        87215.490981
          78           91  6.4447E+06        87469.284024
          79           91  6.3893E+06        87717.226481
          80           91  5.8474E+06        87959.367105
          81           91  4.9612E+06        88195.614472
          82           91  3.8765E+06        88426.555119
          11           92  9.3695E+01         2502.119799
          12           92  3.8968E+02         4877.450298
          13           92  9.5347E+01         7093.801364
          14           92  1.9014E+01         9145.172700
          15           92  7.5012E+00        11022.749662
          16           92  5.0997E+00        12714.110750
          17           92  3.9626E+00        14202.161730
          18           92  2.9730E+00        15463.649554
          19           92  2.0234E+00        16466.843541
          20           92  1.1365E+00        17167.307765
          21           92  1.4460E-01        17500.898675
          22           92  1.0281E-01        17544.885807
          23           92  1.5703E+05        53494.420609
          24           92  1.3295E+06        54619.393725
          25           92  5.6067E+06        55709.167589
          26           92  1.5531E+07        56764.956097
          27           92  3.1363E+07        57787.940250
          28           92  4.8357E+07        58779.271309
          29           92  5.7660E+07        59740.092373
          30           92  5.2163E+07        60671.520226
          31           92  3.3211E+07        61574.633236
          32           92  1.1578E+07        62450.501882
          33           92  3.1988E+05        63300.157129
          34           92  4.7886E+06        64124.599021
          35           92  1.8520E+07        64924.800236
          36           92  2.8824E+07        65701.690092
          37           92  2.7210E+07        66456.148430
          38           92  1.5629E+07        67189.031072
          39           92  3.6969E+06        67901.149092
          40           92  1.5358E+05        68593.258854
          41           92  6.1832E+06        69266.086848
          42           92  1.5600E+07        69920.299876
          43           92  2.0606E+07        70556.532119
          44           92  1.7752E+07        71175.365596
          45           92  9.6812E+06        71777.349058
          46           92  2.2613E+06        72362.993742
          47           92  7.8044E+04        72932.784553
          48           92  3.6723E+06        73487.185848
          49           92  9.9191E+06        74026.655015
          50           92  1.4585E+07        74551.614470
          51           92  1.5010E+07        75062.476581
          52           92  1.1318E+07        75559.650535
          53           92  5.8269E+06        76043.526843
          54           92  1.4253E+06        76514.494660
          55           92  1.2432E+04        76972.909181
          56           92  1.7732E+06        77419.151328
          57           92  5.4254E+06        77853.584473
          58           92  9.0735E+06        78276.553346
          59           92  1.1131E+07        78688.377424
          60           92  1.0906E+07        79089.340268
          61           92  8.6997E+06        79479.770472
          62           92  5.4858E+06        79860.027538
          63           92  2.4350E+06        80230.402804
          64           92  4.7571E+05        80591.185124
          65           92  3.5723E+04        80942.689860
          66           92  1.0100E+06        81285.185194
          67           92  2.8983E+06        81618.954792
          68           92  5.0274E+06        81944.266991
          69           92  6.7715E+06        82261.379778
          70           92  7.7061E+06        82570.549084
          71           92  7.6762E+06        82872.017222
          72           92  6.7788E+06        83166.028881
          73           92  5.2919E+06        83452.848961
          74           92  3.5748E+06        83732.795746
          75           92  1.9758E+06        84006.189466
          76           92  7.6783E+05        84273.136027
          77           92  1.1149E+05        84533.450463
          78           92  3.7527E+04        84787.243505
          79           92  4.7106E+05        85035.185962
          80           92  1.2653E+06        85277.326586
          81           92  2.2409E+06        85513.573953
          82           92  3.2216E+06        85744.514600
          12           93  5.0151E+01         2348.390504
          13           93  4.2170E+02         4564.741569
          14           93  1.3387E+02         6616.112905
          15           93  2.7590E+01         8493.689867
          16           93  8.8748E+00        10185.050956
          17           93  5.0809E+00        11673.101935
          18           93  3.6732E+00        12934.589759
          19           93  2.6011E+00        13937.783747
          20           93  1.5257E+00        14638.247970
          21           93  1.9856E-01        14971.838880
          22           93  1.4160E-01        15015.826012
          23           93  8.1365E+05        50965.360814
          24           93  5.3479E+06        52090.333930
          25           93  1.7278E+07        53180.107795
          26           93  3.5858E+07        54235.896302
          27           93  5.2247E+07        55258.880456
          28           93  5.4354E+07        56250.211514
          29           93  3.8325E+07        57211.032579
          30           93  1.4680E+07        58142.460431
          31           93  6.4032E+05        59045.573441
          32           93  4.7650E+06        59921.442088
          33           93  1.9348E+07        60771.097335
          34           93  2.8493E+07        61595.539226
          35           93  2.3449E+07        62395.740442
          36           93  9.8167E+06        63172.630298
          37           93  5.2982E+05        63927.088635
          38           93  2.9525E+06        64659.971277
          39           93  1.2934E+07        65372.089297
          40           93  2.0195E+07        66064.199059
          41           93  1.8292E+07        66737.027053
          42           93  9.5393E+06        67391.240082
          43           93  1.6383E+06        68027.472325
          44           93  4.8933E+05        68646.305801
          45           93  5.8377E+06        69248.289264
          46           93  1.2552E+07        69833.933947
          47           93  1.5298E+07        70403.724759
          48           93  1.2397E+07        70958.126053
          49           93  6.3126E+06        71497.595220
          50           93  1.2535E+06        72022.554675
          51           93  1.5033E+05        72533.416786
          52           93  3.0829E+06        73030.590740
          53           93  7.7638E+06        73514.467049
          54           93  1.1281E+07        73985.434865
          55           93  1.1801E+07        74443.849387
          56           93  9.3206E+06        74890.091534
          57           93  5.3115E+06        75324.524678
          58           93  1.7365E+06        75747.493551
          59           93  5.3541E+04        76159.317630
          60           93  6.7642E+05        76560.280473
          61           93  3.0061E+06        76950.710678
          62           93  5.8722E+06        77330.967743
          63           93  8.0922E+06        77701.343009
          64           93  8.9097E+06        78062.125329
          65           93  8.1723E+06        78413.630065
          66           93  6.2636E+06        78756.125399
          67           93  3.8737E+06        79089.894998
          68           93  1.7262E+06        79415.207196
          69           93  3.5982E+05        79732.319983
          70           93  1.3816E+04        80041.489289
          71           93  6.2330E+05        80342.957427
          72           93  1.8960E+06        80636.969086
          73           93  3.4300E+06        80923.789167
          74           93  4.8301E+06        81203.735951
          75           93  5.7922E+06        81477.129671
          76           93  6.1435E+06        81744.076232
          77           93  5.8646E+06        82004.390668
          78           93  5.0822E+06        82258.183711
          79           93  3.9797E+06        82506.126168
          80           93  2.7558E+06        82748.266792
          81           93  1.6251E+06        82984.514159
          82           93  7.3668E+05        83215.454806
          13           94  1.7542E+01         2190.790282
          14           94  4.2360E+02         4242.161618
          15           94  1.8249E+02         6119.738580
          16           94  4.2873E+01         7811.099668
          17           94  1.2068E+01         9299.150648
          18           94  5.3911E+00        10560.638472
          19           94  3.1762E+00        11563.832459
          20           94  1.7768E+00        12264.296683
          21           94  2.2936E-01        12597.887593
          22           94  1.6346E-01        12641.874725
          23           94  3.4532E+06        48591.409527
          24           94  1.6620E+07        49716.382643
          25           94  3.8239E+07        50806.156507
          26           94  5.3585E+07        51861.945015
          27           94  4.7432E+07        52884.929168
          28           94  2.3308E+07        53876.260227
          29           94  2.7789E+06        54837.081291
          30           94  2.8098E+06        55768.509144
          31           94  1.7815E+07        56671.622154
          32           94  2.7724E+07        57547.490800
          33           94  2.1224E+07        58397.146047
          34           94  6.6447E+06        59221.587939
          35           94  1.0464E+04        60021.789154
          36           94  6.6625E+06        60798.679010
          37           94  1.7192E+07        61553.137348
          38           94  1.9549E+07        62286.019990
          39           94  1.1803E+07        62998.138010
          40           94  2.4523E+06        63690.247772
          41           94  3.7619E+05        64363.075766
          42           94  6.3122E+06        65017.288794
          43           94  1.3560E+07        65653.521037
          44           94  1.5271E+07        66272.354514
          45           94  1.0390E+07        66874.337976
          46           94  3.4844E+06        67459.982659
          47           94  3.6969E+04        68029.773471
          48           94  2.0284E+06        68584.174765
          49           94  7.1192E+06        69123.643932
          50           94  1.1146E+07        69648.603388
          51           94  1.1342E+07        70159.465498
          52           94  7.9077E+06        70656.639453
          53           94  3.3127E+06        71140.515761
          54           94  3.5045E+05        71611.483578
          55           94  4.3846E+05        72069.898099
          56           94  3.0877E+06        72516.140246
          57           94  6.5333E+06        72950.573391
          58           94  8.8872E+06        73373.542264
          59           94  9.0859E+06        73785.366342
          60           94  7.2317E+06        74186.329186
          61           94  4.3180E+06        74576.759390
          62           94  1.6261E+06        74957.016456
          63           94  1.4676E+05        75327.391721
          64           94  2.5053E+05        75688.174042
          65           94  1.6706E+06        76039.678778
          66           94  3.7240E+06        76382.174112
          67           94  5.6263E+06        76715.943710
          68           94  6.7667E+06        77041.255909
          69           94  6.8644E+06        77358.368696
          70           94  5.9865E+06        77667.538002
          71           94  4.4613E+06        77969.006139
          72           94  2.7375E+06        78263.017799
          73           94  1.2439E+06        78549.837879
          74           94  2.8679E+05        78829.784664
          75           94  2.2156E+03        79103.178384
          76           94  3.5833E+05        79370.124945
          77           94  1.1880E+06        79630.439381
          78           94  2.2559E+06        79884.232423
          79           94  3.3241E+06        80132.174880
          80           94  4.1755E+06        80374.315504
          81           94  4.6844E+06        80610.562871
          82           94  4.7943E+06        80841.503518
          14           95  1.2694E+00         2027.226743
          15           95  3.8381E+02         3904.803705
          16           95  2.3517E+02         5596.164793
          17           95  6.9149E+01         7084.215773
          18           95  1.9705E+01         8345.703597
          19           95  7.0614E+00         9348.897584
          20           95  2.9037E+00        10049.361808
          21           95  3.3243E-01        10382.952718
          22           95  2.3353E-01        10426.939849
          23           95  1.1783E+07        46376.474652
          24           95  3.7843E+07        47501.447768
          25           95  5.4208E+07        48591.221632
          26           95  4.0292E+07        49647.010140
          27           95  1.1491E+07        50669.994293
          28           95  1.5926E+05        51661.325351
          29           95  1.3019E+07        52622.146416
          30           95  2.6365E+07        53553.574269
          31           95  2.1090E+07        54456.687278
          32           95  5.6831E+06        55332.555925
          33           95  2.8105E+05        56182.211172
          34           95  9.2758E+06        57006.653064
          35           95  1.8651E+07        57806.854279
          36           95  1.6204E+07        58583.744135
          37           95  5.7739E+06        59338.202473
          38           95  9.0790E+03        60071.085115
          39           95  4.4490E+06        60783.203134
          40           95  1.2584E+07        61475.312897
          41           95  1.4926E+07        62148.140891
          42           95  9.4211E+06        62802.353919
          43           95  2.2036E+06        63438.586162
          44           95  1.6055E+05        64057.419639
          45           95  4.3324E+06        64659.403101
          46           95  1.0047E+07        65245.047784
          47           95  1.2032E+07        65814.838596
          48           95  8.9254E+06        66369.239890
          49           95  3.6230E+06        66908.709057
          50           95  2.4566E+05        67433.668513
          51           95  8.6484E+05        67944.530623
          52           95  4.4339E+06        68441.704578
          53           95  8.1004E+06        68925.580886
          54           95  9.4098E+06        69396.548703
          55           95  7.7524E+06        69854.963224
          56           95  4.3668E+06        70301.205371
          57           95  1.2682E+06        70735.638516
          58           95  3.1206E+03        71158.607389
          59           95  9.3461E+05        71570.431467
          60           95  3.2939E+06        71971.394311
          61           95  5.7691E+06        72361.824515
          62           95  7.2079E+06        72742.081581
          63           95  7.0814E+06        73112.456846
          64           95  5.5847E+06        73473.239167
          65           95  3.4127E+06        73824.743903
          66           95  1.4022E+06        74167.239236
          67           95  2.0111E+05        74501.008835
          68           95  8.3255E+04        74826.321034
          69           95  9.3168E+05        75143.433821
          70           95  2.3519E+06        75452.603126
          71           95  3.8445E+06        75754.071264
          72           95  4.9690E+06        76048.082924
          73           95  5.4537E+06        76334.903004
          74           95  5.2332E+06        76614.849788
          75           95  4.4216E+06        76888.243509
          76           95  3.2511E+06        77155.190070
          77           95  2.0074E+06        77415.504506
          78           95  9.5219E+05        77669.297548
          79           95  2.5694E+05        77917.240005
          80           95  1.2499E+03        78159.380629
          81           95  1.7196E+05        78395.627996
          82           95  6.8168E+05        78626.568643
          15           96  3.6658E+00         1854.908493
          16           96  2.9744E+02         3546.269582
          17           96  2.7393E+02         5034.320562
          18           96  1.0790E+02         6295.808386
          19           96  3.5766E+01         7299.002373
          20           96  1.1909E+01         7999.466596
          21           96  1.1913E+00         8333.057507
          22           96  8.2113E-01         8377.044638
          23           96  3.1322E+07        44326.579441
          24           96  5.6679E+07        45451.552557
          25           96  3.6697E+07        46541.326421
          26           96  4.6110E+06        47597.114929
          27           96  4.5074E+06        48620.099082
          28           96  2.2726E+07        49611.430140
          29           96  2.3346E+07        50572.251205
          30           96  7.0184E+06        51503.679058
          31           96  2.7758E+05        52406.792067
          32           96  1.0268E+07        53282.660714
          33           96  1.8627E+07        54132.315961
          34           96  1.2770E+07        54956.757853
          35           96  2.1347E+06        55756.959068
          36           96  1.1571E+06        56533.848924
          37           96  9.3241E+06        57288.307262
          38           96  1.4550E+07        58021.189903
          39           96  1.0297E+07        58733.307923
          40           96  2.4517E+06        59425.417686
          41           96  2.3870E+05        60098.245680
          42           96  5.2011E+06        60752.458708
          43           96  1.0905E+07        61388.690951
          44           96  1.1128E+07        62007.524428
          45           96  6.0829E+06        62609.507890
          46           96  1.0150E+06        63195.152573
          47           96  3.8337E+05        63764.943385
          48           96  4.0360E+06        64319.344679
          49           96  8.2215E+06        64858.813846
          50           96  9.3565E+06        65383.773301
          51           96  6.8046E+06        65894.635412
          52           96  2.7853E+06        66391.809367
          53           96  2.1738E+05        66875.685675
          54           96  5.7159E+05        67346.653492
          55           96  3.1857E+06        67805.068013
          56           96  6.1021E+06        68251.310160
          57           96  7.4982E+06        68685.743304
          58           96  6.7075E+06        69108.712178
          59           96  4.3539E+06        69520.536256
          60           96  1.7725E+06        69921.499100
          61           96  1.9914E+05        70311.929304
          62           96  2.0047E+05        70692.186370
          63           96  1.5503E+06        71062.561635
          64           96  3.4843E+06        71423.343956
          65           96  5.1224E+06        71774.848692
          66           96  5.8401E+06        72117.344025
          67           96  5.4538E+06        72451.113624
          68           96  4.1991E+06        72776.425823
          69           96  2.5686E+06        73093.538610
          70           96  1.0987E+06        73402.707915
          71           96  1.9354E+05        73704.176053
          72           96  2.9241E+04        73998.187713
          73           96  5.4814E+05        74285.007793
          74           96  1.5208E+06        74564.954577
          75           96  2.6383E+06        74838.348298
          76           96  3.5982E+06        75105.294858
          77           96  4.1785E+06        75365.609295
          78           96  4.2922E+06        75619.402337
          79           96  3.9592E+06        75867.344794
          80           96  3.2720E+06        76109.485418
          81           96  2.4032E+06        76345.732785
          82           96  1.5183E+06        76576.673432
          16           97  2.1656E+01         1670.259736
          17           97  1.7622E+02         3158.310716
          18           97  2.6442E+02         4419.798540
          19           97  1.4402E+02         5422.992527
          20           97  5.6573E+01         6123.456751
          21           97  5.8512E+00         6457.047661
          22           97  4.0425E+00         6501.034792
          23           97  6.1470E+07        42450.569595
          24           97  4.2466E+07        43575.542711
          25           97  2.0387E+06        44665.316575
          26           97  1.1427E+07        45721.105083
          27           97  2.6631E+07        46744.089236
          28           97  1.2617E+07        47735.420294
          29           97  9.0287E+03        48696.241359
          30           97  9.2221E+06        49627.669212
          31           97  1.8194E+07        50530.782221
          32           97  1.0511E+07        51406.650868
          33           97  5.4612E+05        52256.306115
          34           97  3.6672E+06        53080.748007
          35           97  1.2471E+07        53880.949222
          36           97  1.2494E+07        54657.839078
          37           97  4.3744E+06        55412.297416
          38           97  7.0480E+03        56145.180058
          39           97  4.4048E+06        56857.298077
          40           97  1.0482E+07        57549.407840
          41           97  1.0180E+07        58222.235834
          42           97  4.3549E+06        58876.448862
          43           97  1.4442E+05        59512.681105
          44           97  1.8289E+06        60131.514582
          45           97  6.7803E+06        60733.498044
          46           97  9.4441E+06        61319.142727
          47           97  7.3548E+06        61888.933539
          48           97  2.8644E+06        62443.334833
          49           97  1.0615E+05        62982.804000
          50           97  1.0792E+06        63507.763456
          51           97  4.4137E+06        64018.625566
          52           97  7.1127E+06        64515.799521
          53           97  7.1431E+06        64999.675829
          54           97  4.7178E+06        65470.643646
          55           97  1.7073E+06        65929.058167
          56           97  6.8885E+04        66375.300314
          57           97  5.9312E+05        66809.733459
          58           97  2.6567E+06        67232.702332
          59           97  4.8609E+06        67644.526410
          60           97  5.9557E+06        68045.489254
          61           97  5.4686E+06        68435.919458
          62           97  3.7827E+06        68816.176524
          63           97  1.7859E+06        69186.551789
          64           97  3.6600E+05        69547.334110
          65           97  2.4324E+04        69898.838846
          66           97  7.4477E+05        70241.334179
          67           97  2.1025E+06        70575.103778
          68           97  3.5045E+06        70900.415977
          69           97  4.4367E+06        71217.528764
          70           97  4.6235E+06        71526.698069
          71           97  4.0731E+06        71828.166207
          72           97  3.0178E+06        72122.177867
          73           97  1.8022E+06        72408.997947
          74           97  7.6174E+05        72688.944731
          75           97  1.3444E+05        72962.338452
          76           97  1.9385E+04        73229.285013
          77           97  3.7420E+05        73489.599449
          78           97  1.0522E+06        73743.392491
          79           97  1.8627E+06        73991.334948
          80           97  2.6072E+06        74233.475572
          81           97  3.1406E+06        74469.722939
          82           97  3.3778E+06        74700.663586
          17           98  4.4624E+01         1468.649288
          18           98  5.9364E+01         2730.137112
          19           98  1.7135E+02         3733.331100
          20           98  1.2096E+02         4433.795323
          21           98  1.5326E+01         4767.386233
          22           98  1.0845E+01         4811.373365
          23           98  8.0852E+07        40760.908167
          24           98  3.4002E+06        41885.881283
          25           98  1.7491E+07        42975.655147
          26           98  2.5083E+07        44031.443655
          27           98  2.9122E+06        45054.427808
          28           98  5.3623E+06        46045.758867
          29           98  1.7817E+07        47006.579932
          30           98  1.0319E+07        47938.007784
          31           98  1.4401E+05        48841.120794
          32           98  5.8148E+06        49716.989440
          33           98  1.3456E+07        50566.644688
          34           98  8.7127E+06        51391.086579
          35           98  7.1967E+05        52191.287795
          36           98  2.2573E+06        52968.177651
          37           98  9.1652E+06        53722.635988
          38           98  1.0034E+07        54455.518630
          39           98  4.0402E+06        55167.636650
          40           98  1.9969E+04        55859.746412
          41           98  2.7945E+06        56532.574406
          42           98  7.7719E+06        57186.787435
          43           98  8.3999E+06        57823.019677
          44           98  4.2702E+06        58441.853154
          45           98  4.1268E+05        59043.836617
          46           98  8.0296E+05        59629.481300
          47           98  4.4399E+06        60199.272111
          48           98  7.2842E+06        60753.673406
          49           98  6.6711E+06        61293.142573
          50           98  3.4456E+06        61818.102028
          51           98  5.5888E+05        62328.964139
          52           98  2.1315E+05        62826.138093
          53           98  2.2751E+06        63310.014402
          54           98  4.8382E+06        63780.982218
          55           98  5.9527E+06        64239.396740
          56           98  4.9739E+06        64685.638886
          57           98  2.7289E+06        65120.072031
          58           98  6.9919E+05        65543.040904
          59           98  4.3452E+03        65954.864983
          60           98  8.3079E+05        66355.827826
          61           98  2.5171E+06        66746.258030
          62           98  4.0676E+06        67126.515096
          63           98  4.7141E+06        67496.890362
          64           98  4.2336E+06        67857.672682
          65           98  2.9421E+06        68209.177418
          66           98  1.4498E+06        68551.672752
          67           98  3.5279E+05        68885.442351
          68           98  1.9753E+03        69210.754549
          69           98  4.1966E+05        69527.867336
          70           98  1.3561E+06        69837.036642
          71           98  2.4284E+06        70138.504780
          72           98  3.2698E+06        70432.516439
          73           98  3.6421E+06        70719.336520
          74           98  3.4797E+06        70999.283304
          75           98  2.8725E+06        71272.677024
          76           98  2.0138E+06        71539.623585
          77           98  1.1364E+06        71799.938021
          78           98  4.4459E+05        72053.731063
          79           98  6.1485E+04        72301.673521
          80           98  2.7353E+04        72543.814145
          81           98  3.0306E+05        72780.061511
          82           98  7.9409E+05        73011.002158
          18           99  5.6173E+01         1243.977035
          19           99  2.1191E+00         2247.171022
          20           99  3.9598E+01         2947.635246
          21           99  8.9425E+00         3281.226156
          22           99  6.7381E+00         3325.213288
          23           99  5.8687E+07        39274.748090
          24           99  2.4487E+07        40399.721206
          25           99  2.2770E+07        41489.495070
          26           99  5.8549E+04        42545.283578
          27           99  1.5744E+07        43568.267731
          28           99  1.3135E+07        44559.598790
          29           99  2.6221E+05        45520.419854
          30           99  6.6486E+06        46451.847707
          31           99  1.2987E+07        47354.960717
          32           99  5.1015E+06        48230.829363
          33           99  9.1246E+04        49080.484610
          34           99  6.1946E+06        49904.926502
          35           99  1.0184E+07        50705.127717
          36           99  5.0196E+06        51482.017573
          37           99  8.1394E+04        52236.475911
          38           99  2.7949E+06        52969.358553
          39           99  7.7225E+06        53681.476573
          40           99  7.1400E+06        54373.586335
          41           99  2.3073E+06        55046.414329
          42           99  1.8269E+04        55700.627357
          43           99  2.7125E+06        56336.859600
          44           99  6.3163E+06        56955.693077
          45           99  6.3368E+06        57557.676539
          46           99  3.0449E+06        58143.321223
          47           99  2.5042E+05        58713.112034
          48           99  6.7112E+05        59267.513329
          49           99  3.4445E+06        59806.982496
          50           99  5.6355E+06        60331.941951
          51           99  5.2927E+06        60842.804062
          52           99  2.9285E+06        61339.978016
          53           99  6.1781E+05        61823.854324
          54           99  6.2219E+04        62294.822141
          55           99  1.3931E+06        62753.236662
          56           99  3.3920E+06        63199.478809
          57           99  4.5932E+06        63633.911954
          58           99  4.2798E+06        64056.880827
          59           99  2.7824E+06        64468.704905
          60           99  1.0714E+06        64869.667749
          61           99  8.1482E+04        65260.097953
          62           99  2.1595E+05        65640.355019
          63           99  1.2460E+06        66010.730285
          64           99  2.5474E+06        66371.512605
          65           99  3.4730E+06        66723.017341
          66           99  3.6423E+06        67065.512675
          67           99  3.0532E+06        67399.282274
          68           99  2.0069E+06        67724.594472
          69           99  9.3114E+05        68041.707259
          70           99  1.9938E+05        68350.876565
          71           99  7.4450E+03        68652.344703
          72           99  3.4391E+05        68946.356362
          73           99  1.0335E+06        69233.176442
          74           99  1.8235E+06        69513.123227
          75           99  2.4703E+06        69786.516947
          76           99  2.8033E+06        70053.463508
          77           99  2.7592E+06        70313.777944
          78           99  2.3906E+06        70567.570986
          79           99  1.8111E+06        70815.513443
          80           99  1.1598E+06        71057.654067
          81           99  5.8276E+05        71293.901434
          82           99  1.8029E+05        71524.842081
          19          100  4.4519E+01          987.854315
          20          100  9.4029E+00         1688.318538
          21          100  9.5482E-02         2021.909449
          22          100  2.6647E-02         2065.896580
          23          100  1.4085E+07        38015.431382
          24          100  6.7893E+07        39140.404498
          25          100  7.6585E+06        40230.178363
          26          100  1.8207E+07        41285.966870
          27          100  2.3504E+06        42308.951024
          28          100  5.9973E+06        43300.282082
          29          100  1.2372E+07        44261.103147
          30          100  2.8717E+06        45192.531000
          31          100  1.4069E+06        46095.644009
          32          100  8.6640E+06        46971.512656
          33          100  7.0916E+06        47821.167903
          34          100  6.3607E+05        48645.609794
          35          100  1.8853E+06        49445.811010
          36          100  7.0163E+06        50222.700866
          37          100  6.1951E+06        50977.159203
          38          100  1.2923E+06        51710.041845
          39          100  4.1838E+05        52422.159865
          40          100  4.1597E+06        53114.269627
          41          100  6.2565E+06        53787.097621
          42          100  3.8195E+06        54441.310650
          43          100  5.0185E+05        55077.542893
          44          100  5.1415E+05        55696.376369
          45          100  3.3134E+06        56298.359832
          46          100  5.1966E+06        56884.004515
          47          100  4.0720E+06        57453.795327
          48          100  1.4072E+06        58008.196621
          49          100  4.8677E+03        58547.665788
          50          100  1.0144E+06        59072.625243
          51          100  3.1683E+06        59583.487354
          52          100  4.3860E+06        60080.661308
          53          100  3.7038E+06        60564.537617
          54          100  1.8392E+06        61035.505433
          55          100  2.9633E+05        61493.919955
          56          100  1.0730E+05        61940.162102
          57          100  1.1962E+06        62374.595246
          58          100  2.6545E+06        62797.564119
          59          100  3.4910E+06        63209.388198
          60          100  3.2497E+06        63610.351041
          61          100  2.1681E+06        64000.781246
          62          100  9.0619E+05        64381.038312
          63          100  1.0897E+05        64751.413577
          64          100  9.0873E+04        65112.195897
          65          100  7.4754E+05        65463.700633
          66          100  1.6886E+06        65806.195967
          67          100  2.4650E+06        66139.965566
          68          100  2.7676E+06        66465.277764
          69          100  2.5194E+06        66782.390551
          70          100  1.8634E+06        67091.559857
          71          100  1.0623E+06        67393.027995
          72          100  3.8984E+05        67687.039654
          73          100  3.4749E+04        67973.859735
          74          100  6.0452E+04        68253.806519
          75          100  4.0993E+05        68527.200239
          76          100  9.4372E+05        68794.146800
          77          100  1.4899E+06        69054.461236
          78          100  1.9061E+06        69308.254279
          79          100  2.1032E+06        69556.196736
          80          100  2.0472E+06        69798.337360
          81          100  1.7792E+06        70034.584727
          82          100  1.3707E+06        70265.525374
          20          101  1.6997E+01          687.730849
          21          101  3.2227E+00         1021.321760
          22          101  2.3149E+00         1065.308891
          23          101  4.2577E+02        37014.843693
          24          101  1.3342E+07        38139.816809
          25          101  6.7788E+07        39229.590674
          26          101  1.2822E+07        40285.379181
          27          101  6.6461E+06        41308.363335
          28          101  3.8296E+06        42299.694393
          29          101  4.1192E+06        43260.515458
          30          101  7.8171E+06        44191.943311
          31          101  2.9333E+06        45095.056320
          32          101  5.4704E+05        45970.924967
          33          101  5.4293E+06        46820.580214
          34          101  5.5376E+06        47645.022106
          35          101  8.7658E+05        48445.223321
          36          101  7.8511E+05        49222.113177
          37          101  4.4789E+06        49976.571514
          38          101  4.7820E+06        50709.454156
          39          101  1.4679E+06        51421.572176
          40          101  6.7279E+04        52113.681938
          41          101  2.3241E+06        52786.509932
          42          101  4.3862E+06        53440.722961
          43          101  3.2938E+06        54076.955204
          44          101  7.8053E+05        54695.788681
          45          101  9.2357E+04        55297.772143
          46          101  1.7563E+06        55883.416826
          47          101  3.5013E+06        56453.207638
          48          101  3.3517E+06        57007.608932
          49          101  1.6176E+06        57547.078099
          50          101  1.6188E+05        58072.037554
          51          101  2.7568E+05        58582.899665
          52          101  1.6302E+06        59080.073620
          53          101  2.8768E+06        59563.949928
          54          101  2.9757E+06        60034.917744
          55          101  1.9451E+06        60493.332266
          56          101  6.5438E+05        60939.574413
          57          101  1.0387E+04        61374.007557
          58          101  3.4264E+05        61796.976430
          59          101  1.2958E+06        62208.800509
          60          101  2.1902E+06        62609.763352
          61          101  2.4904E+06        63000.193557
          62          101  2.0842E+06        63380.450623
          63          101  1.2474E+06        63750.825888
          64          101  4.3793E+05        64111.608208
          65          101  2.1646E+04        64463.112944
          66          101  1.2855E+05        64805.608278
          67          101  6.3768E+05        65139.377877
          68          101  1.2811E+06        65464.690076
          69          101  1.7779E+06        65781.802862
          70          101  1.9518E+06        66090.972168
          71          101  1.7660E+06        66392.440306
          72          101  1.3185E+06        66686.451965
          73          101  7.7569E+05        66973.272046
          74          101  3.0880E+05        67253.218830
          75          101  4.1510E+04        67526.612550
          76          101  2.1764E+04        67793.559111
          77          101  2.2224E+05        68053.873547
          78          101  5.6188E+05        68307.666590
          79          101  9.3929E+05        68555.609047
          80          101  1.2546E+06        68797.749671
          81          101  1.4435E+06        69033.997038
          82          101  1.4742E+06        69264.937685
          21          102  3.4362E-01          324.171277
          22          102  3.3157E-01          368.158408
          23          102  1.9516E+05        36317.693210
          24          102  2.5488E+06        37442.666326
          25          102  2.5051E+05        38532.440191
          26          102  4.0081E+07        39588.228698
          27          102  3.2632E+07        40611.212852
          28          102  8.3977E+04        41602.543910
          29          102  5.9581E+06        42563.364975
          30          102  9.9623E+06        43494.792828
          31          102  1.3688E+06        44397.905837
          32          102  2.3312E+06        45273.774484
          33          102  1.8012E+06        46123.429731
          34          102  2.6028E+06        46947.871623
          35          102  3.3920E+06        47748.072838
          36          102  9.5756E+04        48524.962694
          37          102  6.9728E+05        49279.421032
          38          102  3.1110E+06        50012.303673
          39          102  2.4362E+06        50724.421693
          40          102  5.9567E+05        51416.531455
          41          102  1.5845E+05        52089.359449
          42          102  1.6179E+06        52743.572478
          43          102  2.6448E+06        53379.804721
          44          102  1.7381E+06        53998.638198
          45          102  3.3094E+05        54600.621660
          46          102  1.1375E+05        55186.266343
          47          102  1.1655E+06        55756.057155
          48          102  2.1376E+06        56310.458449
          49          102  1.9416E+06        56849.927616
          50          102  9.0495E+05        57374.887071
          51          102  7.9187E+04        57885.749182
          52          102  1.7724E+05        58382.923137
          53          102  9.7563E+05        58866.799445
          54          102  1.7062E+06        59337.767261
          55          102  1.7710E+06        59796.181783
          56          102  1.1885E+06        60242.423930
          57          102  4.2688E+05        60676.857074
          58          102  1.5193E+04        61099.825948
          59          102  1.6082E+05        61511.650026
          60          102  6.9342E+05        61912.612870
          61          102  1.2381E+06        62303.043074
          62          102  1.4794E+06        62683.300140
          63          102  1.3069E+06        63053.675405
          64          102  8.5309E+05        63414.457726
          65          102  3.5681E+05        63765.962462
          66          102  4.6750E+04        64108.457795
          67          102  2.9124E+04        64442.227394
          68          102  2.7107E+05        64767.539593
          69          102  6.3791E+05        65084.652380
          70          102  9.7212E+05        65393.821685
          71          102  1.1470E+06        65695.289823
          72          102  1.1179E+06        65989.301483
          73          102  9.1155E+05        66276.121563
          74          102  6.0800E+05        66556.068347
          75          102  3.0643E+05        66829.462067
          76          102  8.7612E+04        67096.408628
          77          102  9.5131E+02        67356.723065
          78          102  5.0181E+04        67610.516107
          79          102  2.0538E+05        67858.458564
          80          102  4.1442E+05        68100.599188
          81          102  6.2301E+05        68336.846555
          82          102  7.8248E+05        68567.787202
          22          103  9.9896E-05           40.689903
          23          103  1.9011E+04        35990.224705
          24          103  6.0623E+04        37115.197821
          25          103  5.4795E+05        38204.971685
          26          103  3.6526E+06        39260.760193
          27          103  1.2075E+05        40283.744346
          28          103  2.4350E+06        41275.075405
          29          103  3.0854E+05        42235.896470
          30          103  6.7791E+05        43167.324322
          31          103  4.3151E+06        44070.437332
          32          103  6.5505E+05        44946.305978
          33          103  1.4184E+06        45795.961226
          34          103  3.3582E+06        46620.403117
          35          103  2.9535E+05        47420.604333
          36          103  2.2144E+06        48197.494189
          37          103  1.6052E+06        48951.952526
          38          103  3.0012E+05        49684.835168
          39          103  2.6987E+06        50396.953188
          40          103  3.5421E+05        51089.062950
          41          103  9.3717E+05        51761.890944
          42          103  1.5256E+06        52416.103973
          43          103  8.3441E+04        53052.336215
          44          103  1.6771E+06        53671.169692
          45          103  1.3991E+05        54273.153155
          46          103  4.0306E+05        54858.797838
          47          103  6.8146E+05        55428.588649
          48          103  1.4660E+00        55982.989944
          49          103  8.4770E+05        56522.459111
          50          103  5.3694E+03        57047.418566
          51          103  2.4380E+05        57558.280677
          52          103  7.3760E+04        58055.454631
          53          103  4.6012E+03        58539.330939
          54          103  3.3124E+05        59010.298756
          55          103  1.1474E+05        59468.713278
          56          103  3.0012E+05        59914.955424
          57          103  4.4153E+04        60349.388569
          58          103  5.1198E+04        60772.357442
          59          103  1.4242E+04        61184.181521
          60          103  2.4966E+04        61585.144364
          61          103  1.5329E+05        61975.574568
          62          103  1.3793E+05        62355.831634
          63          103  2.0803E+05        62726.206900
          64          103  1.1740E+05        63086.989220
          65          103  9.0692E+04        63438.493956
          66          103  1.8319E+04        63780.989290
          67          103  1.5053E+03        64114.758889
          68          103  1.5089E+04        64440.071087
          69          103  4.4241E+04        64757.183874
          70          103  1.0015E+05        65066.353180
          71          103  1.2267E+05        65367.821318
          72          103  1.4547E+05        65661.832977
          73          103  1.2602E+05        65948.653058
          74          103  1.0278E+05        66228.599842
          75          103  6.1119E+04        66501.993562
          76          103  2.9134E+04        66768.940123
          77          103  5.7737E+03        67029.254559
          78          103  1.1843E+02        67283.047601
          79          103  9.9136E+03        67530.990058
          80          103  2.9716E+04        67773.130682
          81          103  5.6130E+04        68009.378049
          82          103  7.9360E+04        68240.318696
          23          104  7.9413E+03        35947.764652
          24          104  1.9608E+04        37072.737768
          25          104  2.7088E+05        38162.511632
          26          104  1.4743E+06        39218.300140
          27          104  7.3575E+03        40241.284293
          28          104  1.2924E+06        41232.615352
          29          104  1.6692E+05        42193.436416
          30          104  3.4374E+05        43124.864269
          31          104  1.8080E+06        44027.977278
          32          104  1.8342E+05        44903.845925
          33          104  4.3463E+05        45753.501172
          34          104  9.9616E+05        46577.943064
          35          104  7.0709E+03        47378.144279
          36          104  4.5237E+05        48155.034135
          37          104  1.8918E+05        48909.492473
          38          104  6.3550E+03        49642.375115
          39          104  3.4618E+05        50354.493134
          40          104  3.0256E+04        51046.602897
          41          104  3.1062E+03        51719.430891
          42          104  3.1080E+04        52373.643919
          43          104  2.1358E+05        53009.876162
          44          104  4.0259E+04        53628.709639
          45          104  1.7915E+05        54230.693101
          46          104  4.5001E+04        54816.337784
          47          104  6.4073E+03        55386.128596
          48          104  3.3835E+05        55940.529890
          49          104  4.5677E+03        56479.999057
          50          104  3.1291E+05        57004.958513
          51          104  1.4844E+04        57515.820623
          52          104  6.1009E+04        58012.994578
          53          104  1.7477E+05        58496.870886
          54          104  8.3312E+02        58967.838703
          55          104  3.0690E+05        59426.253224
          56          104  2.8401E+03        59872.495371
          57          104  2.0667E+05        60306.928516
          58          104  1.9791E+04        60729.897389
          59          104  4.6771E+04        61141.721467
          60          104  1.3858E+05        61542.684311
          61          104  5.6081E+01        61933.114515
          62          104  2.5440E+05        62313.371581
          63          104  2.5996E+03        62683.746846
          64          104  2.2851E+05        63044.529167
          65          104  9.5909E+02        63396.033903
          66          104  1.0851E+05        63738.529236
          67          104  3.8002E+04        64072.298835
          68          104  2.0742E+04        64397.611034
          69          104  1.1985E+05        64714.723821
          70          104  3.5157E-01        65023.893127
          71          104  1.8536E+05        65325.361264
          72          104  4.0958E+03        65619.372924
          73          104  1.7849E+05        65906.193004
          74          104  1.5786E+03        66186.139789
          75          104  1.1437E+05        66459.533509
          76          104  1.9221E+03        66726.480070
          77          104  4.5897E+04        66986.794506
          78          104  2.3050E+04        67240.587548
          79          104  6.9858E+03        67488.530005
          80          104  6.2173E+04        67730.670629
          81          104  4.6523E+02        67966.917996
          82          104  9.7854E+04        68197.858643
         165           83  2.1719E-01           82.170786
         166           83  3.2399E+01         4040.227151
         167           83  3.2759E+00         7825.410530
         168           83  4.0526E-01        11443.564703
         169           83  1.3941E-01        14897.648742
         170           83  4.5453E-02        18193.011819
         171           83  1.1651E-02        21331.898937
         172           83  2.4117E-03        24316.240739
         173           83  3.8665E-04        27147.867316
         174           83  3.0412E-05        29827.205765
         175           83  1.2859E-06        32353.549527
         176           83  1.4944E-05        34724.742588
         177           83  1.9757E-05        36936.845619
         178           83  1.5711E-05        38983.790314
         179           83  9.8326E-06        40856.670576
         180           83  5.5136E-06        42542.943330
         181           83  3.0173E-06        44025.343041
         182           83  1.6840E-06        45280.354882
         183           83  9.4852E-07        46275.779566
         184           83  4.8758E-07        46966.321193
         185           83  4.7169E-08        47281.153037
         186           83  8.8713E-07        83289.190980
         187           83  2.8011E-05        84414.052130
         188           83  4.4218E-04        85503.710568
         189           83  4.6772E-03        86559.382007
         190           83  3.7205E-02        87582.248850
         191           83  2.3719E-01        88573.463548
         192           83  1.2630E+00        89534.170061
         193           83  5.7746E+00        90465.485152
         194           83  2.3130E+01        91368.487050
         195           83  8.2415E+01        92244.245861
         196           83  2.6436E+02        93093.791610
         197           83  7.7085E+02        93918.123561
         198           83  2.0596E+03        94718.213184
         199           83  5.0760E+03        95494.988135
         200           83  1.1607E+04        96249.326722
         201           83  2.4753E+04        96982.083609
         202           83  4.9455E+04        97694.068175
         203           83  9.2961E+04        98386.036106
         204           83  1.6505E+05        99058.713153
         205           83  2.7778E+05        99712.766163
         206           83  4.4471E+05       100348.829542
         207           83  6.7940E+05       100967.485916
         208           83  9.9341E+05       101569.284966
         209           83  1.3940E+06       102154.738494
         210           83  1.8821E+06       102724.332244
         211           83  2.4505E+06       103278.531490
         212           83  3.0831E+06       103817.793441
         213           83  3.7556E+06       104342.540759
         214           83  4.4371E+06       104853.186085
         215           83  5.0928E+06       105350.138759
         216           83  5.6874E+06       105833.789993
         217           83  6.1883E+06       106304.528985
         218           83  6.5691E+06       106762.711382
         219           83  6.8119E+06       107208.720236
         220           83  6.9072E+06       107642.917769
         221           83  6.8555E+06       108065.650156
         222           83  6.6650E+06       108477.235049
         223           83  6.3521E+06       108877.957034
         224           83  5.9395E+06       109268.147335
         225           83  5.4513E+06       109648.165688
         226           83  4.9121E+06       110018.300734
         227           83  4.3474E+06       110378.844550
         228           83  3.7792E+06       110730.111344
         229           83  3.2267E+06       111072.369935
         230           83  2.7052E+06       111405.904624
         231           83  2.2258E+06       111730.983320
         232           83  1.7958E+06       112047.865092
         233           83  1.4190E+06       112356.805395
         234           83  1.0964E+06       112658.047761
         235           83  8.2625E+05       112951.837311
         236           83  6.0539E+05       113238.442391
         237           83  4.2919E+05       113518.184663
         238           83  2.9217E+05       113791.382856
         239           83  1.8868E+05       114058.129549
         240           83  1.1358E+05       114318.238191
         241           83  6.1979E+04       114571.859276
         242           83  2.8757E+04       114819.676544
         243           83  9.6390E+03       115061.717583
         244           83  1.1742E+03       115297.993808
         245           83  6.1535E+02       115529.373687
         166           84  2.0092E-01           79.088257
         167           84  5.7496E+01         3864.271636
         168           84  9.3522E+00         7482.425809
         169           84  1.1978E+00        10936.509849
         170           84  4.7500E-01        14231.872925
         171           84  1.9896E-01        17370.760043
         172           84  6.5192E-02        20355.101846
         173           84  1.6874E-02        23186.728422
         174           84  3.6383E-03        25866.066871
         175           84  6.6399E-04        28392.410633
         176           84  7.6855E-05        30763.603694
         177           84  2.0210E-07        32975.706725
         178           84  3.3610E-05        35022.651420
         179           84  7.2614E-05        36895.531682
         180           84  8.5195E-05        38581.804436
         181           84  7.3534E-05        40064.204147
         182           84  5.2123E-05        41319.215988
         183           84  3.1929E-05        42314.640672
         184           84  1.6425E-05        43005.182299
         185           84  1.5650E-06        43320.014143
         186           84  6.2462E-05        79328.052086
         187           84  1.7707E-03        80452.913236
         188           84  2.5242E-02        81542.571675
         189           84  2.4049E-01        82598.243113
         190           84  1.7248E+00        83621.109957
         191           84  9.9343E+00        84612.324654
         192           84  4.7818E+01        85573.031167
         193           84  1.9775E+02        86504.346259
         194           84  7.1674E+02        87407.348156
         195           84  2.3116E+03        88283.106967
         196           84  6.7125E+03        89132.652716
         197           84  1.7716E+04        89956.984667
         198           84  4.2827E+04        90757.074290
         199           84  9.5444E+04        91533.849241
         200           84  1.9717E+05        92288.187828
         201           84  3.7942E+05        93020.944715
         202           84  6.8298E+05        93732.929281
         203           84  1.1545E+06        94424.897212
         204           84  1.8390E+06        95097.574259
         205           84  2.7694E+06        95751.627269
         206           84  3.9542E+06        96387.690648
         207           84  5.3671E+06        97006.347022
         208           84  6.9415E+06        97608.146072
         209           84  8.5714E+06        98193.599600
         210           84  1.0122E+07        98763.193350
         211           84  1.1445E+07        99317.392596
         212           84  1.2402E+07        99856.654547
         213           84  1.2884E+07       100381.401865
         214           84  1.2832E+07       100892.047191
         215           84  1.2242E+07       101388.999866
         216           84  1.1170E+07       101872.651100
         217           84  9.7217E+06       102343.390091
         218           84  8.0349E+06       102801.572488
         219           84  6.2630E+06       103247.581342
         220           84  4.5516E+06       103681.778875
         221           84  3.0258E+06       104104.511262
         222           84  1.7763E+06       104516.096155
         223           84  8.5580E+05       104916.818140
         224           84  2.7779E+05       105307.008441
         225           84  2.1842E+04       105687.026794
         226           84  4.2041E+04       106057.161840
         227           84  2.7607E+05       106417.705656
         228           84  6.5456E+05       106768.972450
         229           84  1.1092E+06       107111.231041
         230           84  1.5790E+06       107444.765730
         231           84  2.0142E+06       107769.844426
         232           84  2.3787E+06       108086.726198
         233           84  2.6498E+06       108395.666501
         234           84  2.8172E+06       108696.908868
         235           84  2.8814E+06       108990.698417
         236           84  2.8512E+06       109277.303497
         237           84  2.7408E+06       109557.045769
         238           84  2.5660E+06       109830.243962
         239           84  2.3418E+06       110096.990655
         240           84  2.0862E+06       110357.099297
         241           84  1.8220E+06       110610.720382
         242           84  1.5622E+06       110858.537650
         243           84  1.3142E+06       111100.578690
         244           84  1.0979E+06       111336.854914
         245           84  9.4960E+05       111568.234793
         167           85  1.8547E-01           76.071661
         168           85  7.5141E+01         3694.225834
         169           85  1.8166E+01         7148.309873
         170           85  2.2854E+00        10443.672950
         171           85  9.4696E-01        13582.560068
         172           85  4.8984E-01        16566.901870
         173           85  2.0882E-01        19398.528447
         174           85  7.0383E-02        22077.866896
         175           85  1.8626E-02        24604.210658
         176           85  3.8036E-03        26975.403719
         177           85  5.6152E-04        29187.506750
         178           85  3.9297E-05        31234.451444
         179           85  2.7543E-06        33107.331707
         180           85  3.3041E-05        34793.604461
         181           85  6.5621E-05        36276.004172
         182           85  8.4847E-05        37531.016013
         183           85  8.3149E-05        38526.440697
         184           85  5.9562E-05        39216.982323
         185           85  6.6159E-06        39531.814168
         186           85  2.2216E-03        75539.852111
         187           85  5.6317E-02        76664.713261
         188           85  7.1671E-01        77754.371699
         189           85  6.1167E+00        78810.043138
         190           85  3.9333E+01        79832.909981
         191           85  2.0309E+02        80824.124679
         192           85  8.7681E+02        81784.831192
         193           85  3.2531E+03        82716.146283
         194           85  1.0578E+04        83619.148181
         195           85  3.0599E+04        84494.906992
         196           85  7.9652E+04        85344.452741
         197           85  1.8830E+05        86168.784692
         198           85  4.0731E+05        86968.874315
         199           85  8.1106E+05        87745.649266
         200           85  1.4944E+06        88499.987853
         201           85  2.5589E+06        89232.744740
         202           85  4.0873E+06        89944.729306
         203           85  6.1099E+06        90636.697236
         204           85  8.5708E+06        91309.374284
         205           85  1.1308E+07        91963.427293
         206           85  1.4059E+07        92599.490673
         207           85  1.6490E+07        93218.147047
         208           85  1.8256E+07        93819.946097
         209           85  1.9070E+07        94405.399625
         210           85  1.8766E+07        94974.993375
         211           85  1.7344E+07        95529.192621
         212           85  1.4970E+07        96068.454572
         213           85  1.1955E+07        96593.201890
         214           85  8.6952E+06        97103.847216
         215           85  5.5988E+06        97600.799890
         216           85  3.0156E+06        98084.451124
         217           85  1.1830E+06        98555.190116
         218           85  1.9968E+05        99013.372513
         219           85  2.5918E+04        99459.381367
         220           85  5.1036E+05        99893.578900
         221           85  1.4308E+06       100316.311287
         222           85  2.5401E+06       100727.896180
         223           85  3.6083E+06       101128.618165
         224           85  4.4555E+06       101518.808466
         225           85  4.9676E+06       101898.826819
         226           85  5.0998E+06       102268.961865
         227           85  4.8715E+06       102629.505681
         228           85  4.3481E+06       102980.772475
         229           85  3.6244E+06       103323.031066
         230           85  2.8052E+06       103656.565755
         231           85  1.9895E+06       103981.644451
         232           85  1.2599E+06       104298.526223
         233           85  6.7499E+05       104607.466526
         234           85  2.6805E+05       104908.708892
         235           85  4.8160E+04       105202.498442
         236           85  4.3752E+03       105489.103521
         237           85  1.1125E+05       105768.845794
         238           85  3.3469E+05       106042.043987
         239           85  6.3606E+05       106308.790679
         240           85  9.7627E+05       106568.899322
         241           85  1.3251E+06       106822.520407
         242           85  1.6606E+06       107070.337675
         243           85  1.9649E+06       107312.378714
         244           85  2.2559E+06       107548.654939
         245           85  2.6533E+06       107780.034818
         168           86  1.7083E-01           73.145239
         169           86  8.5160E+01         3527.229278
         170           86  2.9919E+01         6822.592355
         171           86  3.7435E+00         9961.479473
         172           86  1.4937E+00        12945.821275
         173           86  8.7583E-01        15777.447852
         174           86  4.5114E-01        18456.786301
         175           86  1.9319E-01        20983.130063
         176           86  6.8621E-02        23354.323124
         177           86  1.9711E-02        25566.426155
         178           86  4.2683E-03        27613.370849
         179           86  5.6944E-04        29486.251112
         180           86  1.4115E-05        31172.523866
         181           86  1.9849E-05        32654.923577
         182           86  4.8057E-05        33909.935418
         183           86  4.8699E-05        34905.360102
         184           86  3.4182E-05        35595.901728
         185           86  3.7825E-06        35910.733573
         186           86  5.2613E-02        71918.771516
         187           86  1.1832E+00        73043.632666
         188           86  1.3395E+01        74133.291104
         189           86  1.0160E+02        75188.962543
         190           86  5.8073E+02        76211.829386
         191           86  2.6670E+03        77203.044084
         192           86  1.0237E+04        78163.750597
         193           86  3.3748E+04        79095.065688
         194           86  9.7416E+04        79998.067586
         195           86  2.4982E+05        80873.826397
         196           86  5.7551E+05        81723.372145
         197           86  1.2014E+06        82547.704097
         198           86  2.2883E+06        83347.793720
         199           86  3.9983E+06        84124.568671
         200           86  6.4368E+06        84878.907258
         201           86  9.5799E+06        85611.664145
         202           86  1.3214E+07        86323.648711
         203           86  1.6920E+07        87015.616641
         204           86  2.0126E+07        87688.293689
         205           86  2.2227E+07        88342.346698
         206           86  2.2742E+07        88978.410078
         207           86  2.1463E+07        89597.066452
         208           86  1.8530E+07        90198.865502
         209           86  1.4424E+07        90784.319030
         210           86  9.8571E+06        91353.912780
         211           86  5.6067E+06        91908.112026
         212           86  2.3340E+06        92447.373977
         213           86  4.4604E+05        92972.121295
         214           86  2.6947E+04        93482.766621
         215           86  8.5569E+05        93979.719295
         216           86  2.4927E+06        94463.370529
         217           86  4.4050E+06        94934.109521
         218           86  6.0937E+06        95392.291918
         219           86  7.1928E+06        95838.300772
         220           86  7.5194E+06        96272.498305
         221           86  7.0789E+06        96695.230692
         222           86  6.0266E+06        97106.815585
         223           86  4.6113E+06        97507.537570
         224           86  3.1085E+06        97897.727871
         225           86  1.7626E+06        98277.746224
         226           86  7.4959E+05        98647.881270
         227           86  1.6064E+05        99008.425086
         228           86  2.2258E+03        99359.691880
         229           86  2.1273E+05        99701.950471
         230           86  6.8589E+05       100035.485160
         231           86  1.2963E+06       100360.563856
         232           86  1.9221E+06       100677.445628
         233           86  2.4618E+06       100986.385931
         234           86  2.8445E+06       101287.628297
         235           86  3.0330E+06       101581.417847
         236           86  3.0225E+06       101868.022926
         237           86  2.8337E+06       102147.765199
         238           86  2.5038E+06       102420.963392
         239           86  2.0783E+06       102687.710084
         240           86  1.6102E+06       102947.818727
         241           86  1.1526E+06       103201.439812
         242           86  7.4267E+05       103449.257080
         243           86  4.0732E+05       103691.298119
         244           86  1.6782E+05       103927.574344
         245           86  3.1578E+04       104158.954223
         169           87  1.5666E-01           70.275720
         170           87  8.7903E+01         3365.638797
         171           87  4.4760E+01         6504.525914
         172           87  5.6501E+00         9488.867717
         173           87  2.0388E+00        12320.494293
         174           87  1.2960E+00        14999.832742
         175           87  7.7351E-01        17526.176505
         176           87  3.9524E-01        19897.369565
         177           87  1.7570E-01        22109.472596
         178           87  6.8749E-02        24156.417291
         179           87  2.3520E-02        26029.297553
         180           87  6.8331E-03        27715.570307
         181           87  1.5702E-03        29197.970018
         182           87  2.3316E-04        30452.981860
         183           87  7.6708E-06        31448.406543
         184           87  5.4458E-06        32138.948170
         185           87  1.7958E-06        32453.780015
         186           87  9.2551E-01        68461.817957
         187           87  1.8338E+01        69586.679107
         188           87  1.8280E+02        70676.337546
         189           87  1.2224E+03        71732.008984
         190           87  6.1596E+03        72754.875828
         191           87  2.4911E+04        73746.090526
         192           87  8.4123E+04        74706.797039
         193           87  2.4357E+05        75638.112130
         194           87  6.1614E+05        76541.114027
         195           87  1.3806E+06        77416.872838
         196           87  2.7683E+06        78266.418587
         197           87  5.0058E+06        79090.750539
         198           87  8.2088E+06        79890.840162
         199           87  1.2255E+07        80667.615112
         200           87  1.6691E+07        81421.953699
         201           87  2.0752E+07        82154.710586
         202           87  2.3518E+07        82866.695153
         203           87  2.4192E+07        83558.663083
         204           87  2.2401E+07        84231.340131
         205           87  1.8386E+07        84885.393140
         206           87  1.2995E+07        85521.456520
         207           87  7.4475E+06        86140.112893
         208           87  2.9738E+06        86741.911943
         209           87  4.4402E+05        87327.365471
         210           87  1.3492E+05        87896.959221
         211           87  1.6991E+06        88451.158467
         212           87  4.3304E+06        88990.420419
         213           87  7.0485E+06        89515.167737
         214           87  8.9991E+06        90025.813063
         215           87  9.6718E+06        90522.765737
         216           87  8.9853E+06        91006.416971
         217           87  7.2363E+06        91477.155963
         218           87  4.9550E+06        91935.338360
         219           87  2.7247E+06        92381.347213
         220           87  1.0231E+06        92815.544746
         221           87  1.2575E+05        93238.277133
         222           87  7.7435E+04        93649.862027
         223           87  7.2610E+05        94050.584012
         224           87  1.7959E+06        94440.774312
         225           87  2.9722E+06        94820.792665
         226           87  3.9745E+06        95190.927711
         227           87  4.6088E+06        95551.471528
         228           87  4.7859E+06        95902.738321
         229           87  4.5186E+06        96244.996913
         230           87  3.8979E+06        96578.531602
         231           87  3.0601E+06        96903.610297
         232           87  2.1549E+06        97220.492069
         233           87  1.3169E+06        97529.432373
         234           87  6.4779E+05        97830.674739
         235           87  2.0724E+05        98124.464288
         236           87  1.2590E+04        98411.069368
         237           87  4.5395E+04        98690.811640
         238           87  2.6173E+05        98964.009833
         239           87  6.0206E+05        99230.756526
         240           87  1.0010E+06        99490.865168
         241           87  1.4025E+06        99744.486253
         242           87  1.7641E+06        99992.303522
         243           87  2.0526E+06       100234.344561
         244           87  2.2773E+06       100470.620785
         245           87  2.5451E+06       100702.000664
         170           88  1.4285E-01           67.452739
         171           88  8.3815E+01         3206.339856
         172           88  6.2499E+01         6190.681659
         173           88  8.2374E+00         9022.308235
         174           88  2.5667E+00        11701.646684
         175           88  1.6809E+00        14227.990446
         176           88  1.1373E+00        16599.183507
         177           88  6.7620E-01        18811.286538
         178           88  3.5630E-01        20858.231233
         179           88  1.7050E-01        22731.111495
         180           88  7.5387E-02        24417.384249
         181           88  3.1166E-02        25899.783960
         182           88  1.2171E-02        27154.795802
         183           88  4.5088E-03        28150.220485
         184           88  1.5399E-03        28840.762112
         185           88  1.1748E-04        29155.593956
         186           88  1.2767E+01        65163.631899
         187           88  2.2060E+02        66288.493049
         188           88  1.9198E+03        67378.151488
         189           88  1.1196E+04        68433.822926
         190           88  4.9150E+04        69456.689770
         191           88  1.7295E+05        70447.904468
         192           88  5.0689E+05        71408.610981
         193           88  1.2695E+06        72339.926072
         194           88  2.7658E+06        73242.927969
         195           88  5.3069E+06        74118.686780
         196           88  9.0450E+06        74968.232529
         197           88  1.3768E+07        75792.564480
         198           88  1.8764E+07        76592.654103
         199           88  2.2883E+07        77369.429054
         200           88  2.4860E+07        78123.767641
         201           88  2.3820E+07        78856.524528
         202           88  1.9739E+07        79568.509095
         203           88  1.3603E+07        80260.477025
         204           88  7.1427E+06        80933.154073
         205           88  2.2049E+06        81587.207082
         206           88  5.5436E+04        82223.270462
         207           88  9.1977E+05        82841.926835
         208           88  3.9630E+06        83443.725885
         209           88  7.6900E+06        84029.179413
         210           88  1.0562E+07        84598.773163
         211           88  1.1553E+07        85152.972409
         212           88  1.0445E+07        85692.234361
         213           88  7.7786E+06        86216.981679
         214           88  4.5491E+06        86727.627004
         215           88  1.7927E+06        87224.579679
         216           88  2.3702E+05        87708.230913
         217           88  1.2083E+05        88178.969904
         218           88  1.2078E+06        88637.152302
         219           88  2.9472E+06        89083.161155
         220           88  4.6963E+06        89517.358688
         221           88  5.9222E+06        89940.091075
         222           88  6.3265E+06        90351.675968
         223           88  5.8812E+06        90752.397954
         224           88  4.7810E+06        91142.588254
         225           88  3.3475E+06        91522.606607
         226           88  1.9266E+06        91892.741653
         227           88  8.0377E+05        92253.285469
         228           88  1.5054E+05        92604.552263
         229           88  1.1686E+04        92946.810855
         230           88  3.2153E+05        93280.345544
         231           88  9.3983E+05        93605.424239
         232           88  1.6943E+06        93922.306011
         233           88  2.4187E+06        94231.246315
         234           88  2.9821E+06        94532.488681
         235           88  3.3031E+06        94826.278230
         236           88  3.3545E+06        95112.883310
         237           88  3.1550E+06        95392.625582
         238           88  2.7558E+06        95665.823775
         239           88  2.2264E+06        95932.570468
         240           88  1.6467E+06        96192.679110
         241           88  1.0947E+06        96446.300195
         242           88  6.2466E+05        96694.117464
         243           88  2.7340E+05        96936.158503
         244           88  6.3559E+04        97172.434727
         245           88  5.5399E+02        97403.814606
         171           89  1.2942E-01           64.693239
         172           89  7.3903E+01         3049.035042
         173           89  8.2756E+01         5880.661618
         174           89  1.1944E+01         8560.000067
         175           89  3.1500E+00        11086.343829
         176           89  1.9855E+00        13457.536890
         177           89  1.4676E+00        15669.639921
         178           89  9.8857E-01        17716.584616
         179           89  5.9813E-01        19589.464878
         180           89  3.3407E-01        21275.737632
         181           89  1.7691E-01        22758.137343
         182           89  9.0384E-02        24013.149184
         183           89  4.4438E-02        25008.573868
         184           89  1.9767E-02        25699.115495
         185           89  1.7572E-03        26013.947339
         186           89  1.4218E+02        62021.985282
         187           89  2.1173E+03        63146.846432
         188           89  1.5866E+04        64236.504871
         189           89  7.9621E+04        65292.176309
         190           89  3.0015E+05        66315.043153
         191           89  9.0369E+05        67306.257850
         192           89  2.2559E+06        68266.964363
         193           89  4.7825E+06        69198.279455
         194           89  8.7453E+06        70101.281352
         195           89  1.3926E+07        70977.040163
         196           89  1.9399E+07        71826.585912
         197           89  2.3625E+07        72650.917863
         198           89  2.4979E+07        73451.007486
         199           89  2.2545E+07        74227.782437
         200           89  1.6767E+07        74982.121024
         201           89  9.4889E+06        75714.877911
         202           89  3.2552E+06        76426.862478
         203           89  1.6601E+05        77118.830408
         204           89  9.0063E+05        77791.507455
         205           89  4.4518E+06        78445.560465
         206           89  8.6989E+06        79081.623844
         207           89  1.1478E+07        79700.280218
         208           89  1.1566E+07        80302.079268
         209           89  9.1043E+06        80887.532796
         210           89  5.3441E+06        81457.126546
         211           89  1.9306E+06        82011.325792
         212           89  1.3718E+05        82550.587743
         213           89  3.9311E+05        83075.335061
         214           89  2.2480E+06        83585.980387
         215           89  4.7016E+06        84082.933062
         216           89  6.6860E+06        84566.584296
         217           89  7.4773E+06        85037.323287
         218           89  6.8945E+06        85495.505684
         219           89  5.2614E+06        85941.514538
         220           89  3.1989E+06        86375.712071
         221           89  1.3667E+06        86798.444458
         222           89  2.4621E+05        87210.029351
         223           89  2.9747E+04        87610.751336
         224           89  6.2024E+05        88000.941637
         225           89  1.7172E+06        88380.959990
         226           89  2.9383E+06        88751.095036
         227           89  3.9360E+06        89111.638852
         228           89  4.4776E+06        89462.905646
         229           89  4.4778E+06        89805.164237
         230           89  3.9892E+06        90138.698926
         231           89  3.1616E+06        90463.777622
         232           89  2.1912E+06        90780.659394
         233           89  1.2700E+06        91089.599697
         234           89  5.4913E+05        91390.842064
         235           89  1.1831E+05        91684.631613
         236           89  2.0511E+03        91971.236693
         237           89  1.6890E+05        92250.978965
         238           89  5.4845E+05        92524.177158
         239           89  1.0484E+06        92790.923851
         240           89  1.5724E+06        93051.032493
         241           89  2.0443E+06        93304.653578
         242           89  2.4108E+06        93552.470846
         243           89  2.6370E+06        93794.511886
         244           89  2.7451E+06        94030.788110
         245           89  2.8620E+06        94262.167989
         172           90  1.1619E-01           61.966956
         173           90  5.9639E+01         2893.593532
         174           90  1.0452E+02         5572.931981
         175           90  1.7311E+01         8099.275743
         176           90  3.9013E+00        10470.468804
         177           90  2.1961E+00        12682.571835
         178           90  1.6928E+00        14729.516530
         179           90  1.2625E+00        16602.396792
         180           90  8.6065E-01        18288.669546
         181           90  5.4363E-01        19771.069257
         182           90  3.2434E-01        21026.081098
         183           90  1.8240E-01        22021.505782
         184           90  9.0145E-02        22712.047409
         185           90  8.4532E-03        23026.879253
         186           90  1.2997E+03        59034.917196
         187           90  1.6415E+04        60159.778346
         188           90  1.0425E+05        61249.436785
         189           90  4.4201E+05        62305.108223
         190           90  1.4017E+06        63327.975067
         191           90  3.5285E+06        64319.189764
         192           90  7.2996E+06        65279.896277
         193           90  1.2666E+07        66211.211368
         194           90  1.8632E+07        67114.213266
         195           90  2.3280E+07        67989.972077
         196           90  2.4511E+07        68839.517826
         197           90  2.1245E+07        69663.849777
         198           90  1.4359E+07        70463.939400
         199           90  6.5768E+06        71240.714351
         200           90  1.1772E+06        71995.052938
         201           90  2.0084E+05        72727.809825
         202           90  3.3113E+06        73439.794391
         203           90  8.0674E+06        74131.762322
         204           90  1.1426E+07        74804.439369
         205           90  1.1490E+07        75458.492379
         206           90  8.4243E+06        76094.555758
         207           90  4.0975E+06        76713.212132
         208           90  8.2637E+05        77315.011182
         209           90  7.2542E+04        77900.464710
         210           90  1.8106E+06        78470.058460
         211           90  4.7776E+06        79024.257706
         212           90  7.3001E+06        79563.519657
         213           90  8.1664E+06        80088.266975
         214           90  7.1096E+06        80598.912301
         215           90  4.7598E+06        81095.864975
         216           90  2.2060E+06        81579.516209
         217           90  4.5239E+05        82050.255201
         218           90  2.5646E+04        82508.437598
         219           90  8.5957E+05        82954.446452
         220           90  2.4347E+06        83388.643985
         221           90  4.0557E+06        83811.376372
         222           90  5.1279E+06        84222.961265
         223           90  5.3391E+06        84623.683250
         224           90  4.7044E+06        85013.873551
         225           90  3.4941E+06        85393.891904
         226           90  2.1019E+06        85764.026950
         227           90  9.0855E+05        86124.570766
         228           90  1.7780E+05        86475.837560
         229           90  1.1176E+04        86818.096151
         230           90  3.5472E+05        87151.630840
         231           90  1.0436E+06        87476.709536
         232           90  1.8629E+06        87793.591308
         233           90  2.6060E+06        88102.531611
         234           90  3.1171E+06        88403.773977
         235           90  3.3133E+06        88697.563527
         236           90  3.1869E+06        88984.168607
         237           90  2.7908E+06        89263.910879
         238           90  2.2159E+06        89537.109072
         239           90  1.5683E+06        89803.855765
         240           90  9.5410E+05        90063.964407
         241           90  4.5929E+05        90317.585492
         242           90  1.3440E+05        90565.402760
         243           90  2.8350E+03        90807.443799
         244           90  6.5392E+04        91043.720024
         245           90  3.2865E+05        91275.099903
         173           91  1.0310E-01           59.256186
         174           91  4.2931E+01         2738.594634
         175           91  1.2588E+02         5264.938397
         176           91  2.5030E+01         7636.131457
         177           91  5.0402E+00         9848.234488
         178           91  2.3756E+00        11895.179183
         179           91  1.7892E+00        13768.059445
         180           91  1.4166E+00        15454.332199
         181           91  1.0537E+00        16936.731911
         182           91  7.2609E-01        18191.743752
         183           91  4.5801E-01        19187.168435
         184           91  2.4524E-01        19877.710062
         185           91  2.3866E-02        20192.541907
         186           91  9.8390E+03        56200.579850
         187           91  1.0326E+05        57325.440999
         188           91  5.4310E+05        58415.099438
         189           91  1.8975E+06        59470.770876
         190           91  4.9182E+06        60493.637720
         191           91  9.9941E+06        61484.852418
         192           91  1.6394E+07        62445.558931
         193           91  2.1963E+07        63376.874022
         194           91  2.3930E+07        64279.875919
         195           91  2.0662E+07        65155.634730
         196           91  1.3178E+07        66005.180479
         197           91  5.0460E+06        66829.512431
         198           91  3.5980E+05        67629.602054
         199           91  1.0811E+06        68406.377004
         200           91  5.7435E+06        69160.715591
         201           91  1.0550E+07        69893.472478
         202           91  1.2048E+07        70605.457045
         203           91  9.3891E+06        71297.424975
         204           91  4.5834E+06        71970.102023
         205           91  8.0965E+05        72624.155032
         206           91  1.7713E+05        73260.218412
         207           91  2.5317E+06        73878.874785
         208           91  5.9025E+06        74480.673835
         209           91  8.0010E+06        75066.127363
         210           91  7.6369E+06        75635.721114
         211           91  5.2194E+06        76189.920359
         212           91  2.2463E+06        76729.182311
         213           91  2.9715E+05        77253.929629
         214           91  1.8537E+05        77764.574955
         215           91  1.6834E+06        78261.527629
         216           91  3.8244E+06        78745.178863
         217           91  5.4954E+06        79215.917855
         218           91  5.9692E+06        79674.100252
         219           91  5.1486E+06        80120.109105
         220           91  3.4839E+06        80554.306638
         221           91  1.6879E+06        80977.039026
         222           91  4.0821E+05        81388.623919
         223           91  1.8132E+03        81789.345904
         224           91  4.6446E+05        82179.536204
         225           91  1.5051E+06        82559.554557
         226           91  2.6973E+06        82929.689603
         227           91  3.6404E+06        83290.233420
         228           91  4.0734E+06        83641.500213
         229           91  3.9224E+06        83983.758805
         230           91  3.2830E+06        84317.293494
         231           91  2.3607E+06        84642.372190
         232           91  1.3977E+06        84959.253961
         233           91  6.0593E+05        85268.194265
         234           91  1.2490E+05        85569.436631
         235           91  4.5046E+03        85863.226180
         236           91  2.1279E+05        86149.831260
         237           91  6.5920E+05        86429.573532
         238           91  1.2237E+06        86702.771726
         239           91  1.7819E+06        86969.518418
         240           91  2.2295E+06        87229.627060
         241           91  2.5069E+06        87483.248145
         242           91  2.5906E+06        87731.065414
         243           91  2.4836E+06        87973.106453
         244           91  2.2435E+06        88209.382677
         245           91  1.9860E+06        88440.762556
         174           92  9.0168E-02           56.554116
         175           92  2.6121E+01         2582.897878
         176           92  1.4404E+02         4954.090939
         177           92  3.5965E+01         7166.193970
         178           92  6.9425E+00         9213.138665
         179           92  2.6312E+00        11086.018927
         180           92  1.7893E+00        12772.291681
         181           92  1.4195E+00        14254.691392
         182           92  1.0913E+00        15509.703233
         183           92  7.6159E-01        16505.127917
         184           92  4.3878E-01        17195.669544
         185           92  4.4166E-02        17510.501388
         186           92  6.1801E+04        53518.539331
         187           92  5.2387E+05        54643.400481
         188           92  2.2125E+06        55733.058920
         189           92  6.1407E+06        56788.730358
         190           92  1.2432E+07        57811.597202
         191           92  1.9233E+07        58802.811899
         192           92  2.3041E+07        59763.518412
         193           92  2.0990E+07        60694.833503
         194           92  1.3525E+07        61597.835401
         195           92  4.8494E+06        62473.594212
         196           92  1.7454E+05        63323.139961
         197           92  1.7581E+06        64147.471912
         198           92  7.1798E+06        64947.561535
         199           92  1.1432E+07        65724.336486
         200           92  1.1017E+07        66478.675073
         201           92  6.5221E+06        67211.431960
         202           92  1.6735E+06        67923.416526
         203           92  2.6191E+04        68615.384457
         204           92  2.2403E+06        69288.061504
         205           92  5.9994E+06        69942.114514
         206           92  8.1875E+06        70578.177893
         207           92  7.2804E+06        71196.834267
         208           92  4.1607E+06        71798.633317
         209           92  1.1009E+06        72384.086845
         210           92  4.8085E+03        72953.680595
         211           92  1.2414E+06        73507.879841
         212           92  3.6886E+06        74047.141792
         213           92  5.6781E+06        74571.889110
         214           92  6.0644E+06        75082.534436
         215           92  4.7690E+06        75579.487111
         216           92  2.6220E+06        76063.138344
         217           92  7.6024E+05        76533.877336
         218           92  3.0804E+03        76992.059733
         219           92  5.2233E+05        77438.068587
         220           92  1.8896E+06        77872.266120
         221           92  3.3813E+06        78294.998507
         222           92  4.3404E+06        78706.583400
         223           92  4.4285E+06        79107.305385
         224           92  3.6938E+06        79497.495686
         225           92  2.4747E+06        79877.514039
         226           92  1.2222E+06        80247.649085
         227           92  3.2641E+05        80608.192901
         228           92  4.3563E+02        80959.459695
         229           92  2.5089E+05        81301.718286
         230           92  9.1697E+05        81635.252975
         231           92  1.7496E+06        81960.331671
         232           92  2.4970E+06        82277.213443
         233           92  2.9703E+06        82586.153746
         234           92  3.0785E+06        82887.396112
         235           92  2.8303E+06        83181.185662
         236           92  2.3129E+06        83467.790742
         237           92  1.6567E+06        83747.533014
         238           92  9.9916E+05        84020.731207
         239           92  4.5796E+05        84287.477900
         240           92  1.1403E+05        84547.586542
         241           92  2.6343E-01        84801.207627
         242           92  1.0619E+05        85049.024895
         243           92  3.9479E+05        85291.065934
         244           92  8.2082E+05        85527.342159
         245           92  1.4044E+06        85758.722038
         175           93  7.7404E-02           53.838084
         176           93  1.1795E+01         2425.031144
         177           93  1.5506E+02         4637.134175
         178           93  5.0846E+01         6684.078870
         179           93  1.0302E+01         8556.959132
         180           93  3.1672E+00        10243.231886
         181           93  1.7772E+00        11725.631598
         182           93  1.2986E+00        12980.643439
         183           93  9.4106E-01        13976.068122
         184           93  5.6649E-01        14666.609749
         185           93  5.8306E-02        14981.441594
         186           93  3.2107E+05        50989.479537
         187           93  2.1137E+06        52114.340686
         188           93  6.8435E+06        53203.999125
         189           93  1.4243E+07        54259.670563
         190           93  2.0833E+07        55282.537407
         191           93  2.1797E+07        56273.752105
         192           93  1.5516E+07        57234.458618
         193           93  6.0720E+06        58165.773709
         194           93  3.1080E+05        59068.775606
         195           93  1.7712E+06        59944.534417
         196           93  7.5525E+06        60794.080166
         197           93  1.1357E+07        61618.412118
         198           93  9.5468E+06        62418.501741
         199           93  4.1534E+06        63195.276691
         200           93  2.8455E+05        63949.615278
         201           93  1.0309E+06        64682.372165
         202           93  4.9460E+06        65394.356732
         203           93  7.9926E+06        66086.324662
         204           93  7.4616E+06        66759.001710
         205           93  4.0712E+06        67413.054719
         206           93  8.0693E+05        68049.118099
         207           93  1.2132E+05        68667.774472
         208           93  2.1001E+06        69269.573522
         209           93  4.8148E+06        69855.027050
         210           93  6.1029E+06        70424.620801
         211           93  5.1465E+06        70978.820046
         212           93  2.7867E+06        71518.081998
         213           93  6.6182E+05        72042.829316
         214           93  1.7492E+04        72553.474642
         215           93  1.0169E+06        73050.427316
         216           93  2.8470E+06        73534.078550
         217           93  4.3599E+06        74004.817542
         218           93  4.7562E+06        74462.999939
         219           93  3.9315E+06        74909.008792
         220           93  2.3928E+06        75343.206325
         221           93  9.0093E+05        75765.938713
         222           93  7.5610E+04        76177.523606
         223           93  1.5452E+05        76578.245591
         224           93  9.6955E+05        76968.435891
         225           93  2.0946E+06        77348.454244
         226           93  3.0575E+06        77718.589290
         227           93  3.5214E+06        78079.133107
         228           93  3.3736E+06        78430.399900
         229           93  2.7188E+06        78772.658492
         230           93  1.8023E+06        79106.193181
         231           93  9.0749E+05        79431.271877
         232           93  2.6619E+05        79748.153648
         233           93  4.5609E+03        80057.093952
         234           93  1.3063E+05        80358.336318
         235           93  5.5566E+05        80652.125867
         236           93  1.1351E+06        80938.730947
         237           93  1.7137E+06        81218.473219
         238           93  2.1604E+06        81491.671413
         239           93  2.3891E+06        81758.418105
         240           93  2.3715E+06        82018.526747
         241           93  2.1400E+06        82272.147833
         242           93  1.7542E+06        82519.965101
         243           93  1.2872E+06        82762.006140
         244           93  8.2673E+05        82998.282364
         245           93  4.4489E+05        83229.662243
         176           94  6.4863E-02           51.079857
         177           94  2.4912E+00         2263.182888
         178           94  1.5423E+02         4310.127583
         179           94  6.9517E+01         6183.007845
         180           94  1.6343E+01         7869.280599
         181           94  4.4514E+00         9351.680310
         182           94  1.9246E+00        10606.692151
         183           94  1.1281E+00        11602.116835
         184           94  6.4010E-01        12292.658462
         185           94  6.5117E-02        12607.490306
         186           94  1.3662E+06        48615.528249
         187           94  6.5906E+06        49740.389399
         188           94  1.5210E+07        50830.047837
         189           94  2.1407E+07        51885.719276
         190           94  1.9080E+07        52908.586119
         191           94  9.5073E+06        53899.800817
         192           94  1.2037E+06        54860.507330
         193           94  1.0327E+06        55791.822421
         194           94  6.9659E+06        56694.824319
         195           94  1.1064E+07        57570.583130
         196           94  8.6502E+06        58420.128879
         197           94  2.8346E+06        59244.460830
         198           94  9.7959E-02        60044.550453
         199           94  2.4866E+06        60821.325404
         200           94  6.7293E+06        61575.663991
         201           94  7.8762E+06        62308.420878
         202           94  4.9341E+06        63020.405444
         203           94  1.1358E+06        63712.373374
         204           94  9.3146E+04        64385.050422
         205           94  2.3132E+06        65039.103431
         206           94  5.2629E+06        65675.166811
         207           94  6.1507E+06        66293.823185
         208           94  4.3690E+06        66895.622235
         209           94  1.5998E+06        67481.075763
         210           94  4.8764E+04        68050.669513
         211           94  6.5162E+05        68604.868759
         212           94  2.6208E+06        69144.130710
         213           94  4.3333E+06        69668.878028
         214           94  4.6025E+06        70179.523354
         215           94  3.3749E+06        70676.476028
         216           94  1.5466E+06        71160.127262
         217           94  2.3649E+05        71630.866254
         218           94  9.2770E+04        72089.048651
         219           94  1.0234E+06        72535.057505
         220           94  2.3884E+06        72969.255038
         221           94  3.4321E+06        73391.987425
         222           94  3.6716E+06        73803.572318
         223           94  3.0697E+06        74204.294303
         224           94  1.9633E+06        74594.484604
         225           94  8.4560E+05        74974.502957
         226           94  1.3663E+05        75344.638003
         227           94  3.5197E+04        75705.181819
         228           94  4.8866E+05        76056.448613
         229           94  1.2614E+06        76398.707204
         230           94  2.0505E+06        76732.241893
         231           94  2.5964E+06        77057.320589
         232           94  2.7544E+06        77374.202361
         233           94  2.5147E+06        77683.142664
         234           94  1.9784E+06        77984.385030
         235           94  1.3087E+06        78278.174580
         236           94  6.7710E+05        78564.779660
         237           94  2.1911E+05        78844.521932
         238           94  1.0634E+04        79117.720125
         239           94  6.2841E+04        79384.466818
         240           94  3.3016E+05        79644.575460
         241           94  7.3272E+05        79898.196545
         242           94  1.1826E+06        80146.013813
         243           94  1.5971E+06        80388.054852
         244           94  1.9361E+06        80624.331077
         245           94  2.2655E+06        80855.710956
         177           95  5.2671E-02           48.248012
         178           95  1.3820E-01         2095.192707
         179           95  1.3734E+02         3968.072969
         180           95  8.9378E+01         5654.345724
         181           95  2.6731E+01         7136.745435
         182           95  7.5516E+00         8391.757276
         183           95  2.6538E+00         9387.181960
         184           95  1.0812E+00        10077.723586
         185           95  9.6755E-02        10392.555431
         186           95  4.6746E+06        46400.593374
         187           95  1.5062E+07        47525.454524
         188           95  2.1678E+07        48615.112962
         189           95  1.6247E+07        49670.784401
         190           95  4.7370E+06        50693.651244
         191           95  4.5478E+04        51684.865942
         192           95  5.0704E+06        52645.572455
         193           95  1.0501E+07        53576.887546
         194           95  8.5685E+06        54479.889444
         195           95  2.4168E+06        55355.648255
         196           95  7.8527E+04        56205.194003
         197           95  3.5482E+06        57029.525955
         198           95  7.3920E+06        57829.615578
         199           95  6.6092E+06        58606.390529
         200           95  2.4851E+06        59360.729115
         201           95  1.7299E+04        60093.486003
         202           95  1.6156E+06        60805.470569
         203           95  4.8834E+06        61497.438499
         204           95  6.0081E+06        62170.115547
         205           95  3.9616E+06        62824.168556
         206           95  1.0350E+06        63460.231936
         207           95  2.7493E+04        64078.888309
         208           95  1.5433E+06        64680.687360
         209           95  3.8538E+06        65266.140888
         210           95  4.8214E+06        65835.734638
         211           95  3.7471E+06        66389.933883
         212           95  1.6521E+06        66929.195835
         213           95  1.7135E+05        67453.943153
         214           95  2.3853E+05        67964.588479
         215           95  1.5667E+06        68461.541153
         216           95  3.0782E+06        68945.192387
         217           95  3.7532E+06        69415.931379
         218           95  3.2467E+06        69874.113776
         219           95  1.9604E+06        70320.122630
         220           95  6.6726E+05        70754.320163
         221           95  2.2899E+04        71177.052550
         222           95  2.4974E+05        71588.637443
         223           95  1.1127E+06        71989.359428
         224           95  2.1205E+06        72379.549729
         225           95  2.7972E+06        72759.568082
         226           95  2.8820E+06        73129.703127
         227           95  2.3955E+06        73490.246944
         228           95  1.5737E+06        73841.513738
         229           95  7.3897E+05        74183.772329
         230           95  1.6712E+05        74517.307018
         231           95  2.8794E+03        74842.385714
         232           95  2.3859E+05        75159.267486
         233           95  7.4647E+05        75468.207789
         234           95  1.3401E+06        75769.450155
         235           95  1.8387E+06        76063.239705
         236           95  2.1156E+06        76349.844784
         237           95  2.1201E+06        76629.587057
         238           95  1.8738E+06        76902.785250
         239           95  1.4522E+06        77169.531942
         240           95  9.6209E+05        77429.640584
         241           95  5.1115E+05        77683.261670
         242           95  1.7891E+05        77931.078938
         243           95  1.4175E+04        78173.119977
         244           95  3.4366E+04        78409.396202
         245           95  2.4758E+05        78640.776081
         178           96  4.1012E-02           45.297496
         179           96  5.2391E+00         1918.177758
         180           96  1.0313E+02         3604.450513
         181           96  1.0311E+02         5086.850224
         182           96  4.1868E+01         6341.862065
         183           96  1.4075E+01         7337.286749
         184           96  4.7284E+00         8027.828375
         185           96  3.7342E-01         8342.660220
         186           96  1.2461E+07        44350.698163
         187           96  2.2661E+07        45475.559313
         188           96  1.4809E+07        46565.217751
         189           96  1.9320E+06        47620.889190
         190           96  1.7181E+06        48643.756033
         191           96  9.0048E+06        49634.970731
         192           96  9.4234E+06        50595.677244
         193           96  2.9381E+06        51526.992335
         194           96  8.1865E+04        52429.994233
         195           96  3.9709E+06        53305.753044
         196           96  7.4307E+06        54155.298792
         197           96  5.2496E+06        54979.630744
         198           96  9.6017E+05        55779.720367
         199           96  3.8542E+05        56556.495318
         200           96  3.5776E+06        57310.833904
         201           96  5.8040E+06        58043.590792
         202           96  4.2696E+06        58755.575358
         203           96  1.1169E+06        59447.543288
         204           96  5.4572E+04        60120.220336
         205           96  1.9103E+06        60774.273345
         206           96  4.2553E+06        61410.336725
         207           96  4.5270E+06        62028.993098
         208           96  2.6178E+06        62630.792149
         209           96  5.2001E+05        63216.245677
         210           96  9.1609E+04        63785.839427
         211           96  1.4361E+06        64340.038672
         212           96  3.1517E+06        64879.300624
         213           96  3.7625E+06        65404.047942
         214           96  2.8830E+06        65914.693268
         215           96  1.2940E+06        66411.645942
         216           96  1.5636E+05        66895.297176
         217           96  1.4241E+05        67366.036168
         218           96  1.0930E+06        67824.218565
         219           96  2.2811E+06        68270.227419
         220           96  2.9571E+06        68704.424952
         221           96  2.7809E+06        69127.157339
         222           96  1.9237E+06        69538.742232
         223           96  8.7967E+05        69939.464217
         224           96  1.5548E+05        70329.654518
         225           96  2.8454E+04        70709.672870
         226           96  4.6780E+05        71079.807916
         227           96  1.2088E+06        71440.351733
         228           96  1.9076E+06        71791.618527
         229           96  2.2918E+06        72133.877118
         230           96  2.2479E+06        72467.411807
         231           96  1.8301E+06        72792.490503
         232           96  1.2095E+06        73109.372275
         233           96  5.9449E+05        73418.312578
         234           96  1.5975E+05        73719.554944
         235           96  3.0657E+02        74013.344493
         236           96  1.2058E+05        74299.949573
         237           96  4.5101E+05        74579.691846
         238           96  8.8027E+05        74852.890039
         239           96  1.2882E+06        75119.636731
         240           96  1.5770E+06        75379.745373
         241           96  1.6966E+06        75633.366459
         242           96  1.6386E+06        75881.183727
         243           96  1.4268E+06        76123.224766
         244           96  1.1246E+06        76359.500990
         245           96  8.1442E+05        76590.880870
         179           97  3.0145E-02           42.167912
         180           97  1.5864E+01         1728.440667
         181           97  5.7267E+01         3210.840378
         182           97  9.7394E+01         4465.852219
         183           97  5.5403E+01         5461.276903
         184           97  2.2397E+01         6151.818529
         185           97  1.8458E+00         6466.650374
         186           97  2.4529E+07        42474.688317
         187           97  1.7104E+07        43599.549467
         188           97  8.6976E+05        44689.207905
         189           97  4.4682E+06        45744.879344
         190           97  1.0653E+07        46767.746187
         191           97  5.1718E+06        47758.960885
         192           97  1.0149E+04        48719.667398
         193           97  3.5736E+06        49650.982489
         194           97  7.2706E+06        50553.984387
         195           97  4.3333E+06        51429.743198
         196           97  2.6810E+05        52279.288946
         197           97  1.3574E+06        53103.620898
         198           97  4.9020E+06        53903.710521
         199           97  5.0793E+06        54680.485472
         200           97  1.8863E+06        55434.824058
         201           97  1.2118E+02        56167.580946
         202           97  1.6246E+06        56879.565512
         203           97  4.1089E+06        57571.533442
         204           97  4.1567E+06        58244.210490
         205           97  1.8962E+06        58898.263499
         206           97  1.0018E+05        59534.326879
         207           97  6.1389E+05        60152.983252
         208           97  2.5639E+06        60754.782303
         209           97  3.7563E+06        61340.235831
         210           97  3.0715E+06        61909.829581
         211           97  1.3042E+06        62464.028826
         212           97  8.6977E+04        63003.290778
         213           97  3.2667E+05        63528.038096
         214           97  1.6025E+06        64038.683422
         215           97  2.7570E+06        64535.636096
         216           97  2.9116E+06        65019.287330
         217           97  2.0431E+06        65490.026322
         218           97  8.3130E+05        65948.208719
         219           97  7.0904E+04        66394.217573
         220           97  1.5097E+05        66828.415106
         221           97  9.0198E+05        67251.147493
         222           97  1.8035E+06        67662.732386
         223           97  2.3382E+06        68063.454371
         224           97  2.2611E+06        68453.644672
         225           97  1.6655E+06        68833.663025
         226           97  8.7227E+05        69203.798070
         227           97  2.3931E+05        69564.341887
         228           97  1.9257E+02        69915.608681
         229           97  1.9290E+05        70257.867272
         230           97  6.8382E+05        70591.401961
         231           97  1.2514E+06        70916.480657
         232           97  1.6829E+06        71233.362429
         233           97  1.8439E+06        71542.302732
         234           97  1.7080E+06        71843.545098
         235           97  1.3424E+06        72137.334648
         236           97  8.7097E+05        72423.939727
         237           97  4.2739E+05        72703.682000
         238           97  1.1796E+05        72976.880193
         239           97  6.2742E+02        73243.626885
         240           97  7.8675E+04        73503.735527
         241           97  3.1026E+05        73757.356613
         242           97  6.3026E+05        74005.173881
         243           97  9.6638E+05        74247.214920
         244           97  1.2700E+06        74483.491145
         245           97  1.5705E+06        74714.871024
         180           98  2.0428E-02           38.779239
         181           98  2.6800E+01         1521.178950
         182           98  1.6077E+01         2776.190792
         183           98  6.0117E+01         3771.615475
         184           98  4.5132E+01         4462.157102
         185           98  4.5690E+00         4776.988946
         186           98  3.2373E+07        40785.026889
         187           98  1.4231E+06        41909.888039
         188           98  6.8987E+06        42999.546478
         189           98  1.0099E+07        44055.217916
         190           98  1.2370E+06        45078.084760
         191           98  2.0564E+06        46069.299458
         192           98  7.1016E+06        47030.005971
         193           98  4.2373E+06        47961.321062
         194           98  8.0430E+04        48864.322959
         195           98  2.2208E+06        49740.081770
         196           98  5.3590E+06        50589.627519
         197           98  3.5975E+06        51413.959470
         198           98  3.4613E+05        52214.049093
         199           98  8.1131E+05        52990.824044
         200           98  3.5764E+06        53745.162631
         201           98  4.0724E+06        54477.919518
         202           98  1.7426E+06        55189.904085
         203           98  2.3772E+04        55881.872015
         204           98  1.0020E+06        56554.549063
         205           98  3.0166E+06        57208.602072
         206           98  3.4124E+06        57844.665452
         207           98  1.8457E+06        58463.321825
         208           98  2.3052E+05        59065.120875
         209           98  2.4246E+05        59650.574403
         210           98  1.6366E+06        60220.168153
         211           98  2.8553E+06        60774.367399
         212           98  2.7484E+06        61313.629351
         213           98  1.5242E+06        61838.376669
         214           98  3.0920E+05        62349.021994
         215           98  4.1787E+04        62845.974669
         216           98  7.7558E+05        63329.625903
         217           98  1.8147E+06        63800.364894
         218           98  2.3625E+06        64258.547292
         219           98  2.0845E+06        64704.556145
         220           98  1.2359E+06        65138.753678
         221           98  3.8249E+05        65561.486065
         222           98  3.1956E+03        65973.070958
         223           98  2.3459E+05        66373.792944
         224           98  8.6577E+05        66763.983244
         225           98  1.5169E+06        67144.001597
         226           98  1.8599E+06        67514.136643
         227           98  1.7623E+06        67874.680459
         228           98  1.3074E+06        68225.947253
         229           98  7.1551E+05        68568.205845
         230           98  2.2742E+05        68901.740534
         231           98  6.3841E+03        69226.819229
         232           98  9.3041E+04        69543.701001
         233           98  4.1513E+05        69852.641305
         234           98  8.3414E+05        70153.883671
         235           98  1.2025E+06        70447.673220
         236           98  1.4113E+06        70734.278300
         237           98  1.4143E+06        71014.020572
         238           98  1.2277E+06        71287.218765
         239           98  9.1455E+05        71553.965458
         240           98  5.6273E+05        71814.074100
         241           98  2.5800E+05        72067.695185
         242           98  6.0154E+04        72315.512454
         243           98  5.6176E+02        72557.553493
         244           98  8.3060E+04        72793.829717
         245           98  3.0907E+05        73025.209596
         181           99  1.2288E-02           35.018873
         182           99  3.0643E+01         1290.030714
         183           99  1.6092E-02         2285.455398
         184           99  1.1720E+01         2975.997025
         185           99  2.2470E+00         3290.828869
         186           99  2.3598E+07        39298.866812
         187           99  9.6662E+06        40423.727962
         188           99  9.2030E+06        41513.386401
         189           99  1.4858E+04        42569.057839
         190           99  6.2293E+06        43591.924683
         191           99  5.3390E+06        44583.139380
         192           99  1.3007E+05        45543.845893
         193           99  2.5710E+06        46475.160984
         194           99  5.2078E+06        47378.162882
         195           99  2.1372E+06        48253.921693
         196           99  2.1375E+04        49103.467442
         197           99  2.3839E+06        49927.799393
         198           99  4.0846E+06        50727.889016
         199           99  2.1119E+06        51504.663967
         200           99  5.4714E+04        52259.002554
         201           99  1.0231E+06        52991.759441
         202           99  3.0301E+06        53703.744007
         203           99  2.9276E+06        54395.711938
         204           99  1.0255E+06        55068.388985
         205           99  4.6800E+02        55722.441995
         206           99  9.7880E+05        56358.505374
         207           99  2.4580E+06        56977.161748
         208           99  2.5900E+06        57578.960798
         209           99  1.3354E+06        58164.414326
         210           99  1.5081E+05        58734.008076
         211           99  1.9943E+05        59288.207322
         212           99  1.2592E+06        59827.469273
         213           99  2.2006E+06        60352.216591
         214           99  2.1779E+06        60862.861917
         215           99  1.2939E+06        61359.814592
         216           99  3.3056E+05        61843.465825
         217           99  5.3974E+03        62314.204817
         218           99  4.5229E+05        62772.387214
         219           99  1.2439E+06        63218.396068
         220           99  1.7941E+06        63652.593601
         221           99  1.7654E+06        64075.325988
         222           99  1.2283E+06        64486.910881
         223           99  5.3690E+05        64887.632866
         224           99  7.3914E+04        65277.823167
         225           99  4.0856E+04        65657.841520
         226           99  3.9183E+05        66027.976566
         227           99  9.0490E+05        66388.520382
         228           99  1.3206E+06        66739.787176
         229           99  1.4628E+06        67082.045767
         230           99  1.2972E+06        67415.580456
         231           99  9.1691E+05        67740.659152
         232           99  4.8084E+05        68057.540924
         233           99  1.4382E+05        68366.481227
         234           99  2.2460E+03        68667.723594
         235           99  7.4114E+04        68961.513143
         236           99  3.0825E+05        69248.118223
         237           99  6.1371E+05        69527.860495
         238           99  8.9297E+05        69801.058688
         239           99  1.0691E+06        70067.805381
         240           99  1.1031E+06        70327.914023
         241           99  1.0022E+06        70581.535108
         242           99  8.0108E+05        70829.352376
         243           99  5.4978E+05        71071.393415
         244           99  3.0763E+05        71307.669640
         245           99  1.2075E+05        71539.049519
         182          100  6.1253E-03           30.714007
         183          100  2.2931E+01         1026.138690
         184          100  6.3129E+00         1716.680317
         185          100  1.4819E-01         2031.512162
         186          100  5.7031E+06        38039.550105
         187          100  2.7217E+07        39164.411254
         188          100  2.9572E+06        40254.069693
         189          100  7.3082E+06        41309.741132
         190          100  9.9765E+05        42332.607975
         191          100  2.3234E+06        43323.822673
         192          100  4.9712E+06        44284.529186
         193          100  1.2172E+06        45215.844277
         194          100  5.1213E+05        46118.846175
         195          100  3.4208E+06        46994.604985
         196          100  2.9050E+06        47844.150734
         197          100  2.9805E+05        48668.482686
         198          100  6.8786E+05        49468.572309
         199          100  2.7598E+06        50245.347259
         200          100  2.5417E+06        50999.685846
         201          100  5.8489E+05        51732.442733
         202          100  1.2845E+05        52444.427300
         203          100  1.5810E+06        53136.395230
         204          100  2.5045E+06        53809.072278
         205          100  1.6152E+06        54463.125287
         206          100  2.5483E+05        55099.188667
         207          100  1.5611E+05        55717.845040
         208          100  1.2358E+06        56319.644090
         209          100  2.0586E+06        56905.097618
         210          100  1.7030E+06        57474.691369
         211          100  6.5122E+05        58028.890614
         212          100  1.2848E+04        58568.152566
         213          100  3.2913E+05        59092.899884
         214          100  1.1766E+06        59603.545210
         215          100  1.7320E+06        60100.497884
         216          100  1.5466E+06        60584.149118
         217          100  8.3481E+05        61054.888110
         218          100  1.7506E+05        61513.070507
         219          100  1.6734E+04        61959.079360
         220          100  3.9028E+05        62393.276893
         221          100  9.7246E+05        62816.009281
         222          100  1.3631E+06        63227.594174
         223          100  1.3417E+06        63628.316159
         224          100  9.5846E+05        64018.506459
         225          100  4.5209E+05        64398.524812
         226          100  8.5236E+04        64768.659858
         227          100  1.1126E+04        65129.203675
         228          100  2.2104E+05        65480.470468
         229          100  5.8155E+05        65822.729060
         230          100  9.1694E+05        66156.263749
         231          100  1.0902E+06        66481.342445
         232          100  1.0480E+06        66798.224216
         233          100  8.2606E+05        67107.164520
         234          100  5.1649E+05        67408.406886
         235          100  2.2743E+05        67702.196435
         236          100  4.3341E+04        67988.801515
         237          100  4.1144E+03        68268.543788
         238          100  1.0201E+05        68541.741981
         239          100  2.9247E+05        68808.488673
         240          100  5.1178E+05        69068.597315
         241          100  7.0121E+05        69322.218401
         242          100  8.1887E+05        69570.035669
         243          100  8.4332E+05        69812.076708
         244          100  7.8605E+05        70048.352932
         245          100  6.8996E+05        70279.732811
         183          101  2.1649E-03           25.551002
         184          101  8.4452E+00          716.092628
         185          101  1.2539E+00         1030.924473
         186          101  7.1624E+01        37038.962416
         187          101  5.4286E+06        38163.823565
         188          101  2.7187E+07        39253.482004
         189          101  4.9851E+06        40309.153443
         190          101  2.6749E+06        41332.020286
         191          101  1.5936E+06        42323.234984
         192          101  1.5823E+06        43283.941497
         193          101  3.1337E+06        44215.256588
         194          101  1.2319E+06        45118.258486
         195          101  1.8892E+05        45994.017296
         196          101  2.1283E+06        46843.563045
         197          101  2.2578E+06        47667.894997
         198          101  3.9480E+05        48467.984620
         199          101  2.7344E+05        49244.759571
         200          101  1.7447E+06        49999.098157
         201          101  1.9483E+06        50731.855044
         202          101  6.4727E+05        51443.839611
         203          101  1.3782E+04        52135.807541
         204          101  8.6475E+05        52808.484589
         205          101  1.7369E+06        53462.537598
         206          101  1.3748E+06        54098.600978
         207          101  3.6767E+05        54717.257351
         208          101  1.9138E+04        55319.056401
         209          101  6.3434E+05        55904.509929
         210          101  1.3637E+06        56474.103680
         211          101  1.3777E+06        57028.302925
         212          101  7.1873E+05        57567.564877
         213          101  9.8494E+04        58092.312195
         214          101  7.4008E+04        58602.957521
         215          101  5.8035E+05        59099.910195
         216          101  1.1073E+06        59583.561429
         217          101  1.2116E+06        60054.300421
         218          101  8.4658E+05        60512.482818
         219          101  3.2545E+05        60958.491671
         220          101  1.7686E+04        61392.689204
         221          101  9.2679E+04        61815.421592
         222          101  4.4654E+05        62227.006485
         223          101  8.2235E+05        62627.728470
         224          101  9.9189E+05        63017.918770
         225          101  8.8019E+05        63397.937123
         226          101  5.7019E+05        63768.072169
         227          101  2.3455E+05        64128.615986
         228          101  2.8041E+04        64479.882780
         229          101  2.3311E+04        64822.141371
         230          101  1.9331E+05        65155.676060
         231          101  4.4372E+05        65480.754756
         232          101  6.6278E+05        65797.636527
         233          101  7.6991E+05        66106.576831
         234          101  7.3548E+05        66407.819197
         235          101  5.8473E+05        66701.608746
         236          101  3.7590E+05        66988.213826
         237          101  1.7657E+05        67267.956099
         238          101  4.1824E+04        67541.154292
         239          101  2.8442E+02        67807.900984
         240          101  5.1520E+04        68068.009626
         241          101  1.7127E+05        68321.630712
         242          101  3.2377E+05        68569.447980
         243          101  4.7111E+05        68811.489019
         244          101  5.8978E+05        69047.765243
         245          101  6.9136E+05        69279.145122
         184          102  3.6257E-04           18.942145
         185          102  1.2519E-01          333.773990
         186          102  7.9581E+04        36341.811933
         187          102  1.0203E+06        37466.673083
         188          102  1.1341E+05        38556.331521
         189          102  1.6201E+07        39612.002960
         190          102  1.2910E+07        40634.869803
         191          102  2.9288E+04        41626.084501
         192          102  2.4461E+06        42586.791014
         193          102  3.9072E+06        43518.106105
         194          102  5.6140E+05        44421.108003
         195          102  9.7738E+05        45296.866814
         196          102  6.7578E+05        46146.412562
         197          102  1.0282E+06        46970.744514
         198          102  1.3931E+06        47770.834137
         199          102  5.1730E+04        48547.609088
         200          102  2.4993E+05        49301.947674
         201          102  1.2215E+06        50034.704562
         202          102  1.0040E+06        50746.689128
         203          102  2.7170E+05        51438.657058
         204          102  4.6013E+04        52111.334106
         205          102  6.0793E+05        52765.387115
         206          102  1.0544E+06        53401.450495
         207          102  7.3392E+05        54020.106868
         208          102  1.6279E+05        54621.905919
         209          102  2.9032E+04        55207.359447
         210          102  4.2363E+05        55776.953197
         211          102  8.3558E+05        56331.152442
         212          102  8.0222E+05        56870.414394
         213          102  4.0623E+05        57395.161712
         214          102  5.0984E+04        57905.807038
         215          102  4.7685E+04        58402.759712
         216          102  3.4604E+05        58886.410946
         217          102  6.5542E+05        59357.149938
         218          102  7.2036E+05        59815.332335
         219          102  5.1675E+05        60261.341189
         220          102  2.1093E+05        60695.538721
         221          102  1.7483E+04        61118.271109
         222          102  4.0250E+04        61529.856002
         223          102  2.3400E+05        61930.577987
         224          102  4.5917E+05        62320.768287
         225          102  5.8347E+05        62700.786640
         226          102  5.4612E+05        63070.921686
         227          102  3.8351E+05        63431.465503
         228          102  1.8273E+05        63782.732297
         229          102  3.7963E+04        64124.990888
         230          102  2.3198E+03        64458.525577
         231          102  7.5290E+04        64783.604273
         232          102  2.1228E+05        65100.486045
         233          102  3.5268E+05        65409.426348
         234          102  4.4202E+05        65710.668714
         235          102  4.5448E+05        66004.458263
         236          102  3.9227E+05        66291.063343
         237          102  2.8122E+05        66570.805616
         238          102  1.5876E+05        66844.003809
         239          102  5.8770E+04        67110.750501
         240          102  5.9033E+03        67370.859143
         241          102  7.6018E+03        67624.480229
         242          102  5.7647E+04        67872.297497
         243          102  1.4008E+05        68114.338536
         244          102  2.3813E+05        68350.614760
         245          102  3.5010E+05        68581.994639
         185          103  2.0532E-07            6.305484
         186          103  7.6976E+03        36014.343427
         187          103  2.3841E+04        37139.204577
         188          103  2.2508E+05        38228.863016
         189          103  1.4625E+06        39284.534454
         190          103  4.3003E+04        40307.401298
         191          103  9.8076E+05        41298.615996
         192          103  1.2004E+05        42259.322509
         193          103  2.8126E+05        43190.637600
         194          103  1.7270E+06        44093.639497
         195          103  2.5532E+05        44969.398308
         196          103  5.8284E+05        45818.944057
         197          103  1.3307E+06        46643.276008
         198          103  1.1628E+05        47443.365631
         199          103  9.0436E+05        48220.140582
         200          103  6.2401E+05        48974.479169
         201          103  1.2466E+05        49707.236056
         202          103  1.0831E+06        50419.220623
         203          103  1.3428E+05        51111.188553
         204          103  3.9108E+05        51783.865601
         205          103  5.9208E+05        52437.918610
         206          103  3.4682E+04        53073.981990
         207          103  6.7725E+05        53692.638363
         208          103  4.9934E+04        54294.437413
         209          103  1.7299E+05        54879.890941
         210          103  2.5746E+05        55449.484691
         211          103  4.9289E+01        56003.683937
         212          103  3.3926E+05        56542.945888
         213          103  3.2486E+03        57067.693206
         214          103  1.0685E+05        57578.338532
         215          103  2.3531E+04        58075.291207
         216          103  8.0031E+02        58558.942441
         217          103  1.2526E+05        59029.681432
         218          103  4.5389E+04        59487.863830
         219          103  1.2449E+05        59933.872683
         220          103  2.1566E+04        60368.070216
         221          103  2.5911E+04        60790.802603
         222          103  3.1043E+03        61202.387496
         223          103  6.8445E+03        61603.109481
         224          103  5.5093E+04        61993.299782
         225          103  5.2426E+04        62373.318135
         226          103  8.3971E+04        62743.453181
         227          103  5.0891E+04        63103.996997
         228          103  4.2105E+04        63455.263791
         229          103  1.0971E+04        63797.522383
         230          103  2.0759E+03        64131.057071
         231          103  3.2275E+03        64456.135767
         232          103  1.3173E+04        64773.017539
         233          103  3.4626E+04        65081.957842
         234          103  4.5388E+04        65383.200209
         235          103  5.7012E+04        65676.989758
         236          103  5.2111E+04        65963.594838
         237          103  4.4996E+04        66243.337110
         238          103  2.9066E+04        66516.535303
         239          103  1.5730E+04        66783.281996
         240          103  4.5317E+03        67043.390638
         241          103  1.5347E+02        67297.011723
         242          103  2.0706E+03        67544.828991
         243          103  9.1172E+03        67786.870031
         244          103  2.0483E+04        68023.146255
         245          103  3.4559E+04        68254.526134
         186          104  3.2127E+03        35971.883374
         187          104  7.6746E+03        37096.744524
         188          104  1.1101E+05        38186.402962
         189          104  5.8946E+05        39242.074401
         190          104  2.0950E+03        40264.941244
         191          104  5.1968E+05        41256.155942
         192          104  6.5040E+04        42216.862455
         193          104  1.4210E+05        43148.177546
         194          104  7.2228E+05        44051.179444
         195          104  7.0793E+04        44926.938255
         196          104  1.7906E+05        45776.484004
         197          104  3.9269E+05        46600.815955
         198          104  2.5866E+03        47400.905578
         199          104  1.8572E+05        48177.680529
         200          104  7.1043E+04        48932.019116
         201          104  2.1802E+03        49664.776003
         202          104  1.3844E+05        50376.760569
         203          104  1.3769E+04        51068.728499
         204          104  1.8650E+03        51741.405547
         205          104  1.0577E+04        52395.458556
         206          104  8.4158E+04        53031.521936
         207          104  1.6621E+04        53650.178310
         208          104  7.6349E+04        54251.977360
         209          104  1.5486E+04        54837.430888
         210          104  3.6338E+03        55407.024638
         211          104  1.3173E+05        55961.223884
         212          104  1.8570E+03        56500.485835
         213          104  1.2956E+05        57025.233153
         214          104  4.4580E+03        57535.878479
         215          104  2.8167E+04        58032.831153
         216          104  6.4459E+04        58516.482387
         217          104  1.3606E+02        58987.221379
         218          104  1.2177E+05        59445.403776
         219          104  1.4231E+03        59891.412630
         220          104  8.7921E+04        60325.610163
         221          104  5.9335E+03        60748.342550
         222          104  2.2427E+04        61159.927443
         223          104  4.9984E+04        61560.649428
         224          104  1.8293E+02        61950.839729
         225          104  9.9015E+04        62330.858082
         226          104  1.0787E+03        62700.993128
         227          104  9.4712E+04        63061.536944
         228          104  9.8036E+01        63412.803738
         229          104  4.8802E+04        63755.062329
         230          104  1.1920E+04        64088.597018
         231          104  1.1005E+04        64413.675714
         232          104  4.2632E+04        64730.557486
         233          104  8.4236E+01        65039.497789
         234          104  7.0811E+04        65340.740155
         235          104  1.4951E+03        65634.529705
         236          104  7.2502E+04        65921.134785
         237          104  9.8020E+02        66200.877057
         238          104  4.9707E+04        66474.075250
         239          104  2.5755E+02        66740.821942
         240          104  2.1977E+04        67000.930585
         241          104  6.8477E+03        67254.551670
         242          104  4.2067E+03        67502.368938
         243          104  2.1832E+04        67744.409977
         244          104  6.2500E+01        67980.686202
         245          104  3.9851E+04        68212.066081
          84          165  6.4710E+01         3878.968107
          85          165  6.2957E+00         7667.168083
          86          165  7.7023E-01        11288.248678
          87          165  2.5190E-01        14745.202236
          88          165  7.8998E-02        18043.388294
          89          165  1.9732E-02        21185.034911
          90          165  4.0112E-03        24172.102997
          91          165  6.3538E-04        27006.440344
          92          165  4.9780E-05        29688.480862
          93          165  1.9765E-06        32217.540657
          94          165  2.3438E-05        34591.491945
          95          165  3.0601E-05        36806.426820
          96          165  2.3880E-05        38856.322031
          97          165  1.4606E-05        40732.331877
          98          165  7.9926E-06        42421.993304
          99          165  4.2765E-06        43908.153381
         100          165  2.3464E-06        45167.470089
         101          165  1.3101E-06        46168.057778
         102          165  6.7274E-07        46865.208261
         103          165  7.7133E-08        47192.676766
         104          165  3.4040E-08        47235.136820
         105          165  1.5668E-06        83190.942681
         106          165  4.9516E-05        84315.878648
         107          165  7.7866E-04        85405.614221
         108          165  8.2400E-03        86461.363901
         109          165  6.5579E-02        87484.309160
         110          165  4.1781E-01        88475.601653
         111          165  2.2239E+00        89436.384771
         112          165  1.0164E+01        90367.775287
         113          165  4.0696E+01        91270.851523
         114          165  1.4494E+02        92146.683835
         115          165  4.6466E+02        92996.302871
         116          165  1.3541E+03        93820.708414
         117          165  3.6152E+03        94620.872737
         118          165  8.9030E+03        95397.724601
         119          165  2.0340E+04        96152.143331
         120          165  4.3333E+04        96884.984362
         121          165  8.6482E+04        97597.058201
         122          165  1.6237E+05        98289.120983
         123          165  2.8789E+05        98961.898955
         124          165  4.8385E+05        99616.058933
         125          165  7.7345E+05       100252.235176
         126          165  1.1797E+06       100871.009908
         127          165  1.7220E+06       101472.932191
         128          165  2.4120E+06       102058.513449
         129          165  3.2502E+06       102628.238869
         130          165  4.2230E+06       103182.573104
         131          165  5.3016E+06       103721.973489
         132          165  6.4431E+06       104246.862514
         133          165  7.5936E+06       104757.652636
         134          165  8.6930E+06       105254.753098
         135          165  9.6812E+06       105738.554641
         136          165  1.0503E+07       106209.446440
         137          165  1.1115E+07       106667.783834
         138          165  1.1489E+07       107113.948461
         139          165  1.1609E+07       107548.303309
         140          165  1.1480E+07       107971.193591
         141          165  1.1118E+07       108382.938175
         142          165  1.0552E+07       108783.820948
         143          165  9.8233E+06       109174.171384
         144          165  8.9734E+06       109554.349083
         145          165  8.0447E+06       109924.644466
         146          165  7.0810E+06       110285.347459
         147          165  6.1191E+06       110636.773056
         148          165  5.1908E+06       110979.189632
         149          165  4.3211E+06       111312.881068
         150          165  3.5275E+06       111638.115548
         151          165  2.8213E+06       111955.151402
         152          165  2.2075E+06       112264.244378
         153          165  1.6865E+06       112565.637144
         154          165  1.2545E+06       112859.574451
         155          165  9.0512E+05       113146.322217
         156          165  6.2981E+05       113426.199663
         157          165  4.1888E+05       113699.526264
         158          165  2.6243E+05       113966.403013
         159          165  1.5151E+05       114226.643474
         160          165  7.7631E+04       114480.370180
         161          165  3.2305E+04       114728.256146
         162          165  8.4254E+03       114970.337768
         163          165  2.0841E+02       115206.543102
         164          165  2.9177E+03       115437.482485
          85          166  1.1505E+02         3709.111718
          86          166  1.7859E+01         7330.192313
          87          166  2.3004E+00        10787.145872
          88          166  8.7181E-01        14085.331930
          89          166  3.4996E-01        17226.978547
          90          166  1.1139E-01        20214.046633
          91          166  2.8268E-02        23048.383979
          92          166  6.0238E-03        25730.424498
          93          166  1.0988E-03        28259.484292
          94          166  1.3009E-04        30633.435580
          95          166  1.3782E-07        32848.370455
          96          166  5.2013E-05        34898.265666
          97          166  1.1417E-04        36774.275512
          98          166  1.3371E-04        38463.936940
          99          166  1.1430E-04        39950.097017
         100          166  7.9849E-05        41209.413724
         101          166  4.8144E-05        42210.001413
         102          166  2.4449E-05        42907.151896
         103          166  2.7374E-06        43234.620402
         104          166  1.2033E-06        43277.080455
         105          166  1.0979E-04        79232.886317
         106          166  3.1082E-03        80357.822284
         107          166  4.4381E-02        81447.557857
         108          166  4.2244E-01        82503.307537
         109          166  3.0264E+00        83526.252795
         110          166  1.7425E+01        84517.545289
         111          166  8.3827E+01        85478.328406
         112          166  3.4642E+02        86409.718922
         113          166  1.2547E+03        87312.795158
         114          166  4.0433E+03        88188.627470
         115          166  1.1730E+04        89038.246507
         116          166  3.0929E+04        89862.652049
         117          166  7.4686E+04        90662.816372
         118          166  1.6624E+05        91439.668236
         119          166  3.4297E+05        92194.086966
         120          166  6.5899E+05        92926.927997
         121          166  1.1843E+06        93639.001836
         122          166  1.9982E+06        94331.064618
         123          166  3.1767E+06        95003.842590
         124          166  4.7735E+06        95658.002568
         125          166  6.7996E+06        96294.178812
         126          166  9.2057E+06        96912.953543
         127          166  1.1873E+07        97514.875827
         128          166  1.4616E+07        98100.457085
         129          166  1.7202E+07        98670.182504
         130          166  1.9379E+07        99224.516740
         131          166  2.0913E+07        99763.917124
         132          166  2.1627E+07       100288.806150
         133          166  2.1427E+07       100799.596272
         134          166  2.0321E+07       101296.696734
         135          166  1.8414E+07       101780.498276
         136          166  1.5896E+07       102251.390075
         137          166  1.3009E+07       102709.727469
         138          166  1.0015E+07       103155.892096
         139          166  7.1609E+06       103590.246944
         140          166  4.6533E+06       104013.137227
         141          166  2.6377E+06       104424.881811
         142          166  1.1929E+06       104825.764584
         143          166  3.3098E+05       105216.115020
         144          166  7.2681E+03       105596.292719
         145          166  1.3556E+05       105966.588102
         146          166  6.0435E+05       106327.291094
         147          166  1.2929E+06       106678.716692
         148          166  2.0850E+06       107021.133267
         149          166  2.8789E+06       107354.824704
         150          166  3.5940E+06       107680.059184
         151          166  4.1735E+06       107997.095038
         152          166  4.5839E+06       108306.188013
         153          166  4.8131E+06       108607.580779
         154          166  4.8663E+06       108901.518086
         155          166  4.7622E+06       109188.265852
         156          166  4.5277E+06       109468.143299
         157          166  4.1915E+06       109741.469900
         158          166  3.7802E+06       110008.346648
         159          166  3.3241E+06       110268.587109
         160          166  2.8601E+06       110522.313816
         161          166  2.4087E+06       110770.199782
         162          166  1.9792E+06       111012.281404
         163          166  1.5947E+06       111248.486737
         164          166  1.2716E+06       111479.426121
          86          167  1.5102E+02         3545.008934
          87          167  3.4426E+01         7001.962493
          88          167  4.4164E+00        10300.148551
          89          167  1.7684E+00        13441.795168
          90          167  8.7424E-01        16428.863254
          91          167  3.6078E-01        19263.200601
          92          167  1.1886E-01        21945.241119
          93          167  3.0943E-02        24474.300914
          94          167  6.2590E-03        26848.252201
          95          167  9.2911E-04        29063.187076
          96          167  6.9672E-05        31113.082287
          97          167  2.8768E-06        32989.092133
          98          167  4.7655E-05        34678.753561
          99          167  9.8282E-05        36164.913638
         100          167  1.2862E-04        37424.230346
         101          167  1.2680E-04        38424.818035
         102          167  9.1353E-05        39121.968517
         103          167  1.2089E-05        39449.437023
         104          167  5.4314E-06        39491.897076
         105          167  3.8975E-03        75447.702938
         106          167  9.8786E-02        76572.638905
         107          167  1.2544E+00        77662.374478
         108          167  1.0700E+01        78718.124158
         109          167  6.8776E+01        79741.069416
         110          167  3.5474E+02        80732.361910
         111          167  1.5301E+03        81693.145027
         112          167  5.6712E+03        82624.535543
         113          167  1.8421E+04        83527.611780
         114          167  5.3225E+04        84403.444091
         115          167  1.3837E+05        85253.063128
         116          167  3.2666E+05        86077.468671
         117          167  7.0547E+05        86877.632994
         118          167  1.4023E+06        87654.484857
         119          167  2.5788E+06        88408.903587
         120          167  4.4065E+06        89141.744618
         121          167  7.0220E+06        89853.818457
         122          167  1.0469E+07        90545.881239
         123          167  1.4644E+07        91218.659212
         124          167  1.9260E+07        91872.819189
         125          167  2.3859E+07        92508.995433
         126          167  2.7872E+07        93127.770165
         127          167  3.0716E+07        93729.692448
         128          167  3.1919E+07        94315.273706
         129          167  3.1220E+07        94884.999125
         130          167  2.8645E+07        95439.333361
         131          167  2.4504E+07        95978.733746
         132          167  1.9349E+07        96503.622771
         133          167  1.3860E+07        97014.412893
         134          167  8.7284E+06        97511.513355
         135          167  4.5310E+06        97995.314897
         136          167  1.6444E+06        98466.206697
         137          167  2.0365E+05        98924.544090
         138          167  1.1034E+05        99370.708718
         139          167  1.0823E+06        99805.063566
         140          167  2.7269E+06       100227.953848
         141          167  4.6206E+06       100639.698432
         142          167  6.3797E+06       101040.581205
         143          167  7.7144E+06       101430.931641
         144          167  8.4516E+06       101811.109340
         145          167  8.5370E+06       102181.404723
         146          167  8.0239E+06       102542.107715
         147          167  7.0389E+06       102893.533313
         148          167  5.7527E+06       103235.949889
         149          167  4.3469E+06       103569.641325
         150          167  2.9874E+06       103894.875805
         151          167  1.8077E+06       104211.911659
         152          167  8.9752E+05       104521.004635
         153          167  3.0240E+05       104822.397401
         154          167  2.6600E+04       105116.334707
         155          167  4.1593E+04       105403.082473
         156          167  2.9614E+05       105682.959920
         157          167  7.2648E+05       105956.286521
         158          167  1.2630E+06       106223.163269
         159          167  1.8370E+06       106483.403731
         160          167  2.3964E+06       106737.130437
         161          167  2.9022E+06       106985.016403
         162          167  3.3167E+06       107227.098025
         163          167  3.6425E+06       107463.303358
         164          167  3.9233E+06       107694.242742
          87          168  1.7246E+02         3383.808320
          88          168  5.6253E+01         6681.994378
          89          168  7.2319E+00         9823.640995
          90          168  2.8347E+00        12810.709081
          91          168  1.5894E+00        15645.046427
          92          168  7.9023E-01        18327.086946
          93          168  3.2985E-01        20856.146740
          94          168  1.1492E-01        23230.098028
          95          168  3.2519E-02        25445.032903
          96          168  6.9689E-03        27494.928114
          97          168  9.3196E-04        29370.937960
          98          168  2.6589E-05        31060.599388
          99          168  2.5237E-05        32546.759465
         100          168  6.4363E-05        33806.076172
         101          168  6.6476E-05        34806.663861
         102          168  4.8661E-05        35503.814344
         103          168  6.6127E-06        35831.282850
         104          168  2.9855E-06        35873.742903
         105          168  9.1991E-02        71829.548765
         106          168  2.0658E+00        72954.484732
         107          168  2.3385E+01        74044.220304
         108          168  1.7715E+02        75099.969985
         109          168  1.0111E+03        76122.915243
         110          168  4.6386E+03        77114.207737
         111          168  1.7784E+04        78074.990854
         112          168  5.8545E+04        79006.381370
         113          168  1.6875E+05        79909.457606
         114          168  4.3204E+05        80785.289918
         115          168  9.9353E+05        81634.908954
         116          168  2.0700E+06        82459.314497
         117          168  3.9341E+06        83259.478820
         118          168  6.8574E+06        84036.330684
         119          168  1.1010E+07        84790.749414
         120          168  1.6336E+07        85523.590445
         121          168  2.2456E+07        86235.664284
         122          168  2.8643E+07        86927.727066
         123          168  3.3918E+07        87600.505038
         124          168  3.7266E+07        88254.665016
         125          168  3.7897E+07        88890.841260
         126          168  3.5501E+07        89509.615991
         127          168  3.0365E+07        90111.538275
         128          168  2.3347E+07        90697.119533
         129          168  1.5677E+07        91266.844952
         130          168  8.6679E+06        91821.179188
         131          168  3.4073E+06        92360.579572
         132          168  5.3083E+05        92885.468598
         133          168  1.1933E+05        93396.258720
         134          168  1.7427E+06        93893.359182
         135          168  4.6200E+06        94377.160724
         136          168  7.8386E+06        94848.052523
         137          168  1.0570E+07        95306.389917
         138          168  1.2231E+07        95752.554544
         139          168  1.2559E+07        96186.909392
         140          168  1.1612E+07        96609.799675
         141          168  9.6887E+06        97021.544259
         142          168  7.2331E+06        97422.427031
         143          168  4.7150E+06        97812.777468
         144          168  2.5358E+06        98192.955167
         145          168  9.7041E+05        98563.250550
         146          168  1.4410E+05        98923.953542
         147          168  3.9239E+04        99275.379140
         148          168  5.2785E+05        99617.795715
         149          168  1.4144E+06        99951.487152
         150          168  2.4800E+06       100276.721632
         151          168  3.5205E+06       100593.757485
         152          168  4.3730E+06       100902.850461
         153          168  4.9307E+06       101204.243227
         154          168  5.1461E+06       101498.180534
         155          168  5.0256E+06       101784.928300
         156          168  4.6170E+06       102064.805747
         157          168  3.9925E+06       102338.132348
         158          168  3.2351E+06       102605.009096
         159          168  2.4356E+06       102865.249557
         160          168  1.6810E+06       103118.976263
         161          168  1.0297E+06       103366.862230
         162          168  5.2116E+05       103608.943852
         163          168  1.8253E+05       103845.149185
         164          168  1.8166E+04       104076.088568
          88          169  1.8011E+02         3227.910338
          89          169  8.3541E+01         6369.556955
          90          169  1.0854E+01         9356.625042
          91          169  3.9247E+00        12190.962388
          92          169  2.3937E+00        14873.002906
          93          169  1.3761E+00        17402.062701
          94          169  6.8399E-01        19776.013989
          95          169  2.9780E-01        21990.948864
          96          169  1.1464E-01        24040.844075
          97          169  3.8717E-02        25916.853921
          98          169  1.1152E-02        27606.515348
          99          169  2.5692E-03        29092.675425
         100          169  3.9399E-04        30351.992133
         101          169  1.5055E-05        31352.579822
         102          169  8.8116E-06        32049.730305
         103          169  3.8825E-06        32377.198810
         104          169  1.9449E-06        32419.658864
         105          169  1.6142E+00        68375.464725
         106          169  3.1951E+01        69500.400692
         107          169  3.1787E+02        70590.136265
         108          169  2.1229E+03        71645.885945
         109          169  1.0684E+04        72668.831204
         110          169  4.3139E+04        73660.123697
         111          169  1.4543E+05        74620.906815
         112          169  4.2034E+05        75552.297331
         113          169  1.0612E+06        76455.373567
         114          169  2.3727E+06        77331.205879
         115          169  4.7464E+06        78180.824915
         116          169  8.5599E+06        79005.230458
         117          169  1.3995E+07        79805.394781
         118          169  2.0821E+07        80582.246645
         119          169  2.8247E+07        81336.665375
         120          169  3.4960E+07        82069.506406
         121          169  3.9404E+07        82781.580245
         122          169  4.0267E+07        83473.643027
         123          169  3.6976E+07        84146.420999
         124          169  3.0018E+07        84800.580977
         125          169  2.0885E+07        85436.757221
         126          169  1.1667E+07        86055.531952
         127          169  4.4147E+06        86657.454235
         128          169  5.2641E+05        87243.035493
         129          169  3.7066E+05        87812.760913
         130          169  3.2660E+06        88367.095148
         131          169  7.7899E+06        88906.495533
         132          169  1.2277E+07        89431.384558
         133          169  1.5327E+07        89942.174680
         134          169  1.6156E+07        90439.275142
         135          169  1.4716E+07        90923.076685
         136          169  1.1581E+07        91393.968484
         137          169  7.6884E+06        91852.305878
         138          169  4.0223E+06        92298.470505
         139          169  1.3552E+06        92732.825353
         140          169  9.5358E+04        93155.715635
         141          169  2.5659E+05        93567.460219
         142          169  1.5305E+06        93968.342992
         143          169  3.4202E+06        94358.693428
         144          169  5.3875E+06        94738.871127
         145          169  6.9738E+06        95109.166510
         146          169  7.8816E+06        95469.869503
         147          169  7.9978E+06        95821.295100
         148          169  7.3797E+06        96163.711676
         149          169  6.2085E+06        96497.403112
         150          169  4.7312E+06        96822.637592
         151          169  3.2042E+06        97139.673446
         152          169  1.8483E+06        97448.766422
         153          169  8.2006E+05        97750.159188
         154          169  2.0091E+05        98044.096495
         155          169  2.3608E+01        98330.844261
         156          169  1.6835E+05        98610.721707
         157          169  6.1780E+05        98884.048308
         158          169  1.2385E+06        99150.925057
         159          169  1.9159E+06        99411.165518
         160          169  2.5558E+06        99664.892224
         161          169  3.0881E+06        99912.778190
         162          169  3.4557E+06       100154.859812
         163          169  3.6557E+06       100391.065146
         164          169  3.7322E+06       100622.004529
          89          170  1.7476E+02         3074.193878
          90          170  1.1592E+02         6061.261965
          91          170  1.5661E+01         8895.599311
          92          170  4.9938E+00        11577.639830
          93          170  3.1629E+00        14106.699624
          94          170  2.0586E+00        16480.650912
          95          170  1.1880E+00        18695.585787
          96          170  6.1221E-01        20745.480998
          97          170  2.8801E-01        22621.490844
          98          170  1.2571E-01        24311.152271
          99          170  5.1548E-02        25797.312349
         100          170  2.0031E-02        27056.629056
         101          170  7.3125E-03        28057.216745
         102          170  2.3850E-03        28754.367228
         103          170  2.0329E-04        29081.835733
         104          170  8.5815E-05        29124.295787
         105          170  2.2200E+01        65080.101648
         106          170  3.8289E+02        66205.037616
         107          170  3.3282E+03        67294.773188
         108          170  1.9374E+04        68350.522868
         109          170  8.4879E+04        69373.468127
         110          170  2.9811E+05        70364.760621
         111          170  8.7189E+05        71325.543738
         112          170  2.1786E+06        72256.934254
         113          170  4.7341E+06        73160.010490
         114          170  9.0573E+06        74035.842802
         115          170  1.5387E+07        74885.461838
         116          170  2.3335E+07        75709.867381
         117          170  3.1665E+07        76510.031704
         118          170  3.8416E+07        77286.883568
         119          170  4.1472E+07        78041.302298
         120          170  3.9419E+07        78774.143329
         121          170  3.2312E+07        79486.217168
         122          170  2.1911E+07        80178.279950
         123          170  1.1183E+07        80851.057922
         124          170  3.2135E+06        81505.217900
         125          170  2.9577E+04        82141.394144
         126          170  1.8642E+06        82760.168875
         127          170  7.1813E+06        83362.091158
         128          170  1.3402E+07        83947.672416
         129          170  1.7966E+07        84517.397836
         130          170  1.9256E+07        85071.732071
         131          170  1.7044E+07        85611.132456
         132          170  1.2363E+07        86136.021482
         133          170  6.9456E+06        86646.811604
         134          170  2.5188E+06        87143.912066
         135          170  2.2627E+05        87627.713608
         136          170  3.6034E+05        88098.605407
         137          170  2.4237E+06        88556.942801
         138          170  5.4298E+06        89003.107428
         139          170  8.2890E+06        89437.462276
         140          170  1.0144E+07        89860.352558
         141          170  1.0561E+07        90272.097142
         142          170  9.5680E+06        90672.979915
         143          170  7.5520E+06        91063.330352
         144          170  5.0873E+06        91443.508051
         145          170  2.7575E+06        91813.803433
         146          170  1.0187E+06        92174.506426
         147          170  1.1869E+05        92525.932023
         148          170  8.7471E+04        92868.348599
         149          170  7.7469E+05        93202.040035
         150          170  1.9173E+06        93527.274516
         151          170  3.2141E+06        93844.310369
         152          170  4.3896E+06        94153.403345
         153          170  5.2386E+06        94454.796111
         154          170  5.6474E+06        94748.733418
         155          170  5.5944E+06        95035.481184
         156          170  5.1338E+06        95315.358630
         157          170  4.3687E+06        95588.685231
         158          170  3.4262E+06        95855.561980
         159          170  2.4439E+06        96115.802441
         160          170  1.5476E+06        96369.529147
         161          170  8.2012E+05        96617.415113
         162          170  3.1203E+05        96859.496735
         163          170  4.6228E+04        97095.702069
         164          170  1.4483E+04        97326.641452
          90          171  1.5813E+02         2922.374847
          91          171  1.5277E+02         5756.712194
          92          171  2.2396E+01         8438.752712
          93          171  6.1534E+00        10967.812507
          94          171  3.8058E+00        13341.763794
          95          171  2.7085E+00        15556.698670
          96          171  1.7677E+00        17606.593881
          97          171  1.0445E+00        19482.603727
          98          171  5.7323E-01        21172.265154
          99          171  2.9989E-01        22658.425231
         100          171  1.5172E-01        23917.741939
         101          171  7.3346E-02        24918.329628
         102          171  3.1549E-02        25615.480111
         103          171  3.2130E-03        25942.948616
         104          171  1.3931E-03        25985.408669
         105          171  2.4656E+02        61941.214531
         106          171  3.6649E+03        63066.150498
         107          171  2.7399E+04        64155.886071
         108          171  1.3720E+05        65211.635751
         109          171  5.1611E+05        66234.581009
         110          171  1.5499E+06        67225.873503
         111          171  3.8584E+06        68186.656620
         112          171  8.1550E+06        69118.047137
         113          171  1.4861E+07        70021.123373
         114          171  2.3572E+07        70896.955684
         115          171  3.2684E+07        71746.574721
         116          171  3.9582E+07        72570.980264
         117          171  4.1556E+07        73371.144587
         118          171  3.7159E+07        74147.996451
         119          171  2.7264E+07        74902.415180
         120          171  1.5081E+07        75635.256211
         121          171  4.9036E+06        76347.330050
         122          171  1.6096E+05        77039.392833
         123          171  1.8103E+06        77712.170805
         124          171  7.9778E+06        78366.330782
         125          171  1.5015E+07        79002.507026
         126          171  1.9340E+07        79621.281758
         127          171  1.9066E+07        80223.204041
         128          171  1.4629E+07        80808.785299
         129          171  8.2617E+06        81378.510719
         130          171  2.7423E+06        81932.844954
         131          171  1.0744E+05        82472.245339
         132          171  9.1412E+05        82997.134364
         133          171  4.2556E+06        83507.924486
         134          171  8.3748E+06        84005.024948
         135          171  1.1497E+07        84488.826490
         136          171  1.2500E+07        84959.718290
         137          171  1.1207E+07        85418.055684
         138          171  8.2695E+06        85864.220311
         139          171  4.7863E+06        86298.575159
         140          171  1.8571E+06        86721.465441
         141          171  2.3123E+05        87133.210025
         142          171  1.4683E+05        87534.092798
         143          171  1.3601E+06        87924.443234
         144          171  3.3120E+06        88304.620933
         145          171  5.3425E+06        88674.916316
         146          171  6.8866E+06        89035.619308
         147          171  7.5961E+06        89387.044906
         148          171  7.3817E+06        89729.461482
         149          171  6.3811E+06        90063.152918
         150          171  4.8815E+06        90388.387398
         151          171  3.2279E+06        90705.423252
         152          171  1.7390E+06        91014.516228
         153          171  6.4961E+05        91315.908994
         154          171  8.1988E+04        91609.846301
         155          171  4.6593E+04        91896.594066
         156          171  4.6328E+05        92176.471513
         157          171  1.1935E+06        92449.798114
         158          171  2.0703E+06        92716.674863
         159          171  2.9293E+06        92976.915324
         160          171  3.6474E+06        93230.642030
         161          171  4.1435E+06        93478.527996
         162          171  4.3640E+06        93720.609618
         163          171  4.3330E+06        93956.814952
         164          171  4.1265E+06        94187.754335
          91          172  1.3265E+02         2772.370391
          92          172  1.9241E+02         5454.410909
          93          172  3.1972E+01         7983.470704
          94          172  7.5847E+00        10357.421992
          95          172  4.2802E+00        12572.356867
          96          172  3.1925E+00        14622.252078
          97          172  2.3050E+00        16498.261924
          98          172  1.5328E+00        18187.923351
          99          172  9.5134E-01        19674.083428
         100          172  5.5968E-01        20933.400136
         101          172  3.0867E-01        21933.987825
         102          172  1.4771E-01        22631.138308
         103          172  1.5945E-02        22958.606813
         104          172  6.9702E-03        23001.066867
         105          172  2.2470E+03        58956.872728
         106          172  2.8309E+04        60081.808695
         107          172  1.7937E+05        61171.544268
         108          172  7.5846E+05        62227.293948
         109          172  2.3978E+06        63250.239207
         110          172  6.0173E+06        64241.531700
         111          172  1.2404E+07        65202.314818
         112          172  2.1435E+07        66133.705334
         113          172  3.1379E+07        67036.781570
         114          172  3.8976E+07        67912.613882
         115          172  4.0729E+07        68762.232918
         116          172  3.4941E+07        69586.638461
         117          172  2.3242E+07        70386.802784
         118          172  1.0320E+07        71163.654648
         119          172  1.6524E+06        71918.073378
         120          172  4.8395E+05        72650.914409
         121          172  6.0060E+06        73362.988248
         122          172  1.3958E+07        74055.051030
         123          172  1.9257E+07        74727.829002
         124          172  1.8919E+07        75381.988980
         125          172  1.3482E+07        76018.165223
         126          172  6.2433E+06        76636.939955
         127          172  1.0720E+06        77238.862238
         128          172  2.4036E+05        77824.443496
         129          172  3.4753E+06        78394.168916
         130          172  8.5023E+06        78948.503151
         131          172  1.2506E+07        79487.903536
         132          172  1.3580E+07        80012.792561
         133          172  1.1464E+07        80523.582683
         134          172  7.3674E+06        81020.683145
         135          172  3.1719E+06        81504.484688
         136          172  5.0773E+05        81975.376487
         137          172  1.3347E+05        82433.713881
         138          172  1.8018E+06        82879.878508
         139          172  4.5483E+06        83314.233356
         140          172  7.1842E+06        83737.123638
         141          172  8.7577E+06        84148.868222
         142          172  8.8324E+06        84549.750995
         143          172  7.5276E+06        84940.101431
         144          172  5.3663E+06        85320.279130
         145          172  3.0370E+06        85690.574513
         146          172  1.1646E+06        86051.277506
         147          172  1.4539E+05        86402.703103
         148          172  9.0194E+04        86745.119679
         149          172  8.5249E+05        87078.811115
         150          172  2.1166E+06        87404.045595
         151          172  3.5062E+06        87721.081449
         152          172  4.6812E+06        88030.174425
         153          172  5.4048E+06        88331.567191
         154          172  5.5713E+06        88625.504498
         155          172  5.2023E+06        88912.252264
         156          172  4.4150E+06        89192.129710
         157          172  3.3804E+06        89465.456311
         158          172  2.2839E+06        89732.333060
         159          172  1.2985E+06        89992.573521
         160          172  5.5413E+05        90246.300227
         161          172  1.1669E+05        90494.186193
         162          172  2.9940E+03        90736.267815
         163          172  1.8702E+05        90972.473149
         164          172  6.2383E+05        91203.412532
          92          173  1.0147E+02         2622.784333
          93          173  2.3161E+02         5151.844127
          94          173  4.5565E+01         7525.795415
          95          173  9.6563E+00         9740.730290
          96          173  4.6785E+00        11790.625501
          97          173  3.4511E+00        13666.635347
          98          173  2.6517E+00        15356.296775
          99          173  1.9250E+00        16842.456852
         100          173  1.3008E+00        18101.773559
         101          173  8.0113E-01        19102.361248
         102          173  4.1433E-01        19799.511731
         103          173  4.6435E-02        20126.980237
         104          173  2.0399E-02        20169.440290
         105          173  1.6960E+04        56125.246152
         106          173  1.7747E+05        57250.182119
         107          173  9.3036E+05        58339.917691
         108          173  3.2397E+06        59395.667372
         109          173  8.3669E+06        60418.612630
         110          173  1.6929E+07        61409.905124
         111          173  2.7632E+07        62370.688241
         112          173  3.6798E+07        63302.078757
         113          173  3.9788E+07        64205.154993
         114          173  3.3991E+07        65080.987305
         115          173  2.1306E+07        65930.606341
         116          173  7.8551E+06        66755.011884
         117          173  4.3994E+05        67555.176207
         118          173  2.0995E+06        68332.028071
         119          173  1.0088E+07        69086.446801
         120          173  1.7926E+07        69819.287832
         121          173  1.9983E+07        70531.361671
         122          173  1.5152E+07        71223.424453
         123          173  7.0634E+06        71896.202425
         124          173  1.0617E+06        72550.362403
         125          173  4.5818E+05        73186.538647
         126          173  4.6943E+06        73805.313378
         127          173  1.0293E+07        74407.235662
         128          173  1.3469E+07        74992.816920
         129          173  1.2452E+07        75562.542339
         130          173  8.1717E+06        76116.876575
         131          173  3.2589E+06        76656.276959
         132          173  3.0644E+05        77181.165985
         133          173  4.9818E+05        77691.956107
         134          173  3.2575E+06        78189.056569
         135          173  6.8529E+06        78672.858111
         136          173  9.4340E+06        79143.749910
         137          173  9.8981E+06        79602.087304
         138          173  8.2336E+06        80048.251931
         139          173  5.3119E+06        80482.606779
         140          173  2.3671E+06        80905.497062
         141          173  4.4407E+05        81317.241646
         142          173  4.7526E+04        81718.124418
         143          173  1.0665E+06        82108.474855
         144          173  2.9365E+06        82488.652554
         145          173  4.9138E+06        82858.947937
         146          173  6.3471E+06        83219.650929
         147          173  6.8538E+06        83571.076527
         148          173  6.3780E+06        83913.493102
         149          173  5.1398E+06        84247.184539
         150          173  3.5211E+06        84572.419019
         151          173  1.9364E+06        84889.454872
         152          173  7.2479E+05        85198.547848
         153          173  8.5844E+04        85499.940614
         154          173  6.2698E+04        85793.877921
         155          173  5.6427E+05        86080.625687
         156          173  1.4115E+06        86360.503134
         157          173  2.3895E+06        86633.829735
         158          173  3.2896E+06        86900.706483
         159          173  3.9480E+06        87160.946944
         160          173  4.2839E+06        87414.673651
         161          173  4.2777E+06        87662.559617
         162          173  3.9499E+06        87904.641239
         163          173  3.3972E+06        88140.846572
         164          173  2.7370E+06        88371.785955
          93          174  6.8473E+01         2472.505679
          94          174  2.6566E+02         4846.456966
          95          174  6.4685E+01         7061.391841
          96          174  1.3000E+01         9111.287052
          97          174  5.1751E+00        10987.296898
          98          174  3.5223E+00        12676.958326
          99          174  2.7363E+00        14163.118403
         100          174  2.0546E+00        15422.435111
         101          174  1.3921E+00        16423.022799
         102          174  7.7035E-01        17120.173282
         103          174  8.9084E-02        17447.641788
         104          174  3.9292E-02        17490.101841
         105          174  1.0618E+05        53445.907703
         106          174  8.9671E+05        54570.843670
         107          174  3.7730E+06        55660.579243
         108          174  1.0426E+07        56716.328923
         109          174  2.0999E+07        57739.274181
         110          174  3.2296E+07        58730.566675
         111          174  3.8402E+07        59691.349792
         112          174  3.4620E+07        60622.740308
         113          174  2.1932E+07        61525.816545
         114          174  7.5650E+06        62401.648856
         115          174  1.8845E+05        63251.267893
         116          174  3.2714E+06        64075.673435
         117          174  1.2430E+07        64875.837758
         118          174  1.9218E+07        65652.689622
         119          174  1.8053E+07        66407.108352
         120          174  1.0309E+07        67139.949383
         121          174  2.4048E+06        67852.023222
         122          174  1.1341E+05        68544.086004
         123          174  4.1674E+06        69216.863977
         124          174  1.0427E+07        69871.023954
         125          174  1.3721E+07        70507.200198
         126          174  1.1790E+07        71125.974929
         127          174  6.4124E+06        71727.897213
         128          174  1.4894E+06        72313.478471
         129          174  5.4269E+04        72883.203890
         130          174  2.4532E+06        73437.538126
         131          174  6.6057E+06        73976.938510
         132          174  9.7038E+06        74501.827536
         133          174  9.9853E+06        75012.617658
         134          174  7.5334E+06        75509.718120
         135          174  3.8854E+06        75993.519662
         136          174  9.5613E+05        76464.411462
         137          174  7.2978E+03        76922.748855
         138          174  1.1662E+06        77368.913483
         139          174  3.5875E+06        77803.268330
         140          174  6.0161E+06        78226.158613
         141          174  7.3974E+06        78637.903197
         142          174  7.2676E+06        79038.785970
         143          174  5.8175E+06        79429.136406
         144          174  3.6883E+06        79809.314105
         145          174  1.6545E+06        80179.609488
         146          174  3.3465E+05        80540.312480
         147          174  1.8773E+04        80891.738078
         148          174  6.4440E+05        81234.154653
         149          174  1.8856E+06        81567.846090
         150          174  3.2988E+06        81893.080570
         151          174  4.4682E+06        82210.116424
         152          174  5.1085E+06        82519.209400
         153          174  5.1112E+06        82820.602165
         154          174  4.5352E+06        83114.539472
         155          174  3.5603E+06        83401.287238
         156          174  2.4228E+06        83681.164685
         157          174  1.3539E+06        83954.491286
         158          174  5.3734E+05        84221.368034
         159          174  8.4210E+04        84481.608496
         160          174  2.0361E+04        84735.335202
         161          174  3.0204E+05        84983.221168
         162          174  8.3877E+05        85225.302790
         163          174  1.5227E+06        85461.508123
         164          174  2.2764E+06        85692.447507
          94          175  3.8024E+01         2320.113204
          95          175  2.8778E+02         4535.048079
          96          175  9.0679E+01         6584.943290
          97          175  1.8781E+01         8460.953136
          98          175  6.1186E+00        10150.614564
          99          175  3.5398E+00        11636.774641
         100          175  2.5724E+00        12896.091348
         101          175  1.8115E+00        13896.679037
         102          175  1.0409E+00        14593.829520
         103          175  1.2250E-01        14921.298026
         104          175  5.4146E-02        14963.758079
         105          175  5.4975E+05        50919.563941
         106          175  3.6028E+06        52044.499908
         107          175  1.1603E+07        53134.235480
         108          175  2.4007E+07        54189.985161
         109          175  3.4868E+07        55212.930419
         110          175  3.6124E+07        56204.222913
         111          175  2.5324E+07        57165.006030
         112          175  9.5917E+06        58096.396546
         113          175  3.8458E+05        58999.472782
         114          175  3.2723E+06        59875.305094
         115          175  1.2999E+07        60724.924130
         116          175  1.8982E+07        61549.329673
         117          175  1.5513E+07        62349.493996
         118          175  6.4242E+06        63126.345860
         119          175  3.2395E+05        63880.764590
         120          175  2.0251E+06        64613.605621
         121          175  8.6860E+06        65325.679460
         122          175  1.3464E+07        66017.742242
         123          175  1.2132E+07        66690.520214
         124          175  6.2874E+06        67344.680192
         125          175  1.0602E+06        67980.856436
         126          175  3.4102E+05        68599.631167
         127          175  3.9228E+06        69201.553451
         128          175  8.3809E+06        69787.134709
         129          175  1.0184E+07        70356.860128
         130          175  8.2351E+06        70911.194364
         131          175  4.1850E+06        71450.594748
         132          175  8.2766E+05        71975.483774
         133          175  1.0149E+05        72486.273896
         134          175  2.0536E+06        72983.374358
         135          175  5.1647E+06        73467.175900
         136          175  7.5035E+06        73938.067699
         137          175  7.8540E+06        74396.405093
         138          175  6.2116E+06        74842.569720
         139          175  3.5501E+06        75276.924568
         140          175  1.1694E+06        75699.814851
         141          175  3.8825E+04        76111.559435
         142          175  4.3782E+05        76512.442207
         143          175  1.9751E+06        76902.792644
         144          175  3.8783E+06        77282.970343
         145          175  5.3633E+06        77653.265726
         146          175  5.9244E+06        78013.968718
         147          175  5.4541E+06        78365.394316
         148          175  4.2005E+06        78707.810891
         149          175  2.6170E+06        79041.502328
         150          175  1.1828E+06        79366.736808
         151          175  2.5777E+05        79683.772661
         152          175  5.7880E+03        79992.865637
         153          175  3.8952E+05        80294.258403
         154          175  1.2200E+06        80588.195710
         155          175  2.2333E+06        80874.943476
         156          175  3.1678E+06        81154.820923
         157          175  3.8195E+06        81428.147524
         158          175  4.0703E+06        81695.024272
         159          175  3.9033E+06        81955.264733
         160          175  3.3989E+06        82208.991439
         161          175  2.6759E+06        82456.877406
         162          175  1.8652E+06        82698.959028
         163          175  1.1104E+06        82935.164361
         164          175  5.1373E+05        83166.103744
          95          176  1.4552E+01         2163.855018
          96          176  2.8967E+02         4213.750229
          97          176  1.2353E+02         6089.760075
          98          176  2.9089E+01         7779.421503
          99          176  8.3099E+00         9265.581580
         100          176  3.7795E+00        10524.898288
         101          176  2.2287E+00        11525.485977
         102          176  1.2162E+00        12222.636460
         103          176  1.4105E-01        12550.104965
         104          176  6.2240E-02        12592.565018
         105          176  2.3305E+06        48548.370880
         106          176  1.1173E+07        49673.306847
         107          176  2.5610E+07        50763.042420
         108          176  3.5727E+07        51818.792100
         109          176  3.1431E+07        52841.737358
         110          176  1.5294E+07        53833.029852
         111          176  1.7525E+06        54793.812969
         112          176  1.9643E+06        55725.203485
         113          176  1.2002E+07        56628.279722
         114          176  1.8475E+07        57504.112033
         115          176  1.4006E+07        58353.731070
         116          176  4.3055E+06        59178.136613
         117          176  1.3035E+04        59978.300936
         118          176  4.5355E+06        60755.152799
         119          176  1.1514E+07        61509.571529
         120          176  1.2981E+07        62242.412560
         121          176  7.7653E+06        62954.486399
         122          176  1.5764E+06        63646.549181
         123          176  2.7222E+05        64319.327154
         124          176  4.2638E+06        64973.487131
         125          176  9.0637E+06        65609.663375
         126          176  1.0148E+07        66228.438107
         127          176  6.8680E+06        66830.360390
         128          176  2.2826E+06        67415.941648
         129          176  2.1062E+04        67985.667067
         130          176  1.3706E+06        68540.001303
         131          176  4.7591E+06        69079.401688
         132          176  7.4227E+06        69604.290713
         133          176  7.5380E+06        70115.080835
         134          176  5.2483E+06        70612.181297
         135          176  2.1960E+06        71095.982839
         136          176  2.3166E+05        71566.874639
         137          176  2.9178E+05        72025.212032
         138          176  2.0508E+06        72471.376660
         139          176  4.3397E+06        72905.731508
         140          176  5.9070E+06        73328.621790
         141          176  6.0466E+06        73740.366374
         142          176  4.8229E+06        74141.249147
         143          176  2.8907E+06        74531.599583
         144          176  1.0982E+06        74911.777282
         145          176  1.0386E+05        75282.072665
         146          176  1.5793E+05        75642.775657
         147          176  1.0889E+06        75994.201255
         148          176  2.4480E+06        76336.617831
         149          176  3.7164E+06        76670.309267
         150          176  4.4871E+06        76995.543747
         151          176  4.5693E+06        77312.579601
         152          176  4.0024E+06        77621.672577
         153          176  2.9995E+06        77923.065343
         154          176  1.8559E+06        78217.002649
         155          176  8.5631E+05        78503.750415
         156          176  2.0628E+05        78783.627862
         157          176  4.2475E+02        79056.954463
         158          176  2.2237E+05        79323.831212
         159          176  7.6567E+05        79584.071673
         160          176  1.4775E+06        79837.798379
         161          176  2.2025E+06        80085.684345
         162          176  2.7986E+06        80327.765967
         163          176  3.1895E+06        80563.971300
         164          176  3.3744E+06        80794.910684
          96          177  1.7484E+00         2001.647199
          97          177  2.6343E+02         3877.657045
          98          177  1.5930E+02         5567.318472
          99          177  4.6875E+01         7053.478549
         100          177  1.3518E+01         8312.795257
         101          177  4.8868E+00         9313.382946
         102          177  1.9719E+00        10010.533429
         103          177  2.0267E-01        10338.001934
         104          177  8.8117E-02        10380.461987
         105          177  7.9401E+06        46336.267849
         106          177  2.5371E+07        47461.203816
         107          177  3.6119E+07        48550.939389
         108          177  2.6620E+07        49606.689069
         109          177  7.4529E+06        50629.634327
         110          177  1.3433E+05        51620.926821
         111          177  8.8424E+06        52581.709938
         112          177  1.7603E+07        53513.100455
         113          177  1.3903E+07        54416.176691
         114          177  3.6475E+06        55292.009002
         115          177  2.2044E+05        56141.628039
         116          177  6.3020E+06        56966.033582
         117          177  1.2455E+07        57766.197905
         118          177  1.0694E+07        58543.049769
         119          177  3.7393E+06        59297.468498
         120          177  2.3267E+03        60030.309529
         121          177  3.0390E+06        60742.383368
         122          177  8.4327E+06        61434.446151
         123          177  9.9080E+06        62107.224123
         124          177  6.1970E+06        62761.384100
         125          177  1.4191E+06        63397.560344
         126          177  1.1955E+05        64016.335076
         127          177  2.9292E+06        64618.257359
         128          177  6.7175E+06        65203.838617
         129          177  7.9998E+06        65773.564037
         130          177  5.9083E+06        66327.898272
         131          177  2.3833E+06        66867.298657
         132          177  1.5652E+05        67392.187682
         133          177  5.8552E+05        67902.977804
         134          177  2.9628E+06        68400.078266
         135          177  5.3940E+06        68883.879808
         136          177  6.2563E+06        69354.771608
         137          177  5.1509E+06        69813.109002
         138          177  2.9019E+06        70259.273629
         139          177  8.4420E+05        70693.628477
         140          177  2.2409E+03        71116.518759
         141          177  6.1713E+05        71528.263343
         142          177  2.1813E+06        71929.146116
         143          177  3.8266E+06        72319.496552
         144          177  4.7891E+06        72699.674251
         145          177  4.7149E+06        73069.969634
         146          177  3.7299E+06        73430.672626
         147          177  2.2906E+06        73782.098224
         148          177  9.5104E+05        74124.514800
         149          177  1.4227E+05        74458.206236
         150          177  4.9652E+04        74783.440716
         151          177  6.0015E+05        75100.476570
         152          177  1.5359E+06        75409.569546
         153          177  2.5273E+06        75710.962312
         154          177  3.2814E+06        76004.899619
         155          177  3.6154E+06        76291.647384
         156          177  3.4821E+06        76571.524831
         157          177  2.9536E+06        76844.851432
         158          177  2.1812E+06        77111.728181
         159          177  1.3542E+06        77371.968642
         160          177  6.4706E+05        77625.695348
         161          177  1.7681E+05        77873.581314
         162          177  1.0088E+03        78115.662936
         163          177  1.1826E+05        78351.868270
         164          177  4.8878E+05        78582.807653
          97          178  1.3426E+00         1830.712350
          98          178  2.0557E+02         3520.373777
          99          178  1.8607E+02         5006.533854
         100          178  7.3198E+01         6265.850562
         101          178  2.4300E+01         7266.438251
         102          178  8.0011E+00         7963.588734
         103          178  7.2633E-01         8291.057239
         104          178  3.1046E-01         8333.517293
         105          178  2.1060E+07        44289.323154
         106          178  3.7803E+07        45414.259121
         107          178  2.4198E+07        46503.994694
         108          178  2.9170E+06        47559.744374
         109          178  3.1552E+06        48582.689633
         110          178  1.5267E+07        49573.982126
         111          178  1.5413E+07        50534.765243
         112          178  4.5040E+06        51466.155760
         113          178  2.2387E+05        52369.231996
         114          178  6.9736E+06        53245.064308
         115          178  1.2406E+07        54094.683344
         116          178  8.3664E+06        54919.088887
         117          178  1.3389E+06        55719.253210
         118          178  8.2800E+05        56496.105074
         119          178  6.2984E+06        57250.523804
         120          178  9.6806E+06        57983.364835
         121          178  6.7664E+06        58695.438674
         122          178  1.5668E+06        59387.501456
         123          178  1.7954E+05        60060.279428
         124          178  3.5270E+06        60714.439406
         125          178  7.2889E+06        61350.615649
         126          178  7.3747E+06        61969.390381
         127          178  3.9925E+06        62571.312664
         128          178  6.4707E+05        63156.893922
         129          178  2.7170E+05        63726.619342
         130          178  2.7243E+06        64280.953577
         131          178  5.4969E+06        64820.353962
         132          178  6.2250E+06        65345.242987
         133          178  4.5084E+06        65856.033109
         134          178  1.8348E+06        66353.133571
         135          178  1.3932E+05        66836.935114
         136          178  3.8766E+05        67307.826913
         137          178  2.1312E+06        67766.164307
         138          178  4.0687E+06        68212.328934
         139          178  4.9921E+06        68646.683782
         140          178  4.4637E+06        69069.574064
         141          178  2.8983E+06        69481.318648
         142          178  1.1820E+06        69882.201421
         143          178  1.3417E+05        70272.551857
         144          178  1.3113E+05        70652.729556
         145          178  1.0244E+06        71023.024939
         146          178  2.3088E+06        71383.727932
         147          178  3.4007E+06        71735.153529
         148          178  3.8851E+06        72077.570105
         149          178  3.6371E+06        72411.261541
         150          178  2.8100E+06        72736.496021
         151          178  1.7286E+06        73053.531875
         152          178  7.4767E+05        73362.624851
         153          178  1.3709E+05        73664.017617
         154          178  1.6171E+04        73957.954924
         155          178  3.4995E+05        74244.702690
         156          178  9.8888E+05        74524.580136
         157          178  1.7297E+06        74797.906737
         158          178  2.3715E+06        75064.783486
         159          178  2.7660E+06        75325.023947
         160          178  2.8530E+06        75578.750653
         161          178  2.6435E+06        75826.636619
         162          178  2.1969E+06        76068.718241
         163          178  1.6280E+06        76304.923575
         164          178  1.0522E+06        76535.862958
          98          179  1.1562E+01         1647.493515
          99          179  1.2360E+02         3133.653592
         100          179  1.8056E+02         4392.970300
         101          179  9.7706E+01         5393.557989
         102          179  3.8055E+01         6090.708472
         103          179  3.6003E+00         6418.176977
         104          179  1.5450E+00         6460.637030
         105          179  4.1195E+07        42416.442892
         106          179  2.8023E+07        43541.378859
         107          179  1.2352E+06        44631.114432
         108          179  7.8393E+06        45686.864112
         109          179  1.7706E+07        46709.809371
         110          179  8.1825E+06        47701.101864
         111          179  8.9520E+02        48661.884981
         112          179  6.2997E+06        49593.275498
         113          179  1.2107E+07        50496.351734
         114          179  6.8493E+06        51372.184046
         115          179  3.1496E+05        52221.803082
         116          179  2.5490E+06        53046.208625
         117          179  8.3778E+06        53846.372948
         118          179  8.2517E+06        54623.224812
         119          179  2.8130E+06        55377.643541
         120          179  1.0408E+04        56110.484572
         121          179  3.0212E+06        56822.558412
         122          179  7.0254E+06        57514.621194
         123          179  6.7338E+06        58187.399166
         124          179  2.8268E+06        58841.559144
         125          179  8.0748E+04        59477.735387
         126          179  1.2672E+06        60096.510119
         127          179  4.5687E+06        60698.432402
         128          179  6.2922E+06        61284.013660
         129          179  4.8558E+06        61853.739080
         130          179  1.8631E+06        62408.073315
         131          179  6.1601E+04        62947.473700
         132          179  7.4475E+05        63472.362725
         133          179  2.9730E+06        63983.152847
         134          179  4.7516E+06        64480.253309
         135          179  4.7470E+06        64964.054851
         136          179  3.1191E+06        65434.946651
         137          179  1.1195E+06        65893.284045
         138          179  4.2395E+04        66339.448672
         139          179  4.0340E+05        66773.803520
         140          179  1.7810E+06        67196.693802
         141          179  3.2445E+06        67608.438386
         142          179  3.9670E+06        68009.321159
         143          179  3.6389E+06        68399.671595
         144          179  2.5160E+06        68779.849294
         145          179  1.1886E+06        69150.144677
         146          179  2.4437E+05        69510.847669
         147          179  1.5740E+04        69862.273267
         148          179  4.9215E+05        70204.689843
         149          179  1.3927E+06        70538.381279
         150          179  2.3246E+06        70863.615759
         151          179  2.9472E+06        71180.651613
         152          179  3.0760E+06        71489.744589
         153          179  2.7156E+06        71791.137355
         154          179  2.0178E+06        72085.074662
         155          179  1.2105E+06        72371.822428
         156          179  5.1623E+05        72651.699874
         157          179  9.3843E+04        72925.026475
         158          179  1.1318E+04        73191.903224
         159          179  2.4301E+05        73452.143685
         160          179  6.9408E+05        73705.870391
         161          179  1.2403E+06        73953.756357
         162          179  1.7527E+06        74195.837979
         163          179  2.1407E+06        74432.043313
         164          179  2.3759E+06        74662.982696
          99          180  2.5711E+01         1447.380838
         100          180  4.3407E+01         2706.697546
         101          180  1.1811E+02         3707.285235
         102          180  8.2109E+01         4404.435717
         103          180  9.5122E+00         4731.904223
         104          180  4.1807E+00         4774.364276
         105          180  5.3897E+07        40730.170138
         106          180  2.0777E+06        41855.106105
         107          180  1.1912E+07        42944.841678
         108          180  1.6533E+07        44000.591358
         109          180  1.8011E+06        45023.536616
         110          180  3.7470E+06        46014.829110
         111          180  1.1928E+07        46975.612227
         112          180  6.6972E+06        47907.002743
         113          180  6.7768E+04        48810.078980
         114          180  4.0293E+06        49685.911291
         115          180  8.9947E+06        50535.530328
         116          180  5.6760E+06        51359.935871
         117          180  4.2029E+05        52160.100193
         118          180  1.6010E+06        52936.952057
         119          180  6.1875E+06        53691.370787
         120          180  6.6325E+06        54424.211818
         121          180  2.5901E+06        55136.285657
         122          180  6.1665E+03        55828.348439
         123          180  1.9427E+06        56501.126412
         124          180  5.2293E+06        57155.286389
         125          180  5.5583E+06        57791.462633
         126          180  2.7685E+06        58410.237365
         127          180  2.4542E+05        59012.159648
         128          180  5.7278E+05        59597.740906
         129          180  3.0123E+06        60167.466325
         130          180  4.8637E+06        60721.800561
         131          180  4.4059E+06        61261.200945
         132          180  2.2434E+06        61786.089971
         133          180  3.4834E+05        62296.880093
         134          180  1.5574E+05        62793.980555
         135          180  1.5459E+06        63277.782097
         136          180  3.2404E+06        63748.673897
         137          180  3.9573E+06        64207.011290
         138          180  3.2857E+06        64653.175918
         139          180  1.7898E+06        65087.530766
         140          180  4.5082E+05        65510.421048
         141          180  3.9959E+03        65922.165632
         142          180  5.6304E+05        66323.048405
         143          180  1.6847E+06        66713.398841
         144          180  2.7089E+06        67093.576540
         145          180  3.1315E+06        67463.871923
         146          180  2.8073E+06        67824.574915
         147          180  1.9490E+06        68176.000513
         148          180  9.5986E+05        68518.417089
         149          180  2.3361E+05        68852.108525
         150          180  1.2763E+03        69177.343005
         151          180  2.7707E+05        69494.378859
         152          180  8.9578E+05        69803.471835
         153          180  1.6051E+06        70104.864601
         154          180  2.1624E+06        70398.801907
         155          180  2.4101E+06        70685.549673
         156          180  2.3047E+06        70965.427120
         157          180  1.9040E+06        71238.753721
         158          180  1.3361E+06        71505.630469
         159          180  7.5419E+05        71765.870931
         160          180  2.9450E+05        72019.597637
         161          180  3.9884E+04        72267.483603
         162          180  1.9833E+04        72509.565225
         163          180  2.1345E+05        72745.770558
         164          180  5.7401E+05        72976.709942
         100          181  3.3291E+01         1224.297834
         101          181  2.1822E+00         2224.885523
         102          181  2.8091E+01         2922.036006
         103          181  5.6553E+00         3249.504512
         104          181  2.6387E+00         3291.964565
         105          181  3.8747E+07        39247.770427
         106          181  1.6843E+07        40372.706394
         107          181  1.4882E+07        41462.441967
         108          181  6.9543E+04        42518.191647
         109          181  1.0723E+07        43541.136905
         110          181  8.5498E+06        44532.429399
         111          181  1.2305E+05        45493.212516
         112          181  4.6099E+06        46424.603032
         113          181  8.6285E+06        47327.679268
         114          181  3.2186E+06        48203.511580
         115          181  9.1061E+04        49053.130617
         116          181  4.2599E+06        49877.536159
         117          181  6.7448E+06        50677.700482
         118          181  3.2015E+06        51454.552346
         119          181  3.4176E+04        52208.971076
         120          181  1.9591E+06        52941.812107
         121          181  5.1719E+06        53653.885946
         122          181  4.6683E+06        54345.948728
         123          181  1.4448E+06        55018.726700
         124          181  2.1797E+04        55672.886678
         125          181  1.8731E+06        56309.062922
         126          181  4.2246E+06        56927.837653
         127          181  4.1582E+06        57529.759937
         128          181  1.9518E+06        58115.341195
         129          181  1.4296E+05        58685.066614
         130          181  4.7897E+05        59239.400850
         131          181  2.3310E+06        59778.801234
         132          181  3.7471E+06        60303.690260
         133          181  3.4775E+06        60814.480382
         134          181  1.8970E+06        61311.580844
         135          181  3.8542E+05        61795.382386
         136          181  4.8575E+04        62266.274185
         137          181  9.4808E+05        62724.611579
         138          181  2.2662E+06        63170.776206
         139          181  3.0433E+06        63605.131054
         140          181  2.8175E+06        64028.021337
         141          181  1.8200E+06        64439.765921
         142          181  6.9353E+05        64840.648694
         143          181  4.9826E+04        65230.999130
         144          181  1.4827E+05        65611.176829
         145          181  8.3326E+05        65981.472212
         146          181  1.6911E+06        66342.175204
         147          181  2.2984E+06        66693.600802
         148          181  2.4059E+06        67036.017377
         149          181  2.0146E+06        67369.708814
         150          181  1.3241E+06        67694.943294
         151          181  6.1461E+05        68011.979148
         152          181  1.3223E+05        68321.072123
         153          181  4.6949E+03        68622.464889
         154          181  2.2475E+05        68916.402196
         155          181  6.7739E+05        69203.149962
         156          181  1.1970E+06        69483.027409
         157          181  1.6229E+06        69756.354010
         158          181  1.8437E+06        70023.230758
         159          181  1.8160E+06        70283.471219
         160          181  1.5747E+06        70537.197926
         161          181  1.1934E+06        70785.083892
         162          181  7.6362E+05        71027.165514
         163          181  3.8230E+05        71263.370847
         164          181  1.1614E+05        71494.310231
         101          182  2.6713E+01          969.873682
         102          182  5.2224E+00         1667.024165
         103          182  3.4561E-02         1994.492670
         104          182  4.4343E-03         2036.952724
         105          182  9.0739E+06        37992.758586
         106          182  4.5204E+07        39117.694553
         107          182  5.6189E+06        40207.430125
         108          182  1.2020E+07        41263.179805
         109          182  1.3579E+06        42286.125064
         110          182  4.2105E+06        43277.417558
         111          182  8.1002E+06        44238.200675
         112          182  1.7433E+06        45169.591191
         113          182  1.0539E+06        46072.667427
         114          182  5.7873E+06        46948.499739
         115          182  4.5613E+06        47798.118775
         116          182  3.5207E+05        48622.524318
         117          182  1.3431E+06        49422.688641
         118          182  4.6810E+06        50199.540505
         119          182  4.0046E+06        50953.959235
         120          182  7.7653E+05        51686.800266
         121          182  3.1768E+05        52398.874105
         122          182  2.8189E+06        53090.936887
         123          182  4.1101E+06        53763.714859
         124          182  2.4471E+06        54417.874837
         125          182  2.9448E+05        55054.051081
         126          182  3.7374E+05        55672.825812
         127          182  2.2323E+06        56274.748096
         128          182  3.4292E+06        56860.329354
         129          182  2.6382E+06        57430.054773
         130          182  8.8704E+05        57984.389008
         131          182  1.1069E+03        58523.789393
         132          182  6.9829E+05        59048.678419
         133          182  2.1167E+06        59559.468541
         134          182  2.8927E+06        60056.569003
         135          182  2.4177E+06        60540.370545
         136          182  1.1861E+06        61011.262344
         137          182  1.8319E+05        61469.599738
         138          182  7.7204E+04        61915.764365
         139          182  8.0427E+05        62350.119213
         140          182  1.7610E+06        62773.009495
         141          182  2.3016E+06        63184.754079
         142          182  2.1336E+06        63585.636852
         143          182  1.4172E+06        63975.987289
         144          182  5.8943E+05        64356.164988
         145          182  6.9220E+04        64726.460370
         146          182  6.1521E+04        65087.163363
         147          182  4.9549E+05        65438.588960
         148          182  1.1141E+06        65781.005536
         149          182  1.6234E+06        66114.696972
         150          182  1.8225E+06        66439.931453
         151          182  1.6588E+06        66756.967306
         152          182  1.2290E+06        67066.060282
         153          182  7.0226E+05        67367.453048
         154          182  2.5951E+05        67661.390355
         155          182  2.4023E+04        67948.138121
         156          182  3.8150E+04        68228.015567
         157          182  2.6518E+05        68501.342168
         158          182  6.1509E+05        68768.218917
         159          182  9.7461E+05        69028.459378
         160          182  1.2515E+06        69282.186084
         161          182  1.3864E+06        69530.072051
         162          182  1.3563E+06        69772.153672
         163          182  1.1900E+06        70008.359006
         164          182  9.3933E+05        70239.298389
         102          183  1.0231E+01          671.599481
         103          183  1.8052E+00          999.067987
         104          183  8.0751E-01         1041.528040
         105          183  2.1524E+03        36997.333902
         106          183  8.3493E+06        38122.269869
         107          183  4.4833E+07        39212.005442
         108          183  9.3644E+06        40267.755122
         109          183  4.1429E+06        41290.700380
         110          183  2.3794E+06        42281.992874
         111          183  2.9010E+06        43242.775991
         112          183  5.1045E+06        44174.166507
         113          183  1.7928E+06        45077.242744
         114          183  4.1402E+05        45953.075055
         115          183  3.6435E+06        46802.694092
         116          183  3.5580E+06        47627.099634
         117          183  5.1814E+05        48427.263957
         118          183  5.6670E+05        49204.115821
         119          183  2.9960E+06        49958.534551
         120          183  3.0935E+06        50691.375582
         121          183  9.1482E+05        51403.449421
         122          183  5.8773E+04        52095.512203
         123          183  1.5712E+06        52768.290176
         124          183  2.8956E+06        53422.450153
         125          183  2.1268E+06        54058.626397
         126          183  4.8303E+05        54677.401128
         127          183  7.1333E+04        55279.323412
         128          183  1.1886E+06        55864.904670
         129          183  2.3132E+06        56434.630089
         130          183  2.1917E+06        56988.964325
         131          183  1.0378E+06        57528.364709
         132          183  9.7459E+04        58053.253735
         133          183  1.9284E+05        58564.043857
         134          183  1.0916E+06        59061.144319
         135          183  1.9021E+06        59544.945861
         136          183  1.9563E+06        60015.837661
         137          183  1.2683E+06        60474.175054
         138          183  4.2291E+05        60920.339682
         139          183  5.7484E+03        61354.694529
         140          183  2.3054E+05        61777.584812
         141          183  8.5990E+05        62189.329396
         142          183  1.4473E+06        62590.212169
         143          183  1.6407E+06        62980.562605
         144          183  1.3733E+06        63360.740304
         145          183  8.2058E+05        63731.035687
         146          183  2.8893E+05        64091.738679
         147          183  1.4403E+04        64443.164277
         148          183  8.3978E+04        64785.580852
         149          183  4.1797E+05        65119.272289
         150          183  8.4211E+05        65444.506769
         151          183  1.1693E+06        65761.542623
         152          183  1.2874E+06        66070.635599
         153          183  1.1669E+06        66372.028364
         154          183  8.7461E+05        66665.965671
         155          183  5.1757E+05        66952.713437
         156          183  2.0820E+05        67232.590884
         157          183  2.9407E+04        67505.917485
         158          183  1.3052E+04        67772.794233
         159          183  1.4272E+05        68033.034695
         160          183  3.6675E+05        68286.761401
         161          183  6.1911E+05        68534.647367
         162          183  8.3449E+05        68776.728989
         163          183  9.7415E+05        69012.934322
         164          183  1.0255E+06        69243.873706
         103          184  1.8036E-01          308.526360
         104          184  1.0902E-01          350.986414
         105          184  1.2135E+05        36306.792275
         106          184  1.7290E+06        37431.728242
         107          184  8.6284E+04        38521.463815
         108          184  2.5381E+07        39577.213495
         109          184  2.2007E+07        40600.158754
         110          184  9.2866E+04        41591.451247
         111          184  3.9487E+06        42552.234364
         112          184  6.9654E+06        43483.624881
         113          184  7.9039E+05        44386.701117
         114          184  1.5462E+06        45262.533429
         115          184  1.3188E+06        46112.152465
         116          184  1.6767E+06        46936.558008
         117          184  2.2282E+06        47736.722331
         118          184  4.6575E+04        48513.574195
         119          184  4.8461E+05        49267.992925
         120          184  2.0742E+06        50000.833955
         121          184  1.5858E+06        50712.907795
         122          184  3.6767E+05        51404.970577
         123          184  1.1634E+05        52077.748549
         124          184  1.0951E+06        52731.908527
         125          184  1.7495E+06        53368.084770
         126          184  1.1290E+06        53986.859502
         127          184  2.0783E+05        54588.781785
         128          184  8.3840E+04        55174.363043
         129          184  7.8279E+05        55744.088463
         130          184  1.4261E+06        56298.422698
         131          184  1.2748E+06        56837.823083
         132          184  5.9016E+05        57362.712108
         133          184  4.8583E+04        57873.502230
         134          184  1.2271E+05        58370.602692
         135          184  6.5362E+05        58854.404235
         136          184  1.1379E+06        59325.296034
         137          184  1.1716E+06        59783.633428
         138          184  7.8662E+05        60229.798055
         139          184  2.7972E+05        60664.152903
         140          184  9.6796E+03        61087.043185
         141          184  1.0793E+05        61498.787769
         142          184  4.6226E+05        61899.670542
         143          184  8.2190E+05        62290.020978
         144          184  9.8481E+05        62670.198677
         145          184  8.6807E+05        63040.494060
         146          184  5.6962E+05        63401.197053
         147          184  2.3893E+05        63752.622650
         148          184  3.2089E+04        64095.039226
         149          184  1.8340E+04        64428.730662
         150          184  1.7771E+05        64753.965142
         151          184  4.1946E+05        65071.000996
         152          184  6.4378E+05        65380.093972
         153          184  7.6079E+05        65681.486738
         154          184  7.4485E+05        65975.424045
         155          184  6.1019E+05        66262.171811
         156          184  4.0874E+05        66542.049257
         157          184  2.0861E+05        66815.375858
         158          184  6.0688E+04        67082.252607
         159          184  9.3335E+02        67342.493068
         160          184  3.1933E+04        67596.219774
         161          184  1.3533E+05        67844.105740
         162          184  2.7717E+05        68086.187362
         163          184  4.2510E+05        68322.392696
         164          184  5.5155E+05        68553.332079
         104          185  2.1098E-05           36.154569
         105          185  1.0524E+04        35991.960431
         106          185  3.9984E+04        37116.896398
         107          185  2.6883E+05        38206.631970
         108          185  2.0695E+06        39262.381651
         109          185  1.1530E+05        40285.326909
         110          185  1.2190E+06        41276.619403
         111          185  1.4565E+05        42237.402520
         112          185  3.1388E+05        43168.793036
         113          185  2.3370E+06        44071.869272
         114          185  3.7149E+05        44947.701584
         115          185  7.8086E+05        45797.320620
         116          185  1.9580E+06        46621.726163
         117          185  1.9813E+05        47421.890486
         118          185  1.3200E+06        48198.742350
         119          185  1.0308E+06        48953.161080
         120          185  2.1990E+05        49686.002111
         121          185  1.6884E+06        50398.075950
         122          185  2.7982E+05        51090.138732
         123          185  6.3228E+05        51762.916704
         124          185  1.0246E+06        52417.076682
         125          185  8.6188E+04        53053.252926
         126          185  1.0921E+06        53672.027657
         127          185  1.2901E+05        54273.949941
         128          185  2.8914E+05        54859.531199
         129          185  4.7188E+05        55429.256618
         130          185  3.0506E+03        55983.590854
         131          185  5.4906E+05        56522.991238
         132          185  5.0925E+01        57047.880264
         133          185  1.6452E+05        57558.670386
         134          185  5.8709E+04        58055.770848
         135          185  6.0746E+02        58539.572390
         136          185  2.1139E+05        59010.464189
         137          185  5.3767E+04        59468.801583
         138          185  1.8548E+05        59914.966210
         139          185  1.8912E+04        60349.321058
         140          185  3.3830E+04        60772.211341
         141          185  1.1164E+04        61183.955925
         142          185  1.1826E+04        61584.838697
         143          185  9.3041E+04        61975.189134
         144          185  7.3392E+04        62355.366833
         145          185  1.2273E+05        62725.662215
         146          185  6.2832E+04        63086.365208
         147          185  5.3632E+04        63437.790805
         148          185  9.2540E+03        63780.207381
         149          185  1.1428E+03        64113.898818
         150          185  9.3128E+03        64439.133298
         151          185  2.3829E+04        64756.169151
         152          185  5.8068E+04        65065.262127
         153          185  6.7854E+04        65366.654893
         154          185  8.3353E+04        65660.592200
         155          185  7.0425E+04        65947.339966
         156          185  5.8849E+04        66227.217413
         157          185  3.4410E+04        66500.544014
         158          185  1.6804E+04        66767.420762
         159          185  3.2383E+03        67027.661223
         160          185  5.3970E+01        67281.387929
         161          185  5.7595E+03        67529.273896
         162          185  1.6952E+04        67771.355517
         163          185  3.3059E+04        68007.560851
         164          185  4.7727E+04        68238.500234
         246          165  7.8337E-01          123.129260
         247          165  3.2834E+01         4076.565097
         248          165  3.3572E+00         7857.226874
         249          165  4.1485E-01        11470.994116
         250          165  1.4506E-01        14920.777228
         251          165  4.7964E-02        18211.908209
         252          165  1.2423E-02        21346.658032
         253          165  2.5951E-03        24326.912548
         254          165  4.2086E-04        27154.474520
         255          165  3.4082E-05        29829.760812
         256          165  1.2018E-06        32352.031028
         257          165  1.5818E-05        34719.086994
         258          165  2.1326E-05        36926.943034
         259          165  1.7165E-05        38969.465074
         260          165  1.0841E-05        40837.660194
         261          165  6.1188E-06        42518.872310
         262          165  3.3620E-06        43995.678426
         263          165  1.8849E-06        45244.317980
         264          165  1.0746E-06        46232.114982
         265          165  5.6537E-07        46912.784546
         266          165  4.3011E-08        47207.776621
         267          165  5.1242E-08        47540.546938
         268          165  9.3699E-07        83231.124206
         269          165  2.9564E-05        84355.871836
         270          165  4.6400E-04        85445.413201
         271          165  4.9021E-03        86500.965818
         272          165  3.8956E-02        87523.713483
         273          165  2.4783E-01        88514.809830
         274          165  1.3174E+00        89475.399675
         275          165  6.0144E+00        90406.599760
         276          165  2.4057E+01        91309.488183
         277          165  8.5612E+01        92185.134680
         278          165  2.7431E+02        93034.568350
         279          165  7.9911E+02        93858.787699
         280          165  2.1334E+03        94658.763003
         281          165  5.2548E+03        95435.420284
         282          165  1.2011E+04        96189.636358
         283          165  2.5608E+04        96922.264749
         284          165  5.1159E+04        97634.113152
         285          165  9.6175E+04        98325.936602
         286          165  1.7080E+05        98998.460088
         287          165  2.8760E+05        99652.350507
         288          165  4.6071E+05       100288.242459
         289          165  7.0439E+05       100906.719163
         290          165  1.0309E+06       101508.331214
         291          165  1.4482E+06       102093.590988
         292          165  1.9577E+06       102662.985066
         293          165  2.5526E+06       103216.979689
         294          165  3.2167E+06       103756.031866
         295          165  3.9254E+06       104280.564547
         296          165  4.6468E+06       104790.990678
         297          165  5.3451E+06       105287.719714
         298          165  5.9833E+06       105771.143597
         299          165  6.5271E+06       106241.651498
         300          165  6.9481E+06       106699.599607
         301          165  7.2268E+06       107145.373019
         302          165  7.3518E+06       107579.332838
         303          165  7.3226E+06       108001.826656
         304          165  7.1463E+06       108413.170319
         305          165  6.8390E+06       108813.649569
         306          165  6.4234E+06       109203.598225
         307          165  5.9240E+06       109583.376082
         308          165  5.3661E+06       109953.269255
         309          165  4.7766E+06       110313.573053
         310          165  4.1783E+06       110664.600364
         311          165  3.5920E+06       111006.620817
         312          165  3.0344E+06       111339.919290
         313          165  2.5176E+06       111664.763321
         314          165  2.0504E+06       111981.413165
         315          165  1.6375E+06       112290.123927
         316          165  1.2805E+06       112591.140670
         317          165  9.7854E+05       112884.709484
         318          165  7.2881E+05       113171.103040
         319          165  5.2693E+05       113450.647662
         320          165  3.6749E+05       113723.662352
         321          165  2.4475E+05       113990.230005
         322          165  1.5359E+05       114250.170361
         323          165  8.8979E+04       114503.686067
         324          165  4.5472E+04       114751.492898
         325          165  1.8471E+04       114993.649659
         326          165  4.2994E+03       115230.430915
         327          165  6.0674E+00       115463.964444
         247          166  7.2468E-01          118.508733
         248          166  5.8222E+01         3899.170509
         249          166  9.6091E+00         7512.937752
         250          166  1.2227E+00        10962.720863
         251          166  4.9167E-01        14253.851845
         252          166  2.0909E-01        17388.601668
         253          166  6.9278E-02        20368.856183
         254          166  1.8081E-02        23196.418155
         255          166  3.9237E-03        25871.704447
         256          166  7.2154E-04        28393.974663
         257          166  8.5541E-05        30761.030629
         258          166  8.8927E-08        32968.886670
         259          166  3.4375E-05        35011.408709
         260          166  7.6363E-05        36879.603830
         261          166  9.0973E-05        38560.815946
         262          166  7.9511E-05        40037.622062
         263          166  5.7117E-05        41286.261616
         264          166  3.5663E-05        42274.058618
         265          166  1.8842E-05        42954.728181
         266          166  1.4145E-06        43249.720257
         267          166  1.6411E-06        43582.490573
         268          166  6.6062E-05        79273.067842
         269          166  1.8672E-03        80397.815471
         270          166  2.6628E-02        81487.356837
         271          166  2.5313E-01        82542.909453
         272          166  1.8113E+00        83565.657118
         273          166  1.0418E+01        84556.753466
         274          166  5.0076E+01        85517.343311
         275          166  2.0680E+02        86448.543395
         276          166  7.4866E+02        87351.431819
         277          166  2.4120E+03        88227.078315
         278          166  6.9979E+03        89076.511985
         279          166  1.8457E+04        89900.731334
         280          166  4.4596E+04        90700.706639
         281          166  9.9357E+04        91477.363920
         282          166  2.0525E+05        92231.579994
         283          166  3.9502E+05        92964.208384
         284          166  7.1134E+05        93676.056788
         285          166  1.2032E+06        94367.880237
         286          166  1.9183E+06        95040.403723
         287          166  2.8921E+06        95694.294143
         288          166  4.1352E+06        96330.186094
         289          166  5.6223E+06        96948.662798
         290          166  7.2859E+06        97550.274849
         291          166  9.0172E+06        98135.534623
         292          166  1.0676E+07        98704.928701
         293          166  1.2109E+07        99258.923324
         294          166  1.3168E+07        99797.975501
         295          166  1.3736E+07       100322.508182
         296          166  1.3745E+07       100832.934314
         297          166  1.3185E+07       101329.663349
         298          166  1.2109E+07       101813.087232
         299          166  1.0621E+07       102283.595134
         300          166  8.8620E+06       102741.543242
         301          166  6.9906E+06       103187.316655
         302          166  5.1604E+06       103621.276473
         303          166  3.5057E+06       104043.770291
         304          166  2.1264E+06       104455.113954
         305          166  1.0841E+06       104855.593204
         306          166  3.9969E+05       105245.541861
         307          166  5.7886E+04       105625.319718
         308          166  1.5799E+04       105995.212890
         309          166  2.1191E+05       106355.516689
         310          166  5.7562E+05       106706.543999
         311          166  1.0358E+06       107048.564452
         312          166  1.5276E+06       107381.862926
         313          166  1.9969E+06       107706.706956
         314          166  2.4028E+06       108023.356801
         315          166  2.7182E+06       108332.067563
         316          166  2.9295E+06       108633.084306
         317          166  3.0338E+06       108926.653119
         318          166  3.0380E+06       109213.046675
         319          166  2.9550E+06       109492.591297
         320          166  2.8000E+06       109765.605988
         321          166  2.5879E+06       110032.173640
         322          166  2.3379E+06       110292.113997
         323          166  2.0752E+06       110545.629702
         324          166  1.8151E+06       110793.436533
         325          166  1.5697E+06       111035.593295
         326          166  1.3742E+06       111272.374551
         327          166  1.3614E+06       111505.908080
         248          167  6.6892E-01          113.987130
         249          167  7.5968E+01         3727.754373
         250          167  1.8720E+01         7177.537485
         251          167  2.3298E+00        10468.668466
         252          167  9.7428E-01        13603.418289
         253          167  5.1184E-01        16583.672804
         254          167  2.2092E-01        19411.234777
         255          167  7.5229E-02        22086.521068
         256          167  2.0092E-02        24608.791284
         257          167  4.1385E-03        26975.847251
         258          167  6.1654E-04        29183.703291
         259          167  4.4179E-05        31226.225330
         260          167  2.6105E-06        33094.420451
         261          167  3.4270E-05        34775.632567
         262          167  6.8732E-05        36252.438683
         263          167  8.9791E-05        37501.078237
         264          167  8.9828E-05        38488.875239
         265          167  6.6328E-05        39169.544802
         266          167  5.7781E-06        39464.536878
         267          167  7.9762E-06        39797.307194
         268          167  2.3585E-03        75487.884463
         269          167  5.9716E-02        76612.632092
         270          167  7.5744E-01        77702.173458
         271          167  6.4551E+00        78757.726074
         272          167  4.1462E+01        79780.473740
         273          167  2.1373E+02        80771.570087
         274          167  9.2151E+02        81732.159932
         275          167  3.4150E+03        82663.360017
         276          167  1.1093E+04        83566.248440
         277          167  3.2064E+04        84441.894936
         278          167  8.3412E+04        85291.328607
         279          167  1.9711E+05        86115.547955
         280          167  4.2628E+05        86915.523260
         281          167  8.4887E+05        87692.180541
         282          167  1.5645E+06        88446.396615
         283          167  2.6807E+06        89179.025005
         284          167  4.2858E+06        89890.873409
         285          167  6.4144E+06        90582.696858
         286          167  9.0123E+06        91255.220345
         287          167  1.1914E+07        91909.110764
         288          167  1.4848E+07        92545.002715
         289          167  1.7465E+07        93163.479419
         290          167  1.9403E+07        93765.091471
         291          167  2.0352E+07        94350.351245
         292          167  2.0130E+07        94919.745323
         293          167  1.8719E+07        95473.739945
         294          167  1.6282E+07        96012.792122
         295          167  1.3134E+07        96537.324803
         296          167  9.6833E+06        97047.750935
         297          167  6.3593E+06        97544.479970
         298          167  3.5373E+06        98027.903853
         299          167  1.4809E+06        98498.411755
         300          167  3.1125E+05        98956.359863
         301          167  5.0149E+03        99402.133276
         302          167  4.1873E+05        99836.093094
         303          167  1.3295E+06       100258.586913
         304          167  2.4817E+06       100669.930576
         305          167  3.6313E+06       101070.409825
         306          167  4.5812E+06       101460.358482
         307          167  5.2000E+06       101840.136339
         308          167  5.4272E+06       102210.029512
         309          167  5.2703E+06       102570.333310
         310          167  4.7875E+06       102921.360620
         311          167  4.0709E+06       103263.381073
         312          167  3.2272E+06       103596.679547
         313          167  2.3606E+06       103921.523577
         314          167  1.5611E+06       104238.173422
         315          167  8.9572E+05       104546.884184
         316          167  4.0637E+05       104847.900927
         317          167  1.0979E+05       105141.469740
         318          167  1.2526E+03       105427.863296
         319          167  5.9835E+04       105707.407919
         320          167  2.5432E+05       105980.422609
         321          167  5.4757E+05       106246.990262
         322          167  9.0101E+05       106506.930618
         323          167  1.2847E+06       106760.446324
         324          167  1.6789E+06       107008.253154
         325          167  2.0748E+06       107250.409916
         326          167  2.5283E+06       107487.191172
         327          167  3.4516E+06       107720.724701
         249          168  6.1604E-01          109.600200
         250          168  8.5863E+01         3559.383311
         251          168  3.0916E+01         6850.514293
         252          168  3.8192E+00         9985.264116
         253          168  1.5290E+00        12965.518631
         254          168  9.1009E-01        15793.080603
         255          168  4.7479E-01        18468.366895
         256          168  2.0544E-01        20990.637111
         257          168  7.3675E-02        23357.693077
         258          168  2.1377E-02        25565.549117
         259          168  4.6856E-03        27608.071157
         260          168  6.3681E-04        29476.266277
         261          168  1.7208E-05        31157.478394
         262          168  2.0367E-05        32634.284510
         263          168  5.1350E-05        33882.924064
         264          168  5.3918E-05        34870.721066
         265          168  4.0134E-05        35551.390629
         266          168  3.5559E-06        35846.382705
         267          168  5.0696E-06        36179.153021
         268          168  5.5970E-02        71869.730290
         269          168  1.2559E+00        72994.477919
         270          168  1.4208E+01        74084.019284
         271          168  1.0758E+02        75139.571901
         272          168  6.1384E+02        76162.319566
         273          168  2.8157E+03        77153.415913
         274          168  1.0797E+04        78114.005759
         275          168  3.5557E+04        79045.205843
         276          168  1.0256E+05        79948.094267
         277          168  2.6285E+05        80823.740763
         278          168  6.0532E+05        81673.174433
         279          168  1.2635E+06        82497.393782
         280          168  2.4070E+06        83297.369087
         281          168  4.2077E+06        84074.026368
         282          168  6.7795E+06        84828.242442
         283          168  1.0102E+07        85560.870832
         284          168  1.3957E+07        86272.719236
         285          168  1.7909E+07        86964.542685
         286          168  2.1360E+07        87637.066171
         287          168  2.3669E+07        88290.956591
         288          168  2.4320E+07        88926.848542
         289          168  2.3076E+07        89545.325246
         290          168  2.0063E+07        90146.937297
         291          168  1.5766E+07        90732.197071
         292          168  1.0923E+07        91301.591149
         293          168  6.3523E+06        91855.585772
         294          168  2.7627E+06        92394.637949
         295          168  6.0749E+05        92919.170630
         296          168  6.2739E+03        93429.596762
         297          168  7.5586E+05        93926.325797
         298          168  2.4149E+06        94409.749680
         299          168  4.4310E+06        94880.257582
         300          168  6.2733E+06        95338.205690
         301          168  7.5389E+06        95783.979103
         302          168  8.0103E+06        96217.938921
         303          168  7.6665E+06        96640.432739
         304          168  6.6483E+06        97051.776402
         305          168  5.2029E+06        97452.255652
         306          168  3.6155E+06        97842.204309
         307          168  2.1474E+06        98221.982166
         308          168  9.9595E+05        98591.875338
         309          168  2.7340E+05        98952.179137
         310          168  3.7036E+03        99303.206447
         311          168  1.3724E+05        99645.226900
         312          168  5.7324E+05        99978.525374
         313          168  1.1856E+06       100303.369404
         314          168  1.8466E+06       100620.019249
         315          168  2.4455E+06       100928.730011
         316          168  2.9004E+06       101229.746753
         317          168  3.1629E+06       101523.315567
         318          168  3.2186E+06       101809.709123
         319          168  3.0807E+06       102089.253745
         320          168  2.7816E+06       102362.268436
         321          168  2.3646E+06       102628.836088
         322          168  1.8835E+06       102888.776445
         323          168  1.3955E+06       103142.292150
         324          168  9.4162E+05       103390.098981
         325          168  5.5379E+05       103632.255742
         326          168  2.5983E+05       103869.036999
         327          168  7.2747E+04       104102.570527
         250          169  5.6492E-01          105.299272
         251          169  8.8263E+01         3396.430253
         252          169  4.6368E+01         6531.180076
         253          169  5.7806E+00         9511.434592
         254          169  2.0781E+00        12338.996564
         255          169  1.3389E+00        15014.282856
         256          169  8.0959E-01        17536.553072
         257          169  4.1797E-01        19903.609038
         258          169  1.8744E-01        22111.465078
         259          169  7.3962E-02        24153.987118
         260          169  2.5543E-02        26022.182238
         261          169  7.5194E-03        27703.394354
         262          169  1.7724E-03        29180.200470
         263          169  2.7957E-04        30428.840024
         264          169  1.1461E-05        31416.637026
         265          169  5.9525E-06        32097.306590
         266          169  1.6777E-06        32392.298665
         267          169  4.9482E-06        32725.068982
         268          169  9.8719E-01        68415.646250
         269          169  1.9532E+01        69540.393880
         270          169  1.9426E+02        70629.935245
         271          169  1.2973E+03        71685.487862
         272          169  6.5306E+03        72708.235527
         273          169  2.6379E+04        73699.331874
         274          169  8.8991E+04        74659.921719
         275          169  2.5748E+05        75591.121804
         276          169  6.5097E+05        76494.010227
         277          169  1.4582E+06        77369.656724
         278          169  2.9240E+06        78219.090394
         279          169  5.2891E+06        79043.309743
         280          169  8.6792E+06        79843.285048
         281          169  1.2971E+07        80619.942329
         282          169  1.7695E+07        81374.158403
         283          169  2.2049E+07        82106.786793
         284          169  2.5061E+07        82818.635197
         285          169  2.5879E+07        83510.458646
         286          169  2.4087E+07        84182.982132
         287          169  1.9913E+07        84836.872551
         288          169  1.4224E+07        85472.764503
         289          169  8.2964E+06        86091.241207
         290          169  3.4350E+06        86692.853258
         291          169  5.8780E+05        87278.113032
         292          169  9.0117E+04        87847.507110
         293          169  1.6192E+06        88401.501733
         294          169  4.3550E+06        88940.553910
         295          169  7.2715E+06        89465.086591
         296          169  9.4504E+06        89975.512722
         297          169  1.0317E+07        90472.241758
         298          169  9.7413E+06        90955.665641
         299          169  7.9967E+06        91426.173542
         300          169  5.6181E+06        91884.121651
         301          169  3.2170E+06        92329.895063
         302          169  1.3126E+06        92763.854882
         303          169  2.2417E+05        93186.348700
         304          169  3.2524E+04        93597.692363
         305          169  6.0741E+05        93998.171613
         306          169  1.6780E+06        94388.120269
         307          169  2.9196E+06        94767.898127
         308          169  4.0307E+06        95137.791299
         309          169  4.7914E+06        95498.095097
         310          169  5.0868E+06        95849.122408
         311          169  4.9091E+06        96191.142861
         312          169  4.3364E+06        96524.441334
         313          169  3.5006E+06        96849.285365
         314          169  2.5547E+06        97165.935209
         315          169  1.6430E+06        97474.645971
         316          169  8.8012E+05        97775.662714
         317          169  3.3999E+05        98069.231528
         318          169  5.3115E+04        98355.625084
         319          169  1.1681E+04        98635.169706
         320          169  1.7906E+05        98908.184396
         321          169  4.9963E+05        99174.752049
         322          169  9.0879E+05        99434.692405
         323          169  1.3493E+06        99688.208111
         324          169  1.7775E+06        99936.014942
         325          169  2.1650E+06       100178.171703
         326          169  2.5520E+06       100414.952959
         327          169  3.3082E+06       100648.486488
         251          170  5.1505E-01          101.067176
         252          170  8.3643E+01         3235.816999
         253          170  6.4879E+01         6216.071515
         254          170  8.4638E+00         9043.633487
         255          170  2.6078E+00        11718.919779
         256          170  1.7255E+00        14241.189995
         257          170  1.1831E+00        16608.245961
         258          170  7.1103E-01        18816.102001
         259          170  3.7800E-01        20858.624041
         260          170  1.8237E-01        22726.819161
         261          170  8.1358E-02        24408.031277
         262          170  3.4054E-02        25884.837394
         263          170  1.3528E-02        27133.476947
         264          170  5.0793E-03        28121.273950
         265          170  1.7213E-03        28801.943513
         266          170  1.0066E-04        29096.935588
         267          170  8.1469E-05        29429.705905
         268          170  1.3643E+01        65120.283174
         269          170  2.3530E+02        66245.030803
         270          170  2.0456E+03        67334.572168
         271          170  1.1913E+04        68390.124785
         272          170  5.2227E+04        69412.872450
         273          170  1.8361E+05        70403.968797
         274          170  5.3776E+05        71364.558642
         275          170  1.3461E+06        72295.758727
         276          170  2.9320E+06        73198.647150
         277          170  5.6261E+06        74074.293647
         278          170  9.5932E+06        74923.727317
         279          170  1.4615E+07        75747.946666
         280          170  1.9947E+07        76547.921971
         281          170  2.4376E+07        77324.579252
         282          170  2.6561E+07        78078.795326
         283          170  2.5558E+07        78811.423716
         284          170  2.1310E+07        79523.272120
         285          170  1.4828E+07        80215.095569
         286          170  7.9217E+06        80887.619055
         287          170  2.5527E+06        81541.509474
         288          170  9.7471E+04        82177.401426
         289          170  8.5173E+05        82795.878130
         290          170  3.9873E+06        83397.490181
         291          170  7.9527E+06        83982.749955
         292          170  1.1111E+07        84552.144033
         293          170  1.2335E+07        85106.138656
         294          170  1.1329E+07        85645.190833
         295          170  8.6064E+06        86169.723514
         296          170  5.1877E+06        86680.149645
         297          170  2.1716E+06        87176.878681
         298          170  3.6282E+05        87660.302564
         299          170  6.6974E+04        88130.810465
         300          170  1.0863E+06        88588.758574
         301          170  2.8734E+06        89034.531987
         302          170  4.7578E+06        89468.491805
         303          170  6.1598E+06        89890.985623
         304          170  6.7302E+06        90302.329286
         305          170  6.3989E+06        90702.808536
         306          170  5.3370E+06        91092.757192
         307          170  3.8629E+06        91472.535050
         308          170  2.3368E+06        91842.428222
         309          170  1.0710E+06        92202.732020
         310          170  2.6779E+05        92553.759331
         311          170  4.5635E+01        92895.779784
         312          170  2.2235E+05        93229.078257
         313          170  8.0442E+05        93553.922288
         314          170  1.5734E+06        93870.572132
         315          170  2.3541E+06        94179.282894
         316          170  3.0008E+06        94480.299637
         317          170  3.4152E+06        94773.868451
         318          170  3.5539E+06        95060.262007
         319          170  3.4230E+06        95339.806629
         320          170  3.0650E+06        95612.821319
         321          170  2.5451E+06        95879.388972
         322          170  1.9453E+06        96139.329328
         323          170  1.3493E+06        96392.845034
         324          170  8.1828E+05        96640.651865
         325          170  3.9788E+05        96882.808626
         326          170  1.2058E+05        97119.589882
         327          170  1.9177E+03        97353.123411
         252          171  4.6656E-01           96.929882
         253          171  7.3080E+01         3077.184398
         254          171  8.6034E+01         5904.746370
         255          171  1.2337E+01         8580.032661
         256          171  3.1983E+00        11102.302877
         257          171  2.0255E+00        13469.358844
         258          171  1.5164E+00        15677.214884
         259          171  1.0330E+00        17719.736923
         260          171  6.3090E-01        19587.932044
         261          171  3.5549E-01        21269.144160
         262          171  1.9028E-01        22745.950276
         263          171  9.8516E-02        23994.589830
         264          171  4.8974E-02        24982.386832
         265          171  2.1808E-02        25663.056396
         266          171  1.4971E-03        25958.048471
         267          171  1.5400E-03        26290.818788
         268          171  1.5224E+02        61981.396056
         269          171  2.2638E+03        63106.143686
         270          171  1.6934E+04        64195.685051
         271          171  8.4878E+04        65251.237667
         272          171  3.1969E+05        66273.985333
         273          171  9.6168E+05        67265.081680
         274          171  2.3993E+06        68225.671525
         275          171  5.0852E+06        69156.871610
         276          171  9.2997E+06        70059.760033
         277          171  1.4817E+07        70935.406530
         278          171  2.0662E+07        71784.840200
         279          171  2.5206E+07        72609.059548
         280          171  2.6721E+07        73409.034853
         281          171  2.4217E+07        74185.692134
         282          171  1.8128E+07        74939.908208
         283          171  1.0381E+07        75672.536598
         284          171  3.6621E+06        76384.385002
         285          171  2.2713E+05        77076.208451
         286          171  8.5561E+05        77748.731938
         287          171  4.5448E+06        78402.622357
         288          171  9.0832E+06        79038.514309
         289          171  1.2164E+07        79656.991012
         290          171  1.2429E+07        80258.603064
         291          171  9.9499E+06        80843.862838
         292          171  5.9926E+06        81413.256916
         293          171  2.2867E+06        81967.251538
         294          171  2.1952E+05        82506.303715
         295          171  3.1576E+05        83030.836397
         296          171  2.1688E+06        83541.262528
         297          171  4.7605E+06        84037.991563
         298          171  6.9584E+06        84521.415446
         299          171  7.9554E+06        84991.923348
         300          171  7.4996E+06        85449.871457
         301          171  5.8776E+06        85895.644869
         302          171  3.7138E+06        86329.604687
         303          171  1.7046E+06        86752.098506
         304          171  3.8609E+05        87163.442169
         305          171  4.4643E+03        87563.921419
         306          171  5.0105E+05        87953.870075
         307          171  1.5905E+06        88333.647932
         308          171  2.8822E+06        88703.541105
         309          171  4.0029E+06        89063.844903
         310          171  4.6850E+06        89414.872213
         311          171  4.8094E+06        89756.892667
         312          171  4.4027E+06        90090.191140
         313          171  3.6010E+06        90415.035171
         314          171  2.5997E+06        90731.685015
         315          171  1.6010E+06        91040.395777
         316          171  7.7344E+05        91341.412520
         317          171  2.2712E+05        91634.981333
         318          171  5.7998E+03        91921.374889
         319          171  9.3248E+04        92200.919512
         320          171  4.2866E+05        92473.934202
         321          171  9.2357E+05        92740.501855
         322          171  1.4802E+06        93000.442211
         323          171  2.0174E+06        93253.957917
         324          171  2.4772E+06        93501.764747
         325          171  2.8260E+06        93743.921509
         326          171  3.1165E+06        93980.702765
         327          171  3.7570E+06        94214.236294
         253          172  4.1880E-01           92.842595
         254          172  5.8161E+01         2920.404567
         255          172  1.0874E+02         5595.690859
         256          172  1.7980E+01         8117.961075
         257          172  3.9718E+00        10485.017041
         258          172  2.2286E+00        12692.873081
         259          172  1.7363E+00        14735.395121
         260          172  1.3102E+00        16603.590241
         261          172  9.0289E-01        18284.802357
         262          172  5.7717E-01        19761.608473
         263          172  3.4905E-01        21010.248027
         264          172  1.9849E-01        21998.045029
         265          172  9.8387E-02        22678.714593
         266          172  7.1263E-03        22973.706668
         267          172  7.8621E-03        23306.476985
         268          172  1.3937E+03        58997.054253
         269          172  1.7573E+04        60121.801883
         270          172  1.1147E+05        61211.343248
         271          172  4.7208E+05        62266.895865
         272          172  1.4954E+06        63289.643530
         273          172  3.7624E+06        64280.739877
         274          172  7.7812E+06        65241.329722
         275          172  1.3503E+07        66172.529807
         276          172  1.9873E+07        67075.418230
         277          172  2.4859E+07        67951.064727
         278          172  2.6228E+07        68800.498397
         279          172  2.2814E+07        69624.717746
         280          172  1.5515E+07        70424.693050
         281          172  7.1988E+06        71201.350331
         282          172  1.3494E+06        71955.566406
         283          172  1.7641E+05        72688.194796
         284          172  3.3905E+06        73400.043200
         285          172  8.4526E+06        74091.866649
         286          172  1.2132E+07        74764.390135
         287          172  1.2355E+07        75418.280554
         288          172  9.2080E+06        76054.172506
         289          172  4.6095E+06        76672.649210
         290          172  1.0165E+06        77274.261261
         291          172  4.1968E+04        77859.521035
         292          172  1.7493E+06        78428.915113
         293          172  4.8676E+06        78982.909736
         294          172  7.6348E+06        79521.961913
         295          172  8.7187E+06        80046.494594
         296          172  7.7573E+06        80556.920725
         297          172  5.3464E+06        81053.649761
         298          172  2.6079E+06        81537.073644
         299          172  6.2296E+05        82007.581545
         300          172  4.4504E+03        82465.529654
         301          172  7.4781E+05        82911.303066
         302          172  2.3528E+06        83345.262885
         303          172  4.1005E+06        83767.756703
         304          172  5.3444E+06        84179.100366
         305          172  5.7128E+06        84579.579616
         306          172  5.1734E+06        84969.528272
         307          172  3.9728E+06        85349.306129
         308          172  2.5079E+06        85719.199302
         309          172  1.1844E+06        86079.503100
         310          172  3.0227E+05        86430.530411
         311          172  6.5452E+01        86772.550864
         312          172  2.5218E+05        87105.849337
         313          172  9.0845E+05        87430.693368
         314          172  1.7540E+06        87747.343212
         315          172  2.5695E+06        88056.053974
         316          172  3.1795E+06        88357.070717
         317          172  3.4783E+06        88650.639531
         318          172  3.4380E+06        88937.033087
         319          172  3.0971E+06        89216.577709
         320          172  2.5388E+06        89489.592399
         321          172  1.8689E+06        89756.160052
         322          172  1.2006E+06        90016.100408
         323          172  6.3178E+05        90269.616114
         324          172  2.2587E+05        90517.422945
         325          172  2.1127E+04        90759.579706
         326          172  3.7175E+04        90996.360962
         327          172  3.4244E+05        91229.894491
         254          173  3.7151E-01           88.777990
         255          173  4.0939E+01         2764.064282
         256          173  1.3096E+02         5286.334498
         257          173  2.6131E+01         7653.390464
         258          173  5.1632E+00         9861.246505
         259          173  2.4045E+00        11903.768544
         260          173  1.8227E+00        13771.963664
         261          173  1.4609E+00        15453.175781
         262          173  1.1022E+00        16929.981897
         263          173  7.7125E-01        18178.621451
         264          173  4.9222E-01        19166.418453
         265          173  2.6428E-01        19847.088016
         266          173  1.9834E-02        20142.080092
         267          173  2.2825E-02        20474.850408
         268          173  1.0566E+04        56165.427677
         269          173  1.1072E+05        57290.175306
         270          173  5.8142E+05        58379.716672
         271          173  2.0292E+06        59435.269288
         272          173  5.2559E+06        60458.016953
         273          173  1.0675E+07        61449.113300
         274          173  1.7508E+07        62409.703146
         275          173  2.3467E+07        63340.903230
         276          173  2.5601E+07        64243.791654
         277          173  2.2162E+07        65119.438150
         278          173  1.4205E+07        65968.871820
         279          173  5.5054E+06        66793.091169
         280          173  4.2265E+05        67593.066474
         281          173  1.0891E+06        68369.723755
         282          173  6.0093E+06        69123.939829
         283          173  1.1180E+07        69856.568219
         284          173  1.2901E+07        70568.416623
         285          173  1.0185E+07        71260.240072
         286          173  5.0875E+06        71932.763558
         287          173  9.7126E+05        72586.653978
         288          173  1.4119E+05        73222.545929
         289          173  2.5348E+06        73841.022633
         290          173  6.1278E+06        74442.634684
         291          173  8.4821E+06        75027.894458
         292          173  8.2563E+06        75597.288536
         293          173  5.7884E+06        76151.283159
         294          173  2.6117E+06        76690.335336
         295          173  4.1484E+05        77214.868017
         296          173  1.3067E+05        77725.294149
         297          173  1.6027E+06        78222.023184
         298          173  3.8612E+06        78705.447067
         299          173  5.7274E+06        79175.954969
         300          173  6.3833E+06        79633.903077
         301          173  5.6566E+06        80079.676490
         302          173  3.9655E+06        80513.636308
         303          173  2.0396E+06        80936.130126
         304          173  5.7884E+05        81347.473789
         305          173  3.8739E+03        81747.953039
         306          173  3.6231E+05        82137.901696
         307          173  1.3882E+06        82517.679553
         308          173  2.6502E+06        82887.572725
         309          173  3.7184E+06        83247.876524
         310          173  4.2910E+06        83598.903834
         311          173  4.2547E+06        83940.924287
         312          173  3.6770E+06        84274.222761
         313          173  2.7522E+06        84599.066791
         314          173  1.7277E+06        84915.716636
         315          173  8.3348E+05        85224.427398
         316          173  2.3356E+05        85525.444140
         317          173  2.6772E+03        85819.012954
         318          173  1.2881E+05        86105.406510
         319          173  5.3340E+05        86384.951132
         320          173  1.0997E+06        86657.965823
         321          173  1.6991E+06        86924.533475
         322          173  2.2170E+06        87184.473832
         323          173  2.5820E+06        87437.989537
         324          173  2.7594E+06        87685.796368
         325          173  2.7477E+06        87927.953129
         326          173  2.6217E+06        88164.734386
         327          173  2.6726E+06        88398.267915
         255          174  3.2481E-01           84.725833
         256          174  2.3926E+01         2606.996049
         257          174  1.4968E+02         4974.052016
         258          174  3.7708E+01         7181.908056
         259          174  7.1773E+00         9224.430095
         260          174  2.6702E+00        11092.625216
         261          174  1.8171E+00        12773.837332
         262          174  1.4614E+00        14250.643448
         263          174  1.1429E+00        15499.283002
         264          174  8.0719E-01        16487.080004
         265          174  4.6518E-01        17167.749567
         266          174  3.5980E-02        17462.741643
         267          174  4.2857E-02        17795.511959
         268          174  6.6442E+04        53486.089228
         269          174  5.6221E+05        54610.836857
         270          174  2.3715E+06        55700.378223
         271          174  6.5743E+06        56755.930839
         272          174  1.3298E+07        57778.678504
         273          174  2.0567E+07        58769.774852
         274          174  2.4646E+07        59730.364697
         275          174  2.2479E+07        60661.564782
         276          174  1.4527E+07        61564.453205
         277          174  5.2513E+06        62440.099701
         278          174  2.0376E+05        63289.533372
         279          174  1.8234E+06        64113.752720
         280          174  7.5854E+06        64913.728025
         281          174  1.2180E+07        65690.385306
         282          174  1.1841E+07        66444.601380
[truncated: 6,920,619 more chars]
