# Supplementary material for: First Principles Rovibronic Absorption Spectra of HF Molecule
Source: J Comput Chem. 2026 Feb 24;47(6):e70317. doi: 10.1002/jcc.70317 (PMC12930379; doi:10.1002/jcc.70317)
Supplement: Supplementary file 1 — Figure S1: The initial and fitted/interpolated transition dipole moment curves for the B–X and C–X transitions. [file JCC-47-0-s001.zip › C-X/C-X_Duo.inp]

atoms H F
molecule HF

(Total number of states taken into account)
nstates 2
(Total angular momentum quantum  - a value or an interval)
jrot 0 - 120

(Defining the integration grid)
SolutionMethod Sinc
grid
  npoints 501  (odd)
  range  0.02,5.0
  type 0   (nsub)
end 

symmetry Cs(M)

DIAGONALIZER 
 SYEV
 enermax 131000.0
end

CONTRACTION
  vib
  vmax 50 60
END

(potentials)

poten 1
name "X1Sigma+"
symmetry +
lambda 0
mult   1
type   grid
units angstrom cm-1
values
0.620937	49340
0.62157	49026.47
0.622988	48328.45
0.625057	47325.57
0.62771	46064.14
0.630916	44575.96
0.634668	42884.36
0.638975	41006.50
0.643864	38954.85
0.649382	36738.29
0.655594	34362.80
0.662593	31832.27
0.670501	29148.84
0.67949	26313.06
0.689796	23324.47
0.70176	20181.70
0.715901	16882.40
0.733063	13423.57
0.754787	9801.56
0.784494	6012.18
0.834163	2050.76
0.91683897	0.00
1.020549	2050.762
1.113084	6012.184
1.186889	9801.555
1.254038	13423.566
1.318064	16882.404
1.380652	20181.701
1.442813	23324.47
1.5053	26313.06
1.568747	29148.84
1.633756	31832.27
1.701015	34362.8
1.771346	36738.29
1.845808	38954.85
1.925871	41006.5
2.013695	42884.36
2.112614	44575.96
2.228207	46064.14
2.37065	47325.57
2.56199	48328.45
2.8674	49026.47
3.83	49340
end

poten 2
name "C1Pi"
lambda 1
mult   1
type   grid
units angstrom cm-1
values
0.04243308	3917124.81
0.08243308	3144683.344
0.12243308	2516822.991
0.16243308	2005162.072
0.20243308	1588322.638
0.24243308	1250336.255
0.28243308	978857.3511
0.32243308	763675.4823
0.36243308	595764.0452
0.40243308	466864.0301
0.44243308	369441.8083
0.48243308	296813.2246
0.52243308	243270.3556
0.56243308	204128.0213
0.60243308	175677.0441
0.64243308	155069.866
0.68243308	140174.1438
0.72243308	129423.6043
0.76243308	121683.9946
0.80243308	116141.8049
0.84243308	112216.7194
0.88243308	109495.249
0.92243308	107681.7348
0.96243308	106562.8762
1.00243308	105982.4585
1.04243308	105823.6169
1.08243308	105996.5913
1.12243308	106430.4314
1.16243308	107067.5012
1.20243308	107859.9259
1.24243308	108767.3457
1.28243308	109755.513
1.32243308	110795.4053
1.36243308	111862.626
1.40243308	112936.951
1.44243308	114001.9334
1.48243308	115044.5239
1.52243308	116054.6895
1.56243308	117025.0296
1.60243308	117950.3978
1.64243308	118827.5381
1.68243308	119654.7459
1.72243308	120431.5593
1.76243308	121158.4864
1.80243308	121836.7699
1.84243308	122468.1876
1.88243308	123054.8874
1.92243308	123599.2539
1.96243308	124103.8023
2.00243308	124571.0961
2.04243308	125003.6844
2.08243308	125404.0564
2.12243308	125774.6088
2.16243308	126117.6237
2.20243308	126435.255
2.24243308	126729.5217
2.28243308	127002.305
2.32243308	127255.3501
2.36243308	127490.2694
2.40243308	127708.5485
2.44243308	127911.5523
2.48243308	128100.5329
2.52243308	128276.6366
2.56243308	128440.9119
2.60243308	128594.317
2.64243308	128737.7268
2.68243308	128871.9399
2.72243308	128997.685
2.76243308	129115.6273
2.80243308	129226.3735
2.84243308	129330.4778
2.88243308	129428.4458
2.92243308	129520.7395
2.96243308	129607.7811
3.00243308	129689.9565
3.04243308	129767.6187
3.08243308	129841.091
3.12243308	129910.6695
3.16243308	129976.6255
3.20243308	130039.2081
3.24243308	130098.6458
3.28243308	130155.1486
3.32243308	130208.9098
3.36243308	130260.107
3.40243308	130308.9041
3.44243308	130355.4519
3.48243308	130399.8898
3.52243308	130442.3464
3.56243308	130482.9407
3.60243308	130521.7826
3.64243308	130558.9741
3.68243308	130594.6095
3.72243308	130628.7764
3.76243308	130661.5563
3.80243308	130693.0248
3.84243308	130723.252
3.88243308	130752.3036
3.92243308	130780.2405
3.96243308	130807.1196
4.00243308	130832.9941
4.04243308	130857.9137
end


(diagonal dipoles)
dipole  1 1
name "<X1Sigma+|dmz|X1Sigma+>"
spin   0 0
lambda  0  0
type   grid
factor   1   (0, 1 or i)
units ea0 angstrom
values
0.06	0.04942822
0.08	0.092193
0.1	0.14244512
0.12	0.18815715
0.14	0.2312937
0.16	0.26667264
0.18	0.29990978
0.2	0.32648456
0.22	0.34946694
0.24	0.36866008
0.26	0.38506875
0.28	0.40016763
0.3	0.412255
0.32	0.42559863
0.34	0.43687725
0.36	0.44749347
0.38	0.45763965
0.4	0.46744701
0.42	0.47525251
0.44	0.4845841
0.46	0.49375358
0.48	0.50286642
0.5	0.51197926
0.52	0.51929837
0.54	0.52661748
0.56	0.53558787
0.58	0.54455927
0.6	0.55353687
0.62	0.56250145
0.64	0.57145352
0.66	0.58038087
0.68	0.58926767
0.7	0.59809379
0.72	0.60684458
0.74	0.61550354
0.76	0.62406704
0.78	0.63252874
0.8	0.64089234
0.82	0.64916607
0.84	0.65736641
0.86	0.66550942
0.88	0.67360958
0.9	0.68168575
0.92	0.6897532
0.94	0.69781616
0.96	0.70588988
0.98	0.71397228
1	0.72206769
1.02	0.73017246
1.04	0.738279
1.06	0.74637331
1.08	0.75444024
1.1	0.76246048
1.12	0.77040717
1.14	0.77825123
1.16	0.78596719
1.18	0.79351379
1.2	0.80086239
1.22	0.80797392
1.24	0.81483532
1.26	0.82138318
1.28	0.82758842
1.3	0.83340913
1.32	0.83880284
1.34	0.8437291
1.36	0.84815045
1.38	0.85202042
1.4	0.85530158
1.42	0.85795485
1.44	0.85994097
1.46	0.86122043
1.48	0.86176233
1.5	0.86152942
1.52	0.86048925
1.54	0.85861278
1.56	0.85586992
1.58	0.85223669
1.6	0.84769421
1.62	0.8422226
1.64	0.8358108
1.66	0.82844632
1.68	0.82013605
1.7	0.81087534
1.72	0.80067803
1.74	0.78955156
1.76	0.77751864
1.78	0.76460341
1.8	0.75083842
1.82	0.73626177
1.84	0.72091571
1.86	0.70485071
1.88	0.68811767
1.9	0.6707745
1.92	0.65288542
1.94	0.63450702
1.96	0.61529125
1.98	0.59613146
2	0.57674802
2.02	0.55719235
2.04	0.53771886
2.06	0.51801828
2.08	0.49835139
2.1	0.47878128
2.12	0.45948058
2.14	0.44017988
2.16	0.42126672
2.18	0.40267982
2.2	0.38446523
2.22	0.36859
2.24	0.35319046
2.26	0.33633977
2.28	0.31999317
2.3	0.30443677
2.32	0.28888037
2.34	0.27414629
2.36	0.25996388
2.38	0.24662516
2.4	0.23328644
2.42	0.22078642
2.44	0.20817
2.46	0.19553
2.48	0.1834
2.5	0.17231596
2.52	0.1624899
2.54	0.15316255
2.56	0.1443121
2.58	0.13593
2.6	0.12798
2.62	0.12046488
2.64	0.11336059
2.66	0.10664654
2.68	0.10030579
2.7	0.0943204
2.72	0.0886771
2.74	0.08335655
2.76	0.07834212
2.78	0.07361918
2.8	0.06917084
2.82	0.06498502
2.84	0.06104321
2.86	0.05733794
2.88	0.05385073
2.9	0.04949125
2.92	0.04640241
2.94	0.04412
2.96	0.04186594
2.98	0.03930503
3	0.03689906
3.02	0.03463786
3.04	0.03251375
3.06	0.03051695
3.08	0.02864266
3.1	0.02688014
3.12	0.02522425
3.14	0.02366974
3.16	0.02221071
3.18	0.02083784
3.2	0.01954879
3.22	0.018338
3.24	0.01719985
3.26	0.01613216
3.28	0.01512791
3.3	0.01418395
3.32	0.01329788
3.34	0.01246497
3.36	0.01112699
3.38	0.01094728
3.4	0.01025617
3.42	0.00956
3.44	0.00899596
3.46	0.00842148
3.48	0.00788232
3.5	0.0073756
3.52	0.00690007
3.54	0.00644945
3.56	0.0060295
3.58	0.00563431
3.6	0.00526269
3.62	0.00491384
3.64	0.00458571
3.66	0.00427757
3.68	0.00398793
3.7	0.00371587
3.72	0.00346032
3.74	0.00322026
3.76	0.00299504
3.78	0.00278358
3.8	0.00258516
3.82	0.00239872
3.84	0.00222391
3.86	0.00205976
3.88	0.00191
3.9	0.00176167
3.92	0.00162695
3.94	0.00150093
3.96	0.00138275
3.98	0.00127249
4	0.00116967
4.02	0.00107364
4.04	0.000975941
4.06	0.00088379
4.08	0.00080493
4.1	0.00073263
4.12	0.00066542
4.14	0.00060278
4.16	0.0005446
4.18	0.00049106
4.2	0.00043888
4.22	0.00039393
4.24	0.00035205
4.26	0.00031381
4.28	0.0002786
4.3	0.00024647
4.32	0.00021705
4.34	0.00019035
4.36	0.00016623
4.38	0.00014468
4.4	0.00012521
4.42	0.00010464
4.44	0.00008935
4.46	0.00007564
4.48	0.00006414
4.5	0.0000546
4.52	0.00004584
4.54	0.00003827
4.56	0.00003215
4.58	0.00002764
4.6	0.00002423
4.62	0.00002249
4.64	0.00002095
4.66	0.00001915
4.68	0.00001978
4.7	0.00002153
4.72	0.0000237
4.74	0.0000262
4.76	0.00002949
4.78	0.00003361
4.8	0.00003831
4.82	0.00004286
4.84	0.00004927
4.86	0.00005543
4.88	0.00006134
4.9	7.01458E-05
4.92	0.00007566
4.94	0.0000828
4.96	0.00008982
4.98	0.00009777
5	0.00098972
end


dipole  2 2
name "<C1Pi|dmz|C1Pi>"
spin   0 0
lambda  1  1
type   grid
factor   1  (0, 1 or i)
units  ea0 angstrom
values
0.16	1.87901389
0.18	1.95690888
0.2	2.06180189
0.22	2.13658737
0.24	2.1728332
0.26	2.18469
0.28	2.17925
0.3	2.16098
0.32	2.13434787
0.34	2.10339225
0.36	2.07054671
0.38	2.03870324
0.4	2.00872002
0.42	1.97314672
0.44	1.94958843
0.46	1.9307957
0.48	1.91702514
0.5	1.91471
0.52	1.91993
0.54	1.92583684
0.56	1.92895228
0.58	1.93635379
0.6	1.94763941
0.62	1.96249625
0.64	1.98070396
0.66	2.00182549
0.68	2.02571164
0.7	2.05185846
0.72	2.07982675
0.74	2.10916461
0.76	2.13914394
0.78	2.16887444
0.8	2.19714965
0.82	2.22241168
0.84	2.24269732
0.86	2.25567554
0.88	2.2586964
0.9	2.24919497
0.92	2.22469356
0.94	2.18340733
0.96	2.12451662
0.98	2.04842971
1	1.95678588
1.02	1.85220139
1.04	1.73789665
1.06	1.6172497
1.08	1.49339348
1.1	1.36900628
1.12	1.24619432
1.14	1.1264393
1.16	1.01072725
1.18	0.8996384
1.2	0.79344359
1.22	0.69218477
1.24	0.59583672
1.26	0.50404261
1.28	0.41662514
1.3	0.3333318
1.32	0.2538554
1.34	0.1779344
1.36	0.10541121
1.38	0.03583559
1.4	-0.03090294
1.42	-0.09499909
1.44	-0.15661957
1.46	-0.2159649
1.48	-0.27305061
1.5	-0.32809706
1.52	-0.38120832
1.54	-0.43243784
1.56	-0.48186053
1.58	-0.52957384
1.6	-0.57555522
1.62	-0.61987234
1.64	-0.66252975
1.66	-0.70366795
1.68	-0.74317741
1.7	-0.78113258
1.72	-0.81754056
1.74	-0.85243145
1.76	-0.88576342
1.78	-0.91763496
1.8	-0.94804619
1.82	-0.97698636
1.84	-1.00452205
1.86	-1.03065271
1.88	-1.05536997
1.9	-1.07879611
1.92	-1.10088036
1.94	-1.12318111
1.96	-1.14349531
1.98	-1.16232292
2	-1.17971879
2.02	-1.19557573
2.04	-1.21077901
2.06	-1.22482563
2.08	-1.23790882
2.1	-1.25001
2.12	-1.26121218
2.14	-1.27147605
2.16	-1.28095523
2.18	-1.28961318
2.2	-1.29145846
2.22	-1.29846671
2.24	-1.30511129
2.26	-1.31086
2.28	-1.31618
2.3	-1.32097878
2.32	-1.3252725
2.34	-1.32922892
2.36	-1.33259
2.38	-1.33551851
2.4	-1.33815511
2.42	-1.34025
2.44	-1.3421
2.46	-1.3441392
2.48	-1.34668
2.5	-1.34942
2.52	-1.35187
2.54	-1.3535751
2.56	-1.35422
2.58	-1.35411
2.6	-1.35371505
2.62	-1.35333778
2.64	-1.35276969
2.66	-1.35201646
2.68	-1.35109001
2.7	-1.34998549
2.72	-1.34872322
2.74	-1.34728538
2.76	-1.34568521
2.78	-1.34392857
2.8	-1.34204527
2.82	-1.33997321
2.84	-1.33774037
2.86	-1.33535337
2.88	-1.33268438
2.9	-1.32998811
2.92	-1.3272778
2.94	-1.32427846
2.96	-1.32112352
2.98	-1.31781389
3	-1.31434853
3.02	-1.3107245
3.04	-1.30693914
3.06	-1.30300012
3.08	-1.29889696
3.1	-1.29463254
3.12	-1.29020807
3.14	-1.28561334
3.16	-1.28085582
3.18	-1.2759325
3.2	-1.27084106
3.22	-1.26558179
3.24	-1.26015348
3.26	-1.25455496
3.28	-1.24878374
3.3	-1.24283479
3.32	-1.23672602
3.34	-1.23053756
3.36	-1.22399808
3.38	-1.21737332
3.4	-1.21059
3.42	-1.20361344
3.44	-1.196474
3.46	-1.18916961
3.48	-1.181692
3.5	-1.17405261
3.52	-1.16625014
3.54	-1.1582756
3.56	-1.15014135
3.58	-1.14184283
3.6	-1.133384
3.62	-1.12476683
3.64	-1.11599304
3.66	-1.10707411
3.68	-1.09801375
3.7	-1.08880366
3.72	-1.07946141
3.74	-1.06997164
3.76	-1.06037612
3.78	-1.05063801
3.8	-1.04080288
3.82	-1.03080795
3.84	-1.02071179
3.86	-1.0105
3.88	-1.00016698
3.9	-0.98974519
3.92	-0.97922901
3.94	-0.96862004
3.96	-0.95789452
3.98	-0.94712962
4	-0.93627509
4.02	-0.92576003
4.04	-0.91440606
4.06	-0.90338154
4.08	-0.89230321
4.1	-0.88097951
4.12	-0.86983165
4.14	-0.85863859
4.16	-0.84738781
4.18	-0.83615678
4.2	-0.82491897
4.22	-0.81366859
4.24	-0.80239167
4.26	-0.79113663
4.28	-0.77988167
4.3	-0.76864346
4.32	-0.75743681
4.34	-0.7462284
4.36	-0.73505416
4.38	-0.72390824
4.4	-0.7127951
4.42	-0.70172506
4.44	-0.69069959
4.46	-0.67972725
4.48	-0.66879985
4.5	-0.6579335
4.52	-0.64713081
4.54	-0.63638418
4.56	-0.6256579
4.58	-0.61509149
4.6	-0.60455924
4.62	-0.59410424
4.64	-0.58374724
4.66	-0.57345721
4.68	-0.56339092
4.7	-0.55327328
4.72	-0.54324956
4.74	-0.53330647
4.76	-0.52346674
4.78	-0.51372739
4.8	-0.50408127
4.82	-0.49453631
4.84	-0.48509372
4.86	-0.47575529
4.88	-0.46652
4.9	-0.45739782
4.92	-0.44838134
4.94	-0.43947532
4.96	-0.43067668
4.98	-0.42199
5	-0.41341211
end


(non diagonal dipole moments)

dipole-x  1 2
name "<X1Sigma+|dmy|C1Pi>"
spin   0 0
lambda  0  1
type   grid
factor   1   (0, 1 or i)
units  ea0 angstrom
<x|lz|y> 0 -i
values
0.1	0.02396
0.1049	0.02427
0.10981	0.02459
0.11471	0.02491
0.11962	0.02524
0.12	0.02527
0.12452	0.02558
0.12943	0.02592
0.13433	0.02628
0.13924	0.02664
0.14	0.0267
0.14414	0.02702
0.14905	0.0274
0.15395	0.02779
0.15886	0.02818
0.16	0.02828
0.16376	0.02859
0.16867	0.02901
0.17357	0.02944
0.17848	0.02987
0.18	0.03001
0.18338	0.03032
0.18829	0.03077
0.19319	0.03124
0.1981	0.03172
0.2	0.03191
0.203	0.03221
0.20791	0.03271
0.21281	0.03322
0.21772	0.03374
0.22	0.03398
0.22262	0.03427
0.22753	0.03481
0.23243	0.03537
0.23734	0.03594
0.24	0.03625
0.24224	0.03652
0.24715	0.03711
0.25205	0.03772
0.25696	0.03834
0.26	0.03873
0.26186	0.03897
0.26677	0.03961
0.27167	0.04027
0.27658	0.04094
0.28	0.04142
0.28148	0.04163
0.28639	0.04233
0.29129	0.04304
0.2962	0.04377
0.3	0.04435
0.3011	0.04452
0.30601	0.04527
0.31091	0.04605
0.31582	0.04684
0.32	0.04752
0.32072	0.04764
0.32563	0.04846
0.33053	0.0493
0.33544	0.05015
0.34	0.05096
0.34034	0.05102
0.34525	0.0519
0.35015	0.0528
0.35506	0.05372
0.35996	0.05466
0.36	0.05467
0.36486	0.05561
0.36977	0.05658
0.37467	0.05757
0.37958	0.05858
0.38	0.05866
0.38448	0.0596
0.38939	0.06064
0.39429	0.0617
0.3992	0.06278
0.4	0.06296
0.4041	0.06388
0.40901	0.065
0.41391	0.06613
0.41882	0.06729
0.42	0.06757
0.42372	0.06846
0.42863	0.06966
0.43353	0.07087
0.43844	0.07211
0.44	0.0725
0.44334	0.07336
0.44825	0.07463
0.45315	0.07593
0.45806	0.07724
0.46	0.07776
0.46296	0.07857
0.46787	0.07993
0.47277	0.0813
0.47768	0.0827
0.48	0.08337
0.48258	0.08411
0.48749	0.08555
0.49239	0.08701
0.4973	0.08849
0.5	0.08931
0.5022	0.08999
0.50711	0.09151
0.51201	0.09305
0.51692	0.09461
0.52	0.0956
0.52182	0.09619
0.52673	0.0978
0.53163	0.09942
0.53654	0.10107
0.54	0.10225
0.54144	0.10274
0.54635	0.10443
0.55125	0.10614
0.55616	0.10787
0.56	0.10924
0.56106	0.10962
0.56597	0.11139
0.57087	0.11318
0.57578	0.11499
0.58	0.11657
0.58068	0.11683
0.58559	0.11868
0.59049	0.12056
0.5954	0.12245
0.6	0.12424
0.6003	0.12436
0.60521	0.1263
0.61011	0.12825
0.61502	0.13022
0.61992	0.13221
0.62	0.13225
0.62482	0.13422
0.62973	0.13625
0.63463	0.1383
0.63954	0.14037
0.64	0.14056
0.64444	0.14245
0.64935	0.14455
0.65425	0.14667
0.65916	0.14881
0.66	0.14917
0.66406	0.15096
0.66897	0.15313
0.67387	0.15531
0.67878	0.15752
0.68	0.15807
0.68368	0.15973
0.68859	0.16197
0.69349	0.16421
0.6984	0.16647
0.7	0.16722
0.7033	0.16875
0.70821	0.17104
0.71311	0.17334
0.71802	0.17566
0.72	0.17659
0.72292	0.17798
0.72783	0.18032
0.73273	0.18267
0.73764	0.18503
0.74	0.18617
0.74254	0.1874
0.74745	0.18979
0.75235	0.19218
0.75726	0.19458
0.76	0.19592
0.76216	0.19699
0.76707	0.1994
0.77197	0.20183
0.77688	0.20426
0.78	0.20581
0.78178	0.20669
0.78669	0.20913
0.79159	0.21158
0.7965	0.21403
0.8	0.21579
0.8014	0.21649
0.80631	0.21895
0.81121	0.22141
0.81612	0.22387
0.82	0.22583
0.82102	0.22634
0.83574	0.23374
0.84	0.23588
0.84064	0.2362
0.84555	0.23867
0.85045	0.24113
0.85536	0.24358
0.86	0.24591
0.86026	0.24604
0.86517	0.24849
0.87007	0.25094
0.87497	0.25338
0.87988	0.25581
0.88	0.25587
0.88478	0.25824
0.88969	0.26065
0.89459	0.26307
0.8995	0.26547
0.9	0.26571
0.9044	0.26786
0.90931	0.27024
0.91421	0.27262
0.91912	0.27498
0.92	0.2754
0.92402	0.27733
0.92893	0.27966
0.93383	0.28198
0.93874	0.28429
0.94	0.28488
0.94364	0.28659
0.94855	0.28886
0.95345	0.29113
0.95836	0.29337
0.96	0.29412
0.96326	0.2956
0.96817	0.29781
0.97307	0.30001
0.97798	0.30218
0.98	0.30307
0.98288	0.30433
0.98779	0.30647
0.99269	0.30858
0.9976	0.31067
1	0.31169
1.0025	0.31274
1.00741	0.31479
1.01231	0.31682
1.01722	0.31882
1.02	0.31994
1.02212	0.3208
1.02703	0.32275
1.03193	0.32468
1.03684	0.32658
1.04	0.32779
1.04174	0.32846
1.04665	0.33031
1.05155	0.33213
1.05646	0.33392
1.06	0.3352
1.06136	0.33569
1.06627	0.33743
1.07117	0.33914
1.07608	0.34082
1.08	0.34215
1.08098	0.34247
1.08589	0.3441
1.09079	0.34569
1.0957	0.34725
1.1	0.34859
1.1006	0.34878
1.10551	0.35028
1.11041	0.35175
1.11532	0.35318
1.12	0.35452
1.12022	0.35458
1.12513	0.35595
1.13003	0.35729
1.13493	0.3586
1.13984	0.35987
1.14	0.35991
1.14474	0.36111
1.14965	0.36231
1.15455	0.36348
1.15946	0.36462
1.16	0.36474
1.16436	0.36572
1.16927	0.36679
1.17417	0.36782
1.17908	0.36882
1.18	0.369
1.18398	0.36978
1.18889	0.37071
1.19379	0.3716
1.1987	0.37246
1.2	0.37268
1.2036	0.37328
1.20851	0.37407
1.21341	0.37482
1.21832	0.37554
1.22	0.37578
1.22322	0.37622
1.22813	0.37687
1.23303	0.37748
1.23794	0.37805
1.24	0.37828
1.24284	0.37859
1.24775	0.3791
1.25265	0.37957
1.25756	0.38
1.26	0.38021
1.26246	0.3804
1.26737	0.38077
1.27227	0.3811
1.27718	0.38139
1.28	0.38155
1.28208	0.38165
1.28699	0.38188
1.29189	0.38207
1.2968	0.38223
1.3	0.38232
1.3017	0.38235
1.30661	0.38244
1.31151	0.3825
1.31642	0.38252
1.32	0.38252
1.32132	0.38251
1.32623	0.38247
1.33113	0.38239
1.33604	0.38229
1.34	0.38218
1.34094	0.38215
1.34585	0.38197
1.35075	0.38177
1.35566	0.38153
1.36	0.3813
1.36056	0.38126
1.36547	0.38097
1.37037	0.38064
1.37528	0.38028
1.38	0.3799
1.38018	0.37989
1.38509	0.37947
1.38999	0.37902
1.39489	0.37854
1.3998	0.37804
1.4	0.37801
1.4047	0.3775
1.40961	0.37694
1.41451	0.37635
1.41942	0.37573
1.42	0.37565
1.42432	0.37508
1.42923	0.37441
1.43413	0.37371
1.43904	0.37298
1.44	0.37284
1.44394	0.37223
1.44885	0.37146
1.45375	0.37066
1.45866	0.36983
1.46	0.3696
1.46356	0.36898
1.46847	0.36811
1.47337	0.36721
1.47828	0.36629
1.48	0.36596
1.48318	0.36535
1.48809	0.36438
1.49299	0.36339
1.4979	0.36238
1.5	0.36195
1.5028	0.36135
1.50771	0.3603
1.51261	0.35923
1.51752	0.35814
1.52	0.35758
1.52242	0.35703
1.52733	0.3559
1.53223	0.35475
1.53714	0.35359
1.54	0.3529
1.54204	0.3524
1.54695	0.3512
1.55185	0.34998
1.55676	0.34874
1.56	0.34792
1.56166	0.34749
1.56657	0.34622
1.57147	0.34494
1.57638	0.34364
1.58	0.34267
1.58128	0.34232
1.58619	0.341
1.59109	0.33965
1.596	0.3383
1.6	0.33718
1.6009	0.33693
1.60581	0.33554
1.61071	0.33415
1.61562	0.33274
1.62	0.33147
1.62052	0.33132
1.62543	0.32989
1.63033	0.32845
1.63524	0.32699
1.64	0.32557
1.64014	0.32553
1.64505	0.32406
1.64995	0.32257
1.65485	0.32108
1.65976	0.31958
1.66	0.31951
1.66466	0.31807
1.66957	0.31655
1.67447	0.31503
1.67938	0.31349
1.68	0.3133
1.68428	0.31195
1.68919	0.3104
1.69409	0.30885
1.699	0.30729
1.7	0.30697
1.7039	0.30572
1.70881	0.30415
1.71371	0.30257
1.71862	0.30099
1.72	0.30054
1.72352	0.2994
1.72843	0.29781
1.73333	0.29621
1.73824	0.29461
1.74	0.29403
1.74314	0.29301
1.74805	0.2914
1.75295	0.28979
1.75786	0.28817
1.76	0.28747
1.76276	0.28656
1.76767	0.28494
1.77257	0.28332
1.77748	0.2817
1.78	0.28087
1.78238	0.28008
1.78729	0.27845
1.79219	0.27683
1.8	0.27424
1.82	0.26761
1.82162	0.26707
1.82653	0.26545
1.83143	0.26382
1.83634	0.2622
1.84	0.26099
1.84124	0.26058
1.84615	0.25896
1.85105	0.25734
1.85596	0.25572
1.86	0.25439
1.86086	0.25411
1.86577	0.2525
1.87067	0.25089
1.87558	0.24928
1.88	0.24783
1.88048	0.24767
1.88539	0.24607
1.89029	0.24447
1.8952	0.24288
1.9	0.24132
1.9001	0.24129
1.90501	0.2397
1.90991	0.23812
1.91481	0.23654
1.91972	0.23496
1.92	0.23487
1.92462	0.23339
1.92953	0.23182
1.93443	0.23026
1.93934	0.2287
1.94	0.22849
1.94424	0.22715
1.94915	0.2256
1.95405	0.22405
1.95896	0.22252
1.96	0.22219
1.96386	0.22098
1.96877	0.21946
1.97367	0.21793
1.97858	0.21642
1.98	0.21598
1.98348	0.21491
1.98839	0.2134
1.99329	0.2119
1.9982	0.21041
2	0.20986
2.0031	0.20892
2.00801	0.20744
2.01291	0.20596
2.01782	0.2045
2.02	0.20384
2.02272	0.20303
2.02763	0.20158
2.03253	0.20013
2.03744	0.19869
2.04	0.19793
2.04234	0.19725
2.04725	0.19582
2.05215	0.1944
2.05706	0.19298
2.06	0.19214
2.06196	0.19157
2.06687	0.19017
2.07177	0.18878
2.07668	0.18739
2.08	0.18645
2.08158	0.18601
2.08649	0.18464
2.09139	0.18327
2.0963	0.18191
2.1	0.18089
2.1012	0.18056
2.10611	0.17922
2.11101	0.17788
2.11592	0.17655
2.12	0.17545
2.12082	0.17523
2.12573	0.17392
2.13063	0.17261
2.13554	0.17131
2.14	0.17014
2.14044	0.17002
2.14535	0.16874
2.15025	0.16746
2.15516	0.16619
2.16	0.16495
2.16006	0.16493
2.16496	0.16368
2.16987	0.16243
2.17477	0.1612
2.17968	0.15997
2.18	0.15989
2.18458	0.15874
2.18949	0.15753
2.19439	0.15632
2.1993	0.15512
2.2	0.15495
2.2042	0.15393
2.20911	0.15275
2.21401	0.15157
2.21892	0.15041
2.22	0.15015
2.22382	0.14925
2.22873	0.14809
2.23363	0.14695
2.23854	0.14581
2.24	0.14547
2.24344	0.14468
2.24835	0.14356
2.25325	0.14245
2.25816	0.14134
2.26	0.14093
2.26306	0.14024
2.26797	0.13915
2.27287	0.13807
2.27778	0.13699
2.28	0.13651
2.28268	0.13592
2.28759	0.13486
2.29249	0.13381
2.2974	0.13277
2.3	0.13221
2.3023	0.13173
2.30721	0.1307
2.31211	0.12967
2.31702	0.12866
2.32	0.12805
2.32192	0.12765
2.32683	0.12665
2.33173	0.12566
2.33664	0.12467
2.34	0.124
2.34154	0.1237
2.34645	0.12273
2.35135	0.12176
2.35626	0.12081
2.36	0.12008
2.36116	0.11986
2.36607	0.11892
2.37097	0.11798
2.37588	0.11705
2.38	0.11628
2.38078	0.11613
2.38569	0.11522
2.39059	0.11432
2.3955	0.11342
2.4	0.1126
2.4004	0.11253
2.40531	0.11164
2.41021	0.11076
2.41512	0.10989
2.42	0.10903
2.42002	0.10903
2.42492	0.10817
2.42983	0.10732
2.43473	0.10648
2.43964	0.10564
2.44	0.10558
2.44454	0.10481
2.44945	0.10399
2.45435	0.10317
2.45926	0.10236
2.46	0.10224
2.46416	0.10156
2.46907	0.10076
2.47397	0.09997
2.47888	0.09919
2.48	0.09901
2.48378	0.09841
2.48869	0.09764
2.49359	0.09688
2.4985	0.09612
2.5	0.09589
2.5034	0.09537
2.50831	0.09462
2.51321	0.09388
2.51812	0.09315
2.52	0.09287
2.52302	0.09242
2.52793	0.0917
2.53283	0.09099
2.53774	0.09028
2.54	0.08995
2.54264	0.08957
2.54755	0.08888
2.55245	0.08819
2.55736	0.0875
2.56	0.08713
2.56226	0.08682
2.56717	0.08615
2.57207	0.08548
2.57698	0.08482
2.58	0.08441
2.58188	0.08416
2.58679	0.08351
2.59169	0.08287
2.5966	0.08223
2.6	0.08179
2.6015	0.08159
2.60641	0.08096
2.61131	0.08034
2.61622	0.07972
2.62	0.07925
2.62112	0.07911
2.62603	0.0785
2.63093	0.0779
2.63584	0.07731
2.64	0.0768
2.64074	0.07671
2.64565	0.07613
2.65055	0.07555
2.65546	0.07497
2.66	0.07444
2.66036	0.0744
2.66527	0.07384
2.67017	0.07327
2.67508	0.07272
2.67998	0.07217
2.68	0.07217
2.68488	0.07162
2.68979	0.07108
2.69469	0.07054
2.6996	0.07001
2.7	0.06997
2.7045	0.06949
2.70941	0.06896
2.71431	0.06845
2.71922	0.06793
2.72	0.06785
2.72412	0.06743
2.72903	0.06692
2.73393	0.06642
2.73884	0.06593
2.74	0.06581
2.74374	0.06544
2.74865	0.06495
2.75355	0.06447
2.75846	0.06399
2.76	0.06384
2.76336	0.06352
2.76827	0.06305
2.77317	0.06259
2.77808	0.06213
2.78	0.06195
2.78298	0.06167
2.78789	0.06122
2.79279	0.06077
2.7977	0.06033
2.8	0.06012
2.8026	0.05989
2.80751	0.05945
2.81241	0.05902
2.81732	0.05859
2.82	0.05836
2.82222	0.05817
2.82713	0.05775
2.83203	0.05733
2.83694	0.05692
2.84	0.05666
2.84184	0.05651
2.84675	0.05611
2.85165	0.05571
2.85656	0.05531
2.86	0.05503
2.86146	0.05491
2.86637	0.05452
2.87127	0.05414
2.87618	0.05375
2.88	0.05346
2.88108	0.05337
2.88599	0.053
2.89089	0.05263
2.8958	0.05226
2.9	0.05194
2.9007	0.05189
2.90561	0.05153
2.91051	0.05117
2.91542	0.05081
2.92	0.05048
2.92032	0.05046
2.92523	0.05011
2.93013	0.04976
2.93504	0.04942
2.93994	0.04908
2.94	0.04908
2.94484	0.04875
2.94975	0.04841
2.95465	0.04808
2.95956	0.04775
2.96	0.04773
2.96446	0.04743
2.96937	0.04711
2.97427	0.04679
2.97918	0.04648
2.98	0.04642
2.98408	0.04616
2.98899	0.04585
2.99389	0.04555
2.9988	0.04524
3	0.04517
3.0037	0.04494
3.00861	0.04464
3.01351	0.04435
3.01842	0.04406
3.02	0.04396
3.02332	0.04377
3.02823	0.04348
3.03313	0.04319
3.03804	0.04291
3.04	0.0428
3.04294	0.04263
3.04785	0.04236
3.05275	0.04208
3.05766	0.04181
3.06	0.04168
3.06256	0.04154
3.06747	0.04127
3.07237	0.04101
3.07728	0.04075
3.08	0.0406
3.08218	0.04049
3.08709	0.04023
3.09199	0.03998
3.0969	0.03973
3.1	0.03957
3.1018	0.03948
3.10671	0.03923
3.11161	0.03898
3.11652	0.03874
3.12	0.03857
3.12142	0.0385
3.12633	0.03826
3.13123	0.03803
3.13614	0.03779
3.14	0.03761
3.14104	0.03756
3.14595	0.03733
3.15085	0.0371
3.15576	0.03688
3.16	0.03669
3.16066	0.03666
3.16557	0.03643
3.17047	0.03622
3.17538	0.036
3.18	0.0358
3.18028	0.03578
3.18519	0.03557
3.19009	0.03536
3.19499	0.03515
3.1999	0.03494
3.2	0.03494
3.2048	0.03474
3.20971	0.03454
3.21461	0.03433
3.21952	0.03413
3.22	0.03412
3.22442	0.03394
3.22933	0.03374
3.23423	0.03355
3.23914	0.03336
3.24	0.03332
3.24404	0.03317
3.24895	0.03298
3.25385	0.03279
3.25876	0.03261
3.26	0.03256
3.26366	0.03242
3.26857	0.03224
3.27347	0.03206
3.27838	0.03188
3.28	0.03182
3.28328	0.03171
3.28819	0.03153
3.29309	0.03136
3.298	0.03119
3.3	0.03112
3.3029	0.03102
3.30781	0.03085
3.31271	0.03068
3.31762	0.03052
3.32	0.03044
3.32252	0.03035
3.32743	0.03019
3.33233	0.03003
3.33724	0.02987
3.34	0.02978
3.34214	0.02971
3.34705	0.02955
3.35195	0.0294
3.35686	0.02925
3.36	0.02915
3.36176	0.02909
3.36667	0.02894
3.37157	0.02879
3.37648	0.02865
3.38	0.02854
3.38138	0.0285
3.38629	0.02836
3.39119	0.02821
3.3961	0.02807
3.4	0.02796
3.401	0.02793
3.40591	0.02779
3.41081	0.02765
3.41572	0.02751
3.42	0.02739
3.42062	0.02738
3.42553	0.02724
3.43043	0.02711
3.43534	0.02698
3.44	0.02685
3.44024	0.02685
3.44515	0.02672
3.45005	0.02659
3.45495	0.02646
3.45986	0.02633
3.46	0.02633
3.46476	0.02621
3.46967	0.02608
3.47457	0.02596
3.47948	0.02584
3.48	0.02583
3.48438	0.02572
3.48929	0.0256
3.49419	0.02548
3.4991	0.02536
3.5	0.02534
3.504	0.02525
3.50891	0.02513
3.51381	0.02502
3.51872	0.02491
3.52	0.02488
3.52362	0.0248
3.52853	0.02468
3.53343	0.02457
3.53834	0.02447
3.54	0.02443
3.54324	0.02436
3.54815	0.02425
3.55305	0.02415
3.55796	0.02404
3.56	0.024
3.56286	0.02394
3.56777	0.02383
3.57267	0.02373
3.57758	0.02363
3.58	0.02358
3.58248	0.02353
3.58739	0.02343
3.59229	0.02333
3.5972	0.02324
3.6	0.02318
3.6021	0.02314
3.60701	0.02304
3.61191	0.02295
3.61682	0.02285
3.62	0.02279
3.62172	0.02276
3.62663	0.02267
3.63153	0.02258
3.63644	0.02249
3.64	0.02242
3.64134	0.0224
3.64625	0.02231
3.65115	0.02222
3.65606	0.02213
3.66	0.02206
3.66096	0.02205
3.66587	0.02196
3.67077	0.02188
3.67568	0.02179
3.68	0.02172
3.68058	0.02171
3.68549	0.02163
3.69039	0.02154
3.6953	0.02146
3.7	0.02139
3.7002	0.02138
3.70511	0.0213
3.71001	0.02122
3.71491	0.02115
3.71982	0.02107
3.72	0.02107
3.72472	0.02099
3.72963	0.02092
3.73453	0.02084
3.73944	0.02077
3.74	0.02076
3.74434	0.02069
3.74925	0.02062
3.75415	0.02055
3.75906	0.02047
3.76	0.02046
3.76396	0.0204
3.76887	0.02033
3.77377	0.02026
3.77868	0.02019
3.78	0.02017
3.78358	0.02012
3.78849	0.02005
3.79339	0.01999
3.7983	0.01992
3.8	0.0199
3.8032	0.01985
3.80811	0.01979
3.81301	0.01972
3.81792	0.01966
3.82	0.01963
3.82282	0.01959
3.82773	0.01953
3.83263	0.01947
3.84	0.01937
3.86	0.01913
3.88	0.01889
3.9	0.01866
3.92	0.01843
3.94	0.01822
3.96	0.01801
3.98	0.01782
4	0.01762
4.02	0.01744
4.04	0.01726
4.06	0.01709
4.08	0.01692
4.1	0.01676
4.12	0.01661
4.14	0.01646
4.16	0.01631
4.18	0.01617
4.2	0.01604
4.22	0.01591
4.24	0.01578
4.26	0.01566
4.28	0.01555
4.3	0.01543
4.32	0.01532
4.34	0.01522
4.36	0.01512
4.38	0.01502
4.4	0.01492
4.42	0.01483
4.44	0.01474
4.46	0.01466
4.48	0.01457
4.5	0.01449
4.52	0.01442
4.54	0.01434
4.56	0.01427
4.58	0.0142
4.6	0.01413
4.62	0.01407
4.64	0.014
4.66	0.01394
4.68	0.01388
4.7	0.01383
4.72	0.01377
4.74	0.01372
4.76	0.01367
4.78	0.01361
4.8	0.01357
4.82	0.01352
4.84	0.01347
4.86	0.01343
4.88	0.01339
4.9	0.01335
4.92	0.01331
4.94	0.01327
4.96	0.01323
4.98	0.01319
5	0.01316
end


(angular momentum)
lx  1 2
name "<X1Sigma+|Lx|C1Pi>"
spin   0 0
lambda  0  1
type   grid
factor   i   (0, 1 or i)
units ea0
<x|lz|y> 0 -i
values
0.56	-0.09557377
0.58	-0.09169372
0.6	-0.08764619
0.62	-0.0834153
0.64	-0.07898725
0.66	-0.07435284
0.68	-0.06951023
0.7	-0.06446767
0.72	-0.05924431
0.74	-0.053796715
0.76	-0.04834912
0.78	-0.04267711
0.8	-0.03678083
0.82	-0.03055536
0.84	-0.02389853
0.86	-0.01673854
0.88	-0.00904188
0.9	-0.00081475
0.92	0.00789381
0.94	0.0169863
0.96	0.02631289
0.98198	0.03841
0.98649	0.04109
0.99099	0.04375
0.9955	0.04639
1	0.049
1.0045	0.05159
1.00901	0.05414
1.01351	0.05665
1.01802	0.05912
1.02	0.0602
1.02252	0.06155
1.02703	0.06393
1.03153	0.06627
1.03604	0.06855
1.04	0.07051
1.04054	0.07077
1.04505	0.07294
1.04955	0.07505
1.05405	0.0771
1.05856	0.07909
1.06	0.07971
1.06306	0.08101
1.06757	0.08288
1.07207	0.08467
1.07658	0.08641
1.08	0.08768
1.08108	0.08807
1.08559	0.08967
1.09009	0.09121
1.09459	0.09268
1.0991	0.09408
1.1	0.09435
1.1036	0.09542
1.10811	0.09669
1.11261	0.0979
1.11712	0.09905
1.12	0.09975
1.12162	0.10013
1.12613	0.10116
1.13063	0.10212
1.13514	0.10303
1.13964	0.10387
1.14	0.10394
1.14414	0.10466
1.14865	0.10539
1.15315	0.10607
1.15766	0.1067
1.16	0.107
1.16216	0.10727
1.16667	0.1078
1.17117	0.10827
1.17568	0.1087
1.18	0.10907
1.18018	0.10908
1.18468	0.10942
1.18919	0.10971
1.19369	0.10996
1.1982	0.11017
1.2	0.11025
1.2027	0.11035
1.20721	0.11048
1.21171	0.11058
1.21622	0.11064
1.22	0.11066
1.22072	0.11067
1.22523	0.11066
1.22973	0.11062
1.23423	0.11056
1.23874	0.11046
1.24	0.11043
1.24324	0.11034
1.24775	0.11019
1.25225	0.11001
1.25676	0.10981
1.26	0.10965
1.26126	0.10958
1.26577	0.10933
1.27027	0.10906
1.27477	0.10877
1.27928	0.10846
1.28	0.10841
1.28378	0.10813
1.28829	0.10778
1.29279	0.10742
1.2973	0.10703
1.3	0.1068
1.3018	0.10664
1.30631	0.10622
1.31081	0.1058
1.31532	0.10536
1.31982	0.1049
1.32	0.10488
1.32432	0.10444
1.32883	0.10396
1.33333	0.10347
1.33784	0.10297
1.34	0.10273
1.34234	0.10246
1.34685	0.10194
1.35135	0.10142
1.35586	0.10088
1.36	0.10038
1.36036	0.10034
1.36486	0.09979
1.36937	0.09923
1.37387	0.09867
1.37838	0.0981
1.38	0.09789
1.38288	0.09752
1.38739	0.09694
1.39189	0.09636
1.3964	0.09577
1.4	0.09529
1.4009	0.09517
1.40541	0.09457
1.40991	0.09397
1.41441	0.09337
1.41892	0.09276
1.42	0.09261
1.42342	0.09215
1.42793	0.09154
1.43243	0.09092
1.43694	0.09031
1.44	0.08988
1.44144	0.08969
1.44595	0.08907
1.45045	0.08845
1.45495	0.08782
1.45946	0.0872
1.46	0.08712
1.46396	0.08658
1.46847	0.08595
1.48	0.08435
1.48198	0.08408
1.48649	0.08345
1.49099	0.08283
1.4955	0.08221
1.5	0.08158
1.5045	0.08096
1.50901	0.08034
1.51351	0.07972
1.51802	0.0791
1.52252	0.07848
1.52703	0.07786
1.53153	0.07725
1.53604	0.07663
1.54	0.07609
1.54054	0.07602
1.54505	0.07541
1.54955	0.0748
1.55405	0.07419
1.55856	0.07358
1.56306	0.07298
1.56757	0.07238
1.57207	0.07178
1.57658	0.07118
1.58108	0.07058
1.58559	0.06999
1.59009	0.06939
1.59459	0.0688
1.5991	0.06822
1.6	0.0681
1.6036	0.06763
1.60811	0.06705
1.61261	0.06647
1.61712	0.06589
1.62162	0.06532
1.62613	0.06474
1.63063	0.06417
1.63514	0.0636
1.63964	0.06304
1.64414	0.06248
1.64865	0.06191
1.65315	0.06136
1.65766	0.0608
1.66216	0.06025
1.66667	0.0597
1.67117	0.05915
1.67568	0.05861
1.68	0.05809
1.68018	0.05807
1.68468	0.05753
1.68919	0.05699
1.69369	0.05646
1.6982	0.05592
1.7	0.05571
1.7027	0.0554
1.70721	0.05487
1.71171	0.05435
1.71622	0.05383
1.72	0.05339
1.72072	0.05331
1.72523	0.05279
1.72973	0.05228
1.73423	0.05177
1.73874	0.05127
1.74	0.05112
1.74324	0.05076
1.74775	0.05026
1.75225	0.04976
1.75676	0.04926
1.76	0.04891
1.76126	0.04877
1.76577	0.04828
1.77027	0.04779
1.77477	0.04731
1.77928	0.04682
1.78	0.04675
1.78378	0.04634
1.78829	0.04587
1.79279	0.04539
1.7973	0.04492
1.8	0.04464
1.8018	0.04445
1.80631	0.04398
1.81081	0.04352
1.81532	0.04306
1.81982	0.0426
1.82	0.04258
1.82432	0.04214
1.82883	0.04169
1.83333	0.04123
1.83784	0.04079
1.84	0.04057
1.84234	0.04034
1.84685	0.0399
1.85135	0.03945
1.85586	0.03901
1.86	0.03861
1.86036	0.03858
1.86486	0.03814
1.86937	0.03771
1.87387	0.03728
1.87838	0.03686
1.88	0.0367
1.88288	0.03643
1.88739	0.03601
1.89189	0.03559
1.8964	0.03517
1.9009	0.03476
1.90541	0.03434
1.90991	0.03393
1.91441	0.03353
1.91892	0.03312
1.92342	0.03272
1.92793	0.03232
1.93243	0.03192
1.93694	0.03152
1.94144	0.03112
1.94595	0.03073
1.95045	0.03034
1.95495	0.02995
1.95946	0.02957
1.96396	0.02919
1.96847	0.0288
1.97297	0.02843
1.97748	0.02805
1.98198	0.02767
1.98649	0.0273
1.99099	0.02693
1.9955	0.02656
2	0.02619
2.0045	0.02583
2.00901	0.02547
2.01351	0.02511
2.01802	0.02475
2.02252	0.02439
2.02703	0.02404
2.03153	0.02368
2.03604	0.02333
2.04054	0.02298
2.04505	0.02264
2.04955	0.02229
2.05405	0.02195
2.05856	0.02161
2.06306	0.02127
2.06757	0.02093
2.07207	0.0206
2.07658	0.02026
2.08	0.02001
2.08108	0.01993
2.08559	0.0196
2.09009	0.01927
2.09459	0.01895
2.0991	0.01862
2.1	0.01856
2.1036	0.0183
2.10811	0.01798
2.11261	0.01766
2.11712	0.01734
2.12	0.01714
2.12162	0.01703
2.12613	0.01671
2.13063	0.0164
2.13514	0.01609
2.13964	0.01578
2.14414	0.01547
2.14865	0.01517
2.15315	0.01486
2.15766	0.01456
2.16216	0.01426
2.16667	0.01396
2.17117	0.01366
2.17568	0.01337
2.18	0.01308
2.18018	0.01307
2.18468	0.01278
2.18919	0.01249
2.19369	0.0122
2.1982	0.01191
2.2027	0.01162
2.20721	0.01134
2.21171	0.01105
2.21622	0.01077
2.22072	0.01049
2.22523	0.01021
2.22973	0.00993
2.23423	0.00966
2.23874	0.00938
2.24324	0.00911
2.24775	0.00883
2.25225	0.00856
2.25676	0.00829
2.26126	0.00803
2.26577	0.00776
2.27027	0.00749
2.27477	0.00723
2.27928	0.00697
2.28378	0.00671
2.28829	0.00645
2.29279	0.00619
2.2973	0.00593
2.3	0.00578
2.3018	0.00568
2.30631	0.00542
2.31081	0.00517
2.31532	0.00492
2.31982	0.00466
2.32432	0.00442
2.32883	0.00417
2.33333	0.00392
2.33784	0.00367
2.34234	0.00343
2.34685	0.00319
2.35135	0.00294
2.35586	0.0027
2.36036	0.00246
2.36486	0.00223
2.36937	0.00199
2.37387	0.00175
2.37838	0.00152
2.38288	0.00128
2.38739	0.00105
2.39189	0.000819284
2.3964	0.000588911
2.4009	0.000359664
2.40541	0.000131538
2.40991	-9.54757E-05
2.41441	-0.000321384
2.41892	-0.000546195
2.42	-0.000599987
2.42342	-0.000769915
2.42793	-0.000992552
2.43243	-0.00121
2.43694	-0.00143
2.44144	-0.00165
2.44595	-0.00187
2.45045	-0.00209
2.45495	-0.00231
2.45946	-0.00252
2.46396	-0.00274
2.46847	-0.00295
2.47297	-0.00316
2.47748	-0.00337
2.48198	-0.00358
2.48649	-0.00379
2.49099	-0.004
2.4955	-0.00421
2.5	-0.00441
2.5045	-0.00462
2.50901	-0.00482
2.51351	-0.00503
2.51802	-0.00523
2.52	-0.00532
2.52252	-0.00543
2.52703	-0.00563
2.53153	-0.00583
2.53604	-0.00603
2.54	-0.0062
2.58	-0.00952
2.6	-0.01115657
2.62	-0.01211185
2.64	-0.0130493
2.66	-0.01396897
2.68	-0.01487094
2.7	-0.01575531
2.72	-0.0166222
2.74	-0.01747174
2.76	-0.01830408
2.78	-0.01911939
2.8	-0.01991781
2.82	-0.02069955
2.84	-0.02146479
2.86	-0.0222137
2.88	-0.02293852
2.9	-0.02366334
2.92	-0.02435669
2.94	-0.02505004
2.96	-0.02572025
2.98	-0.02637531
3	-0.02701539
3.02	-0.02764067
3.04	-0.02825134
3.06	-0.02884758
3.08	-0.02942954
3.1	-0.0299974
3.12	-0.03055133
3.14	-0.03109148
3.16	-0.031618
3.18	-0.03213106
3.2	-0.03263079
3.22	-0.03311734
3.24	-0.03359084
3.26	-0.03405145
3.28	-0.03449928
3.3	-0.03493448
3.32	-0.03535716
3.34	-0.03576745
3.36	-0.03616548
3.38	-0.03655134
3.4	-0.03692517
3.42	-0.03728706
3.44	-0.03763713
3.46	-0.03797547
3.48	-0.03830219
3.5	-0.03861737
3.52	-0.03892111
3.54	-0.03921349
3.56	-0.03949461
3.58	-0.03976
3.6	-0.04002331
3.62	-0.04027106
3.64	-0.04051
3.66	-0.04073368
3.68	-0.04094868
3.7	-0.04115288
3.72	-0.04134636
3.74	-0.04152915
3.76	-0.04170132
3.78	-0.04186291
3.8	-0.04201399
3.82	-0.04215461
3.84	-0.04228481
3.86	-0.04240466
3.88	-0.0425142
3.9	-0.04261349
3.92	-0.0427026
3.94	-0.04278159
3.96	-0.04285051
3.98	-0.04290944
4	-0.04295352
4.02	-0.0429976
4.04	-0.04302214
4.06	-0.04304668
4.08	-0.04305204
4.1	-0.0430574
4.12	-0.04304861
4.14	-0.04303051
4.16	-0.04300324
4.18	-0.0429669
4.2	-0.0429216
4.22	-0.04286314
4.24	-0.04280468
4.26	-0.04273332
4.28	-0.04265355
4.3	-0.04256553
4.32	-0.0424694
4.34	-0.04236532
4.36	-0.04224965
4.38	-0.04213398
4.4	-0.04200705
4.42	-0.04187284
4.44	-0.04173154
4.46	-0.04158333
4.48	-0.04142838
4.5	-0.04126689
4.52	-0.04109596
4.54	-0.04092503
4.56	-0.04074504
4.58	-0.04055926
4.6	-0.0403652
4.62	-0.04017114
4.64	-0.03996918
4.66	-0.03976221
4.68	-0.03955044
4.7	-0.03933404
4.72	-0.03911322
4.74	-0.03888817
4.76	-0.03865907
4.78	-0.03842613
4.8	-0.03818952
4.82	-0.03794943
4.84	-0.03770605
4.86	-0.03745956
4.88	-0.03721014
4.9	-0.03695797
4.92	-0.03670322
4.94	-0.03644607
4.96	-0.0361867
4.98	-0.03592525
5	-0.03566191
end


FITTING off
JLIST    0 - 110
itmax 0
fit_factor  1e-16


INTENSITY on
  absorption
  Lande
  overlap 
  bound
  THRESH_BOUND  1e-6
  THRESH_DELTA_R   1 (Angstrom)
  TEMPERATURE   310
  nspin 0.5 0.5 
  J, 0,120
  linelist  HF
  freq-window  0.00,  131000.0
  energy low   0.00, 48700.00, upper   0.00,  131000.0
END
