# Supplementary material for: First Principles Rovibronic Absorption Spectra of HF Molecule
Source: J Comput Chem. 2026 Feb 24;47(6):e70317. doi: 10.1002/jcc.70317 (PMC12930379; doi:10.1002/jcc.70317)
Supplement: Supplementary file 1 — Figure S1: The initial and fitted/interpolated transition dipole moment curves for the B–X and C–X transitions. [file JCC-47-0-s001.zip › C-X/C-X.states]

           1     0.000000      4       0      0.000000 + e X1Sigma+     0  0       0       0
           2  3962.680722      4       0      0.000000 + e X1Sigma+     1  0       0       0
           3  7752.389769      4       0      0.000000 + e X1Sigma+     2  0       0       0
           4 11374.934046      4       0      0.000000 + e X1Sigma+     3  0       0       0
           5 14833.322977      4       0      0.000000 + e X1Sigma+     4  0       0       0
           6 18132.920875      4       0      0.000000 + e X1Sigma+     5  0       0       0
           7 21275.947482      4       0      0.000000 + e X1Sigma+     6  0       0       0
           8 24264.378934      4       0      0.000000 + e X1Sigma+     7  0       0       0
           9 27100.071607      4       0      0.000000 + e X1Sigma+     8  0       0       0
          10 29783.462934      4       0      0.000000 + e X1Sigma+     9  0       0       0
          11 32313.880460      4       0      0.000000 + e X1Sigma+    10  0       0       0
          12 34689.210527      4       0      0.000000 + e X1Sigma+    11  0       0       0
          13 36905.561120      4       0      0.000000 + e X1Sigma+    12  0       0       0
          14 38956.931990      4       0      0.000000 + e X1Sigma+    13  0       0       0
          15 40834.508595      4       0      0.000000 + e X1Sigma+    14  0       0       0
          16 42525.869515      4       0      0.000000 + e X1Sigma+    15  0       0       0
          17 44013.920595      4       0      0.000000 + e X1Sigma+    16  0       0       0
          18 45275.407982      4       0      0.000000 + e X1Sigma+    17  0       0       0
          19 46278.616204      4       0      0.000000 + e X1Sigma+    18  0       0       0
          20 105123.02401     12       1      0.500000 + f C1Pi         0  1       0       1
          21 107725.05060     12       1      0.500000 + f C1Pi         1  1       0       1
          22 110201.59273     12       1      0.500000 + f C1Pi         2  1       0       1
          23 112541.29734     12       1      0.500000 + f C1Pi         3  1       0       1
          24 114734.10668     12       1      0.500000 + f C1Pi         4  1       0       1
          25 116771.28233     12       1      0.500000 + f C1Pi         5  1       0       1
          26 118645.53247     12       1      0.500000 + f C1Pi         6  1       0       1
          27 120351.23626     12       1      0.500000 + f C1Pi         7  1       0       1
          28 121884.75961     12       1      0.500000 + f C1Pi         8  1       0       1
          29 123244.84867     12       1      0.500000 + f C1Pi         9  1       0       1
          30 124433.06894     12       1      0.500000 + f C1Pi        10  1       0       1
          31 125454.22666     12       1      0.500000 + f C1Pi        11  1       0       1
          32 126316.66744     12       1      0.500000 + f C1Pi        12  1       0       1
          33 127032.30730     12       1      0.500000 + f C1Pi        13  1       0       1
          34 127616.23894     12       1      0.500000 + f C1Pi        14  1       0       1
          35    41.110771     12       1      0.000000 - e X1Sigma+     0  0       0       0
          36  4002.249526     12       1      0.000000 - e X1Sigma+     1  0       0       0
          37  7790.449590     12       1      0.000000 - e X1Sigma+     2  0       0       0
          38 11411.530105     12       1      0.000000 - e X1Sigma+     3  0       0       0
          39 14868.483602     12       1      0.000000 - e X1Sigma+     4  0       0       0
          40 18166.669539     12       1      0.000000 - e X1Sigma+     5  0       0       0
          41 21308.316007     12       1      0.000000 - e X1Sigma+     6  0       0       0
          42 24295.383893     12       1      0.000000 - e X1Sigma+     7  0       0       0
          43 27129.720873     12       1      0.000000 - e X1Sigma+     8  0       0       0
          44 29811.760963     12       1      0.000000 - e X1Sigma+     9  0       0       0
          45 32340.820325     12       1      0.000000 - e X1Sigma+    10  0       0       0
          46 34714.771093     12       1      0.000000 - e X1Sigma+    11  0       0       0
          47 36929.705260     12       1      0.000000 - e X1Sigma+    12  0       0       0
          48 38979.599438     12       1      0.000000 - e X1Sigma+    13  0       0       0
          49 40855.607675     12       1      0.000000 - e X1Sigma+    14  0       0       0
          50 42545.266379     12       1      0.000000 - e X1Sigma+    15  0       0       0
          51 44031.421755     12       1      0.000000 - e X1Sigma+    16  0       0       0
          52 45290.729861     12       1      0.000000 - e X1Sigma+    17  0       0       0
          53 46291.320937     12       1      0.000000 - e X1Sigma+    18  0       0       0
          54 105123.02412     12       1      0.500000 - e C1Pi         0 -1       0      -1
          55 107725.05069     12       1      0.500000 - e C1Pi         1 -1       0      -1
          56 110201.59281     12       1      0.500000 - e C1Pi         2 -1       0      -1
          57 112541.29741     12       1      0.500000 - e C1Pi         3 -1       0      -1
          58 114734.10675     12       1      0.500000 - e C1Pi         4 -1       0      -1
          59 116771.28239     12       1      0.500000 - e C1Pi         5 -1       0      -1
          60 118645.53252     12       1      0.500000 - e C1Pi         6 -1       0      -1
          61 120351.23631     12       1      0.500000 - e C1Pi         7 -1       0      -1
          62 121884.75965     12       1      0.500000 - e C1Pi         8 -1       0      -1
          63 123244.84870     12       1      0.500000 - e C1Pi         9 -1       0      -1
          64 124433.06897     12       1      0.500000 - e C1Pi        10 -1       0      -1
          65 125454.22668     12       1      0.500000 - e C1Pi        11 -1       0      -1
          66 126316.66746     12       1      0.500000 - e C1Pi        12 -1       0      -1
          67 127032.30732     12       1      0.500000 - e C1Pi        13 -1       0      -1
          68 127616.23896     12       1      0.500000 - e C1Pi        14 -1       0      -1
          69   123.281499     20       2      0.000000 + e X1Sigma+     0  0       0       0
          70  4081.337626     20       2      0.000000 + e X1Sigma+     1  0       0       0
          71  7866.521042     20       2      0.000000 + e X1Sigma+     2  0       0       0
          72 11484.675116     20       2      0.000000 + e X1Sigma+     3  0       0       0
          73 14938.759091     20       2      0.000000 + e X1Sigma+     4  0       0       0
          74 18234.122051     20       2      0.000000 + e X1Sigma+     5  0       0       0
          75 21373.009028     20       2      0.000000 + e X1Sigma+     6  0       0       0
          76 24357.350635     20       2      0.000000 + e X1Sigma+     7  0       0       0
          77 27188.976832     20       2      0.000000 + e X1Sigma+     8  0       0       0
          78 29868.314774     20       2      0.000000 + e X1Sigma+     9  0       0       0
          79 32394.657844     20       2      0.000000 + e X1Sigma+    10  0       0       0
          80 34765.849659     20       2      0.000000 + e X1Sigma+    11  0       0       0
          81 36977.950126     20       2      0.000000 + e X1Sigma+    12  0       0       0
          82 39024.889406     20       2      0.000000 + e X1Sigma+    13  0       0       0
          83 40897.758442     20       2      0.000000 + e X1Sigma+    14  0       0       0
          84 42584.008818     20       2      0.000000 + e X1Sigma+    15  0       0       0
          85 44066.366629     20       2      0.000000 + e X1Sigma+    16  0       0       0
          86 45321.306144     20       2      0.000000 + e X1Sigma+    17  0       0       0
          87 46316.644589     20       2      0.000000 + e X1Sigma+    18  0       0       0
          88 105186.83836     20       2      0.166667 + e C1Pi         0  1       0       1
          89 107786.26527     20       2      0.166667 + e C1Pi         1  1       0       1
          90 110260.08758     20       2      0.166667 + e C1Pi         2  1       0       1
          91 112596.94879     20       2      0.166667 + e C1Pi         3  1       0       1
          92 114786.78886     20       2      0.166667 + e C1Pi         4  1       0       1
          93 116820.86919     20       2      0.166667 + e C1Pi         5  1       0       1
          94 118691.90107     20       2      0.166667 + e C1Pi         6  1       0       1
          95 120394.27157     20       2      0.166667 + e C1Pi         7  1       0       1
          96 121924.36121     20       2      0.166667 + e C1Pi         8  1       0       1
          97 123280.93965     20       2      0.166667 + e C1Pi         9  1       0       1
          98 124465.60703     20       2      0.166667 + e C1Pi        10  1       0       1
          99 125483.21702     20       2      0.166667 + e C1Pi        11  1       0       1
         100 126342.17561     20       2      0.166667 + e C1Pi        12  1       0       1
         101 127054.46926     20       2      0.166667 + e C1Pi        13  1       0       1
         102 127635.26402     20       2      0.166667 + e C1Pi        14  1       0       1
         103 105186.83805     20       2      0.166667 - f C1Pi         0 -1       0      -1
         104 107786.26499     20       2      0.166667 - f C1Pi         1 -1       0      -1
         105 110260.08733     20       2      0.166667 - f C1Pi         2 -1       0      -1
         106 112596.94857     20       2      0.166667 - f C1Pi         3 -1       0      -1
         107 114786.78867     20       2      0.166667 - f C1Pi         4 -1       0      -1
         108 116820.86902     20       2      0.166667 - f C1Pi         5 -1       0      -1
         109 118691.90092     20       2      0.166667 - f C1Pi         6 -1       0      -1
         110 120394.27144     20       2      0.166667 - f C1Pi         7 -1       0      -1
         111 121924.36109     20       2      0.166667 - f C1Pi         8 -1       0      -1
         112 123280.93955     20       2      0.166667 - f C1Pi         9 -1       0      -1
         113 124465.60694     20       2      0.166667 - f C1Pi        10 -1       0      -1
         114 125483.21694     20       2      0.166667 - f C1Pi        11 -1       0      -1
         115 126342.17555     20       2      0.166667 - f C1Pi        12 -1       0      -1
         116 127054.46921     20       2      0.166667 - f C1Pi        13 -1       0      -1
         117 127635.26398     20       2      0.166667 - f C1Pi        14 -1       0      -1
         118 105282.42183     28       3      0.083333 + f C1Pi         0  1       0       1
         119 107877.95351     28       3      0.083333 + f C1Pi         1  1       0       1
         120 110347.69876     28       3      0.083333 + f C1Pi         2  1       0       1
         121 112680.29619     28       3      0.083333 + f C1Pi         3  1       0       1
         122 114865.68254     28       3      0.083333 + f C1Pi         4  1       0       1
         123 116895.11908     28       3      0.083333 + f C1Pi         5  1       0       1
         124 118761.32188     28       3      0.083333 + f C1Pi         6  1       0       1
         125 120458.69006     28       3      0.083333 + f C1Pi         7  1       0       1
         126 121983.62623     28       3      0.083333 + f C1Pi         8  1       0       1
         127 123334.93560     28       3      0.083333 + f C1Pi         9  1       0       1
         128 124514.27065     28       3      0.083333 + f C1Pi        10  1       0       1
         129 125526.55676     28       3      0.083333 + f C1Pi        11  1       0       1
         130 126380.29112     28       3      0.083333 + f C1Pi        12  1       0       1
         131 127087.56649     28       3      0.083333 + f C1Pi        13  1       0       1
         132 127663.65955     28       3      0.083333 + f C1Pi        14  1       0       1
         133   246.410670     28       3      0.000000 - e X1Sigma+     0  0       0       0
         134  4199.846124     28       3      0.000000 - e X1Sigma+     1  0       0       0
         135  7980.507860     28       3      0.000000 - e X1Sigma+     2  0       0       0
         136 11594.274976     28       3      0.000000 - e X1Sigma+     3  0       0       0
         137 15044.058019     28       3      0.000000 - e X1Sigma+     4  0       0       0
         138 18335.188890     28       3      0.000000 - e X1Sigma+     5  0       0       0
         139 21469.938580     28       3      0.000000 - e X1Sigma+     6  0       0       0
         140 24450.192897     28       3      0.000000 - e X1Sigma+     7  0       0       0
         141 27277.754426     28       3      0.000000 - e X1Sigma+     8  0       0       0
         142 29953.039951     28       3      0.000000 - e X1Sigma+     9  0       0       0
         143 32475.308668     28       3      0.000000 - e X1Sigma+    10  0       0       0
         144 34842.361150     28       3      0.000000 - e X1Sigma+    11  0       0       0
         145 37050.208920     28       3      0.000000 - e X1Sigma+    12  0       0       0
         146 39092.712031     28       3      0.000000 - e X1Sigma+    13  0       0       0
         147 40960.866053     28       3      0.000000 - e X1Sigma+    14  0       0       0
         148 42641.994097     28       3      0.000000 - e X1Sigma+    15  0       0       0
         149 44118.640005     28       3      0.000000 - e X1Sigma+    16  0       0       0
         150 45367.001247     28       3      0.000000 - e X1Sigma+    17  0       0       0
         151 46354.414102     28       3      0.000000 - e X1Sigma+    18  0       0       0
         152 105282.42245     28       3      0.083333 - e C1Pi         0 -1       0      -1
         153 107877.95407     28       3      0.083333 - e C1Pi         1 -1       0      -1
         154 110347.69926     28       3      0.083333 - e C1Pi         2 -1       0      -1
         155 112680.29663     28       3      0.083333 - e C1Pi         3 -1       0      -1
         156 114865.68292     28       3      0.083333 - e C1Pi         4 -1       0      -1
         157 116895.11942     28       3      0.083333 - e C1Pi         5 -1       0      -1
         158 118761.32219     28       3      0.083333 - e C1Pi         6 -1       0      -1
         159 120458.69033     28       3      0.083333 - e C1Pi         7 -1       0      -1
         160 121983.62646     28       3      0.083333 - e C1Pi         8 -1       0      -1
         161 123334.93580     28       3      0.083333 - e C1Pi         9 -1       0      -1
         162 124514.27082     28       3      0.083333 - e C1Pi        10 -1       0      -1
         163 125526.55690     28       3      0.083333 - e C1Pi        11 -1       0      -1
         164 126380.29124     28       3      0.083333 - e C1Pi        12 -1       0      -1
         165 127087.56659     28       3      0.083333 - e C1Pi        13 -1       0      -1
         166 127663.65964     28       3      0.083333 - e C1Pi        14 -1       0      -1
         167   410.346309     36       4      0.000000 + e X1Sigma+     0  0       0       0
         168  4357.626951     36       4      0.000000 + e X1Sigma+     1  0       0       0
         169  8132.265930     36       4      0.000000 + e X1Sigma+     2  0       0       0
         170 11740.188787     36       4      0.000000 + e X1Sigma+     3  0       0       0
         171 15184.243490     36       4      0.000000 + e X1Sigma+     4  0       0       0
         172 18469.736032     36       4      0.000000 + e X1Sigma+     5  0       0       0
         173 21598.972952     36       4      0.000000 + e X1Sigma+     6  0       0       0
         174 24573.781483     36       4      0.000000 + e X1Sigma+     7  0       0       0
         175 27395.926268     36       4      0.000000 + e X1Sigma+     8  0       0       0
         176 30065.810057     36       4      0.000000 + e X1Sigma+     9  0       0       0
         177 32582.646429     36       4      0.000000 + e X1Sigma+    10  0       0       0
         178 34944.178083     36       4      0.000000 + e X1Sigma+    11  0       0       0
         179 37146.351525     36       4      0.000000 + e X1Sigma+    12  0       0       0
         180 39182.932508     36       4      0.000000 + e X1Sigma+    13  0       0       0
         181 41044.788088     36       4      0.000000 + e X1Sigma+    14  0       0       0
         182 42719.067742     36       4      0.000000 + e X1Sigma+    15  0       0       0
         183 44188.068283     36       4      0.000000 + e X1Sigma+    16  0       0       0
         184 45427.610207     36       4      0.000000 + e X1Sigma+    17  0       0       0
         185 46404.366237     36       4      0.000000 + e X1Sigma+    18  0       0       0
         186 105409.61221     36       4      0.050000 + e C1Pi         0  1       0       1
         187 107999.95784     36       4      0.050000 + e C1Pi         1  1       0       1
         188 110464.27160     36       4      0.050000 + e C1Pi         2  1       0       1
         189 112791.18612     36       4      0.050000 + e C1Pi         3  1       0       1
         190 114970.63419     36       4      0.050000 + e C1Pi         4  1       0       1
         191 116993.87720     36       4      0.050000 + e C1Pi         5  1       0       1
         192 118853.63786     36       4      0.050000 + e C1Pi         6  1       0       1
         193 120544.33157     36       4      0.050000 + e C1Pi         7  1       0       1
         194 122062.39080     36       4      0.050000 + e C1Pi         8  1       0       1
         195 123406.66867     36       4      0.050000 + e C1Pi         9  1       0       1
         196 124578.88819     36       4      0.050000 + e C1Pi        10  1       0       1
         197 125584.07135     36       4      0.050000 + e C1Pi        11  1       0       1
         198 126430.83815     36       4      0.050000 + e C1Pi        12  1       0       1
         199 127131.42440     36       4      0.050000 + e C1Pi        13  1       0       1
         200 127701.25529     36       4      0.050000 + e C1Pi        14  1       0       1
         201 105409.61116     36       4      0.050000 - f C1Pi         0 -1       0      -1
         202 107999.95691     36       4      0.050000 - f C1Pi         1 -1       0      -1
         203 110464.27078     36       4      0.050000 - f C1Pi         2 -1       0      -1
         204 112791.18539     36       4      0.050000 - f C1Pi         3 -1       0      -1
         205 114970.63355     36       4      0.050000 - f C1Pi         4 -1       0      -1
         206 116993.87663     36       4      0.050000 - f C1Pi         5 -1       0      -1
         207 118853.63736     36       4      0.050000 - f C1Pi         6 -1       0      -1
         208 120544.33113     36       4      0.050000 - f C1Pi         7 -1       0      -1
         209 122062.39041     36       4      0.050000 - f C1Pi         8 -1       0      -1
         210 123406.66833     36       4      0.050000 - f C1Pi         9 -1       0      -1
         211 124578.88790     36       4      0.050000 - f C1Pi        10 -1       0      -1
         212 125584.07111     36       4      0.050000 - f C1Pi        11 -1       0      -1
         213 126430.83795     36       4      0.050000 - f C1Pi        12 -1       0      -1
         214 127131.42423     36       4      0.050000 - f C1Pi        13 -1       0      -1
         215 127701.25515     36       4      0.050000 - f C1Pi        14 -1       0      -1
         216 105568.18808     44       5      0.033333 + f C1Pi         0  1       0       1
         217 108152.06356     44       5      0.033333 + f C1Pi         1  1       0       1
         218 110609.59562     44       5      0.033333 + f C1Pi         2  1       0       1
         219 112929.41018     44       5      0.033333 + f C1Pi         3  1       0       1
         220 115101.43567     44       5      0.033333 + f C1Pi         4  1       0       1
         221 117116.93404     44       5      0.033333 + f C1Pi         5  1       0       1
         222 118968.63671     44       5      0.033333 + f C1Pi         6  1       0       1
         223 120650.97990     44       5      0.033333 + f C1Pi         7  1       0       1
         224 122160.43399     44       5      0.033333 + f C1Pi         8  1       0       1
         225 123495.91281     44       5      0.033333 + f C1Pi         9  1       0       1
         226 124659.22877     44       5      0.033333 + f C1Pi        10  1       0       1
         227 125655.52621     44       5      0.033333 + f C1Pi        11  1       0       1
         228 126493.58064     44       5      0.033333 + f C1Pi        12  1       0       1
         229 127185.80879     44       5      0.033333 + f C1Pi        13  1       0       1
         230 127747.82316     44       5      0.033333 + f C1Pi        14  1       0       1
         231   614.886332     44       5      0.000000 - e X1Sigma+     0  0       0       0
         232  4554.483208     44       5      0.000000 - e X1Sigma+     1  0       0       0
         233  8321.603630     44       5      0.000000 - e X1Sigma+     2  0       0       0
         234 11922.229176     44       5      0.000000 - e X1Sigma+     3  0       0       0
         235 15359.133430     44       5      0.000000 - e X1Sigma+     4  0       0       0
         236 18637.585272     44       5      0.000000 - e X1Sigma+     5  0       0       0
         237 21759.936960     44       5      0.000000 - e X1Sigma+     6  0       0       0
         238 24727.944515     44       5      0.000000 - e X1Sigma+     7  0       0       0
         239 27543.322887     44       5      0.000000 - e X1Sigma+     8  0       0       0
         240 30206.456858     44       5      0.000000 - e X1Sigma+     9  0       0       0
         241 32716.502941     44       5      0.000000 - e X1Sigma+    10  0       0       0
         242 35071.130729     44       5      0.000000 - e X1Sigma+    11  0       0       0
         243 37266.204592     44       5      0.000000 - e X1Sigma+    12  0       0       0
         244 39295.371071     44       5      0.000000 - e X1Sigma+    13  0       0       0
         245 41149.334374     44       5      0.000000 - e X1Sigma+    14  0       0       0
         246 42815.023084     44       5      0.000000 - e X1Sigma+    15  0       0       0
         247 44274.418549     44       5      0.000000 - e X1Sigma+    16  0       0       0
         248 45502.856755     44       5      0.000000 - e X1Sigma+    17  0       0       0
         249 46466.142960     44       5      0.000000 - e X1Sigma+    18  0       0       0
         250 105568.18966     44       5      0.033333 - e C1Pi         0 -1       0      -1
         251 108152.06496     44       5      0.033333 - e C1Pi         1 -1       0      -1
         252 110609.59686     44       5      0.033333 - e C1Pi         2 -1       0      -1
         253 112929.41127     44       5      0.033333 - e C1Pi         3 -1       0      -1
         254 115101.43663     44       5      0.033333 - e C1Pi         4 -1       0      -1
         255 117116.93489     44       5      0.033333 - e C1Pi         5 -1       0      -1
         256 118968.63745     44       5      0.033333 - e C1Pi         6 -1       0      -1
         257 120650.98055     44       5      0.033333 - e C1Pi         7 -1       0      -1
         258 122160.43456     44       5      0.033333 - e C1Pi         8 -1       0      -1
         259 123495.91331     44       5      0.033333 - e C1Pi         9 -1       0      -1
         260 124659.22920     44       5      0.033333 - e C1Pi        10 -1       0      -1
         261 125655.52656     44       5      0.033333 - e C1Pi        11 -1       0      -1
         262 126493.58094     44       5      0.033333 - e C1Pi        12 -1       0      -1
         263 127185.80904     44       5      0.033333 - e C1Pi        13 -1       0      -1
         264 127747.82336     44       5      0.033333 - e C1Pi        14 -1       0      -1
         265   859.779007     52       6      0.000000 + e X1Sigma+     0  0       0       0
         266  4790.169611     52       6      0.000000 + e X1Sigma+     1  0       0       0
         267  8548.282277     52       6      0.000000 + e X1Sigma+     2  0       0       0
         268 12140.162708     52       6      0.000000 + e X1Sigma+     3  0       0       0
         269 15568.500965     52       6      0.000000 + e X1Sigma+     4  0       0       0
         270 18838.514634     52       6      0.000000 + e X1Sigma+     5  0       0       0
         271 21952.612323     52       6      0.000000 + e X1Sigma+     6  0       0       0
         272 24912.467749     52       6      0.000000 + e X1Sigma+     7  0       0       0
         273 27719.733040     52       6      0.000000 + e X1Sigma+     8  0       0       0
         274 30374.770607     52       6      0.000000 + e X1Sigma+     9  0       0       0
         275 32876.668437     52       6      0.000000 + e X1Sigma+    10  0       0       0
         276 35223.007306     52       6      0.000000 + e X1Sigma+    11  0       0       0
         277 37409.551658     52       6      0.000000 + e X1Sigma+    12  0       0       0
         278 39429.802969     52       6      0.000000 + e X1Sigma+    13  0       0       0
         279 41274.266743     52       6      0.000000 + e X1Sigma+    14  0       0       0
         280 42929.600674     52       6      0.000000 + e X1Sigma+    15  0       0       0
         281 44377.397323     52       6      0.000000 + e X1Sigma+    16  0       0       0
         282 45592.390655     52       6      0.000000 + e X1Sigma+    17  0       0       0
         283 46539.284784     52       6      0.000000 + e X1Sigma+    18  0       0       0
         284 105757.88382     52       6      0.023810 + e C1Pi         0  1       0       1
         285 108334.01208     52       6      0.023810 + e C1Pi         1  1       0       1
         286 110783.41622     52       6      0.023810 + e C1Pi         2  1       0       1
         287 113094.71524     52       6      0.023810 + e C1Pi         3  1       0       1
         288 115257.83316     52       6      0.023810 + e C1Pi         4  1       0       1
         289 117264.03320     52       6      0.023810 + e C1Pi         5  1       0       1
         290 119106.05779     52       6      0.023810 + e C1Pi         6  1       0       1
         291 120778.36877     52       6      0.023810 + e C1Pi         7  1       0       1
         292 122277.48287     52       6      0.023810 + e C1Pi         8  1       0       1
         293 123602.38806     52       6      0.023810 + e C1Pi         9  1       0       1
         294 124755.00575     52       6      0.023810 + e C1Pi        10  1       0       1
         295 125740.62956     52       6      0.023810 + e C1Pi        11  1       0       1
         296 126568.22459     52       6      0.023810 + e C1Pi        12  1       0       1
         297 127250.42781     52       6      0.023810 + e C1Pi        13  1       0       1
         298 105757.88158     52       6      0.023810 - f C1Pi         0 -1       0      -1
         299 108334.01012     52       6      0.023810 - f C1Pi         1 -1       0      -1
         300 110783.41449     52       6      0.023810 - f C1Pi         2 -1       0      -1
         301 113094.71373     52       6      0.023810 - f C1Pi         3 -1       0      -1
         302 115257.83183     52       6      0.023810 - f C1Pi         4 -1       0      -1
         303 117264.03203     52       6      0.023810 - f C1Pi         5 -1       0      -1
         304 119106.05676     52       6      0.023810 - f C1Pi         6 -1       0      -1
         305 120778.36786     52       6      0.023810 - f C1Pi         7 -1       0      -1
         306 122277.48208     52       6      0.023810 - f C1Pi         8 -1       0      -1
         307 123602.38738     52       6      0.023810 - f C1Pi         9 -1       0      -1
         308 124755.00517     52       6      0.023810 - f C1Pi        10 -1       0      -1
         309 125740.62906     52       6      0.023810 - f C1Pi        11 -1       0      -1
         310 126568.22418     52       6      0.023810 - f C1Pi        12 -1       0      -1
         311 127250.42747     52       6      0.023810 - f C1Pi        13 -1       0      -1
         312 105978.36863     60       7      0.017857 + f C1Pi         0  1       0       1
         313 108545.48222     60       7      0.017857 + f C1Pi         1  1       0       1
         314 110985.41812     60       7      0.017857 + f C1Pi         2  1       0       1
         315 113286.78883     60       7      0.017857 + f C1Pi         3  1       0       1
         316 115439.51422     60       7      0.017857 + f C1Pi         4  1       0       1
         317 117434.85987     60       7      0.017857 + f C1Pi         5  1       0       1
         318 119265.58179     60       7      0.017857 + f C1Pi         6  1       0       1
         319 120926.17263     60       7      0.017857 + f C1Pi         7  1       0       1
         320 122413.20440     60       7      0.017857 + f C1Pi         8  1       0       1
         321 123725.75329     60       7      0.017857 + f C1Pi         9  1       0       1
         322 124865.87043     60       7      0.017857 + f C1Pi        10  1       0       1
         323 125839.02695     60       7      0.017857 + f C1Pi        11  1       0       1
         324 126654.41337     60       7      0.017857 + f C1Pi        12  1       0       1
         325 127324.92803     60       7      0.017857 + f C1Pi        13  1       0       1
         326  1144.723534     60       7      0.000000 - e X1Sigma+     0  0       0       0
         327  5064.393047     60       7      0.000000 - e X1Sigma+     1  0       0       0
         328  8812.016683     60       7      0.000000 - e X1Sigma+     2  0       0       0
         329 12393.710408     60       7      0.000000 - e X1Sigma+     3  0       0       0
         330 15812.074887     60       7      0.000000 - e X1Sigma+     4  0       0       0
         331 19072.258876     60       7      0.000000 - e X1Sigma+     5  0       0       0
         332 22176.738127     60       7      0.000000 - e X1Sigma+     6  0       0       0
         333 25127.094969     60       7      0.000000 - e X1Sigma+     7  0       0       0
         334 27924.904099     60       7      0.000000 - e X1Sigma+     8  0       0       0
         335 30570.500399     60       7      0.000000 - e X1Sigma+     9  0       0       0
         336 33062.891872     60       7      0.000000 - e X1Sigma+    10  0       0       0
         337 35399.554213     60       7      0.000000 - e X1Sigma+    11  0       0       0
         338 37576.133266     60       7      0.000000 - e X1Sigma+    12  0       0       0
         339 39585.958414     60       7      0.000000 - e X1Sigma+    13  0       0       0
         340 41419.298710     60       7      0.000000 - e X1Sigma+    14  0       0       0
         341 43062.487503     60       7      0.000000 - e X1Sigma+    15  0       0       0
         342 44496.648938     60       7      0.000000 - e X1Sigma+    16  0       0       0
         343 45695.784156     60       7      0.000000 - e X1Sigma+    17  0       0       0
         344 46623.221448     60       7      0.000000 - e X1Sigma+    18  0       0       0
         345 105978.37165     60       7      0.017857 - e C1Pi         0 -1       0      -1
         346 108545.48483     60       7      0.017857 - e C1Pi         1 -1       0      -1
         347 110985.42041     60       7      0.017857 - e C1Pi         2 -1       0      -1
         348 113286.79083     60       7      0.017857 - e C1Pi         3 -1       0      -1
         349 115439.51597     60       7      0.017857 - e C1Pi         4 -1       0      -1
         350 117434.86141     60       7      0.017857 - e C1Pi         5 -1       0      -1
         351 119265.58314     60       7      0.017857 - e C1Pi         6 -1       0      -1
         352 120926.17382     60       7      0.017857 - e C1Pi         7 -1       0      -1
         353 122413.20543     60       7      0.017857 - e C1Pi         8 -1       0      -1
         354 123725.75418     60       7      0.017857 - e C1Pi         9 -1       0      -1
         355 124865.87119     60       7      0.017857 - e C1Pi        10 -1       0      -1
         356 125839.02759     60       7      0.017857 - e C1Pi        11 -1       0      -1
         357 126654.41391     60       7      0.017857 - e C1Pi        12 -1       0      -1
         358 127324.92846     60       7      0.017857 - e C1Pi        13 -1       0      -1
         359  1469.370732     68       8      0.000000 + e X1Sigma+     0  0       0       0
         360  5376.813228     68       8      0.000000 + e X1Sigma+     1  0       0       0
         361  9112.475813     68       8      0.000000 + e X1Sigma+     2  0       0       0
         362 12682.548381     68       8      0.000000 + e X1Sigma+     3  0       0       0
         363 16089.540209     68       8      0.000000 + e X1Sigma+     4  0       0       0
         364 19338.510097     68       8      0.000000 + e X1Sigma+     5  0       0       0
         365 22432.011377     68       8      0.000000 + e X1Sigma+     6  0       0       0
         366 25371.528450     68       8      0.000000 + e X1Sigma+     7  0       0       0
         367 28158.542485     68       8      0.000000 + e X1Sigma+     8  0       0       0
         368 30793.354571     68       8      0.000000 + e X1Sigma+     9  0       0       0
         369 33274.881246     68       8      0.000000 + e X1Sigma+    10  0       0       0
         370 35600.476283     68       8      0.000000 + e X1Sigma+    11  0       0       0
         371 37765.647088     68       8      0.000000 + e X1Sigma+    12  0       0       0
         372 39763.522484     68       8      0.000000 + e X1Sigma+    13  0       0       0
         373 41584.095025     68       8      0.000000 + e X1Sigma+    14  0       0       0
         374 43213.315991     68       8      0.000000 + e X1Sigma+    15  0       0       0
         375 44631.753427     68       8      0.000000 + e X1Sigma+    16  0       0       0
         376 45812.527251     68       8      0.000000 + e X1Sigma+    17  0       0       0
         377 46717.258842     68       8      0.000000 + e X1Sigma+    18  0       0       0
         378 106229.27923     68       8      0.013889 + e C1Pi         0  1       0       1
         379 108786.11877     68       8      0.013889 + e C1Pi         1  1       0       1
         380 111215.25039     68       8      0.013889 + e C1Pi         2  1       0       1
         381 113505.28093     68       8      0.013889 + e C1Pi         3  1       0       1
         382 115646.12688     68       8      0.013889 + e C1Pi         4  1       0       1
         383 117629.05751     68       8      0.013889 + e C1Pi         5  1       0       1
         384 119446.84531     68       8      0.013889 + e C1Pi         6  1       0       1
         385 121094.01929     68       8      0.013889 + e C1Pi         7  1       0       1
         386 122567.21620     68       8      0.013889 + e C1Pi         8  1       0       1
         387 123865.61540     68       8      0.013889 + e C1Pi         9  1       0       1
         388 124991.41962     68       8      0.013889 + e C1Pi        10  1       0       1
         389 125950.30750     68       8      0.013889 + e C1Pi        11  1       0       1
         390 126751.73283     68       8      0.013889 + e C1Pi        12  1       0       1
         391 127408.89862     68       8      0.013889 + e C1Pi        13  1       0       1
         392 106229.27530     68       8      0.013889 - f C1Pi         0 -1       0      -1
         393 108786.11541     68       8      0.013889 - f C1Pi         1 -1       0      -1
         394 111215.24745     68       8      0.013889 - f C1Pi         2 -1       0      -1
         395 113505.27837     68       8      0.013889 - f C1Pi         3 -1       0      -1
         396 115646.12464     68       8      0.013889 - f C1Pi         4 -1       0      -1
         397 117629.05554     68       8      0.013889 - f C1Pi         5 -1       0      -1
         398 119446.84359     68       8      0.013889 - f C1Pi         6 -1       0      -1
         399 121094.01778     68       8      0.013889 - f C1Pi         7 -1       0      -1
         400 122567.21489     68       8      0.013889 - f C1Pi         8 -1       0      -1
         401 123865.61427     68       8      0.013889 - f C1Pi         9 -1       0      -1
         402 124991.41866     68       8      0.013889 - f C1Pi        10 -1       0      -1
         403 125950.30669     68       8      0.013889 - f C1Pi        11 -1       0      -1
         404 126751.73216     68       8      0.013889 - f C1Pi        12 -1       0      -1
         405 127408.89807     68       8      0.013889 - f C1Pi        13 -1       0      -1
         406 106510.17810     76       9      0.011111 + f C1Pi         0  1       0       1
         407 109055.49616     76       9      0.011111 + f C1Pi         1  1       0       1
         408 111472.49447     76       9      0.011111 + f C1Pi         2  1       0       1
         409 113749.77597     76       9      0.011111 + f C1Pi         3  1       0       1
         410 115877.25491     76       9      0.011111 + f C1Pi         4  1       0       1
         411 117846.20598     76       9      0.011111 + f C1Pi         5  1       0       1
         412 119649.42148     76       9      0.011111 + f C1Pi         6  1       0       1
         413 121281.47272     76       9      0.011111 + f C1Pi         7  1       0       1
         414 122739.07140     76       9      0.011111 + f C1Pi         8  1       0       1
         415 124021.51593     76       9      0.011111 + f C1Pi         9  1       0       1
         416 125131.18402     76       9      0.011111 + f C1Pi        10  1       0       1
         417 126073.99379     76       9      0.011111 + f C1Pi        11  1       0       1
         418 126859.70271     76       9      0.011111 + f C1Pi        12  1       0       1
         419 127501.86434     76       9      0.011111 + f C1Pi        13  1       0       1
         420  1833.323824     76       9      0.000000 - e X1Sigma+     0  0       0       0
         421  5727.043453     76       9      0.000000 - e X1Sigma+     1  0       0       0
         422  9449.283541     76       9      0.000000 - e X1Sigma+     2  0       0       0
         423 13006.308539     76       9      0.000000 - e X1Sigma+     3  0       0       0
         424 16400.538791     76       9      0.000000 - e X1Sigma+     4  0       0       0
         425 19636.918410     76       9      0.000000 - e X1Sigma+     5  0       0       0
         426 22718.087647     76       9      0.000000 - e X1Sigma+     6  0       0       0
         427 25645.429493     76       9      0.000000 - e X1Sigma+     7  0       0       0
         428 28420.314175     76       9      0.000000 - e X1Sigma+     8  0       0       0
         429 31043.001155     76       9      0.000000 - e X1Sigma+     9  0       0       0
         430 33512.303973     76       9      0.000000 - e X1Sigma+    10  0       0       0
         431 35825.437041     76       9      0.000000 - e X1Sigma+    11  0       0       0
         432 37977.748024     76       9      0.000000 - e X1Sigma+    12  0       0       0
         433 39962.134954     76       9      0.000000 - e X1Sigma+    13  0       0       0
         434 41768.271071     76       9      0.000000 - e X1Sigma+    14  0       0       0
         435 43381.662638     76       9      0.000000 - e X1Sigma+    15  0       0       0
         436 44782.223739     76       9      0.000000 - e X1Sigma+    16  0       0       0
         437 45942.021313     76       9      0.000000 - e X1Sigma+    17  0       0       0
         438 46820.560428     76       9      0.000000 - e X1Sigma+    18  0       0       0
         439 106510.18307     76       9      0.011111 - e C1Pi         0 -1       0      -1
         440 109055.50036     76       9      0.011111 - e C1Pi         1 -1       0      -1
         441 111472.49812     76       9      0.011111 - e C1Pi         2 -1       0      -1
         442 113749.77915     76       9      0.011111 - e C1Pi         3 -1       0      -1
         443 115877.25767     76       9      0.011111 - e C1Pi         4 -1       0      -1
         444 117846.20840     76       9      0.011111 - e C1Pi         5 -1       0      -1
         445 119649.42360     76       9      0.011111 - e C1Pi         6 -1       0      -1
         446 121281.47457     76       9      0.011111 - e C1Pi         7 -1       0      -1
         447 122739.07300     76       9      0.011111 - e C1Pi         8 -1       0      -1
         448 124021.51731     76       9      0.011111 - e C1Pi         9 -1       0      -1
         449 125131.18519     76       9      0.011111 - e C1Pi        10 -1       0      -1
         450 126073.99478     76       9      0.011111 - e C1Pi        11 -1       0      -1
         451 126859.70351     76       9      0.011111 - e C1Pi        12 -1       0      -1
         452 127501.86500     76       9      0.011111 - e C1Pi        13 -1       0      -1
         453  2236.139335     84      10      0.000000 + e X1Sigma+     0  0       0       0
         454  6114.651465     84      10      0.000000 + e X1Sigma+     1  0       0       0
         455  9822.019493     84      10      0.000000 + e X1Sigma+     2  0       0       0
         456 13364.579418     84      10      0.000000 + e X1Sigma+     3  0       0       0
         457 16744.670043     84      10      0.000000 + e X1Sigma+     4  0       0       0
         458 19967.092697     84      10      0.000000 + e X1Sigma+     5  0       0       0
         459 23034.581809     84      10      0.000000 + e X1Sigma+     6  0       0       0
         460 25948.419023     84      10      0.000000 + e X1Sigma+     7  0       0       0
         461 28709.845234     84      10      0.000000 + e X1Sigma+     8  0       0       0
         462 31319.068356     84      10      0.000000 + e X1Sigma+     9  0       0       0
         463 33774.787253     84      10      0.000000 + e X1Sigma+    10  0       0       0
         464 36074.058953     84      10      0.000000 + e X1Sigma+    11  0       0       0
         465 38212.048249     84      10      0.000000 + e X1Sigma+    12  0       0       0
         466 40181.390008     84      10      0.000000 + e X1Sigma+    13  0       0       0
         467 41971.392025     84      10      0.000000 + e X1Sigma+    14  0       0       0
         468 43567.046232     84      10      0.000000 + e X1Sigma+    15  0       0       0
         469 44947.502055     84      10      0.000000 + e X1Sigma+    16  0       0       0
         470 46083.570424     84      10      0.000000 + e X1Sigma+    17  0       0       0
         471 46932.120181     84      10      0.000000 + e X1Sigma+    18  0       0       0
         472 106820.61157     84      10      0.009091 + e C1Pi         0  1       0       1
         473 109353.16814     84      10      0.009091 + e C1Pi         1  1       0       1
         474 111756.70746     84      10      0.009091 + e C1Pi         2  1       0       1
         475 114019.83042     84      10      0.009091 + e C1Pi         3  1       0       1
         476 116132.45060     84      10      0.009091 + e C1Pi         4  1       0       1
         477 118085.85017     84      10      0.009091 + e C1Pi         5  1       0       1
         478 119872.84481     84      10      0.009091 + e C1Pi         6  1       0       1
         479 121488.05461     84      10      0.009091 + e C1Pi         7  1       0       1
         480 122928.27704     84      10      0.009091 + e C1Pi         8  1       0       1
         481 124192.94663     84      10      0.009091 + e C1Pi         9  1       0       1
         482 125284.64114     84      10      0.009091 + e C1Pi        10  1       0       1
         483 126209.55253     84      10      0.009091 + e C1Pi        11  1       0       1
         484 126977.78528     84      10      0.009091 + e C1Pi        12  1       0       1
         485 127603.29252     84      10      0.009091 + e C1Pi        13  1       0       1
         486 106820.60541     84      10      0.009091 - f C1Pi         0 -1       0      -1
         487 109353.16300     84      10      0.009091 - f C1Pi         1 -1       0      -1
         488 111756.70303     84      10      0.009091 - f C1Pi         2 -1       0      -1
         489 114019.82658     84      10      0.009091 - f C1Pi         3 -1       0      -1
         490 116132.44725     84      10      0.009091 - f C1Pi         4 -1       0      -1
         491 118085.84725     84      10      0.009091 - f C1Pi         5 -1       0      -1
         492 119872.84226     84      10      0.009091 - f C1Pi         6 -1       0      -1
         493 121488.05239     84      10      0.009091 - f C1Pi         7 -1       0      -1
         494 122928.27511     84      10      0.009091 - f C1Pi         8 -1       0      -1
         495 124192.94498     84      10      0.009091 - f C1Pi         9 -1       0      -1
         496 125284.63975     84      10      0.009091 - f C1Pi        10 -1       0      -1
         497 126209.55137     84      10      0.009091 - f C1Pi        11 -1       0      -1
         498 126977.78433     84      10      0.009091 - f C1Pi        12 -1       0      -1
         499 127603.29175     84      10      0.009091 - f C1Pi        13 -1       0      -1
         500 107160.03915     92      11      0.007576 + f C1Pi         0  1       0       1
         501 109678.60783     92      11      0.007576 + f C1Pi         1  1       0       1
         502 112067.36986     92      11      0.007576 + f C1Pi         2  1       0       1
         503 114314.92718     92      11      0.007576 + f C1Pi         3  1       0       1
         504 116411.19478     92      11      0.007576 + f C1Pi         4  1       0       1
         505 118347.46475     92      11      0.007576 + f C1Pi         5  1       0       1
         506 120116.58016     92      11      0.007576 + f C1Pi         6  1       0       1
         507 121713.21693     92      11      0.007576 + f C1Pi         7  1       0       1
         508 123134.26997     92      11      0.007576 + f C1Pi         8  1       0       1
         509 124379.32836     92      11      0.007576 + f C1Pi         9  1       0       1
         510 125451.19697     92      11      0.007576 + f C1Pi        10  1       0       1
         511 126356.37877     92      11      0.007576 + f C1Pi        11  1       0       1
         512 127105.37213     92      11      0.007576 + f C1Pi        12  1       0       1
         513 127712.58230     92      11      0.007576 + f C1Pi        13  1       0       1
         514  2677.328076     92      11      0.000000 - e X1Sigma+     0  0       0       0
         515  6539.160396     92      11      0.000000 - e X1Sigma+     1  0       0       0
         516 10230.219986     92      11      0.000000 - e X1Sigma+     2  0       0       0
         517 13756.907106     92      11      0.000000 - e X1Sigma+     3  0       0       0
         518 17121.491698     92      11      0.000000 - e X1Sigma+     4  0       0       0
         519 20328.601422     92      11      0.000000 - e X1Sigma+     5  0       0       0
         520 23381.068852     92      11      0.000000 - e X1Sigma+     6  0       0       0
         521 26280.078252     92      11      0.000000 - e X1Sigma+     7  0       0       0
         522 29026.722398     92      11      0.000000 - e X1Sigma+     8  0       0       0
         523 31621.145068     92      11      0.000000 - e X1Sigma+     9  0       0       0
         524 34061.918456     92      11      0.000000 - e X1Sigma+    10  0       0       0
         525 36345.923638     92      11      0.000000 - e X1Sigma+    11  0       0       0
         526 38468.117181     92      11      0.000000 - e X1Sigma+    12  0       0       0
         527 40420.835809     92      11      0.000000 - e X1Sigma+    13  0       0       0
         528 42192.971720     92      11      0.000000 - e X1Sigma+    14  0       0       0
         529 43768.925463     92      11      0.000000 - e X1Sigma+    15  0       0       0
         530 45126.954885     92      11      0.000000 - e X1Sigma+    16  0       0       0
         531 46236.369489     92      11      0.000000 - e X1Sigma+    17  0       0       0
         532 107160.04665     92      11      0.007576 - e C1Pi         0 -1       0      -1
         533 109678.61400     92      11      0.007576 - e C1Pi         1 -1       0      -1
         534 112067.37514     92      11      0.007576 - e C1Pi         2 -1       0      -1
         535 114314.93175     92      11      0.007576 - e C1Pi         3 -1       0      -1
         536 116411.19874     92      11      0.007576 - e C1Pi         4 -1       0      -1
         537 118347.46819     92      11      0.007576 - e C1Pi         5 -1       0      -1
         538 120116.58316     92      11      0.007576 - e C1Pi         6 -1       0      -1
         539 121713.21953     92      11      0.007576 - e C1Pi         7 -1       0      -1
         540 123134.27222     92      11      0.007576 - e C1Pi         8 -1       0      -1
         541 124379.33029     92      11      0.007576 - e C1Pi         9 -1       0      -1
         542 125451.19860     92      11      0.007576 - e C1Pi        10 -1       0      -1
         543 126356.38012     92      11      0.007576 - e C1Pi        11 -1       0      -1
         544 127105.37324     92      11      0.007576 - e C1Pi        12 -1       0      -1
         545 127712.58319     92      11      0.007576 - e C1Pi        13 -1       0      -1
         546  3156.356221    100      12      0.000000 + e X1Sigma+     0  0       0       0
         547  7000.049813    100      12      0.000000 + e X1Sigma+     1  0       0       0
         548 10673.379034    100      12      0.000000 + e X1Sigma+     2  0       0       0
         549 14182.796255    100      12      0.000000 + e X1Sigma+     3  0       0       0
         550 17530.520657    100      12      0.000000 + e X1Sigma+     4  0       0       0
         551 20720.973490    100      12      0.000000 + e X1Sigma+     5  0       0       0
         552 23757.084774    100      12      0.000000 + e X1Sigma+     6  0       0       0
         553 26639.949411    100      12      0.000000 + e X1Sigma+     7  0       0       0
         554 29370.493675    100      12      0.000000 + e X1Sigma+     8  0       0       0
         555 31948.781388    100      12      0.000000 + e X1Sigma+     9  0       0       0
         556 34373.245493    100      12      0.000000 + e X1Sigma+    10  0       0       0
         557 36640.572030    100      12      0.000000 + e X1Sigma+    11  0       0       0
         558 38745.481346    100      12      0.000000 + e X1Sigma+    12  0       0       0
         559 40679.973867    100      12      0.000000 + e X1Sigma+    13  0       0       0
         560 42432.471141    100      12      0.000000 + e X1Sigma+    14  0       0       0
         561 43986.695813    100      12      0.000000 + e X1Sigma+    15  0       0       0
         562 45319.866596    100      12      0.000000 + e X1Sigma+    16  0       0       0
         563 46399.487744    100      12      0.000000 + e X1Sigma+    17  0       0       0
         564 107527.92551    100      12      0.006410 + e C1Pi         0  1       0       1
         565 110031.28452    100      12      0.006410 + e C1Pi         1  1       0       1
         566 112403.95178    100      12      0.006410 + e C1Pi         2  1       0       1
         567 114634.53290    100      12      0.006410 + e C1Pi         3  1       0       1
         568 116712.94653    100      12      0.006410 + e C1Pi         4  1       0       1
         569 118630.49735    100      12      0.006410 + e C1Pi         5  1       0       1
         570 120380.06016    100      12      0.006410 + e C1Pi         6  1       0       1
         571 121956.37419    100      12      0.006410 + e C1Pi         7  1       0       1
         572 123356.44440    100      12      0.006410 + e C1Pi         8  1       0       1
         573 124580.03425    100      12      0.006410 + e C1Pi         9  1       0       1
         574 125630.20512    100      12      0.006410 + e C1Pi        10  1       0       1
         575 126513.81148    100      12      0.006410 + e C1Pi        11  1       0       1
         576 127241.79663    100      12      0.006410 + e C1Pi        12  1       0       1
         577 127829.07469    100      12      0.006410 + e C1Pi        13  1       0       1
         578 107527.91651    100      12      0.006410 - f C1Pi         0 -1       0      -1
         579 110031.27723    100      12      0.006410 - f C1Pi         1 -1       0      -1
         580 112403.94557    100      12      0.006410 - f C1Pi         2 -1       0      -1
         581 114634.52756    100      12      0.006410 - f C1Pi         3 -1       0      -1
         582 116712.94192    100      12      0.006410 - f C1Pi         4 -1       0      -1
         583 118630.49335    100      12      0.006410 - f C1Pi         5 -1       0      -1
         584 120380.05669    100      12      0.006410 - f C1Pi         6 -1       0      -1
         585 121956.37118    100      12      0.006410 - f C1Pi         7 -1       0      -1
         586 123356.44181    100      12      0.006410 - f C1Pi         8 -1       0      -1
         587 124580.03204    100      12      0.006410 - f C1Pi         9 -1       0      -1
         588 125630.20326    100      12      0.006410 - f C1Pi        10 -1       0      -1
         589 126513.80994    100      12      0.006410 - f C1Pi        11 -1       0      -1
         590 127241.79537    100      12      0.006410 - f C1Pi        12 -1       0      -1
         591 127829.07369    100      12      0.006410 - f C1Pi        13 -1       0      -1
         592 107923.63182    108      13      0.005495 + f C1Pi         0  1       0       1
         593 110410.57393    108      13      0.005495 + f C1Pi         1  1       0       1
         594 112765.83578    108      13      0.005495 + f C1Pi         2  1       0       1
         595 114978.03105    108      13      0.005495 + f C1Pi         3  1       0       1
         596 117037.08487    108      13      0.005495 + f C1Pi         4  1       0       1
         597 118934.31756    108      13      0.005495 + f C1Pi         5  1       0       1
         598 120662.64040    108      13      0.005495 + f C1Pi         6  1       0       1
         599 122216.86410    108      13      0.005495 + f C1Pi         7  1       0       1
         600 123594.11736    108      13      0.005495 + f C1Pi         8  1       0       1
         601 124794.35959    108      13      0.005495 + f C1Pi         9  1       0       1
         602 125820.94081    108      13      0.005495 + f C1Pi        10  1       0       1
         603 126681.11138    108      13      0.005495 + f C1Pi        11  1       0       1
         604 127386.31542    108      13      0.005495 + f C1Pi        12  1       0       1
         605  3672.646476    108      13      0.000000 - e X1Sigma+     0  0       0       0
         606  7496.756833    108      13      0.000000 - e X1Sigma+     1  0       0       0
         607 11150.949429    108      13      0.000000 - e X1Sigma+     2  0       0       0
         608 14641.711191    108      13      0.000000 - e X1Sigma+     3  0       0       0
         609 17971.233898    108      13      0.000000 - e X1Sigma+     4  0       0       0
         610 21143.699144    108      13      0.000000 - e X1Sigma+     5  0       0       0
         611 24162.127549    108      13      0.000000 - e X1Sigma+     6  0       0       0
         612 27027.536548    108      13      0.000000 - e X1Sigma+     7  0       0       0
         613 29740.668969    108      13      0.000000 - e X1Sigma+     8  0       0       0
         614 32301.489137    108      13      0.000000 - e X1Sigma+     9  0       0       0
         615 34708.277162    108      13      0.000000 - e X1Sigma+    10  0       0       0
         616 36957.504466    108      13      0.000000 - e X1Sigma+    11  0       0       0
         617 39043.624098    108      13      0.000000 - e X1Sigma+    12  0       0       0
         618 40958.258161    108      13      0.000000 - e X1Sigma+    13  0       0       0
         619 42689.296479    108      13      0.000000 - e X1Sigma+    14  0       0       0
         620 44219.685544    108      13      0.000000 - e X1Sigma+    15  0       0       0
         621 45525.430884    108      13      0.000000 - e X1Sigma+    16  0       0       0
         622 46571.845580    108      13      0.000000 - e X1Sigma+    17  0       0       0
         623 107923.64248    108      13      0.005495 - e C1Pi         0 -1       0      -1
         624 110410.58245    108      13      0.005495 - e C1Pi         1 -1       0      -1
         625 112765.84297    108      13      0.005495 - e C1Pi         2 -1       0      -1
         626 114978.03721    108      13      0.005495 - e C1Pi         3 -1       0      -1
         627 117037.09018    108      13      0.005495 - e C1Pi         4 -1       0      -1
         628 118934.32214    108      13      0.005495 - e C1Pi         5 -1       0      -1
         629 120662.64437    108      13      0.005495 - e C1Pi         6 -1       0      -1
         630 122216.86753    108      13      0.005495 - e C1Pi         7 -1       0      -1
         631 123594.12030    108      13      0.005495 - e C1Pi         8 -1       0      -1
         632 124794.36208    108      13      0.005495 - e C1Pi         9 -1       0      -1
         633 125820.94290    108      13      0.005495 - e C1Pi        10 -1       0      -1
         634 126681.11310    108      13      0.005495 - e C1Pi        11 -1       0      -1
         635 127386.31682    108      13      0.005495 - e C1Pi        12 -1       0      -1
         636  4225.579316    116      14      0.000000 + e X1Sigma+     0  0       0       0
         637  8028.677333    116      14      0.000000 + e X1Sigma+     1  0       0       0
         638 11662.343886    116      14      0.000000 + e X1Sigma+     2  0       0       0
         639 15133.077106    116      14      0.000000 + e X1Sigma+     3  0       0       0
         640 18443.069460    116      14      0.000000 + e X1Sigma+     4  0       0       0
         641 21596.230867    116      14      0.000000 + e X1Sigma+     5  0       0       0
         642 24595.658139    116      14      0.000000 + e X1Sigma+     6  0       0       0
         643 27442.306395    116      14      0.000000 + e X1Sigma+     7  0       0       0
         644 30136.720728    116      14      0.000000 + e X1Sigma+     8  0       0       0
         645 32678.742365    116      14      0.000000 + e X1Sigma+     9  0       0       0
         646 35066.483465    116      14      0.000000 + e X1Sigma+    10  0       0       0
         647 37296.180672    116      14      0.000000 + e X1Sigma+    11  0       0       0
         648 39361.985160    116      14      0.000000 + e X1Sigma+    12  0       0       0
         649 41255.093978    116      14      0.000000 + e X1Sigma+    13  0       0       0
         650 42962.796644    116      14      0.000000 + e X1Sigma+    14  0       0       0
         651 44467.150583    116      14      0.000000 + e X1Sigma+    15  0       0       0
         652 45742.739521    116      14      0.000000 + e X1Sigma+    16  0       0       0
         653 46752.181139    116      14      0.000000 + e X1Sigma+    17  0       0       0
         654 108346.55097    116      14      0.004762 + e C1Pi         0  1       0       1
         655 110815.86822    116      14      0.004762 + e C1Pi         1  1       0       1
         656 113152.41048    116      14      0.004762 + e C1Pi         2  1       0       1
         657 115344.80237    116      14      0.004762 + e C1Pi         3  1       0       1
         658 117382.97810    116      14      0.004762 + e C1Pi         4  1       0       1
         659 119258.27673    116      14      0.004762 + e C1Pi         5  1       0       1
         660 120963.65102    116      14      0.004762 + e C1Pi         6  1       0       1
         661 122493.99181    116      14      0.004762 + e C1Pi         7  1       0       1
         662 123846.56621    116      14      0.004762 + e C1Pi         8  1       0       1
         663 125021.55315    116      14      0.004762 + e C1Pi         9  1       0       1
         664 126022.62651    116      14      0.004762 + e C1Pi        10  1       0       1
         665 126857.48150    116      14      0.004762 + e C1Pi        11  1       0       1
         666 127538.12480    116      14      0.004762 + e C1Pi        12  1       0       1
         667 108346.53849    116      14      0.004762 - f C1Pi         0 -1       0      -1
         668 110815.85838    116      14      0.004762 - f C1Pi         1 -1       0      -1
         669 113152.40224    116      14      0.004762 - f C1Pi         2 -1       0      -1
         670 115344.79534    116      14      0.004762 - f C1Pi         3 -1       0      -1
         671 117382.97207    116      14      0.004762 - f C1Pi         4 -1       0      -1
         672 119258.27154    116      14      0.004762 - f C1Pi         5 -1       0      -1
         673 120963.64654    116      14      0.004762 - f C1Pi         6 -1       0      -1
         674 122493.98796    116      14      0.004762 - f C1Pi         7 -1       0      -1
         675 123846.56292    116      14      0.004762 - f C1Pi         8 -1       0      -1
         676 125021.55037    116      14      0.004762 - f C1Pi         9 -1       0      -1
         677 126022.62419    116      14      0.004762 - f C1Pi        10 -1       0      -1
         678 126857.47961    116      14      0.004762 - f C1Pi        11 -1       0      -1
         679 127538.12327    116      14      0.004762 - f C1Pi        12 -1       0      -1
         680 108795.95107    124      15      0.004167 + f C1Pi         0  1       0       1
         681 111246.45027    124      15      0.004167 + f C1Pi         1  1       0       1
         682 113562.96404    124      15      0.004167 + f C1Pi         2  1       0       1
         683 115734.13325    124      15      0.004167 + f C1Pi         3  1       0       1
         684 117749.90451    124      15      0.004167 + f C1Pi         4  1       0       1
         685 119601.63907    124      15      0.004167 + f C1Pi         5  1       0       1
         686 121282.33652    124      15      0.004167 + f C1Pi         6  1       0       1
         687 122786.97724    124      15      0.004167 + f C1Pi         7  1       0       1
         688 124112.98275    124      15      0.004167 + f C1Pi         8  1       0       1
         689 125260.77730    124      15      0.004167 + f C1Pi         9  1       0       1
         690 126234.39758    124      15      0.004167 + f C1Pi        10  1       0       1
         691 127042.03804    124      15      0.004167 + f C1Pi        11  1       0       1
         692 127696.33647    124      15      0.004167 + f C1Pi        12  1       0       1
         693  4814.494306    124      15      0.000000 - e X1Sigma+     0  0       0       0
         694  8595.167225    124      15      0.000000 - e X1Sigma+     1  0       0       0
         695 12206.936235    124      15      0.000000 - e X1Sigma+     2  0       0       0
         696 15656.281331    124      15      0.000000 - e X1Sigma+     3  0       0       0
         697 18945.427500    124      15      0.000000 - e X1Sigma+     4  0       0       0
         698 22077.984308    124      15      0.000000 - e X1Sigma+     5  0       0       0
         699 25057.101541    124      15      0.000000 - e X1Sigma+     6  0       0       0
         700 27883.689309    124      15      0.000000 - e X1Sigma+     7  0       0       0
         701 30558.084592    124      15      0.000000 - e X1Sigma+     8  0       0       0
         702 33079.977821    124      15      0.000000 - e X1Sigma+     9  0       0       0
         703 35447.295866    124      15      0.000000 - e X1Sigma+    10  0       0       0
         704 37656.019637    124      15      0.000000 - e X1Sigma+    11  0       0       0
         705 39699.959942    124      15      0.000000 - e X1Sigma+    12  0       0       0
         706 41569.836363    124      15      0.000000 - e X1Sigma+    13  0       0       0
         707 43252.260123    124      15      0.000000 - e X1Sigma+    14  0       0       0
         708 44728.268024    124      15      0.000000 - e X1Sigma+    15  0       0       0
         709 45970.767343    124      15      0.000000 - e X1Sigma+    16  0       0       0
         710 46939.000361    124      15      0.000000 - e X1Sigma+    17  0       0       0
         711 108795.96557    124      15      0.004167 - e C1Pi         0 -1       0      -1
         712 111246.46153    124      15      0.004167 - e C1Pi         1 -1       0      -1
         713 113562.97338    124      15      0.004167 - e C1Pi         2 -1       0      -1
         714 115734.14117    124      15      0.004167 - e C1Pi         3 -1       0      -1
         715 117749.91129    124      15      0.004167 - e C1Pi         4 -1       0      -1
         716 119601.64488    124      15      0.004167 - e C1Pi         5 -1       0      -1
         717 121282.34152    124      15      0.004167 - e C1Pi         6 -1       0      -1
         718 122786.98152    124      15      0.004167 - e C1Pi         7 -1       0      -1
         719 124112.98639    124      15      0.004167 - e C1Pi         8 -1       0      -1
         720 125260.78036    124      15      0.004167 - e C1Pi         9 -1       0      -1
         721 126234.40012    124      15      0.004167 - e C1Pi        10 -1       0      -1
         722 127042.04010    124      15      0.004167 - e C1Pi        11 -1       0      -1
         723 127696.33813    124      15      0.004167 - e C1Pi        12 -1       0      -1
         724  5438.691482    132      16      0.000000 + e X1Sigma+     0  0       0       0
         725  9195.543805    132      16      0.000000 + e X1Sigma+     1  0       0       0
         726 12784.062663    132      16      0.000000 + e X1Sigma+     2  0       0       0
         727 16210.674674    132      16      0.000000 + e X1Sigma+     3  0       0       0
         728 19477.671436    132      16      0.000000 + e X1Sigma+     4  0       0       0
         729 22588.339183    132      16      0.000000 + e X1Sigma+     5  0       0       0
         730 25545.847847    132      16      0.000000 + e X1Sigma+     6  0       0       0
         731 28351.080276    132      16      0.000000 + e X1Sigma+     7  0       0       0
         732 31004.160070    132      16      0.000000 + e X1Sigma+     8  0       0       0
         733 33504.595386    132      16      0.000000 + e X1Sigma+     9  0       0       0
         734 35850.107475    132      16      0.000000 + e X1Sigma+    10  0       0       0
         735 38036.399328    132      16      0.000000 + e X1Sigma+    11  0       0       0
         736 40056.898587    132      16      0.000000 + e X1Sigma+    12  0       0       0
         737 41901.788110    132      16      0.000000 + e X1Sigma+    13  0       0       0
         738 43556.910993    132      16      0.000000 + e X1Sigma+    14  0       0       0
         739 45002.127794    132      16      0.000000 + e X1Sigma+    15  0       0       0
         740 46208.351784    132      16      0.000000 + e X1Sigma+    16  0       0       0
         741 47130.497995    132      16      0.000000 + e X1Sigma+    17  0       0       0
         742 109271.16405    132      16      0.003676 + e C1Pi         0  1       0       1
         743 111701.64299    132      16      0.003676 + e C1Pi         1  1       0       1
         744 113996.80927    132      16      0.003676 + e C1Pi         2  1       0       1
         745 116145.32235    132      16      0.003676 + e C1Pi         3  1       0       1
         746 118137.14369    132      16      0.003676 + e C1Pi         4  1       0       1
         747 119963.65986    132      16      0.003676 + e C1Pi         5  1       0       1
         748 121617.92272    132      16      0.003676 + e C1Pi         6  1       0       1
         749 123095.01202    132      16      0.003676 + e C1Pi         7  1       0       1
         750 124392.52099    132      16      0.003676 + e C1Pi         8  1       0       1
         751 125511.14742    132      16      0.003676 + e C1Pi         9  1       0       1
         752 126455.33405    132      16      0.003676 + e C1Pi        10  1       0       1
         753 127233.83535    132      16      0.003676 + e C1Pi        11  1       0       1
         754 127859.99709    132      16      0.003676 + e C1Pi        12  1       0       1
         755 109271.14736    132      16      0.003676 - f C1Pi         0 -1       0      -1
         756 111701.63021    132      16      0.003676 - f C1Pi         1 -1       0      -1
         757 113996.79877    132      16      0.003676 - f C1Pi         2 -1       0      -1
         758 116145.31349    132      16      0.003676 - f C1Pi         3 -1       0      -1
         759 118137.13614    132      16      0.003676 - f C1Pi         4 -1       0      -1
         760 119963.65341    132      16      0.003676 - f C1Pi         5 -1       0      -1
         761 121617.91721    132      16      0.003676 - f C1Pi         6 -1       0      -1
         762 123095.00732    132      16      0.003676 - f C1Pi         7 -1       0      -1
         763 124392.51701    132      16      0.003676 - f C1Pi         8 -1       0      -1
         764 125511.14409    132      16      0.003676 - f C1Pi         9 -1       0      -1
         765 126455.33130    132      16      0.003676 - f C1Pi        10 -1       0      -1
         766 127233.83313    132      16      0.003676 - f C1Pi        11 -1       0      -1
         767 127859.99532    132      16      0.003676 - f C1Pi        12 -1       0      -1
         768 109771.37049    140      17      0.003268 + f C1Pi         0  1       0       1
         769 112180.64134    140      17      0.003268 + f C1Pi         1  1       0       1
         770 114453.14374    140      17      0.003268 + f C1Pi         2  1       0       1
         771 116577.56143    140      17      0.003268 + f C1Pi         3  1       0       1
         772 118543.87404    140      17      0.003268 + f C1Pi         4  1       0       1
         773 120343.49692    140      17      0.003268 + f C1Pi         5  1       0       1
         774 121969.53991    140      17      0.003268 + f C1Pi         6  1       0       1
         775 123417.19275    140      17      0.003268 + f C1Pi         7  1       0       1
         776 124684.23914    140      17      0.003268 + f C1Pi         8  1       0       1
         777 125771.68172    140      17      0.003268 + f C1Pi         9  1       0       1
         778 126684.41749    140      17      0.003268 + f C1Pi        10  1       0       1
         779 127431.82950    140      17      0.003268 + f C1Pi        11  1       0       1
         780 128028.05812    140      17      0.003268 + f C1Pi        12  1       0       1
         781  6097.432795    140      17      0.000000 - e X1Sigma+     0  0       0       0
         782  9829.087165    140      17      0.000000 - e X1Sigma+     1  0       0       0
         783 13393.022988    140      17      0.000000 - e X1Sigma+     2  0       0       0
         784 16795.572806    140      17      0.000000 - e X1Sigma+     3  0       0       0
         785 20039.129185    140      17      0.000000 - e X1Sigma+     4  0       0       0
         786 23126.640183    140      17      0.000000 - e X1Sigma+     5  0       0       0
         787 26061.253269    140      17      0.000000 - e X1Sigma+     6  0       0       0
         788 28843.839973    140      17      0.000000 - e X1Sigma+     7  0       0       0
         789 31474.311226    140      17      0.000000 - e X1Sigma+     8  0       0       0
         790 33951.958440    140      17      0.000000 - e X1Sigma+     9  0       0       0
         791 36274.273144    140      17      0.000000 - e X1Sigma+    10  0       0       0
         792 38436.656239    140      17      0.000000 - e X1Sigma+    11  0       0       0
         793 40432.104674    140      17      0.000000 - e X1Sigma+    12  0       0       0
         794 42250.197143    140      17      0.000000 - e X1Sigma+    13  0       0       0
         795 43875.903807    140      17      0.000000 - e X1Sigma+    14  0       0       0
         796 45287.721809    140      17      0.000000 - e X1Sigma+    15  0       0       0
         797 46454.164111    140      17      0.000000 - e X1Sigma+    16  0       0       0
         798 109771.38953    140      17      0.003268 - e C1Pi         0 -1       0      -1
         799 112180.65574    140      17      0.003268 - e C1Pi         1 -1       0      -1
         800 114453.15547    140      17      0.003268 - e C1Pi         2 -1       0      -1
         801 116577.57126    140      17      0.003268 - e C1Pi         3 -1       0      -1
         802 118543.88237    140      17      0.003268 - e C1Pi         4 -1       0      -1
         803 120343.50401    140      17      0.003268 - e C1Pi         5 -1       0      -1
         804 121969.54595    140      17      0.003268 - e C1Pi         6 -1       0      -1
         805 123417.19787    140      17      0.003268 - e C1Pi         7 -1       0      -1
         806 124684.24345    140      17      0.003268 - e C1Pi         8 -1       0      -1
         807 125771.68531    140      17      0.003268 - e C1Pi         9 -1       0      -1
         808 126684.42043    140      17      0.003268 - e C1Pi        10 -1       0      -1
         809 127431.83186    140      17      0.003268 - e C1Pi        11 -1       0      -1
         810 128028.05998    140      17      0.003268 - e C1Pi        12 -1       0      -1
         811  6789.943605    148      18      0.000000 + e X1Sigma+     0  0       0       0
         812 10495.041667    148      18      0.000000 + e X1Sigma+     1  0       0       0
         813 14033.081967    148      18      0.000000 + e X1Sigma+     2  0       0       0
         814 17410.257685    148      18      0.000000 + e X1Sigma+     3  0       0       0
         815 20629.094488    148      18      0.000000 + e X1Sigma+     4  0       0       0
         816 23692.197862    148      18      0.000000 + e X1Sigma+     5  0       0       0
         817 26602.641111    148      18      0.000000 + e X1Sigma+     6  0       0       0
         818 29361.295869    148      18      0.000000 + e X1Sigma+     7  0       0       0
         819 31967.867397    148      18      0.000000 + e X1Sigma+     8  0       0       0
         820 34421.394169    148      18      0.000000 + e X1Sigma+     9  0       0       0
         821 36719.109431    148      18      0.000000 + e X1Sigma+    10  0       0       0
         822 38856.084714    148      18      0.000000 + e X1Sigma+    11  0       0       0
         823 40824.833512    148      18      0.000000 + e X1Sigma+    12  0       0       0
         824 42614.253129    148      18      0.000000 + e X1Sigma+    13  0       0       0
         825 44208.316988    148      18      0.000000 + e X1Sigma+    14  0       0       0
         826 45583.929593    148      18      0.000000 + e X1Sigma+    15  0       0       0
         827 46706.667407    148      18      0.000000 + e X1Sigma+    16  0       0       0
         828 110295.85264    148      18      0.002924 + e C1Pi         0  1       0       1
         829 112682.70714    148      18      0.002924 + e C1Pi         1  1       0       1
         830 114931.21015    148      18      0.002924 + e C1Pi         2  1       0       1
         831 117030.07055    148      18      0.002924 + e C1Pi         3  1       0       1
         832 118969.28766    148      18      0.002924 + e C1Pi         4  1       0       1
         833 120740.30828    148      18      0.002924 + e C1Pi         5  1       0       1
         834 122336.30569    148      18      0.002924 + e C1Pi         6  1       0       1
         835 123752.59053    148      18      0.002924 + e C1Pi         7  1       0       1
         836 124987.15727    148      18      0.002924 + e C1Pi         8  1       0       1
         837 126041.34788    148      18      0.002924 + e C1Pi         9  1       0       1
         838 126920.56775    148      18      0.002924 + e C1Pi        10  1       0       1
         839 127634.90629    148      18      0.002924 + e C1Pi        11  1       0       1
         840 110295.83105    148      18      0.002924 - f C1Pi         0 -1       0      -1
         841 112682.69102    148      18      0.002924 - f C1Pi         1 -1       0      -1
         842 114931.19715    148      18      0.002924 - f C1Pi         2 -1       0      -1
         843 117030.05972    148      18      0.002924 - f C1Pi         3 -1       0      -1
         844 118969.27853    148      18      0.002924 - f C1Pi         4 -1       0      -1
         845 120740.30055    148      18      0.002924 - f C1Pi         5 -1       0      -1
         846 122336.29913    148      18      0.002924 - f C1Pi         6 -1       0      -1
         847 123752.58500    148      18      0.002924 - f C1Pi         7 -1       0      -1
         848 124987.15264    148      18      0.002924 - f C1Pi         8 -1       0      -1
         849 126041.34406    148      18      0.002924 - f C1Pi         9 -1       0      -1
         850 126920.56465    148      18      0.002924 - f C1Pi        10 -1       0      -1
         851 127634.90382    148      18      0.002924 - f C1Pi        11 -1       0      -1
         852 110843.70922    156      19      0.002632 + f C1Pi         0  1       0       1
         853 113206.95239    156      19      0.002632 + f C1Pi         1  1       0       1
         854 115430.11917    156      19      0.002632 + f C1Pi         2  1       0       1
         855 117501.94886    156      19      0.002632 + f C1Pi         3  1       0       1
         856 119412.46312    156      19      0.002632 + f C1Pi         4  1       0       1
         857 121153.14299    156      19      0.002632 + f C1Pi         5  1       0       1
         858 122717.23076    156      19      0.002632 + f C1Pi         6  1       0       1
         859 124100.16965    156      19      0.002632 + f C1Pi         7  1       0       1
         860 125300.18694    156      19      0.002632 + f C1Pi         8  1       0       1
         861 126319.00227    156      19      0.002632 + f C1Pi         9  1       0       1
         862 127162.59069    156      19      0.002632 + f C1Pi        10  1       0       1
         863 127841.83699    156      19      0.002632 + f C1Pi        11  1       0       1
         864  7515.414223    156      19      0.000000 - e X1Sigma+     0  0       0       0
         865 11192.617466    156      19      0.000000 - e X1Sigma+     1  0       0       0
         866 14703.470632    156      19      0.000000 - e X1Sigma+     2  0       0       0
         867 18053.978988    156      19      0.000000 - e X1Sigma+     3  0       0       0
         868 21246.828353    156      19      0.000000 - e X1Sigma+     4  0       0       0
         869 24284.289548    156      19      0.000000 - e X1Sigma+     5  0       0       0
         870 27169.302643    156      19      0.000000 - e X1Sigma+     6  0       0       0
         871 29902.743323    156      19      0.000000 - e X1Sigma+     7  0       0       0
         872 32484.123932    156      19      0.000000 - e X1Sigma+     8  0       0       0
         873 34912.193798    156      19      0.000000 - e X1Sigma+     9  0       0       0
         874 37183.894407    156      19      0.000000 - e X1Sigma+    10  0       0       0
         875 39293.936014    156      19      0.000000 - e X1Sigma+    11  0       0       0
         876 41234.289943    156      19      0.000000 - e X1Sigma+    12  0       0       0
         877 42993.083105    156      19      0.000000 - e X1Sigma+    13  0       0       0
         878 44553.144176    156      19      0.000000 - e X1Sigma+    14  0       0       0
         879 45889.498729    156      19      0.000000 - e X1Sigma+    15  0       0       0
         880 46964.052145    156      19      0.000000 - e X1Sigma+    16  0       0       0
         881 110843.73353    156      19      0.002632 - e C1Pi         0 -1       0      -1
         882 113206.97035    156      19      0.002632 - e C1Pi         1 -1       0      -1
         883 115430.13350    156      19      0.002632 - e C1Pi         2 -1       0      -1
         884 117501.96072    156      19      0.002632 - e C1Pi         3 -1       0      -1
         885 119412.47307    156      19      0.002632 - e C1Pi         4 -1       0      -1
         886 121153.15137    156      19      0.002632 - e C1Pi         5 -1       0      -1
         887 122717.23783    156      19      0.002632 - e C1Pi         6 -1       0      -1
         888 124100.17558    156      19      0.002632 - e C1Pi         7 -1       0      -1
         889 125300.19187    156      19      0.002632 - e C1Pi         8 -1       0      -1
         890 126319.00631    156      19      0.002632 - e C1Pi         9 -1       0      -1
         891 127162.59395    156      19      0.002632 - e C1Pi        10 -1       0      -1
         892 127841.83956    156      19      0.002632 - e C1Pi        11 -1       0      -1
         893  8273.001490    164      20      0.000000 + e X1Sigma+     0  0       0       0
         894 11920.992080    164      20      0.000000 + e X1Sigma+     1  0       0       0
         895 15403.387647    164      20      0.000000 + e X1Sigma+     2  0       0       0
         896 18725.955523    164      20      0.000000 + e X1Sigma+     3  0       0       0
         897 21891.560584    164      20      0.000000 + e X1Sigma+     4  0       0       0
         898 24902.160282    164      20      0.000000 + e X1Sigma+     5  0       0       0
         899 27760.497843    164      20      0.000000 + e X1Sigma+     6  0       0       0
         900 30467.446631    164      20      0.000000 + e X1Sigma+     7  0       0       0
         901 33022.342956    164      20      0.000000 + e X1Sigma+     8  0       0       0
         902 35423.612738    164      20      0.000000 + e X1Sigma+     9  0       0       0
         903 37667.867262    164      20      0.000000 + e X1Sigma+    10  0       0       0
         904 39749.417066    164      20      0.000000 + e X1Sigma+    11  0       0       0
         905 41659.625538    164      20      0.000000 + e X1Sigma+    12  0       0       0
         906 43385.745871    164      20      0.000000 + e X1Sigma+    13  0       0       0
         907 44909.282812    164      20      0.000000 + e X1Sigma+    14  0       0       0
         908 46203.017590    164      20      0.000000 + e X1Sigma+    15  0       0       0
         909 47224.130931    164      20      0.000000 + e X1Sigma+    16  0       0       0
         910 111414.18403    164      20      0.002381 + e C1Pi         0  1       0       1
         911 113752.58589    164      20      0.002381 + e C1Pi         1  1       0       1
         912 115949.04871    164      20      0.002381 + e C1Pi         2  1       0       1
         913 117992.34053    164      20      0.002381 + e C1Pi         3  1       0       1
         914 119872.50496    164      20      0.002381 + e C1Pi         4  1       0       1
         915 121581.05854    164      20      0.002381 + e C1Pi         5  1       0       1
         916 123111.31741    164      20      0.002381 + e C1Pi         6  1       0       1
         917 124458.86907    164      20      0.002381 + e C1Pi         7  1       0       1
         918 125622.19731    164      20      0.002381 + e C1Pi         8  1       0       1
         919 126603.44198    164      20      0.002381 + e C1Pi         9  1       0       1
         920 127409.21745    164      20      0.002381 + e C1Pi        10  1       0       1
         921 128051.30674    164      20      0.002381 + e C1Pi        11  1       0       1
         922 111414.15683    164      20      0.002381 - f C1Pi         0 -1       0      -1
         923 113752.56600    164      20      0.002381 - f C1Pi         1 -1       0      -1
         924 115949.03300    164      20      0.002381 - f C1Pi         2 -1       0      -1
         925 117992.32763    164      20      0.002381 - f C1Pi         3 -1       0      -1
         926 119872.49419    164      20      0.002381 - f C1Pi         4 -1       0      -1
         927 121581.04951    164      20      0.002381 - f C1Pi         5 -1       0      -1
         928 123111.30984    164      20      0.002381 - f C1Pi         6 -1       0      -1
         929 124458.86276    164      20      0.002381 - f C1Pi         7 -1       0      -1
         930 125622.19210    164      20      0.002381 - f C1Pi         8 -1       0      -1
         931 126603.43774    164      20      0.002381 - f C1Pi         9 -1       0      -1
         932 127409.21407    164      20      0.002381 - f C1Pi        10 -1       0      -1
         933 128051.30410    164      20      0.002381 - f C1Pi        11 -1       0      -1
         934 112006.29927    172      21      0.002165 + f C1Pi         0  1       0       1
         935 114318.64123    172      21      0.002165 + f C1Pi         1  1       0       1
         936 116487.02575    172      21      0.002165 + f C1Pi         2  1       0       1
         937 118500.25329    172      21      0.002165 + f C1Pi         3  1       0       1
         938 120348.39039    172      21      0.002165 + f C1Pi         4  1       0       1
         939 122022.99031    172      21      0.002165 + f C1Pi         5  1       0       1
         940 123517.44763    172      21      0.002165 + f C1Pi         6  1       0       1
         941 124827.50623    172      21      0.002165 + f C1Pi         7  1       0       1
         942 125951.93208    172      21      0.002165 + f C1Pi         8  1       0       1
         943 126893.33291    172      21      0.002165 + f C1Pi         9  1       0       1
         944 127659.04216    172      21      0.002165 + f C1Pi        10  1       0       1
         945 128261.86117    172      21      0.002165 + f C1Pi        11  1       0       1
         946  9061.830387    172      21      0.000000 - e X1Sigma+     0  0       0       0
         947 12679.312003    172      21      0.000000 - e X1Sigma+     1  0       0       0
         948 16132.000693    172      21      0.000000 - e X1Sigma+     2  0       0       0
         949 19425.376608    172      21      0.000000 - e X1Sigma+     3  0       0       0
         950 22562.491401    172      21      0.000000 - e X1Sigma+     4  0       0       0
         951 25545.023824    172      21      0.000000 - e X1Sigma+     5  0       0       0
         952 28375.456012    172      21      0.000000 - e X1Sigma+     6  0       0       0
         953 31054.639957    172      21      0.000000 - e X1Sigma+     7  0       0       0
         954 33581.754131    172      21      0.000000 - e X1Sigma+     8  0       0       0
         955 35954.870674    172      21      0.000000 - e X1Sigma+     9  0       0       0
         956 38170.227666    172      21      0.000000 - e X1Sigma+    10  0       0       0
         957 40221.688806    172      21      0.000000 - e X1Sigma+    11  0       0       0
         958 42099.935068    172      21      0.000000 - e X1Sigma+    12  0       0       0
         959 43791.224812    172      21      0.000000 - e X1Sigma+    13  0       0       0
         960 45275.518956    172      21      0.000000 - e X1Sigma+    14  0       0       0
         961 46522.876092    172      21      0.000000 - e X1Sigma+    15  0       0       0
         962 47484.150268    172      21      0.000000 - e X1Sigma+    16  0       0       0
         963 112006.32952    172      21      0.002165 - e C1Pi         0 -1       0      -1
         964 114318.66316    172      21      0.002165 - e C1Pi         1 -1       0      -1
         965 116487.04290    172      21      0.002165 - e C1Pi         2 -1       0      -1
         966 118500.26727    172      21      0.002165 - e C1Pi         3 -1       0      -1
         967 120348.40198    172      21      0.002165 - e C1Pi         4 -1       0      -1
         968 122022.99999    172      21      0.002165 - e C1Pi         5 -1       0      -1
         969 123517.45569    172      21      0.002165 - e C1Pi         6 -1       0      -1
         970 124827.51290    172      21      0.002165 - e C1Pi         7 -1       0      -1
         971 125951.93755    172      21      0.002165 - e C1Pi         8 -1       0      -1
         972 126893.33732    172      21      0.002165 - e C1Pi         9 -1       0      -1
         973 127659.04563    172      21      0.002165 - e C1Pi        10 -1       0      -1
         974 128261.86385    172      21      0.002165 - e C1Pi        11 -1       0      -1
         975  9880.995671    180      22      0.000000 + e X1Sigma+     0  0       0       0
         976 13466.694338    180      22      0.000000 + e X1Sigma+     1  0       0       0
         977 16888.447879    180      22      0.000000 + e X1Sigma+     2  0       0       0
         978 20151.403375    180      22      0.000000 + e X1Sigma+     3  0       0       0
         979 23258.793119    180      22      0.000000 + e X1Sigma+     4  0       0       0
         980 26212.063782    180      22      0.000000 + e X1Sigma+     5  0       0       0
         981 29013.376238    180      22      0.000000 + e X1Sigma+     6  0       0       0
         982 31663.528055    180      22      0.000000 + e X1Sigma+     7  0       0       0
         983 34161.555373    180      22      0.000000 + e X1Sigma+     8  0       0       0
         984 36505.151563    180      22      0.000000 + e X1Sigma+     9  0       0       0
         985 38690.134826    180      22      0.000000 + e X1Sigma+    10  0       0       0
         986 40709.864012    180      22      0.000000 + e X1Sigma+    11  0       0       0
         987 42554.252041    180      22      0.000000 + e X1Sigma+    12  0       0       0
         988 44208.418706    180      22      0.000000 + e X1Sigma+    13  0       0       0
         989 45650.506830    180      22      0.000000 + e X1Sigma+    14  0       0       0
         990 46847.206834    180      22      0.000000 + e X1Sigma+    15  0       0       0
         991 112619.27087    180      22      0.001976 + e C1Pi         0  1       0       1
         992 114904.28174    180      22      0.001976 + e C1Pi         1  1       0       1
         993 117043.16785    180      22      0.001976 + e C1Pi         2  1       0       1
         994 119024.75669    180      22      0.001976 + e C1Pi         3  1       0       1
         995 120839.13410    180      22      0.001976 + e C1Pi         4  1       0       1
         996 122477.88864    180      22      0.001976 + e C1Pi         5  1       0       1
         997 123934.49625    180      22      0.001976 + e C1Pi         6  1       0       1
         998 125204.86882    180      22      0.001976 + e C1Pi         7  1       0       1
         999 126288.08178    180      22      0.001976 + e C1Pi         8  1       0       1
        1000 127187.26381    180      22      0.001976 + e C1Pi         9  1       0       1
        1001 127910.55946    180      22      0.001976 + e C1Pi        10  1       0       1
        1002 112619.23744    180      22      0.001976 - f C1Pi         0 -1       0      -1
        1003 114904.25767    180      22      0.001976 - f C1Pi         1 -1       0      -1
        1004 117043.14920    180      22      0.001976 - f C1Pi         2 -1       0      -1
        1005 119024.74162    180      22      0.001976 - f C1Pi         3 -1       0      -1
        1006 120839.12168    180      22      0.001976 - f C1Pi         4 -1       0      -1
        1007 122477.87834    180      22      0.001976 - f C1Pi         5 -1       0      -1
        1008 123934.48772    180      22      0.001976 - f C1Pi         6 -1       0      -1
        1009 125204.86180    180      22      0.001976 - f C1Pi         7 -1       0      -1
        1010 126288.07608    180      22      0.001976 - f C1Pi         8 -1       0      -1
        1011 127187.25927    180      22      0.001976 - f C1Pi         9 -1       0      -1
        1012 127910.55592    180      22      0.001976 - f C1Pi        10 -1       0      -1
        1013 113252.04936    188      23      0.001812 + f C1Pi         0  1       0       1
        1014 115508.46631    188      23      0.001812 + f C1Pi         1  1       0       1
        1015 117616.42033    188      23      0.001812 + f C1Pi         2  1       0       1
        1016 119564.76654    188      23      0.001812 + f C1Pi         3  1       0       1
        1017 121343.60789    188      23      0.001812 + f C1Pi         4  1       0       1
        1018 122944.56629    188      23      0.001812 + f C1Pi         5  1       0       1
        1019 124361.20102    188      23      0.001812 + f C1Pi         6  1       0       1
        1020 125589.60331    188      23      0.001812 + f C1Pi         7  1       0       1
        1021 126629.18707    188      23      0.001812 + f C1Pi         8  1       0       1
        1022 127483.66146    188      23      0.001812 + f C1Pi         9  1       0       1
        1023 128162.08920    188      23      0.001812 + f C1Pi        10  1       0       1
        1024 10729.563525    188      23      0.000000 - e X1Sigma+     0  0       0       0
        1025 14282.228454    188      23      0.000000 - e X1Sigma+     1  0       0       0
        1026 17671.839197    188      23      0.000000 - e X1Sigma+     2  0       0       0
        1027 20903.169989    188      23      0.000000 - e X1Sigma+     3  0       0       0
        1028 23979.611826    188      23      0.000000 - e X1Sigma+     4  0       0       0
        1029 26902.434879    188      23      0.000000 - e X1Sigma+     5  0       0       0
        1030 29673.427769    188      23      0.000000 - e X1Sigma+     6  0       0       0
        1031 32293.286715    188      23      0.000000 - e X1Sigma+     7  0       0       0
        1032 34760.913446    188      23      0.000000 - e X1Sigma+     8  0       0       0
        1033 37073.603547    188      23      0.000000 - e X1Sigma+     9  0       0       0
        1034 39226.706201    188      23      0.000000 - e X1Sigma+    10  0       0       0
        1035 41213.004479    188      23      0.000000 - e X1Sigma+    11  0       0       0
        1036 43021.543042    188      23      0.000000 - e X1Sigma+    12  0       0       0
        1037 44636.129851    188      23      0.000000 - e X1Sigma+    13  0       0       0
        1038 46032.740787    188      23      0.000000 - e X1Sigma+    14  0       0       0
        1039 47173.791913    188      23      0.000000 - e X1Sigma+    15  0       0       0
        1040 113252.08611    188      23      0.001812 - e C1Pi         0 -1       0      -1
        1041 115508.49261    188      23      0.001812 - e C1Pi         1 -1       0      -1
        1042 117616.44053    188      23      0.001812 - e C1Pi         2 -1       0      -1
        1043 119564.78273    188      23      0.001812 - e C1Pi         3 -1       0      -1
        1044 121343.62114    188      23      0.001812 - e C1Pi         4 -1       0      -1
        1045 122944.57721    188      23      0.001812 - e C1Pi         5 -1       0      -1
        1046 124361.21000    188      23      0.001812 - e C1Pi         6 -1       0      -1
        1047 125589.61064    188      23      0.001812 - e C1Pi         7 -1       0      -1
        1048 126629.19296    188      23      0.001812 - e C1Pi         8 -1       0      -1
        1049 127483.66611    188      23      0.001812 - e C1Pi         9 -1       0      -1
        1050 128162.09277    188      23      0.001812 - e C1Pi        10 -1       0      -1
        1051 11606.573221    196      24      0.000000 + e X1Sigma+     0  0       0       0
        1052 15124.977654    196      24      0.000000 + e X1Sigma+     1  0       0       0
        1053 18481.258007    196      24      0.000000 + e X1Sigma+     2  0       0       0
        1054 21679.784770    196      24      0.000000 + e X1Sigma+     3  0       0       0
        1055 24724.069021    196      24      0.000000 + e X1Sigma+     4  0       0       0
        1056 27615.264409    196      24      0.000000 + e X1Sigma+     5  0       0       0
        1057 30354.750352    196      24      0.000000 + e X1Sigma+     6  0       0       0
        1058 32943.062849    196      24      0.000000 + e X1Sigma+     7  0       0       0
        1059 35378.964313    196      24      0.000000 + e X1Sigma+     8  0       0       0
        1060 37659.338725    196      24      0.000000 + e X1Sigma+     9  0       0       0
        1061 39779.015794    196      24      0.000000 + e X1Sigma+    10  0       0       0
        1062 41730.117350    196      24      0.000000 + e X1Sigma+    11  0       0       0
        1063 43500.700447    196      24      0.000000 + e X1Sigma+    12  0       0       0
        1064 45073.048480    196      24      0.000000 + e X1Sigma+    13  0       0       0
        1065 46420.515805    196      24      0.000000 + e X1Sigma+    14  0       0       0
        1066 47499.903511    196      24      0.000000 + e X1Sigma+    15  0       0       0
        1067 113903.83195    196      24      0.001667 + e C1Pi         0  1       0       1
        1068 116130.31915    196      24      0.001667 + e C1Pi         1  1       0       1
        1069 118205.84339    196      24      0.001667 + e C1Pi         2  1       0       1
        1070 120119.27676    196      24      0.001667 + e C1Pi         3  1       0       1
        1071 121860.73070    196      24      0.001667 + e C1Pi         4  1       0       1
        1072 123421.85421    196      24      0.001667 + e C1Pi         5  1       0       1
        1073 124796.28868    196      24      0.001667 + e C1Pi         6  1       0       1
        1074 125980.31411    196      24      0.001667 + e C1Pi         7  1       0       1
        1075 126973.71273    196      24      0.001667 + e C1Pi         8  1       0       1
        1076 127780.84048    196      24      0.001667 + e C1Pi         9  1       0       1
        1077 128411.80358    196      24      0.001667 + e C1Pi        10  1       0       1
        1078 113903.79178    196      24      0.001667 - f C1Pi         0 -1       0      -1
        1079 116130.29052    196      24      0.001667 - f C1Pi         1 -1       0      -1
        1080 118205.82159    196      24      0.001667 - f C1Pi         2 -1       0      -1
        1081 120119.25944    196      24      0.001667 - f C1Pi         3 -1       0      -1
        1082 121860.71663    196      24      0.001667 - f C1Pi         4 -1       0      -1
        1083 123421.84269    196      24      0.001667 - f C1Pi         5 -1       0      -1
        1084 124796.27927    196      24      0.001667 - f C1Pi         6 -1       0      -1
        1085 125980.30650    196      24      0.001667 - f C1Pi         7 -1       0      -1
        1086 126973.70668    196      24      0.001667 - f C1Pi         8 -1       0      -1
        1087 127780.83577    196      24      0.001667 - f C1Pi         9 -1       0      -1
        1088 128411.80002    196      24      0.001667 - f C1Pi        10 -1       0      -1
        1089 114573.50147    204      25      0.001538 + f C1Pi         0  1       0       1
        1090 116768.72683    204      25      0.001538 + f C1Pi         1  1       0       1
        1091 118810.30079    204      25      0.001538 + f C1Pi         2  1       0       1
        1092 120687.10789    204      25      0.001538 + f C1Pi         3  1       0       1
        1093 122389.26043    204      25      0.001538 + f C1Pi         4  1       0       1
        1094 123908.42670    204      25      0.001538 + f C1Pi         5  1       0       1
        1095 125238.32645    204      25      0.001538 + f C1Pi         6  1       0       1
        1096 126375.43558    204      25      0.001538 + f C1Pi         7  1       0       1
        1097 127319.93480    204      25      0.001538 + f C1Pi         8  1       0       1
        1098 128076.90029    204      25      0.001538 + f C1Pi         9  1       0       1
        1099 12511.038790    204      25      0.000000 - e X1Sigma+     0  0       0       0
        1100 15993.980821    204      25      0.000000 - e X1Sigma+     1  0       0       0
        1101 19315.762578    204      25      0.000000 - e X1Sigma+     2  0       0       0
        1102 22480.331217    204      25      0.000000 - e X1Sigma+     3  0       0       0
        1103 25491.263112    204      25      0.000000 - e X1Sigma+     4  0       0       0
        1104 28349.653859    204      25      0.000000 - e X1Sigma+     5  0       0       0
        1105 31056.454635    204      25      0.000000 - e X1Sigma+     6  0       0       0
        1106 33611.974187    204      25      0.000000 - e X1Sigma+     7  0       0       0
        1107 36014.813111    204      25      0.000000 - e X1Sigma+     8  0       0       0
        1108 38261.432697    204      25      0.000000 - e X1Sigma+     9  0       0       0
        1109 40346.091962    204      25      0.000000 - e X1Sigma+    10  0       0       0
        1110 42260.150369    204      25      0.000000 - e X1Sigma+    11  0       0       0
        1111 43990.532926    204      25      0.000000 - e X1Sigma+    12  0       0       0
        1112 45517.731829    204      25      0.000000 - e X1Sigma+    13  0       0       0
        1113 46811.869519    204      25      0.000000 - e X1Sigma+    14  0       0       0
        1114 47821.996925    204      25      0.000000 - e X1Sigma+    15  0       0       0
        1115 114573.54512    204      25      0.001538 - e C1Pi         0 -1       0      -1
        1116 116768.75788    204      25      0.001538 - e C1Pi         1 -1       0      -1
        1117 118810.32425    204      25      0.001538 - e C1Pi         2 -1       0      -1
        1118 120687.12638    204      25      0.001538 - e C1Pi         3 -1       0      -1
        1119 122389.27533    204      25      0.001538 - e C1Pi         4 -1       0      -1
        1120 123908.43880    204      25      0.001538 - e C1Pi         5 -1       0      -1
        1121 125238.33625    204      25      0.001538 - e C1Pi         6 -1       0      -1
        1122 126375.44343    204      25      0.001538 - e C1Pi         7 -1       0      -1
        1123 127319.94097    204      25      0.001538 - e C1Pi         8 -1       0      -1
        1124 128076.90502    204      25      0.001538 - e C1Pi         9 -1       0      -1
        1125 13441.950683    212      26      0.000000 + e X1Sigma+     0  0       0       0
        1126 16888.254063    212      26      0.000000 + e X1Sigma+     1  0       0       0
        1127 20174.387683    212      26      0.000000 + e X1Sigma+     2  0       0       0
        1128 23303.868945    212      26      0.000000 + e X1Sigma+     3  0       0       0
        1129 26280.270696    212      26      0.000000 + e X1Sigma+     4  0       0       0
        1130 29104.680663    212      26      0.000000 + e X1Sigma+     5  0       0       0
        1131 31777.622741    212      26      0.000000 + e X1Sigma+     6  0       0       0
        1132 34299.108607    212      26      0.000000 + e X1Sigma+     7  0       0       0
        1133 36667.533573    212      26      0.000000 + e X1Sigma+     8  0       0       0
        1134 38878.923702    212      26      0.000000 + e X1Sigma+     9  0       0       0
        1135 40926.914605    212      26      0.000000 + e X1Sigma+    10  0       0       0
        1136 42801.985733    212      26      0.000000 + e X1Sigma+    11  0       0       0
        1137 44489.752873    212      26      0.000000 + e X1Sigma+    12  0       0       0
        1138 45968.575189    212      26      0.000000 + e X1Sigma+    13  0       0       0
        1139 47204.492271    212      26      0.000000 + e X1Sigma+    14  0       0       0
        1140 115260.24342    212      26      0.001425 + e C1Pi         0  1       0       1
        1141 117422.77886    212      26      0.001425 + e C1Pi         1  1       0       1
        1142 119428.79581    212      26      0.001425 + e C1Pi         2  1       0       1
        1143 121267.17350    212      26      0.001425 + e C1Pi         3  1       0       1
        1144 122928.00859    212      26      0.001425 + e C1Pi         4  1       0       1
        1145 124402.97391    212      26      0.001425 + e C1Pi         5  1       0       1
        1146 125685.85754    212      26      0.001425 + e C1Pi         6  1       0       1
        1147 126773.33313    212      26      0.001425 + e C1Pi         7  1       0       1
        1148 127666.00759    212      26      0.001425 + e C1Pi         8  1       0       1
        1149 128369.75693    212      26      0.001425 + e C1Pi         9  1       0       1
        1150 115260.19623    212      26      0.001425 - f C1Pi         0 -1       0      -1
        1151 117422.74533    212      26      0.001425 - f C1Pi         1 -1       0      -1
        1152 119428.77064    212      26      0.001425 - f C1Pi         2 -1       0      -1
        1153 121267.15383    212      26      0.001425 - f C1Pi         3 -1       0      -1
        1154 122927.99287    212      26      0.001425 - f C1Pi         4 -1       0      -1
        1155 124402.96125    212      26      0.001425 - f C1Pi         5 -1       0      -1
        1156 125685.84737    212      26      0.001425 - f C1Pi         6 -1       0      -1
        1157 126773.32507    212      26      0.001425 - f C1Pi         7 -1       0      -1
        1158 127666.00134    212      26      0.001425 - f C1Pi         8 -1       0      -1
        1159 128369.75223    212      26      0.001425 - f C1Pi         9 -1       0      -1
        1160 115962.87571    220      27      0.001323 + f C1Pi         0  1       0       1
        1161 118091.28970    220      27      0.001323 + f C1Pi         1  1       0       1
        1162 120060.10765    220      27      0.001323 + f C1Pi         2  1       0       1
        1163 121858.19079    220      27      0.001323 + f C1Pi         3  1       0       1
        1164 123475.60331    220      27      0.001323 + f C1Pi         4  1       0       1
        1165 124904.00388    220      27      0.001323 + f C1Pi         5  1       0       1
        1166 126137.23256    220      27      0.001323 + f C1Pi         6  1       0       1
        1167 127172.15506    220      27      0.001323 + f C1Pi         7  1       0       1
        1168 128009.82624    220      27      0.001323 + f C1Pi         8  1       0       1
        1169 128657.00453    220      27      0.001323 + f C1Pi         9  1       0       1
        1170 14398.277435    220      27      0.000000 - e X1Sigma+     0  0       0       0
        1171 17806.792307    220      27      0.000000 - e X1Sigma+     1  0       0       0
        1172 21056.146229    220      27      0.000000 - e X1Sigma+     2  0       0       0
        1173 24149.434582    220      27      0.000000 - e X1Sigma+     3  0       0       0
        1174 27090.147556    220      27      0.000000 - e X1Sigma+     4  0       0       0
        1175 29879.399995    220      27      0.000000 - e X1Sigma+     5  0       0       0
        1176 32517.309121    220      27      0.000000 - e X1Sigma+     6  0       0       0
        1177 35003.523187    220      27      0.000000 - e X1Sigma+     7  0       0       0
        1178 37336.166775    220      27      0.000000 - e X1Sigma+     8  0       0       0
        1179 39510.811130    220      27      0.000000 - e X1Sigma+     9  0       0       0
        1180 41520.411552    220      27      0.000000 - e X1Sigma+    10  0       0       0
        1181 43354.432167    220      27      0.000000 - e X1Sigma+    11  0       0       0
        1182 44996.959543    220      27      0.000000 - e X1Sigma+    12  0       0       0
        1183 46423.770578    220      27      0.000000 - e X1Sigma+    13  0       0       0
        1184 47595.576335    220      27      0.000000 - e X1Sigma+    14  0       0       0
        1185 115962.92643    220      27      0.001323 - e C1Pi         0 -1       0      -1
        1186 118091.32577    220      27      0.001323 - e C1Pi         1 -1       0      -1
        1187 120060.13458    220      27      0.001323 - e C1Pi         2 -1       0      -1
        1188 121858.21166    220      27      0.001323 - e C1Pi         3 -1       0      -1
        1189 123475.61985    220      27      0.001323 - e C1Pi         4 -1       0      -1
        1190 124904.01708    220      27      0.001323 - e C1Pi         5 -1       0      -1
        1191 126137.24305    220      27      0.001323 - e C1Pi         6 -1       0      -1
        1192 127172.16327    220      27      0.001323 - e C1Pi         7 -1       0      -1
        1193 128009.83251    220      27      0.001323 - e C1Pi         8 -1       0      -1
        1194 128657.00914    220      27      0.001323 - e C1Pi         9 -1       0      -1
        1195 15378.967309    228      28      0.000000 + e X1Sigma+     0  0       0       0
        1196 18748.570843    228      28      0.000000 + e X1Sigma+     1  0       0       0
        1197 21960.030942    228      28      0.000000 + e X1Sigma+     2  0       0       0
        1198 25016.042664    228      28      0.000000 + e X1Sigma+     3  0       0       0
        1199 27919.929288    228      28      0.000000 + e X1Sigma+     4  0       0       0
        1200 30672.846446    228      28      0.000000 + e X1Sigma+     5  0       0       0
        1201 33274.541734    228      28      0.000000 + e X1Sigma+     6  0       0       0
        1202 35724.243138    228      28      0.000000 + e X1Sigma+     7  0       0       0
        1203 38019.719090    228      28      0.000000 + e X1Sigma+     8  0       0       0
        1204 40156.053063    228      28      0.000000 + e X1Sigma+     9  0       0       0
        1205 42125.453807    228      28      0.000000 + e X1Sigma+    10  0       0       0
        1206 43916.214611    228      28      0.000000 + e X1Sigma+    11  0       0       0
        1207 45510.616098    228      28      0.000000 + e X1Sigma+    12  0       0       0
        1208 46881.245419    228      28      0.000000 + e X1Sigma+    13  0       0       0
        1209 47981.533852    228      28      0.000000 + e X1Sigma+    14  0       0       0
        1210 116680.57597    228      28      0.001232 + e C1Pi         0  1       0       1
        1211 118773.31551    228      28      0.001232 + e C1Pi         1  1       0       1
        1212 120703.17920    228      28      0.001232 + e C1Pi         2  1       0       1
        1213 122458.98224    228      28      0.001232 + e C1Pi         3  1       0       1
        1214 124030.72723    228      28      0.001232 + e C1Pi         4  1       0       1
        1215 125410.02827    228      28      0.001232 + e C1Pi         5  1       0       1
        1216 126590.74825    228      28      0.001232 + e C1Pi         6  1       0       1
        1217 127569.92461    228      28      0.001232 + e C1Pi         7  1       0       1
        1218 128349.06677    228      28      0.001232 + e C1Pi         8  1       0       1
        1219 116680.52176    228      28      0.001232 - f C1Pi         0 -1       0      -1
        1220 118773.27686    228      28      0.001232 - f C1Pi         1 -1       0      -1
        1221 120703.15047    228      28      0.001232 - f C1Pi         2 -1       0      -1
        1222 122458.96015    228      28      0.001232 - f C1Pi         3 -1       0      -1
        1223 124030.70989    228      28      0.001232 - f C1Pi         4 -1       0      -1
        1224 125410.01456    228      28      0.001232 - f C1Pi         5 -1       0      -1
        1225 126590.73749    228      28      0.001232 - f C1Pi         6 -1       0      -1
        1226 127569.91630    228      28      0.001232 - f C1Pi         7 -1       0      -1
        1227 128349.06055    228      28      0.001232 - f C1Pi         8 -1       0      -1
        1228 117412.09845    236      29      0.001149 + f C1Pi         0  1       0       1
        1229 119467.59599    236      29      0.001149 + f C1Pi         1  1       0       1
        1230 121356.69730    236      29      0.001149 + f C1Pi         2  1       0       1
        1231 123068.14599    236      29      0.001149 + f C1Pi         3  1       0       1
        1232 124591.85010    236      29      0.001149 + f C1Pi         4  1       0       1
        1233 125919.33916    236      29      0.001149 + f C1Pi         5  1       0       1
        1234 127044.45391    236      29      0.001149 + f C1Pi         6  1       0       1
        1235 127964.35978    236      29      0.001149 + f C1Pi         7  1       0       1
        1236 128680.99580    236      29      0.001149 + f C1Pi         8  1       0       1
        1237 16382.949928    236      29      0.000000 - e X1Sigma+     0  0       0       0
        1238 19712.546816    236      29      0.000000 - e X1Sigma+     1  0       0       0
        1239 22885.016047    236      29      0.000000 - e X1Sigma+     2  0       0       0
        1240 25902.686586    236      29      0.000000 - e X1Sigma+     3  0       0       0
        1241 28768.631566    236      29      0.000000 - e X1Sigma+     4  0       0       0
        1242 31484.035400    236      29      0.000000 - e X1Sigma+     5  0       0       0
        1243 34048.323513    236      29      0.000000 - e X1Sigma+     6  0       0       0
        1244 36460.260834    236      29      0.000000 - e X1Sigma+     7  0       0       0
        1245 38717.159387    236      29      0.000000 - e X1Sigma+     8  0       0       0
        1246 40813.562500    236      29      0.000000 - e X1Sigma+     9  0       0       0
        1247 42740.849150    236      29      0.000000 - e X1Sigma+    10  0       0       0
        1248 44485.960636    236      29      0.000000 - e X1Sigma+    11  0       0       0
        1249 46029.017724    236      29      0.000000 - e X1Sigma+    12  0       0       0
        1250 47338.567120    236      29      0.000000 - e X1Sigma+    13  0       0       0
        1251 117412.15606    236      29      0.001149 - e C1Pi         0 -1       0      -1
        1252 119467.63722    236      29      0.001149 - e C1Pi         1 -1       0      -1
        1253 121356.72786    236      29      0.001149 - e C1Pi         2 -1       0      -1
        1254 123068.16932    236      29      0.001149 - e C1Pi         3 -1       0      -1
        1255 124591.86825    236      29      0.001149 - e C1Pi         4 -1       0      -1
        1256 125919.35335    236      29      0.001149 - e C1Pi         5 -1       0      -1
        1257 127044.46491    236      29      0.001149 - e C1Pi         6 -1       0      -1
        1258 127964.36812    236      29      0.001149 - e C1Pi         7 -1       0      -1
        1259 128681.00189    236      29      0.001149 - e C1Pi         8 -1       0      -1
        1260 17409.137887    244      30      0.000000 + e X1Sigma+     0  0       0       0
        1261 20697.660628    244      30      0.000000 + e X1Sigma+     1  0       0       0
        1262 23830.058940    244      30      0.000000 + e X1Sigma+     2  0       0       0
        1263 26808.339672    244      30      0.000000 + e X1Sigma+     3  0       0       0
        1264 29635.250052    244      30      0.000000 + e X1Sigma+     4  0       0       0
        1265 32311.963888    244      30      0.000000 + e X1Sigma+     5  0       0       0
        1266 34837.633967    244      30      0.000000 + e X1Sigma+     6  0       0       0
        1267 37210.535144    244      30      0.000000 + e X1Sigma+     7  0       0       0
        1268 39427.415574    244      30      0.000000 + e X1Sigma+     8  0       0       0
        1269 41482.201911    244      30      0.000000 + e X1Sigma+     9  0       0       0
        1270 43365.333367    244      30      0.000000 + e X1Sigma+    10  0       0       0
        1271 45062.182162    244      30      0.000000 + e X1Sigma+    11  0       0       0
        1272 46550.246122    244      30      0.000000 + e X1Sigma+    12  0       0       0
        1273 47792.784230    244      30      0.000000 + e X1Sigma+    13  0       0       0
        1274 118156.61249    244      30      0.001075 + e C1Pi         0  1       0       1
        1275 120173.15068    244      30      0.001075 + e C1Pi         1  1       0       1
        1276 122019.53469    244      30      0.001075 + e C1Pi         2  1       0       1
        1277 123684.39267    244      30      0.001075 + e C1Pi         3  1       0       1
        1278 125157.48706    244      30      0.001075 + e C1Pi         4  1       0       1
        1279 126430.20145    244      30      0.001075 + e C1Pi         5  1       0       1
        1280 127496.28022    244      30      0.001075 + e C1Pi         6  1       0       1
        1281 128352.92902    244      30      0.001075 + e C1Pi         7  1       0       1
        1282 118156.55161    244      30      0.001075 - f C1Pi         0 -1       0      -1
        1283 120173.10690    244      30      0.001075 - f C1Pi         1 -1       0      -1
        1284 122019.50229    244      30      0.001075 - f C1Pi         2 -1       0      -1
        1285 123684.36809    244      30      0.001075 - f C1Pi         3 -1       0      -1
        1286 125157.46812    244      30      0.001075 - f C1Pi         4 -1       0      -1
        1287 126430.18683    244      30      0.001075 - f C1Pi         5 -1       0      -1
        1288 127496.26905    244      30      0.001075 - f C1Pi         6 -1       0      -1
        1289 128352.92073    244      30      0.001075 - f C1Pi         7 -1       0      -1
        1290 118912.80783    252      31      0.001008 + f C1Pi         0  1       0       1
        1291 120888.63757    252      31      0.001008 + f C1Pi         1  1       0       1
        1292 122690.27052    252      31      0.001008 + f C1Pi         2  1       0       1
        1293 124306.17253    252      31      0.001008 + f C1Pi         3  1       0       1
        1294 125725.89757    252      31      0.001008 + f C1Pi         4  1       0       1
        1295 126940.59826    252      31      0.001008 + f C1Pi         5  1       0       1
        1296 127943.80546    252      31      0.001008 + f C1Pi         6  1       0       1
        1297 128732.59801    252      31      0.001008 + f C1Pi         7  1       0       1
        1298 18456.428332    252      31      0.000000 - e X1Sigma+     0  0       0       0
        1299 21702.837268    252      31      0.000000 - e X1Sigma+     1  0       0       0
        1300 24794.101785    252      31      0.000000 - e X1Sigma+     2  0       0       0
        1301 27731.956398    252      31      0.000000 - e X1Sigma+     3  0       0       0
        1302 30518.760059    252      31      0.000000 - e X1Sigma+     4  0       0       0
        1303 33155.610741    252      31      0.000000 - e X1Sigma+     5  0       0       0
        1304 35641.430602    252      31      0.000000 - e X1Sigma+     6  0       0       0
        1305 37973.991157    252      31      0.000000 - e X1Sigma+     7  0       0       0
        1306 40149.370724    252      31      0.000000 - e X1Sigma+     8  0       0       0
        1307 42160.775838    252      31      0.000000 - e X1Sigma+     9  0       0       0
        1308 43997.558115    252      31      0.000000 - e X1Sigma+    10  0       0       0
        1309 45643.250187    252      31      0.000000 - e X1Sigma+    11  0       0       0
        1310 47072.101897    252      31      0.000000 - e X1Sigma+    12  0       0       0
        1311 48240.133303    252      31      0.000000 - e X1Sigma+    13  0       0       0
        1312 118912.87179    252      31      0.001008 - e C1Pi         0 -1       0      -1
        1313 120888.68385    252      31      0.001008 - e C1Pi         1 -1       0      -1
        1314 122690.30474    252      31      0.001008 - e C1Pi         2 -1       0      -1
        1315 124306.19834    252      31      0.001008 - e C1Pi         3 -1       0      -1
        1316 125725.91727    252      31      0.001008 - e C1Pi         4 -1       0      -1
        1317 126940.61328    252      31      0.001008 - e C1Pi         5 -1       0      -1
        1318 127943.81673    252      31      0.001008 - e C1Pi         6 -1       0      -1
        1319 128732.60615    252      31      0.001008 - e C1Pi         7 -1       0      -1
        1320 19523.704515    260      32      0.000000 + e X1Sigma+     0  0       0       0
        1321 22726.987550    260      32      0.000000 + e X1Sigma+     1  0       0       0
        1322 25776.072990    260      32      0.000000 + e X1Sigma+     2  0       0       0
        1323 28672.473792    260      32      0.000000 + e X1Sigma+     3  0       0       0
        1324 31418.116092    260      32      0.000000 + e X1Sigma+     4  0       0       0
        1325 34013.935907    260      32      0.000000 + e X1Sigma+     5  0       0       0
        1326 36458.649749    260      32      0.000000 + e X1Sigma+     6  0       0       0
        1327 38749.520246    260      32      0.000000 + e X1Sigma+     7  0       0       0
        1328 40881.859024    260      32      0.000000 + e X1Sigma+     8  0       0       0
        1329 42848.021412    260      32      0.000000 + e X1Sigma+     9  0       0       0
        1330 44636.074181    260      32      0.000000 + e X1Sigma+    10  0       0       0
        1331 46227.358849    260      32      0.000000 + e X1Sigma+    11  0       0       0
        1332 47591.998631    260      32      0.000000 + e X1Sigma+    12  0       0       0
        1333 119679.83961    260      32      0.000947 + e C1Pi         0  1       0       1
        1334 121613.02941    260      32      0.000947 + e C1Pi         1  1       0       1
        1335 123367.68725    260      32      0.000947 + e C1Pi         2  1       0       1
        1336 124932.04596    260      32      0.000947 + e C1Pi         3  1       0       1
        1337 126295.35813    260      32      0.000947 + e C1Pi         4  1       0       1
        1338 127448.41552    260      32      0.000947 + e C1Pi         5  1       0       1
        1339 128384.34012    260      32      0.000947 + e C1Pi         6  1       0       1
        1340 119679.77280    260      32      0.000947 - f C1Pi         0 -1       0      -1
        1341 121612.98074    260      32      0.000947 - f C1Pi         1 -1       0      -1
        1342 123367.65124    260      32      0.000947 - f C1Pi         2 -1       0      -1
        1343 124932.01893    260      32      0.000947 - f C1Pi         3 -1       0      -1
        1344 126295.33770    260      32      0.000947 - f C1Pi         4 -1       0      -1
        1345 127448.40016    260      32      0.000947 - f C1Pi         5 -1       0      -1
        1346 128384.32885    260      32      0.000947 - f C1Pi         6 -1       0      -1
        1347 120456.32902    268      33      0.000891 + f C1Pi         0  1       0       1
        1348 122344.88910    268      33      0.000891 + f C1Pi         1  1       0       1
        1349 124050.22876    268      33      0.000891 + f C1Pi         2  1       0       1
        1350 125560.26317    268      33      0.000891 + f C1Pi         3  1       0       1
        1351 126863.81995    268      33      0.000891 + f C1Pi         4  1       0       1
        1352 127951.13746    268      33      0.000891 + f C1Pi         5  1       0       1
        1353 128814.59791    268      33      0.000891 + f C1Pi         6  1       0       1
        1354 20609.837309    268      33      0.000000 - e X1Sigma+     0  0       0       0
        1355 23769.009277    268      33      0.000000 - e X1Sigma+     1  0       0       0
        1356 26774.888500    268      33      0.000000 - e X1Sigma+     2  0       0       0
        1357 29628.812962    268      33      0.000000 - e X1Sigma+     3  0       0       0
        1358 32332.251471    268      33      0.000000 - e X1Sigma+     4  0       0       0
        1359 34885.878934    268      33      0.000000 - e X1Sigma+     5  0       0       0
        1360 37288.206296    268      33      0.000000 - e X1Sigma+     6  0       0       0
        1361 39535.980095    268      33      0.000000 - e X1Sigma+     7  0       0       0
        1362 41623.661661    268      33      0.000000 - e X1Sigma+     8  0       0       0
        1363 43542.596706    268      33      0.000000 - e X1Sigma+     9  0       0       0
        1364 45279.308569    268      33      0.000000 - e X1Sigma+    10  0       0       0
        1365 46812.472813    268      33      0.000000 - e X1Sigma+    11  0       0       0
        1366 48106.784484    268      33      0.000000 - e X1Sigma+    12  0       0       0
        1367 120456.39837    268      33      0.000891 - e C1Pi         0 -1       0      -1
        1368 122344.94001    268      33      0.000891 - e C1Pi         1 -1       0      -1
        1369 124050.26647    268      33      0.000891 - e C1Pi         2 -1       0      -1
        1370 125560.29136    268      33      0.000891 - e C1Pi         3 -1       0      -1
        1371 126863.84105    268      33      0.000891 - e C1Pi         4 -1       0      -1
        1372 127951.15306    268      33      0.000891 - e C1Pi         5 -1       0      -1
        1373 128814.60906    268      33      0.000891 - e C1Pi         6 -1       0      -1
        1374 21713.686677    276      34      0.000000 + e X1Sigma+     0  0       0       0
        1375 24827.788315    276      34      0.000000 + e X1Sigma+     1  0       0       0
        1376 27789.452860    276      34      0.000000 + e X1Sigma+     2  0       0       0
        1377 30599.880689    276      34      0.000000 + e X1Sigma+     3  0       0       0
        1378 33260.078190    276      34      0.000000 + e X1Sigma+     4  0       0       0
        1379 35770.356732    276      34      0.000000 + e X1Sigma+     5  0       0       0
        1380 38128.991879    276      34      0.000000 + e X1Sigma+     6  0       0       0
        1381 40332.194031    276      34      0.000000 + e X1Sigma+     7  0       0       0
        1382 42373.502422    276      34      0.000000 + e X1Sigma+     8  0       0       0
        1383 44243.066778    276      34      0.000000 + e X1Sigma+     9  0       0       0
        1384 45925.533280    276      34      0.000000 + e X1Sigma+    10  0       0       0
        1385 47396.247684    276      34      0.000000 + e X1Sigma+    11  0       0       0
        1386 48612.408413    276      34      0.000000 + e X1Sigma+    13  0       0       0
        1387 121241.40397    276      34      0.000840 + e C1Pi         0  1       0       1
        1388 123083.12191    276      34      0.000840 + e C1Pi         1  1       0       1
        1389 124736.54944    276      34      0.000840 + e C1Pi         2  1       0       1
        1390 126189.16267    276      34      0.000840 + e C1Pi         3  1       0       1
        1391 127429.18114    276      34      0.000840 + e C1Pi         4  1       0       1
        1392 128445.98333    276      34      0.000840 + e C1Pi         5  1       0       1
        1393 121241.33242    276      34      0.000840 - f C1Pi         0 -1       0      -1
        1394 123083.06897    276      34      0.000840 - f C1Pi         1 -1       0      -1
        1395 124736.51014    276      34      0.000840 - f C1Pi         2 -1       0      -1
        1396 126189.13341    276      34      0.000840 - f C1Pi         3 -1       0      -1
        1397 127429.15947    276      34      0.000840 - f C1Pi         4 -1       0      -1
        1398 128445.96761    276      34      0.000840 - f C1Pi         5 -1       0      -1
        1399 122033.60814    284      35      0.000794 + f C1Pi         0  1       0       1
        1400 123826.17177    284      35      0.000794 + f C1Pi         1  1       0       1
        1401 125424.90852    284      35      0.000794 + f C1Pi         2  1       0       1
        1402 126816.69636    284      35      0.000794 + f C1Pi         3  1       0       1
        1403 127988.88265    284      35      0.000794 + f C1Pi         4  1       0       1
        1404 128929.48554    284      35      0.000794 + f C1Pi         5  1       0       1
        1405 22834.103091    284      35      0.000000 - e X1Sigma+     0  0       0       0
        1406 25902.199611    284      35      0.000000 - e X1Sigma+     1  0       0       0
        1407 28818.660001    284      35      0.000000 - e X1Sigma+     2  0       0       0
        1408 31584.570935    284      35      0.000000 - e X1Sigma+     3  0       0       0
        1409 34200.487168    284      35      0.000000 - e X1Sigma+     4  0       0       0
        1410 36666.260891    284      35      0.000000 - e X1Sigma+     5  0       0       0
        1411 38979.871235    284      35      0.000000 - e X1Sigma+     6  0       0       0
        1412 41136.948744    284      35      0.000000 - e X1Sigma+     7  0       0       0
        1413 43130.042235    284      35      0.000000 - e X1Sigma+     8  0       0       0
        1414 44947.886777    284      35      0.000000 - e X1Sigma+     9  0       0       0
        1415 46572.822485    284      35      0.000000 - e X1Sigma+    10  0       0       0
        1416 47975.904009    284      35      0.000000 - e X1Sigma+    11  0       0       0
        1417 122033.68148    284      35      0.000794 - e C1Pi         0 -1       0      -1
        1418 123826.22647    284      35      0.000794 - e C1Pi         1 -1       0      -1
        1419 125424.94922    284      35      0.000794 - e C1Pi         2 -1       0      -1
        1420 126816.72653    284      35      0.000794 - e C1Pi         3 -1       0      -1
        1421 127988.90474    284      35      0.000794 - e C1Pi         4 -1       0      -1
        1422 128929.50117    284      35      0.000794 - e C1Pi         5 -1       0      -1
        1423 23969.928886    292      36      0.000000 + e X1Sigma+     0  0       0       0
        1424 26991.108149    292      36      0.000000 + e X1Sigma+     1  0       0       0
        1425 29861.393726    292      36      0.000000 + e X1Sigma+     2  0       0       0
        1426 32581.766084    292      36      0.000000 + e X1Sigma+     3  0       0       0
        1427 35152.348898    292      36      0.000000 + e X1Sigma+     4  0       0       0
        1428 37572.454890    292      36      0.000000 + e X1Sigma+     5  0       0       0
        1429 39839.676692    292      36      0.000000 + e X1Sigma+     6  0       0       0
        1430 41948.989348    292      36      0.000000 + e X1Sigma+     7  0       0       0
        1431 43891.871188    292      36      0.000000 + e X1Sigma+     8  0       0       0
        1432 45655.380423    292      36      0.000000 + e X1Sigma+     9  0       0       0
        1433 47218.991996    292      36      0.000000 + e X1Sigma+    10  0       0       0
        1434 48548.013316    292      36      0.000000 + e X1Sigma+    11  0       0       0
        1435 122832.01939    292      36      0.000751 + e C1Pi         0  1       0       1
        1436 124572.83888    292      36      0.000751 + e C1Pi         1  1       0       1
        1437 126113.76201    292      36      0.000751 + e C1Pi         2  1       0       1
        1438 127440.83931    292      36      0.000751 + e C1Pi         3  1       0       1
        1439 128540.13531    292      36      0.000751 + e C1Pi         4  1       0       1
        1440 122831.94471    292      36      0.000751 - f C1Pi         0 -1       0      -1
        1441 124572.78274    292      36      0.000751 - f C1Pi         1 -1       0      -1
        1442 126113.72015    292      36      0.000751 - f C1Pi         2 -1       0      -1
        1443 127440.80844    292      36      0.000751 - f C1Pi         3 -1       0      -1
        1444 128540.11304    292      36      0.000751 - f C1Pi         4 -1       0      -1
        1445 123635.08673    300      37      0.000711 + f C1Pi         0  1       0       1
        1446 125321.40576    300      37      0.000711 + f C1Pi         1  1       0       1
        1447 126801.09225    300      37      0.000711 + f C1Pi         2  1       0       1
        1448 128059.04249    300      37      0.000711 + f C1Pi         3  1       0       1
        1449 25119.999542    300      37      0.000000 - e X1Sigma+     0  0       0       0
        1450 28093.369850    300      37      0.000000 - e X1Sigma+     1  0       0       0
        1451 30916.527913    300      37      0.000000 - e X1Sigma+     2  0       0       0
        1452 33590.337731    300      37      0.000000 - e X1Sigma+     3  0       0       0
        1453 36114.514408    300      37      0.000000 - e X1Sigma+     4  0       0       0
        1454 38487.771522    300      37      0.000000 - e X1Sigma+     5  0       0       0
        1455 40707.201064    300      37      0.000000 - e X1Sigma+     6  0       0       0
        1456 42767.010829    300      37      0.000000 - e X1Sigma+     7  0       0       0
        1457 44657.495884    300      37      0.000000 - e X1Sigma+     8  0       0       0
        1458 46363.710324    300      37      0.000000 - e X1Sigma+     9  0       0       0
        1459 47861.508941    300      37      0.000000 - e X1Sigma+    10  0       0       0
        1460 49108.090076    300      37      0.000000 - e X1Sigma+    13  0       0       0
        1461 123635.16224    300      37      0.000711 - e C1Pi         0 -1       0      -1
        1462 125321.46294    300      37      0.000711 - e C1Pi         1 -1       0      -1
        1463 126801.13494    300      37      0.000711 - e C1Pi         2 -1       0      -1
        1464 128059.07378    300      37      0.000711 - e C1Pi         3 -1       0      -1
        1465 26283.144876    308      38      0.000000 + e X1Sigma+     0  0       0       0
        1466 29207.832432    308      38      0.000000 + e X1Sigma+     1  0       0       0
        1467 31982.926451    308      38      0.000000 + e X1Sigma+     2  0       0       0
        1468 34609.146824    308      38      0.000000 + e X1Sigma+     3  0       0       0
        1469 37085.816244    308      38      0.000000 + e X1Sigma+     4  0       0       0
        1470 39411.010742    308      38      0.000000 + e X1Sigma+     5  0       0       0
        1471 41581.189489    308      38      0.000000 + e X1Sigma+     6  0       0       0
        1472 43589.645217    308      38      0.000000 + e X1Sigma+     7  0       0       0
        1473 45425.319367    308      38      0.000000 + e X1Sigma+     8  0       0       0
        1474 47070.833706    308      38      0.000000 + e X1Sigma+     9  0       0       0
        1475 48497.345920    308      38      0.000000 + e X1Sigma+    10  0       0       0
        1476 124441.80088    308      38      0.000675 + e C1Pi         0  1       0       1
        1477 126070.50045    308      38      0.000675 + e C1Pi         1  1       0       1
        1478 127485.01975    308      38      0.000675 + e C1Pi         2  1       0       1
        1479 128668.60354    308      38      0.000675 + e C1Pi         3  1       0       1
        1480 124441.72508    308      38      0.000675 - f C1Pi         0 -1       0      -1
        1481 126070.44270    308      38      0.000675 - f C1Pi         1 -1       0      -1
        1482 127484.97663    308      38      0.000675 - f C1Pi         2 -1       0      -1
        1483 128668.57224    308      38      0.000675 - f C1Pi         3 -1       0      -1
        1484 125250.48434    316      39      0.000641 + f C1Pi         0  1       0       1
        1485 126818.16485    316      39      0.000641 + f C1Pi         1  1       0       1
        1486 128163.06042    316      39      0.000641 + f C1Pi         2  1       0       1
        1487 27458.190139    316      39      0.000000 - e X1Sigma+     0  0       0       0
        1488 30333.336203    316      39      0.000000 - e X1Sigma+     1  0       0       0
        1489 33059.442963    316      39      0.000000 - e X1Sigma+     2  0       0       0
        1490 35637.043029    316      39      0.000000 - e X1Sigma+     3  0       0       0
        1491 38065.069052    316      39      0.000000 - e X1Sigma+     4  0       0       0
        1492 40340.937830    316      39      0.000000 - e X1Sigma+     5  0       0       0
        1493 42460.330795    316      39      0.000000 - e X1Sigma+     6  0       0       0
        1494 44415.444158    316      39      0.000000 - e X1Sigma+     7  0       0       0
        1495 46193.610471    316      39      0.000000 - e X1Sigma+     8  0       0       0
        1496 47774.432628    316      39      0.000000 - e X1Sigma+     9  0       0       0
        1497 49122.720735    316      39      0.000000 - e X1Sigma+    11  0       0       0
        1498 125250.55983    316      39      0.000641 - e C1Pi         0 -1       0      -1
        1499 126818.22265    316      39      0.000641 - e C1Pi         1 -1       0      -1
        1500 128163.10347    316      39      0.000641 - e C1Pi         2 -1       0      -1
        1501 28643.956989    324      40      0.000000 + e X1Sigma+     0  0       0       0
        1502 31468.714785    324      40      0.000000 + e X1Sigma+     1  0       0       0
        1503 34144.920368    324      40      0.000000 + e X1Sigma+     2  0       0       0
        1504 36672.863261    324      40      0.000000 + e X1Sigma+     3  0       0       0
        1505 39051.069270    324      40      0.000000 + e X1Sigma+     4  0       0       0
        1506 41276.281454    324      40      0.000000 + e X1Sigma+     5  0       0       0
        1507 43343.248697    324      40      0.000000 + e X1Sigma+     6  0       0       0
        1508 45242.856763    324      40      0.000000 + e X1Sigma+     7  0       0       0
        1509 46960.458765    324      40      0.000000 + e X1Sigma+     8  0       0       0
        1510 48471.799760    324      40      0.000000 + e X1Sigma+     9  0       0       0
        1511 49732.563230    324      40      0.000000 + e X1Sigma+    13  0       0       0
        1512 126059.98038    324      40      0.000610 + e C1Pi         0  1       0       1
        1513 127562.72950    324      40      0.000610 + e C1Pi         1  1       0       1
        1514 128832.69976    324      40      0.000610 + e C1Pi         2  1       0       1
        1515 126059.90583    324      40      0.000610 - f C1Pi         0 -1       0      -1
        1516 127562.67226    324      40      0.000610 - f C1Pi         1 -1       0      -1
        1517 128832.65738    324      40      0.000610 - f C1Pi         2 -1       0      -1
        1518 126868.42480    332      41      0.000581 + f C1Pi         0  1       0       1
        1519 128301.83373    332      41      0.000581 + f C1Pi         1  1       0       1
        1520 29839.264338    332      41      0.000000 - e X1Sigma+     0  0       0       0
        1521 32612.795718    332      41      0.000000 - e X1Sigma+     1  0       0       0
        1522 35238.190324    332      41      0.000000 - e X1Sigma+     2  0       0       0
        1523 37715.429412    332      41      0.000000 - e X1Sigma+     3  0       0       0
        1524 40042.593376    332      41      0.000000 - e X1Sigma+     4  0       0       0
        1525 42215.730805    332      41      0.000000 - e X1Sigma+     5  0       0       0
        1526 44228.492519    332      41      0.000000 - e X1Sigma+     6  0       0       0
        1527 46070.202239    332      41      0.000000 - e X1Sigma+     7  0       0       0
        1528 47723.709666    332      41      0.000000 - e X1Sigma+     8  0       0       0
        1529 49159.643362    332      41      0.000000 - e X1Sigma+    10  0       0       0
        1530 126868.49776    332      41      0.000581 - e C1Pi         0 -1       0      -1
        1531 128301.88974    332      41      0.000581 - e C1Pi         1 -1       0      -1
        1532 31042.929046    340      42      0.000000 + e X1Sigma+     0  0       0       0
        1533 33764.400914    340      42      0.000000 + e X1Sigma+     1  0       0       0
        1534 36338.072572    340      42      0.000000 + e X1Sigma+     2  0       0       0
        1535 38763.545393    340      42      0.000000 + e X1Sigma+     3  0       0       0
        1536 41038.394241    340      42      0.000000 + e X1Sigma+     4  0       0       0
        1537 43157.930718    340      42      0.000000 + e X1Sigma+     5  0       0       0
        1538 45114.526105    340      42      0.000000 + e X1Sigma+     6  0       0       0
        1539 46895.635501    340      42      0.000000 + e X1Sigma+     7  0       0       0
        1540 48480.869680    340      42      0.000000 + e X1Sigma+     8  0       0       0
        1541 49833.727550    340      42      0.000000 + e X1Sigma+    12  0       0       0
        1542 127674.40940    340      42      0.000554 + e C1Pi         0  1       0       1
        1543 127674.33872    340      42      0.000554 - f C1Pi         0 -1       0      -1
        1544 128475.76174    348      43      0.000529 + f C1Pi         0  1       0       1
        1545 32253.766448    348      43      0.000000 - e X1Sigma+     0  0       0       0
        1546 34922.346887    348      43      0.000000 - e X1Sigma+     1  0       0       0
        1547 37443.374133    348      43      0.000000 - e X1Sigma+     2  0       0       0
        1548 39815.993617    348      43      0.000000 - e X1Sigma+     3  0       0       0
        1549 42037.195264    348      43      0.000000 - e X1Sigma+     4  0       0       0
        1550 44101.473506    348      43      0.000000 - e X1Sigma+     5  0       0       0
        1551 45999.712349    348      43      0.000000 - e X1Sigma+     6  0       0       0
        1552 47717.101215    348      43      0.000000 - e X1Sigma+     7  0       0       0
        1553 49228.960123    348      43      0.000000 - e X1Sigma+     9  0       0       0
        1554 128475.82943    348      43      0.000529 - e C1Pi         0 -1       0      -1
        1555 33470.590696    356      44      0.000000 + e X1Sigma+     0  0       0       0
        1556 36085.444705    356      44      0.000000 + e X1Sigma+     1  0       0       0
        1557 38552.888275    356      44      0.000000 + e X1Sigma+     2  0       0       0
        1558 40871.531064    356      44      0.000000 + e X1Sigma+     3  0       0       0
        1559 43037.682083    356      44      0.000000 + e X1Sigma+     4  0       0       0
        1560 45044.886247    356      44      0.000000 + e X1Sigma+     5  0       0       0
        1561 46882.289378    356      44      0.000000 + e X1Sigma+     6  0       0       0
        1562 48532.266729    356      44      0.000000 + e X1Sigma+     7  0       0       0
        1563 49964.268034    356      44      0.000000 + e X1Sigma+    10  0       0       0
        1564 129270.55640    356      44      0.000505 - f C1Pi         0 -1       0      -1
        1565 130056.22511    364      45      0.000483 + f C1Pi         0  1       0       1
        1566 34692.214890    364      45      0.000000 - e X1Sigma+     0  0       0       0
        1567 37252.499572    364      45      0.000000 - e X1Sigma+     1  0       0       0
        1568 39665.393090    364      45      0.000000 - e X1Sigma+     2  0       0       0
        1569 41928.884910    364      45      0.000000 - e X1Sigma+     3  0       0       0
        1570 44038.491737    364      45      0.000000 - e X1Sigma+     4  0       0       0
        1571 45986.612203    364      45      0.000000 - e X1Sigma+     5  0       0       0
        1572 47760.332834    364      45      0.000000 - e X1Sigma+     6  0       0       0
        1573 49338.415253    364      45      0.000000 - e X1Sigma+     8  0       0       0
        1574 50681.856516    364      45      0.000000 - e X1Sigma+    12  0       0       0
        1575 35917.450985    372      46      0.000000 + e X1Sigma+     0  0       0       0
        1576 38422.309982    372      46      0.000000 + e X1Sigma+     1  0       0       0
        1577 40779.649473    372      46      0.000000 + e X1Sigma+     2  0       0       0
        1578 42986.747530    372      46      0.000000 + e X1Sigma+     3  0       0       0
        1579 45038.199076    372      46      0.000000 + e X1Sigma+     4  0       0       0
        1580 46924.984800    372      46      0.000000 + e X1Sigma+     5  0       0       0
        1581 48631.696353    372      46      0.000000 + e X1Sigma+     6  0       0       0
        1582 50132.261753    372      46      0.000000 + e X1Sigma+     9  0       0       0
        1583 130829.72307    372      46      0.000463 - f C1Pi         0 -1       0      -1
        1584 37145.109418    380      47      0.000000 - e X1Sigma+     0  0       0       0
        1585 39593.666336    380      47      0.000000 - e X1Sigma+     1  0       0       0
        1586 41894.398234    380      47      0.000000 - e X1Sigma+     2  0       0       0
        1587 44043.770404    380      47      0.000000 - e X1Sigma+     3  0       0       0
        1588 46035.299925    380      47      0.000000 - e X1Sigma+     4  0       0       0
        1589 47858.191646    380      47      0.000000 - e X1Sigma+     5  0       0       0
        1590 49493.917655    380      47      0.000000 - e X1Sigma+     7  0       0       0
        1591 50909.605745    380      47      0.000000 - e X1Sigma+    11  0       0       0
        1592 38373.998440    388      48      0.000000 + e X1Sigma+     0  0       0       0
        1593 40765.348930    388      48      0.000000 + e X1Sigma+     1  0       0       0
        1594 43008.356052    388      48      0.000000 + e X1Sigma+     2  0       0       0
        1595 45098.556100    388      48      0.000000 + e X1Sigma+     3  0       0       0
        1596 47028.189869    388      48      0.000000 + e X1Sigma+     4  0       0       0
        1597 48784.223944    388      48      0.000000 + e X1Sigma+     5  0       0       0
        1598 50344.066410    388      48      0.000000 + e X1Sigma+     8  0       0       0
        1599 39602.923085    396      49      0.000000 - e X1Sigma+     0  0       0       0
        1600 41936.125192    396      49      0.000000 - e X1Sigma+     1  0       0       0
        1601 44120.209931    396      49      0.000000 - e X1Sigma+     2  0       0       0
        1602 46149.647146    396      49      0.000000 - e X1Sigma+     3  0       0       0
        1603 48015.136493    396      49      0.000000 - e X1Sigma+     4  0       0       0
        1604 49700.802192    396      49      0.000000 - e X1Sigma+     6  0       0       0
        1605 51178.480561    396      49      0.000000 - e X1Sigma+    10  0       0       0
        1606 40830.683711    404      50      0.000000 + e X1Sigma+     0  0       0       0
        1607 43104.746001    404      50      0.000000 + e X1Sigma+     1  0       0       0
        1608 45228.609709    404      50      0.000000 + e X1Sigma+     2  0       0       0
        1609 47195.510118    404      50      0.000000 + e X1Sigma+     3  0       0       0
        1610 48994.240995    404      50      0.000000 + e X1Sigma+     4  0       0       0
        1611 50605.260116    404      50      0.000000 + e X1Sigma+     8  0       0       0
        1612 42056.074005    412      51      0.000000 - e X1Sigma+     0  0       0       0
        1613 44269.940856    412      51      0.000000 - e X1Sigma+     1  0       0       0
        1614 46332.158043    412      51      0.000000 - e X1Sigma+     2  0       0       0
        1615 48234.512706    412      51      0.000000 - e X1Sigma+     3  0       0       0
        1616 49963.381853    412      51      0.000000 - e X1Sigma+     5  0       0       0
        1617 51494.348486    412      51      0.000000 - e X1Sigma+     9  0       0       0
        1618 43277.878348    420      52      0.000000 + e X1Sigma+     0  0       0       0
        1619 45430.411589    420      52      0.000000 + e X1Sigma+     1  0       0       0
        1620 47429.396951    420      52      0.000000 + e X1Sigma+     2  0       0       0
        1621 49264.890489    420      52      0.000000 + e X1Sigma+     3  0       0       0
        1622 50920.126772    420      52      0.000000 + e X1Sigma+     7  0       0       0
        1623 52363.866522    420      52      0.000000 + e X1Sigma+    11  0       0       0
        1624 44494.868345    428      53      0.000000 - e X1Sigma+     0  0       0       0
        1625 46584.824162    428      53      0.000000 - e X1Sigma+     1  0       0       0
        1626 48518.789447    428      53      0.000000 - e X1Sigma+     2  0       0       0
        1627 50284.698342    428      53      0.000000 - e X1Sigma+     4  0       0       0
        1628 51861.585439    428      53      0.000000 - e X1Sigma+     9  0       0       0
        1629 45705.798290    436      54      0.000000 + e X1Sigma+     0  0       0       0
        1630 47731.797876    436      54      0.000000 + e X1Sigma+     1  0       0       0
        1631 49598.693883    436      54      0.000000 + e X1Sigma+     2  0       0       0
        1632 51291.737442    436      54      0.000000 + e X1Sigma+     6  0       0       0
        1633 52784.141569    436      54      0.000000 + e X1Sigma+    10  0       0       0
        1634 46909.399246    444      55      0.000000 - e X1Sigma+     0  0       0       0
        1635 48869.890980    444      55      0.000000 - e X1Sigma+     1  0       0       0
        1636 50667.326966    444      55      0.000000 - e X1Sigma+     4  0       0       0
        1637 52283.440140    444      55      0.000000 - e X1Sigma+     8  0       0       0
        1638 48104.371266    452      56      0.000000 + e X1Sigma+     0  0       0       0
        1639 49997.581114    452      56      0.000000 + e X1Sigma+     1  0       0       0
        1640 51722.708539    452      56      0.000000 + e X1Sigma+     5  0       0       0
        1641 53256.673540    452      56      0.000000 + e X1Sigma+    10  0       0       0
        1642 49289.373088    460      57      0.000000 - e X1Sigma+     0  0       0       0
        1643 51113.237969    460      57      0.000000 - e X1Sigma+     3  0       0       0
        1644 52762.575389    460      57      0.000000 - e X1Sigma+     7  0       0       0
        1645 54207.361803    460      57      0.000000 - e X1Sigma+    11  0       0       0
        1646 50463.008294    468      58      0.000000 + e X1Sigma+     1  0       0       0
        1647 52215.083766    468      58      0.000000 + e X1Sigma+     5  0       0       0
        1648 53784.238478    468      58      0.000000 + e X1Sigma+     9  0       0       0
        1649 51623.806395    476      59      0.000000 - e X1Sigma+     3  0       0       0
        1650 53301.133510    476      59      0.000000 - e X1Sigma+     7  0       0       0
        1651 54784.324309    476      59      0.000000 - e X1Sigma+    11  0       0       0
        1652 52770.196327    484      60      0.000000 + e X1Sigma+     4  0       0       0
        1653 54369.099456    484      60      0.000000 + e X1Sigma+     9  0       0       0
        1654 53900.468098    492      61      0.000000 - e X1Sigma+     6  0       0       0
        1655 55416.226194    492      61      0.000000 - e X1Sigma+    10  0       0       0
        1656 55012.714794    500      62      0.000000 + e X1Sigma+     8  0       0       0
        1657 56104.739500    508      63      0.000000 - e X1Sigma+    10  0       0       0
        1658 57173.892195    516      64      0.000000 + e X1Sigma+    11  0       0       0
