# Supplementary material for: First Principles Rovibronic Absorption Spectra of HF Molecule
Source: J Comput Chem. 2026 Feb 24;47(6):e70317. doi: 10.1002/jcc.70317 (PMC12930379; doi:10.1002/jcc.70317)
Supplement: Supplementary file 1 — Figure S1: The initial and fitted/interpolated transition dipole moment curves for the B–X and C–X transitions. [file JCC-47-0-s001.zip › C-X/C-X.trans]

          35            1  2.2658E-02           41.110771
          36            1  2.8406E+01         4002.249526
          37            1  2.8425E+00         7790.449590
          38            1  3.5212E-01        11411.530105
          39            1  1.1926E-01        14868.483602
          40            1  3.8276E-02        18166.669539
          41            1  9.7022E-03        21308.316007
          42            1  2.0046E-03        24295.383893
          43            1  3.2644E-04        27129.720873
          44            1  2.7051E-05        29811.760963
          45            1  9.2754E-07        32340.820325
          46            1  1.2998E-05        34714.771093
          47            1  1.8065E-05        36929.705260
          48            1  1.4854E-05        38979.599438
          49            1  9.4209E-06        40855.607675
          50            1  5.1762E-06        42545.266379
          51            1  2.6491E-06        44031.421755
          52            1  1.3178E-06        45290.729861
          53            1  6.4071E-07        46291.320937
          54            1  6.8965E+07       105123.024115
          55            1  4.1302E+07       107725.050691
          56            1  1.4837E+07       110201.592811
          57            1  4.1758E+06       112541.297410
          58            1  1.0107E+06       114734.106746
          59            1  2.1714E+05       116771.282389
          60            1  4.0875E+04       118645.532519
          61            1  6.2068E+03       120351.236307
          62            1  5.5331E+02       121884.759648
          63            1  3.5179E-02       123244.848705
          64            1  7.4829E+01       124433.068974
          65            1  1.2434E+02       125454.226683
          66            1  1.2199E+02       126316.667457
          67            1  9.9853E+01       127032.307316
          68            1  7.5805E+01       127616.238957
          36            2  2.0962E-02           39.568804
          37            2  5.0444E+01         3827.768868
          38            2  8.0945E+00         7448.849383
          39            2  1.0430E+00        10905.802880
          40            2  4.0879E-01        14203.988817
          41            2  1.6867E-01        17345.635285
          42            2  5.4539E-02        20332.703171
          43            2  1.3965E-02        23167.040151
          44            2  2.9965E-03        25849.080241
          45            2  5.5158E-04        28378.139603
          46            2  6.6402E-05        30752.090371
          47            2  5.1128E-08        32967.024538
          48            2  2.6613E-05        35016.918716
          49            2  5.9651E-05        36892.926953
          50            2  7.1192E-05        38582.585657
          51            2  6.2095E-05        40068.741034
          52            2  4.4239E-05        41328.049140
          53            2  2.7002E-05        42328.640215
          54            2  6.2731E+07       101160.343393
          55            2  3.7317E+06       103762.369969
          56            2  2.8179E+07       106238.912089
          57            2  2.3384E+07       108578.616688
          58            2  1.1370E+07       110771.426024
          59            2  4.3227E+06       112808.601667
          60            2  1.4343E+06       114682.851798
          61            2  4.3699E+05       116388.555585
          62            2  1.2490E+05       117922.078927
          63            2  3.3483E+04       119282.167983
          64            2  8.2017E+03       120470.388252
          65            2  1.7007E+03       121491.545962
          66            2  2.3569E+02       122353.986736
          67            2  4.3820E+00       123069.626594
          68            2  1.9412E+01       123653.558235
          37            3  1.9350E-02           38.059821
          38            3  6.6020E+01         3659.140335
          39            3  1.5682E+01         7116.093833
          40            3  1.9914E+00        10414.279769
          41            3  8.1922E-01        13555.926238
          42            3  4.1777E-01        16542.994123
          43            3  1.7579E-01        19377.331103
          44            3  5.8554E-02        22059.371193
          45            3  1.5335E-02        24588.430555
          46            3  3.1124E-03        26962.381324
          47            3  4.6318E-04        29177.315491
          48            3  3.4694E-05        31227.209669
          49            3  1.5491E-06        33103.217905
          50            3  2.4949E-05        34792.876610
          51            3  5.1933E-05        36279.031986
          52            3  6.8340E-05        37538.340092
          53            3  6.6809E-05        38538.931168
          54            3  2.2445E+07        97370.634346
          55            3  5.3950E+07        99972.660921
          56            3  5.4812E+06       102449.203041
          57            3  6.9915E+06       104788.907641
          58            3  1.8386E+07       106981.716977
          59            3  1.5595E+07       109018.892619
          60            3  8.9591E+06       110893.142750
          61            3  4.2755E+06       112598.846538
          62            3  1.8577E+06       114132.369879
          63            3  7.7305E+05       115492.458935
          64            3  3.1790E+05       116680.679205
          65            3  1.3193E+05       117701.836914
          66            3  5.6089E+04       118564.277688
          67            3  2.4703E+04       119279.917546
          68            3  1.1368E+04       119863.849188
          38            4  1.7823E-02           36.596058
          39            4  7.5005E+01         3493.549556
          40            4  2.5767E+01         6791.735492
          41            4  3.2582E+00         9933.381961
          42            4  1.2975E+00        12920.449846
          43            4  7.5109E-01        15754.786826
          44            4  3.8216E-01        18436.826916
          45            4  1.6183E-01        20965.886278
          46            4  5.6858E-02        23339.837047
          47            4  1.6154E-02        25554.771214
          48            4  3.4610E-03        27604.665392
          49            4  4.5837E-04        29480.673628
          50            4  1.1747E-05        31170.332333
          51            4  1.4789E-05        32656.487709
          52            4  3.5990E-05        33915.795815
          53            4  3.5653E-05        34916.386891
          54            4  3.8349E+06        93748.090069
          55            4  4.3471E+07        96350.116644
          56            4  2.4830E+07        98826.658764
          57            4  2.1047E+07       101166.363364
          58            4  8.0522E+04       103359.172700
          59            4  6.7552E+06       105396.348342
          60            4  1.2459E+07       107270.598473
          61            4  1.1136E+07       108976.302261
          62            4  7.4794E+06       110509.825602
          63            4  4.3873E+06       111869.914658
          64            4  2.4192E+06       113058.134928
          65            4  1.3079E+06       114079.292637
          66            4  7.1165E+05       114941.733411
          67            4  3.9609E+05       115657.373269
          68            4  2.2774E+05       116241.304911
          39            5  1.6346E-02           35.160625
          40            5  7.7704E+01         3333.346562
          41            5  3.8464E+01         6474.993030
          42            5  4.9047E+00         9462.060916
          43            5  1.7770E+00        12296.397896
          44            5  1.1173E+00        14978.437986
          45            5  6.5897E-01        17507.497348
          46            5  3.3322E-01        19881.448116
          47            5  1.4669E-01        22096.382283
          48            5  5.6849E-02        24146.276461
          49            5  1.9255E-02        26022.284698
          50            5  5.5306E-03        27711.943402
          51            5  1.2511E-03        29198.098779
          52            5  1.8104E-04        30457.406885
          53            5  5.8041E-06        31457.997960
          54            5  3.1173E+05        90289.701139
          55            5  1.1871E+07        92891.727714
          56            5  5.1745E+07        95368.269834
          57            5  3.9836E+06        97707.974434
          58            5  2.4966E+07        99900.783770
          59            5  7.0132E+06       101937.959412
          60            5  1.0848E+05       103812.209543
          61            5  4.6002E+06       105517.913330
          62            5  7.9143E+06       107051.436672
          63            5  7.8194E+06       108411.525728
          64            5  6.1383E+06       109599.745998
          65            5  4.3174E+06       110620.903707
          66            5  2.8869E+06       111483.344481
          67            5  1.8967E+06       112198.984339
          68            5  1.2480E+06       112782.915980
          40            6  1.4906E-02           33.748664
          41            6  7.4491E+01         3175.395132
          42            6  5.3614E+01         6162.463018
          43            6  7.1238E+00         8996.799998
          44            6  2.2421E+00        11678.840088
          45            6  1.4568E+00        14207.899450
          46            6  9.7447E-01        16581.850218
          47            6  5.7353E-01        18796.784385
          48            6  2.9948E-01        20846.678563
          49            6  1.4207E-01        22722.686800
          50            6  6.2241E-02        24412.345504
          51            6  2.5448E-02        25898.500881
          52            6  9.8040E-03        27157.808986
          53            6  3.5886E-03        28158.400062
          54            6  1.0924E+04        86990.103240
          55            6  1.3391E+06        89592.129816
          56            6  2.2400E+07        92068.671936
          57            6  4.5101E+07        94408.376535
          58            6  8.3234E+05        96601.185871
          59            6  1.5106E+07        98638.361514
          60            6  1.5022E+07       100512.611644
          61            6  3.3131E+06       102218.315432
          62            6  2.6764E+04       103751.838774
          63            6  2.0067E+06       105111.927830
          64            6  3.9835E+06       106300.148099
          65            6  4.5639E+06       107321.305809
          66            6  4.1713E+06       108183.746583
          67            6  3.4094E+06       108899.386441
          68            6  2.6315E+06       109483.318082
          41            7  1.3506E-02           32.368525
          42            7  6.6206E+01         3019.436410
          43            7  7.0903E+01         5853.773390
          44            7  1.0283E+01         8535.813480
          45            7  2.7522E+00        11064.872842
          46            7  1.7292E+00        13438.823611
          47            7  1.2647E+00        15653.757778
          48            7  8.4347E-01        17703.651956
          49            7  5.0587E-01        19579.660192
          50            7  2.8012E-01        21269.318897
          51            7  1.4689E-01        22755.474273
          52            7  7.4148E-02        24014.782379
          53            7  3.6001E-02        25015.373455
          54            7  1.4097E+02        83847.076633
          55            7  6.1254E+04        86449.103208
          56            7  3.4812E+06        88925.645329
          57            7  3.2408E+07        91265.349928
          58            7  2.8252E+07        93458.159264
          59            7  1.0188E+07        95495.334906
          60            7  3.0475E+06        97369.585037
          61            7  1.3513E+07        99075.288825
          62            7  9.7875E+06       100608.812166
          63            7  3.0093E+06       101968.901222
          64            7  1.9345E+05       103157.121492
          65            7  2.1117E+05       104178.279201
          66            7  9.5359E+05       105040.719975
          67            7  1.4772E+06       105756.359834
          68            7  1.6372E+06       106340.291475
          42            8  1.2127E-02           31.004958
          43            8  5.4072E+01         2865.341938
          44            8  8.9492E+01         5547.382028
          45            8  1.4833E+01         8076.441390
          46            8  3.4000E+00        10450.392159
          47            8  1.9203E+00        12665.326326
          48            8  1.4676E+00        14715.220504
          49            8  1.0837E+00        16591.228740
          50            8  7.3171E-01        18280.887445
          51            8  4.5741E-01        19767.042821
          52            8  2.6960E-01        21026.350927
          53            8  1.4966E-01        22026.942003
          54            8  6.7258E-01        80858.645181
          55            8  1.0694E+03        83460.671756
          56            8  2.0957E+05        85937.213876
          57            8  7.0209E+06        88276.918476
          58            8  3.8270E+07        90469.727812
          59            8  1.0321E+07        92506.903454
          60            8  1.9330E+07        94381.153585
          61            8  5.5043E+05        96086.857373
          62            8  4.6063E+06        97620.380714
          63            8  9.4359E+06        98980.469770
          64            8  7.5274E+06       100168.690040
          65            8  3.8613E+06       101189.847749
          66            8  1.4091E+06       102052.288523
          67            8  3.3301E+05       102767.928381
          68            8  2.4513E+04       103351.860023
          43            9  1.0762E-02           29.649265
          44            9  3.9671E+01         2711.689355
          45            9  1.0779E+02         5240.748717
          46            9  2.1352E+01         7614.699486
          47            9  4.3688E+00         9829.633653
          48            9  2.0809E+00        11879.527831
          49            9  1.5593E+00        13755.536067
          50            9  1.2223E+00        15445.194772
          51            9  8.9846E-01        16931.350148
          52            9  6.1096E-01        18190.658254
          53            9  3.8018E-01        19191.249330
          54            9  2.0476E-02        78022.952508
          55            9  7.7861E+00        80624.979083
          56            9  4.8747E+03        83101.521204
          57            9  5.6263E+05        85441.225803
          58            9  1.1905E+07        87634.035139
          59            9  3.6880E+07        89671.210781
          60            9  5.5735E+05        91545.460912
          61            9  1.8062E+07        93251.164700
          62            9  7.5393E+06        94784.688041
          63            9  1.6564E+04        96144.777097
          64            9  2.6324E+06        97332.997367
          65            9  5.3437E+06        98354.155076
          66            9  5.3901E+06        99216.595850
          67            9  4.1017E+06        99932.235709
          68            9  2.7194E+06       100516.167350
          44           10  9.4138E-03           28.298029
          45           10  2.4953E+01         2557.357391
          46           10  1.2345E+02         4931.308159
          47           10  3.0570E+01         7146.242326
          48           10  5.9706E+00         9196.136504
          49           10  2.2988E+00        11072.144741
          50           10  1.5630E+00        12761.803445
          51           10  1.2268E+00        14247.958821
          52           10  9.2967E-01        15507.266927
          53           10  6.3973E-01        16507.858003
          54           10  3.5717E-03        75339.561181
          55           10  1.8651E-02        77941.587757
          56           10  4.9659E+01        80418.129877
          57           10  1.7522E+04        82757.834476
          58           10  1.2892E+06        84950.643812
          59           10  1.7406E+07        86987.819455
          60           10  2.7563E+07        88862.069585
          61           10  2.5558E+06        90567.773373
          62           10  7.7745E+06        92101.296714
          63           10  1.2198E+07        93461.385771
          64           10  4.5816E+06        94649.606040
          65           10  2.8126E+05        95670.763750
          66           10  3.7743E+05        96533.204523
          67           10  1.5118E+06        97248.844382
          68           10  2.1490E+06        97832.776023
          45           11  8.0830E-03           26.939864
          46           11  1.2080E+01         2400.890633
          47           11  1.3319E+02         4615.824800
          48           11  4.3113E+01         6665.718978
          49           11  8.7798E+00         8541.727214
          50           11  2.7413E+00        10231.385919
          51           11  1.5443E+00        11717.541295
          52           11  1.1175E+00        12976.849401
          53           11  7.9985E-01        13977.440477
          54           11  5.1706E-05        72809.143655
          55           11  4.8746E-04        75411.170230
          56           11  3.6560E-02        77887.712350
          57           11  2.2322E+02        80227.416950
          58           11  5.3890E+04        82420.226286
          59           11  2.6037E+06        84457.401928
          60           11  2.1857E+07        86331.652059
          61           11  1.3847E+07        88037.355847
          62           11  1.0502E+07        89570.879188
          63           11  2.4867E+05        90930.968244
          64           11  6.8991E+06        92119.188514
          65           11  8.0640E+06        93140.346223
          66           11  4.5831E+06        94002.786997
          67           11  1.6379E+06        94718.426855
          68           11  3.3053E+05        95302.358497
          46           12  6.7753E-03           25.560566
          47           12  3.2025E+00         2240.494733
          48           12  1.3301E+02         4290.388911
          49           12  5.8885E+01         6166.397147
          50           12  1.3810E+01         7856.055852
          51           12  3.7888E+00         9342.211228
          52           12  1.6453E+00        10601.519334
          53           12  9.6259E-01        11602.110410
          54           12  2.6621E-03        70433.813588
          55           12  3.8413E-03        73035.840163
          56           12  4.1667E-05        75512.382283
          57           12  1.9552E-01        77852.086883
          58           12  8.4146E+02        80044.896219
          59           12  1.4620E+05        82082.071861
          60           12  4.6641E+06        83956.321992
          61           12  2.2925E+07        85662.025780
          62           12  2.8177E+06        87195.549121
          63           12  1.3453E+07        88555.638177
          64           12  2.8700E+06        89743.858447
          65           12  3.2742E+05        90765.016156
          66           12  3.2829E+06        91627.456930
          67           12  4.6035E+06        92343.096788
          68           12  3.9810E+06        92927.028430
          47           13  5.5036E-03           24.144140
          48           13  1.6924E-04         2074.038318
          49           13  1.1927E+02         3950.046554
          50           13  7.5778E+01         5639.705259
          51           13  2.2443E+01         7125.860635
          52           13  6.3155E+00         8385.168741
          53           13  2.2219E+00         9385.759817
          54           13  4.2227E-03        68217.462995
          55           13  3.6402E-03        70819.489571
          56           13  5.6393E-04        73296.031691
          57           13  7.4810E-03        75635.736290
          58           13  6.7293E-01        77828.545626
          59           13  2.7714E+03        79865.721269
          60           13  3.5257E+05        81739.971399
          61           13  7.3374E+06        83445.675187
          62           13  1.8969E+07        84979.198528
          63           13  2.0042E+05        86339.287585
          64           13  7.4108E+06        87527.507854
          65           13  7.6326E+06        88548.665563
          66           13  2.1641E+06        89411.106337
          67           13  4.1543E+04        90126.746196
          68           13  3.8622E+05        90710.677837
          48           14  4.2866E-03           22.667448
          49           14  3.0303E+00         1898.675685
          50           14  9.0692E+01         3588.334389
          51           14  8.7727E+01         5074.489766
          52           14  3.5070E+01         6333.797872
          53           14  1.1668E+01         7334.388947
          54           14  2.8886E-03        66166.092125
          55           14  1.7304E-03        68768.118701
          56           14  1.3318E-04        71244.660821
          57           14  7.0108E-04        73584.365420
          58           14  5.3783E-02        75777.174756
          59           14  1.1446E+00        77814.350399
          60           14  7.9622E+03        79688.600529
          61           14  7.5283E+05        81394.304317
          62           14  9.9328E+06        82927.827659
          63           14  1.1063E+07        84287.916715
          64           14  4.2474E+06        85476.136984
          65           14  7.1167E+05        86497.294694
          66           14  4.8657E+06        87359.735468
          67           14  4.9061E+06        88075.375326
          68           14  2.7886E+06        88659.306967
          49           15  3.1513E-03           21.099080
          50           15  1.0910E+01         1710.757784
          51           15  5.1650E+01         3196.913161
          52           15  8.3516E+01         4456.221267
          53           15  4.6549E+01         5456.812342
          54           15  9.5165E-04        64288.515521
          55           15  3.6586E-04        66890.542096
          56           15  2.7101E-06        69367.084216
          57           15  5.2488E-04        71706.788816
          58           15  1.2821E-03        73899.598152
          59           15  2.4084E-01        75936.773794
          60           15  4.5640E-01        77811.023925
          61           15  1.9675E+04        79516.727712
          62           15  1.4047E+06        81050.251054
          63           15  1.1243E+07        82410.340110
          64           15  3.4190E+06        83598.560380
          65           15  7.0050E+06        84619.718089
          66           15  1.0079E+06        85482.158863
          67           15  2.8725E+05        86197.798721
          68           15  1.7624E+06        86781.730362
          50           16  2.1352E-03           19.396864
          51           16  1.9610E+01         1505.552240
          52           16  1.5564E+01         2764.860346
          53           16  5.2454E+01         3765.451422
          54           16  5.8057E-05        62597.154600
          55           16  1.6587E-09        65199.181176
          56           16  1.1678E-04        67675.723296
          57           16  3.0571E-04        70015.427895
          58           16  5.9239E-05        72208.237231
          59           16  7.2099E-03        74245.412874
          60           16  1.0695E+00        76119.663004
          61           16  5.5841E+00        77825.366792
          62           16  4.0103E+04        79358.890133
          63           16  2.2485E+06        80718.979190
          64           16  1.0297E+07        81907.199459
          65           16  8.6969E+04        82928.357168
          66           16  4.4623E+06        83790.797942
          67           16  3.5316E+06        84506.437801
          68           16  9.9880E+05        85090.369442
          51           17  1.2833E-03           17.501160
          52           17  2.3207E+01         1276.809266
          53           17  1.3316E-01         2277.400342
          54           17  9.2536E-05        61109.103520
          55           17  1.6623E-04        63711.130096
          56           17  2.2620E-04        66187.672216
          57           17  1.1052E-04        68527.376815
          58           17  2.8723E-05        70720.186151
          59           17  3.8394E-04        72757.361794
          60           17  2.9077E-02        74631.611924
          61           17  4.3069E+00        76337.315712
          62           17  1.5950E+02        77870.839053
          63           17  6.2504E+04        79230.928110
          64           17  3.0284E+06        80419.148379
          65           17  7.4374E+06        81440.306089
          66           17  7.7815E+05        82302.746862
          67           17  8.6548E+05        83018.386721
          68           17  2.4084E+06        83602.318362
          52           18  6.3803E-04           15.321879
          53           18  1.7762E+01         1015.912955
          54           18  3.6615E-04        59847.616133
          55           18  3.7975E-04        62449.642708
          56           18  2.3759E-04        64926.184828
          57           18  2.9380E-05        67265.889428
          58           18  4.5608E-05        69458.698764
          59           18  5.7578E-07        71495.874406
          60           18  4.0657E-04        73370.124537
          61           18  3.5002E-01        75075.828325
          62           18  8.2981E+00        76609.351666
          63           18  1.4289E+03        77969.440722
          64           18  6.2111E+04        79157.660992
          65           18  3.3738E+06        80178.818701
          66           18  4.3041E+06        81041.259475
          67           18  1.9763E+06        81756.899333
          68           18  2.5512E+04        82340.830975
          53           19  2.2385E-04           12.704733
          54           19  4.7545E-04        58844.407911
          55           19  4.3046E-04        61446.434486
          56           19  1.8231E-04        63922.976607
          57           19  8.0611E-06        66262.681206
          58           19  4.2276E-05        68455.490542
          59           19  8.6295E-05        70492.666184
          60           19  4.4164E-05        72366.916315
          61           19  1.3235E-02        74072.620103
          62           19  2.7610E+00        75606.143444
          63           19  4.2754E-01        76966.232500
          64           19  6.8745E+03        78154.452770
          65           19  1.7750E+04        79175.610479
          66           19  3.0184E+06        80038.051253
          67           19  2.3314E+06        80753.691111
          68           19  1.7922E+06        81337.622753
           2           35  9.3359E+01         3921.569950
           3           35  9.1617E+00         7711.278998
           4           35  1.1246E+00        11333.823275
           5           35  3.7197E-01        14792.212205
           6           35  1.1779E-01        18091.810104
           7           35  2.9587E-02        21234.836711
           8           35  6.0036E-03        24223.268163
           9           35  9.3546E-04        27058.960836
          10           35  6.9244E-05        29742.352163
          11           35  3.6757E-06        32272.769689
          12           35  3.5454E-05        34648.099756
          13           35  4.4562E-05        36864.450349
          14           35  3.4103E-05        38915.821219
          15           35  2.0762E-05        40793.397823
          16           35  1.1525E-05        42484.758744
          17           35  6.3852E-06        43972.809824
          18           35  3.6695E-06        45234.297211
          19           35  2.1280E-06        46237.505433
           3           36  1.6593E+02         3750.140244
           4           36  2.6025E+01         7372.684521
           5           36  3.3519E+00        10831.073451
           6           36  1.2819E+00        14130.671349
           7           36  5.1950E-01        17273.697957
           8           36  1.6660E-01        20262.129409
           9           36  4.2502E-02        23097.822082
          10           36  9.0610E-03        25781.213408
          11           36  1.6324E-03        28311.630935
          12           36  1.8336E-04        30686.961002
          13           36  8.9146E-07        32903.311595
          14           36  8.5599E-05        34954.682464
          15           36  1.7895E-04        36832.259069
          16           36  2.0534E-04        38523.619990
          17           36  1.7361E-04        40011.671069
          18           36  1.2037E-04        41273.158457
          19           36  7.1797E-05        42276.366679
           4           37  2.1760E+02         3584.484456
           5           37  5.0238E+01         7042.873386
           6           37  6.4285E+00        10342.471285
           7           37  2.5917E+00        13485.497892
           8           37  1.2934E+00        16473.929344
           9           37  5.3772E-01        19309.622017
          10           37  1.7808E-01        21993.013344
          11           37  4.6498E-02        24523.430870
          12           37  9.3904E-03        26898.760937
          13           37  1.3727E-03        29115.111530
          14           37  9.4712E-05        31166.482400
          15           37  7.0598E-06        33044.059004
          16           37  8.1610E-05        34735.419925
          17           37  1.6064E-04        36223.471005
          18           37  2.0520E-04        37484.958392
          19           37  1.9704E-04        38488.166614
           5           38  2.4812E+02         3421.792872
           6           38  8.2218E+01         6721.390770
           7           38  1.0529E+01         9864.417378
           8           38  4.1413E+00        12852.848830
           9           38  2.3425E+00        15688.541503
          10           38  1.1735E+00        18371.932829
          11           38  4.9267E-01        20902.350356
          12           38  1.7234E-01        23277.680423
          13           38  4.8856E-02        25494.031015
          14           38  1.0449E-02        27545.401885
          15           38  1.3768E-03        29422.978490
          16           38  3.3666E-05        31114.339411
          17           38  4.7022E-05        32602.390490
          18           38  1.1211E-04        33863.877878
          19           38  1.1045E-04        34867.086100
           6           39  2.5852E+02         3264.437273
           7           39  1.2227E+02         6407.463880
           8           39  1.5818E+01         9395.895332
           9           39  5.7184E+00        12231.588005
          10           39  3.5151E+00        14914.979332
          11           39  2.0362E+00        17445.396858
          12           39  1.0182E+00        19820.726925
          13           39  4.4540E-01        22037.077518
          14           39  1.7201E-01        24088.448388
          15           39  5.8147E-02        25966.024992
          16           39  1.6672E-02        27657.385913
          17           39  3.7591E-03        29145.436993
          18           39  5.3855E-04        30406.924380
          19           39  1.6040E-05        31410.132602
           7           40  2.4996E+02         3109.277944
           8           40  1.6987E+02         6097.709396
           9           40  2.2867E+01         8933.402069
          10           40  7.2628E+00        11616.793395
          11           40  4.6286E+00        14147.210922
          12           40  3.0353E+00        16522.540989
          13           40  1.7623E+00        18738.891581
          14           40  9.1231E-01        20790.262451
          15           40  4.3050E-01        22667.839056
          16           40  1.8797E-01        24359.199976
          17           40  7.6672E-02        25847.251056
          18           40  2.9475E-02        27108.738444
          19           40  1.0764E-02        28111.946666
           8           41  2.2501E+02         2956.062927
           9           41  2.2407E+02         5791.755600
          10           41  3.2786E+01         8475.146927
          11           41  8.9437E+00        11005.564453
          12           41  5.5505E+00        13380.894520
          13           41  3.9781E+00        15597.245113
          14           41  2.6119E+00        17648.615983
          15           41  1.5499E+00        19526.192588
          16           41  8.5216E-01        21217.553508
          17           41  4.4474E-01        22705.604588
          18           41  2.2379E-01        23967.091976
          19           41  1.0845E-01        24970.300197
           9           42  1.8731E+02         2804.687715
          10           42  2.8237E+02         5488.079041
          11           42  4.6934E+01         8018.496568
          12           42  1.1033E+01        10393.826635
          13           42  6.2231E+00        12610.177227
          14           42  4.6693E+00        14661.548097
          15           42  3.3901E+00        16539.124702
          16           42  2.2608E+00        18230.485622
          17           42  1.4012E+00        19718.536702
          18           42  8.2108E-01        20980.024090
          19           42  4.5426E-01        21983.232312
          10           43  1.4160E+02         2653.742061
          11           43  3.3996E+02         5184.159588
          12           43  6.7063E+01         7559.489655
          13           43  1.4083E+01         9775.840247
          14           43  6.7879E+00        11827.211117
          15           43  5.0227E+00        13704.787722
          16           43  3.8725E+00        15396.148642
          17           43  2.8090E+00        16884.199722
          18           43  1.8922E+00        18145.687110
          19           43  1.1706E+00        19148.895332
          11           44  9.3702E+01         2502.119498
          12           44  3.8978E+02         4877.449565
          13           44  9.5407E+01         7093.800157
          14           44  1.9033E+01         9145.171027
          15           44  7.5033E+00        11022.747632
          16           44  5.0916E+00        12714.108552
          17           44  3.9448E+00        14202.159632
          18           44  2.9524E+00        15463.647020
          19           44  2.0141E+00        16466.855242
          12           45  5.0153E+01         2348.390203
          13           45  4.2177E+02         4564.740795
          14           45  1.3394E+02         6616.111665
          15           45  2.7610E+01         8493.688270
          16           45  8.8719E+00        10185.049190
          17           45  5.0610E+00        11673.100270
          18           45  3.6460E+00        12934.587658
          19           45  2.5891E+00        13937.795880
          13           46  1.7543E+01         2190.790027
          14           46  4.2366E+02         4242.160897
          15           46  1.8255E+02         6119.737502
          16           46  4.2875E+01         7811.098422
          17           46  1.2039E+01         9299.149502
          18           46  5.3544E+00        10560.636889
          19           46  3.1637E+00        11563.845111
          14           47  1.2691E+00         2027.226730
          15           47  3.8383E+02         3904.803335
          16           47  2.3516E+02         5596.164255
          17           47  6.9068E+01         7084.215335
          18           47  1.9625E+01         8345.702722
          19           47  7.0443E+00         9348.910944
          15           48  3.6674E+00         1854.909156
          16           48  2.9739E+02         3546.270077
          17           48  2.7373E+02         5034.321157
          18           48  1.0768E+02         6295.808544
          19           48  3.5728E+01         7299.016766
          16           49  2.1668E+01         1670.261841
          17           49  1.7606E+02         3158.312920
          18           49  2.6406E+02         4419.800308
          19           49  1.4394E+02         5423.008530
          17           50  4.4671E+01         1468.654216
          18           50  5.9216E+01         2730.141603
          19           50  1.7127E+02         3733.349825
          18           51  5.6250E+01         1243.986227
          19           51  2.1118E+00         2247.194449
          19           52  4.4537E+01          987.886343
          20           35  1.0361E+08       105081.913240
          21           35  6.1852E+07       107683.939826
          22           35  2.2145E+07       110160.481956
          23           35  6.2086E+06       112500.186565
          24           35  1.4959E+06       114692.995910
          25           35  3.1946E+05       116730.171560
          26           35  5.9602E+04       118604.421697
          27           35  8.9027E+03       120310.125491
          28           35  7.5708E+02       121843.648838
          29           35  3.0730E-01       123203.737899
          30           35  1.2262E+02       124391.958174
          31           35  1.9472E+02       125413.115887
          32           35  1.8810E+02       126275.556665
          33           35  1.5278E+02       126991.196527
          34           35  1.1545E+02       127575.128172
          20           36  9.3957E+07       101120.774486
          21           36  5.7206E+06       103722.801072
          22           36  4.2404E+07       106199.343202
          23           36  3.5019E+07       108539.047811
          24           36  1.6961E+07       110731.857156
          25           36  6.4235E+06       112769.032806
          26           36  2.1222E+06       114643.282943
          27           36  6.4326E+05       116348.986737
          28           36  1.8264E+05       117882.510084
          29           36  4.8509E+04       119242.599145
          30           36  1.1709E+04       120430.819419
          31           36  2.3614E+03       121451.977133
          32           36  3.0381E+02       122314.417911
          33           36  2.4381E+00       123030.057773
          34           36  3.7753E+01       123613.989418
          20           37  3.3503E+07        97332.574422
          21           37  8.1078E+07        99934.601007
          22           37  8.0689E+06       102411.143137
          23           37  1.0649E+07       104750.847747
          24           37  2.7672E+07       106943.657091
          25           37  2.3355E+07       108980.832741
          26           37  1.3366E+07       110855.082878
          27           37  6.3555E+06       112560.786672
          28           37  2.7515E+06       114094.310019
          29           37  1.1406E+06       115454.399080
          30           37  4.6706E+05       116642.619355
          31           37  1.9293E+05       117663.777068
          32           37  8.1597E+04       118526.217846
          33           37  3.5730E+04       119241.857708
          34           37  1.6338E+04       119825.789353
          20           38  5.7009E+06        93711.493907
          21           38  6.4999E+07        96313.520493
          22           38  3.7547E+07        98790.062623
          23           38  3.1396E+07       101129.767232
          24           38  1.0063E+05       103322.576577
          25           38  1.0274E+07       105359.752227
          26           38  1.8763E+07       107234.002364
          27           38  1.6690E+07       108939.706158
          28           38  1.1170E+07       110473.229505
          29           38  6.5319E+06       111833.318566
          30           38  3.5916E+06       113021.538840
          31           38  1.9368E+06       114042.696554
          32           38  1.0512E+06       114905.137332
          33           38  5.8375E+05       115620.777194
          34           38  3.3493E+05       116204.708839
          20           39  4.6110E+05        90254.540410
          21           39  1.7667E+07        92856.566995
          22           39  7.7542E+07        95333.109125
          23           39  6.1486E+06        97672.813735
          24           39  3.7481E+07        99865.623079
          25           39  1.0360E+07       101902.798729
          26           39  1.8706E+05       103777.048866
          27           39  7.0107E+06       105482.752660
          28           39  1.1944E+07       107016.276007
          29           39  1.1744E+07       108376.365068
          30           39  9.1894E+06       109564.585343
          31           39  6.4470E+06       110585.743056
          32           39  4.3020E+06       111448.183835
          33           39  2.8214E+06       112163.823696
          34           39  1.8538E+06       112747.755341
          20           40  1.6060E+04        86956.354473
          21           40  1.9823E+06        89558.381059
          22           40  3.3381E+07        92034.923189
          23           40  6.7792E+07        94374.627798
          24           40  1.1673E+06        96567.437143
          25           40  2.2861E+07        98604.612793
          26           40  2.2443E+07       100478.862930
          27           40  4.8557E+06       102184.566724
          28           40  5.1766E+04       103718.090071
          29           40  3.0848E+06       105078.179132
          30           40  6.0444E+06       106266.399406
          31           40  6.8870E+06       107287.557120
          32           40  6.2737E+06       108149.997898
          33           40  5.1161E+06       108865.637760
          34           40  3.9420E+06       109449.569405
          20           41  2.0525E+02        83814.708005
          21           41  9.0102E+04        86416.734591
          22           41  5.1584E+06        88893.276721
          23           41  4.8372E+07        91232.981330
          24           41  4.2674E+07        93425.790674
          25           41  1.5056E+07        95462.966324
          26           41  4.7186E+06        97337.216462
          27           41  2.0364E+07        99042.920255
          28           41  1.4593E+07       100576.443602
          29           41  4.4190E+06       101936.532664
          30           41  2.6445E+05       103124.752938
          31           41  3.4170E+05       104145.910652
          32           41  1.4726E+06       105008.351430
          33           41  2.2559E+06       105723.991292
          34           41  2.4871E+06       106307.922936
          20           42  9.6064E-01        80827.640119
          21           42  1.5599E+03        83429.666705
          22           42  3.0853E+05        85906.208835
          23           42  1.0416E+07        88245.913444
          24           42  5.7238E+07        90438.722789
          25           42  1.5753E+07        92475.898439
          26           42  2.8862E+07        94350.148576
          27           42  7.6118E+05        96055.852369
          28           42  7.0562E+06        97589.375717
          29           42  1.4220E+07        98949.464778
          30           42  1.1246E+07       100137.685052
          31           42  5.7181E+06       101158.842766
          32           42  2.0596E+06       102021.283544
          33           42  4.7340E+05       102736.923406
          34           42  3.0468E+04       103320.855050
          20           43  3.2693E-02        77993.303139
          21           43  1.1231E+01        80595.329725
          22           43  7.1203E+03        83071.871855
          23           43  8.2925E+05        85411.576464
          24           43  1.7687E+07        87604.385809
          25           43  5.5310E+07        89641.561459
          26           43  9.1140E+05        91515.811596
          27           43  2.7187E+07        93221.515389
          28           43  1.1142E+07        94755.038737
          29           43  1.5344E+04        96115.127798
          30           43  4.0523E+06        97303.348072
          31           43  8.0924E+06        98324.505786
          32           43  8.1021E+06        99186.946564
          33           43  6.1323E+06        99902.586426
          34           43  4.0467E+06       100486.518070
          20           44  6.0114E-03        75311.263049
          21           44  2.9450E-02        77913.289635
          22           44  7.1976E+01        80389.831765
          23           44  2.5630E+04        82729.536374
          24           44  1.9026E+06        84922.345719
          25           44  2.5904E+07        86959.521369
          26           44  4.1504E+07        88833.771506
          27           44  3.6900E+06        90539.475300
          28           44  1.1854E+07        92072.998647
          29           44  1.8271E+07        93433.087708
          30           44  6.7486E+06        94621.307982
          31           44  3.8461E+05        95642.465696
          32           44  6.0606E+05        96504.906474
          33           44  2.3275E+06        97220.546336
          34           44  3.2721E+06        97804.477981
          20           45  5.9476E-05        72782.203687
          21           45  4.7811E-04        75384.230273
          22           45  5.2959E-02        77860.772403
          23           45  3.2386E+02        80200.477012
          24           45  7.8941E+04        82393.286357
          25           45  3.8483E+06        84430.462007
          26           45  3.2598E+07        86304.712144
          27           45  2.1005E+07        88010.415937
          28           45  1.5566E+07        89543.939285
          29           45  4.1963E+05        90904.028346
          30           45  1.0479E+07        92092.248620
          31           45  1.2088E+07        93113.406334
          32           45  6.7960E+06        93975.847112
          33           45  2.3913E+06        94691.486974
          34           45  4.6543E+05        95275.418618
          20           46  4.1560E-03        70408.252919
          21           46  5.6233E-03        73010.279504
          22           46  8.7176E-06        75486.821635
          23           46  2.7245E-01        77826.526244
          24           46  1.2210E+03        80019.335588
          25           46  2.1447E+05        82056.511238
          26           46  6.9054E+06        83930.761376
          27           46  3.4288E+07        85636.465169
          28           46  4.3707E+06        87169.988516
          29           46  2.0157E+07        88530.077578
          30           46  4.1797E+06        89718.297852
          31           46  5.3760E+05        90739.455566
          32           46  5.0192E+06        91601.896344
          33           46  6.9507E+06        92317.536206
          34           46  5.9673E+06        92901.467850
          20           47  6.7191E-03        68193.318752
          21           47  5.7706E-03        70795.345337
          22           47  7.3262E-04        73271.887467
          23           47  1.2299E-02        75611.592077
          24           47  9.1620E-01        77804.401421
          25           47  4.0212E+03        79841.577071
          26           47  5.1792E+05        81715.827208
          27           47  1.0885E+07        83421.531002
          28           47  2.8485E+07        84955.054349
          29           47  2.6266E+05        86315.143410
          30           47  1.1243E+07        87503.363685
          31           47  1.1382E+07        88524.521399
          32           47  3.1549E+06        89386.962177
          33           47  4.9122E+04        90102.602038
          34           47  6.1628E+05        90686.533683
          20           48  4.6651E-03        66143.424574
          21           48  2.9379E-03        68745.451159
          22           48  2.2025E-04        71221.993289
          23           48  1.3425E-03        73561.697899
          24           48  8.2686E-02        75754.507243
          25           48  1.4732E+00        77791.682893
          26           48  1.1549E+04        79665.933030
          27           48  1.1074E+06        81371.636824
          28           48  1.4770E+07        82905.160171
          29           48  1.6723E+07        84265.249232
          30           48  6.2388E+06        85453.469507
          31           48  1.1332E+06        86474.627220
          32           48  7.3753E+06        87337.067999
          33           48  7.3407E+06        88052.707860
          34           48  4.1256E+06        88636.639505
          20           49  1.5806E-03        64267.416337
          21           49  7.0568E-04        66869.442923
          22           49  6.3941E-09        69345.985053
          23           49  8.8677E-04        71685.689662
          24           49  2.5068E-03        73878.499007
          25           49  3.5710E-01        75915.674657
          26           49  4.2629E-01        77789.924794
          27           49  2.8510E+04        79495.628588
          28           49  2.0690E+06        81029.151935
          29           49  1.6766E+07        82389.240996
          30           49  5.2491E+06        83577.461270
          31           49  1.0453E+07        84598.618984
          32           49  1.4437E+06        85461.059762
          33           49  4.6723E+05        86176.699624
          34           49  2.7020E+06        86760.631269
          20           50  1.1208E-04        62577.757633
          21           50  5.8753E-06        65179.784218
          22           50  1.1758E-04        67656.326348
          23           50  4.5539E-04        69996.030958
          24           50  1.7398E-04        72188.840302
          25           50  1.2231E-02        74226.015952
          26           50  1.5530E+00        76100.266089
          27           50  1.0080E+01        77805.969883
          28           50  5.7974E+04        79339.493230
          29           50  3.3159E+06        80699.582291
          30           50  1.5417E+07        81887.802566
          31           50  1.5384E+05        82908.960279
          32           50  6.7507E+06        83771.401058
          33           50  5.2454E+06        84487.040919
          34           50  1.4455E+06        85070.972564
          20           51  1.2560E-04        61091.602256
          21           51  2.0526E-04        63693.628842
          22           51  2.6752E-04        66170.170972
          23           51  1.3969E-04        68509.875581
          24           51  6.5788E-05        70702.684926
          25           51  8.5526E-04        72739.860576
          26           51  4.5953E-02        74614.110713
          27           51  6.1457E+00        76319.814507
          28           51  2.5094E+02        77853.337854
          29           51  8.9860E+04        79213.426915
          30           51  4.4706E+06        80401.647189
          31           51  1.1199E+07        81422.804903
          32           51  1.1081E+06        82285.245681
          33           51  1.3530E+06        83000.885543
          34           51  3.6441E+06        83584.817188
          20           52  5.4596E-04        59832.294150
          21           52  5.3702E-04        62434.320736
          22           52  3.0142E-04        64910.862866
          23           52  2.7197E-05        67250.567475
          24           52  7.0606E-05        69443.376820
          25           52  5.8284E-06        71480.552470
          26           52  9.1567E-04        73354.802607
          27           52  5.2539E-01        75060.506401
          28           52  1.1339E+01        76594.029748
          29           52  2.1712E+03        77954.118809
          30           52  8.7957E+04        79142.339083
          31           52  4.9821E+06        80163.496797
          32           52  6.5385E+06        81025.937575
          33           52  2.9001E+06        81741.577437
          34           52  2.8807E+04        82325.509082
          20           53  7.2460E-04        58831.703075
          21           53  6.3648E-04        61433.729660
          22           53  2.4155E-04        63910.271791
          23           53  4.3355E-06        66249.976400
          24           53  5.4902E-05        68442.785744
          25           53  9.1064E-05        70479.961394
          26           53  1.4407E-04        72354.211532
          27           53  2.1714E-02        74059.915325
          28           53  4.0283E+00        75593.438672
          29           53  1.3222E+00        76953.527734
          30           53  1.0234E+04        78141.748008
          31           53  2.3211E+04        79162.905722
          32           53  4.4473E+06        80025.346500
          33           53  3.5843E+06        80740.986362
          34           53  2.6551E+06        81324.918006
          69           35  2.1718E-01           82.170727
          70           35  3.2366E+01         4040.226855
          71           35  3.2734E+00         7825.410271
          72           35  4.0650E-01        11443.564345
          73           35  1.3962E-01        14897.648320
          74           35  4.5222E-02        18193.011280
          75           35  1.1540E-02        21331.898256
          76           35  2.4122E-03        24316.239864
          77           35  4.0341E-04        27147.866061
          78           35  3.5836E-05        29827.204002
          79           35  8.3852E-07        32353.547073
          80           35  1.6003E-05        34724.738888
          81           35  2.3552E-05        36936.839355
          82           35  2.0092E-05        38983.778635
          83           35  1.3020E-05        40856.647671
          84           35  7.1565E-06        42542.898046
          85           35  3.5602E-06        44025.255858
          86           35  1.6682E-06        45280.195373
          87           35  7.4594E-07        46275.533818
          88           35  6.1898E+07       105145.727591
          89           35  3.7292E+07       107745.154499
          90           35  1.3483E+07       110218.976810
          91           35  3.8222E+06       112555.838014
          92           35  9.3326E+05       114745.678089
          93           35  2.0279E+05       116779.758421
          94           35  3.8816E+04       118650.790299
          95           35  6.0738E+03       120353.160803
          96           35  5.8742E+02       121883.250440
          97           35  1.7544E+00       123239.828878
          98           35  5.6603E+01       124424.496254
          99           35  1.0346E+02       125442.106245
         100           35  1.0474E+02       126301.064842
         101           35  8.7112E+01       127013.358485
         102           35  6.6774E+01       127594.153248
          70           36  2.0092E-01           79.088101
          71           36  5.7442E+01         3864.271517
          72           36  9.3384E+00         7482.425591
          73           36  1.2001E+00        10936.509566
          74           36  4.7692E-01        14231.872526
          75           36  1.9908E-01        17370.759502
          76           36  6.4786E-02        20355.101110
          77           36  1.6651E-02        23186.727307
          78           36  3.5908E-03        25866.065248
          79           36  6.7080E-04        28392.408319
          80           36  8.4898E-05        30763.600134
          81           36  2.4570E-09        32975.700600
          82           36  2.9520E-05        35022.639880
          83           36  7.0022E-05        36895.508917
          84           36  8.6012E-05        38581.759292
          85           36  7.6646E-05        40064.117104
          86           36  5.5581E-05        41319.056619
          87           36  3.4398E-05        42314.395063
          88           36  5.6609E+07       101184.588837
          89           36  3.2259E+06       103784.015745
          90           36  2.5210E+07       106257.838056
          91           36  2.1108E+07       108594.699260
          92           36  1.0340E+07       110784.539334
          93           36  3.9611E+06       112818.619667
          94           36  1.3256E+06       114689.651545
          95           36  4.0799E+05       116392.022049
          96           36  1.1815E+05       117922.111685
          97           36  3.2255E+04       119278.690124
          98           36  8.1278E+03       120463.357500
          99           36  1.7750E+03       121480.967491
         100           36  2.7971E+02       122339.926088
         101           36  1.2716E+01       123052.219731
         102           36  8.9961E+00       123633.014494
          71           37  1.8546E-01           76.071452
          72           37  7.5082E+01         3694.225526
          73           37  1.8136E+01         7148.309501
          74           37  2.2863E+00        10443.672461
          75           37  9.5059E-01        13582.559437
          76           37  4.9123E-01        16566.901045
          77           37  2.0848E-01        19398.527242
          78           37  6.9826E-02        22077.865183
          79           37  1.8368E-02        24604.208254
          80           37  3.7501E-03        26975.400069
          81           37  5.6625E-04        29187.500536
          82           37  4.5115E-05        31234.439816
          83           37  1.1875E-06        33107.308852
          84           37  2.7303E-05        34793.559227
          85           37  5.9361E-05        36275.917039
          86           37  7.9803E-05        37530.856554
          87           37  7.8943E-05        38526.194999
          88           37  2.0366E+07        97396.388772
          89           37  4.8381E+07        99995.815680
          90           37  5.1009E+06       102469.637991
          91           37  6.1135E+06       104806.499195
          92           37  1.6439E+07       106996.339270
          93           37  1.4076E+07       109030.419603
          94           37  8.1475E+06       110901.451480
          95           37  3.9164E+06       112603.821984
          96           37  1.7145E+06       114133.911621
          97           37  7.1928E+05       115490.490059
          98           37  2.9845E+05       116675.157435
          99           37  1.2511E+05       117692.767426
         100           37  5.3793E+04       118551.726023
         101           37  2.3992E+04       119264.019667
         102           37  1.1194E+04       119844.814430
          72           38  1.7082E-01           73.145012
          73           38  8.5105E+01         3527.228987
          74           38  2.9870E+01         6822.591947
          75           38  3.7401E+00         9961.478923
          76           38  1.4980E+00        12945.820531
          77           38  8.7922E-01        15777.446728
          78           38  4.5186E-01        18456.784669
          79           38  1.9262E-01        20983.127740
          80           38  6.8018E-02        23354.319555
          81           38  1.9417E-02        25566.420021
          82           38  4.1867E-03        27613.359301
          83           38  5.6176E-04        29486.228338
          84           38  1.5603E-05        31172.478713
          85           38  1.6526E-05        32654.836524
          86           38  4.1670E-05        33909.776040
          87           38  4.1479E-05        34905.114484
          88           38  3.5010E+06        93775.308258
          89           38  3.9320E+07        96374.735166
          90           38  2.2018E+07        98848.557477
          91           38  1.9125E+07       101185.418681
          92           38  9.7992E+04       103375.258755
          93           38  5.9160E+06       105409.339088
          94           38  1.1120E+07       107280.370966
          95           38  1.0034E+07       108982.741470
          96           38  6.7879E+06       110512.831106
          97           38  4.0074E+06       111869.409545
          98           38  2.2232E+06       113054.076921
          99           38  1.2091E+06       114071.686912
         100           38  6.6160E+05       114930.645509
         101           38  3.7023E+05       115642.939152
         102           38  2.1395E+05       116223.733915
          73           39  1.5665E-01           70.275489
          74           39  8.7857E+01         3365.638449
          75           39  4.4694E+01         6504.525425
          76           39  5.6402E+00         9488.867033
          77           39  2.0421E+00        12320.493230
          78           39  1.3010E+00        14999.831172
          79           39  7.7600E-01        17526.174242
          80           39  3.9539E-01        19897.366057
          81           39  1.7499E-01        22109.466524
          82           39  6.8108E-02        24156.405804
          83           39  2.3172E-02        26029.274840
          84           39  6.6979E-03        27715.525215
          85           39  1.5329E-03        29197.883027
          86           39  2.2859E-04        30452.822542
          87           39  8.8258E-06        31448.160987
          88           39  2.8663E+05        90318.354760
          89           39  1.0815E+07        92917.781668
          90           39  4.6616E+07        95391.603979
          91           39  3.4003E+06        97728.465183
          92           39  2.2421E+07        99918.305258
          93           39  6.4918E+06       101952.385591
          94           39  7.1966E+04       103823.417468
          95           39  4.0050E+06       105525.787972
          96           39  7.0267E+06       107055.877609
          97           39  7.0098E+06       108412.456047
          98           39  5.5404E+06       109597.123423
          99           39  3.9183E+06       110614.733414
         100           39  2.6323E+06       111473.692011
         101           39  1.7363E+06       112185.985655
         102           39  1.1464E+06       112766.780418
          74           40  1.4284E-01           67.452513
          75           40  8.3779E+01         3206.339489
          76           40  6.2420E+01         6190.681097
          77           40  8.2193E+00         9022.307294
          78           40  2.5673E+00        11701.645235
          79           40  1.6862E+00        14227.988306
          80           40  1.1417E+00        16599.180121
          81           40  6.7788E-01        18811.280587
          82           40  3.5620E-01        20858.219867
          83           40  1.6979E-01        22731.088904
          84           40  7.4700E-02        24417.339279
          85           40  3.0675E-02        25899.697090
          86           40  1.1877E-02        27154.636606
          87           40  4.3722E-03        28149.975050
          88           40  1.0131E+04        87020.168824
          89           40  1.2297E+06        89619.595732
          90           40  2.0362E+07        92093.418043
          91           40  4.0401E+07        94430.279247
          92           40  8.4163E+05        96620.119321
          93           40  1.3355E+07        98654.199654
          94           40  1.3612E+07       100525.231532
          95           40  3.1184E+06       102227.602036
          96           40  1.2420E+04       103757.691672
          97           40  1.7094E+06       105114.270111
          98           40  3.4883E+06       106298.937487
          99           40  4.0432E+06       107316.547478
         100           40  3.7214E+06       108175.506075
         101           40  3.0567E+06       108887.799718
         102           40  2.3679E+06       109468.594481
          75           41  1.2941E-01           64.693021
          76           41  7.3877E+01         3049.034628
          77           41  8.2669E+01         5880.660825
          78           41  1.1917E+01         8559.998767
          79           41  3.1466E+00        11086.341838
          80           41  1.9894E+00        13457.533652
          81           41  1.4728E+00        15669.634119
          82           41  9.9192E-01        17716.573399
          83           41  5.9917E-01        19589.442436
          84           41  3.3354E-01        21275.692811
          85           41  1.7562E-01        22758.050622
          86           41  8.8946E-02        24012.990137
          87           41  4.3277E-02        25008.328582
          88           41  1.3251E+02        83878.522355
          89           41  5.6782E+04        86477.949264
          90           41  3.1920E+06        88951.771574
          91           41  2.9376E+07        91288.632778
          92           41  2.5076E+07        93478.472853
          93           41  9.4135E+06        95512.553186
          94           41  2.5721E+06        97383.585064
          95           41  1.2031E+07        99085.955567
          96           41  8.9065E+06       100616.045204
          97           41  2.8286E+06       101972.623642
          98           41  2.1074E+05       103157.291018
          99           41  1.5730E+05       104174.901009
         100           41  7.9710E+05       105033.859606
         101           41  1.2672E+06       105746.153250
         102           41  1.4210E+06       106326.948013
          76           42  1.1619E-01           61.966743
          77           42  5.9622E+01         2893.592940
          78           42  1.0443E+02         5572.930881
          79           42  1.7274E+01         8099.273952
          80           42  3.8931E+00        10470.465766
          81           42  2.1972E+00        12682.566233
          82           42  1.6971E+00        14729.505513
          83           42  1.2661E+00        16602.374550
          84           42  8.6164E-01        18288.624925
          85           42  5.4176E-01        19770.982736
          86           42  3.2061E-01        21025.922252
          87           42  1.7832E-01        22021.260696
          88           42  6.5131E-01        80891.454470
          89           42  1.0040E+03        83490.881378
          90           42  1.9409E+05        85964.703688
          91           42  6.4263E+06        88301.564893
          92           42  3.4561E+07        90491.404967
          93           42  8.9735E+06        92525.485300
          94           42  1.7523E+07        94396.517178
          95           42  5.7685E+05        96098.887682
          96           42  3.9583E+06        97628.977318
          97           42  8.3901E+06        98985.555756
          98           42  6.8204E+06       100170.223132
          99           42  3.5707E+06       101187.833124
         100           42  1.3442E+06       102046.791721
         101           42  3.3955E+05       102759.085364
         102           42  3.3324E+04       103339.880127
          77           43  1.0310E-01           59.255960
          78           43  4.2922E+01         2738.593901
          79           43  1.2579E+02         5264.936972
          80           43  2.4982E+01         7636.128787
          81           43  5.0261E+00         9848.229253
          82           43  2.3725E+00        11895.168533
          83           43  1.7898E+00        13768.037570
          84           43  1.4166E+00        15454.287945
          85           43  1.0496E+00        16936.645756
          86           43  7.1780E-01        18191.585272
          87           43  4.4792E-01        19186.923716
          88           43  1.7362E-02        78057.117490
          89           43  7.4225E+00        80656.544398
          90           43  4.5717E+03        83130.366709
          91           43  5.2041E+05        85467.227913
          92           43  1.0873E+07        87657.067987
          93           43  3.3131E+07        89691.148320
          94           43  4.1925E+05        91562.180198
          95           43  1.6111E+07        93264.550702
          96           43  6.9819E+06        94794.640338
          97           43  3.1951E+04        96151.218777
          98           43  2.2257E+06        97335.886152
          99           43  4.6882E+06        98353.496144
         100           43  4.8105E+06        99212.454741
         101           43  3.7084E+06        99924.748384
         102           43  2.4881E+06       100505.543147
          78           44  9.0164E-02           56.553811
          79           44  2.6116E+01         2582.896882
          80           44  1.4396E+02         4954.088697
          81           44  3.5908E+01         7166.189163
          82           44  6.9206E+00         9213.128443
          83           44  2.6218E+00        11085.997480
          84           44  1.7821E+00        12772.247855
          85           44  1.4087E+00        14254.605666
          86           44  1.0747E+00        15509.545182
          87           44  7.4236E-01        16504.883626
          88           44  2.9777E-03        75375.077400
          89           44  1.6763E-02        77974.504308
          90           44  4.7113E+01        80448.326619
          91           44  1.6410E+04        82785.187823
          92           44  1.1905E+06        84975.027897
          93           44  1.5850E+07        87009.108230
          94           44  2.4558E+07        88880.140108
          95           44  2.4709E+06        90582.510612
          96           44  6.7414E+06        92112.600248
          97           44  1.0983E+07        93469.178687
          98           44  4.2825E+06        94653.846063
          99           44  3.0933E+05        95671.456054
         100           44  2.8298E+05        96530.414651
         101           44  1.2654E+06        97242.708294
         102           44  1.8488E+06        97823.503057
          79           45  7.7399E-02           53.837520
          80           45  1.1793E+01         2425.029334
          81           45  1.5499E+02         4637.129801
          82           45  5.0779E+01         6684.069081
          83           45  1.0268E+01         8556.938118
          84           45  3.1463E+00        10243.188493
          85           45  1.7552E+00        11725.546304
          86           45  1.2712E+00        12980.485820
          87           45  9.1234E-01        13975.824264
          88           45  3.6523E-05        72846.018038
          89           45  5.4176E-04        75445.444946
          90           45  3.5413E-02        77919.267256
          91           45  2.1172E+02        80256.128461
          92           45  5.0390E+04        82445.968535
          93           45  2.3994E+06        84480.048868
          94           45  1.9823E+07        86351.080746
          95           45  1.2147E+07        88053.451250
          96           45  9.6546E+06        89583.540886
          97           45  1.6798E+05        90940.119324
          98           45  6.0118E+06        92124.786700
          99           45  7.2409E+06        93142.396692
         100           45  4.2255E+06        94001.355289
         101           45  1.5710E+06        94713.648932
         102           45  3.4747E+05        95294.443695
          80           46  6.4856E-02           51.078566
          81           46  2.4909E+00         2263.179033
          82           46  1.5417E+02         4310.118313
          83           46  6.9437E+01         6182.987350
          84           46  1.6284E+01         7869.237725
          85           46  4.4043E+00         9351.595536
          86           46  1.8807E+00        10606.535051
          87           46  1.0900E+00        11601.873496
          88           46  2.1843E-03        70472.067269
          89           46  3.4662E-03        73071.494178
          90           46  1.0118E-04        75545.316488
          91           46  1.9412E-01        77882.177692
          92           46  7.9810E+02        80072.017767
          93           46  1.3647E+05        82106.098100
          94           46  4.2865E+06        83977.129978
          95           46  2.0675E+07        85679.500481
          96           46  2.3524E+06        87209.590118
          97           46  1.2087E+07        88566.168556
          98           46  2.7466E+06        89750.835932
          99           46  2.3214E+05        90768.445923
         100           46  2.8008E+06        91627.404520
         101           46  4.0504E+06        92339.698164
         102           46  3.5683E+06        92920.492927
          81           47  5.2660E-02           48.244866
          82           47  1.3816E-01         2095.184146
          83           47  1.3729E+02         3968.053182
          84           47  8.9268E+01         5654.303557
          85           47  2.6610E+01         7136.661369
          86           47  7.4518E+00         8391.600884
          87           47  2.5876E+00         9386.939329
          88           47  3.5256E-03        68257.133102
          89           47  3.1237E-03        70856.560010
          90           47  6.1933E-04        73330.382321
          91           47  6.0746E-03        75667.243525
          92           47  6.8450E-01        77857.083600
          93           47  2.6280E+03        79891.163933
          94           47  3.2843E+05        81762.195811
          95           47  6.7198E+06        83464.566314
          96           47  1.6962E+07        84994.655951
          97           47  2.3330E+05        86351.234389
          98           47  6.4661E+06        87535.901765
          99           47  6.9265E+06        88553.511756
         100           47  2.0751E+06        89412.470353
         101           47  6.2044E+04        90124.763997
         102           47  2.8881E+05        90705.558760
          82           48  4.0991E-02           45.289968
          83           48  5.2388E+00         1918.159004
          84           48  1.0308E+02         3604.409379
          85           48  1.0291E+02         5086.767191
          86           48  4.1616E+01         6341.706706
          87           48  1.3889E+01         7337.045151
          88           48  2.4415E-03        66207.238924
          89           48  1.4252E-03        68806.665832
          90           48  1.2803E-04        71280.488143
          91           48  4.4744E-04        73617.349347
          92           48  4.8306E-02        75807.189422
          93           48  1.2304E+00        77841.269755
          94           48  7.5490E+03        79712.301632
          95           48  6.9960E+05        81414.672136
          96           48  9.0549E+06        82944.761773
          97           48  9.7472E+06        84301.340211
          98           48  3.9782E+06        85486.007587
          99           48  5.4945E+05        86503.617578
         100           48  4.2377E+06        87362.576175
         101           48  4.4111E+06        88074.869819
         102           48  2.5828E+06        88655.664582
          83           49  3.0109E-02           42.150768
          84           49  1.5870E+01         1728.401143
          85           49  5.7153E+01         3210.758955
          86           49  9.6974E+01         4465.698470
          87           49  5.4870E+01         5461.036914
          88           49  8.1651E-04        64331.230688
          89           49  2.8006E-04        66930.657596
          90           49  5.7197E-06        69404.479907
          91           49  4.0688E-04        71741.341111
          92           49  8.7879E-04        73931.181185
          93           49  2.2502E-01        75965.261518
          94           49  6.3152E-01        77836.293396
          95           49  1.8652E+04        79538.663900
          96           49  1.3017E+06        81068.753536
          97           49  1.0186E+07        82425.331975
          98           49  2.9100E+06        83609.999351
          99           49  6.3353E+06        84627.609342
         100           49  1.0012E+06        85486.567939
         101           49  2.0568E+05        86198.861582
         102           49  1.4817E+06        86779.656345
          84           50  2.0374E-02           38.742438
          85           50  2.6850E+01         1521.100250
          86           50  1.5903E+01         2776.039765
          87           50  5.9360E+01         3771.378210
          88           50  5.2954E-05        62641.571983
          89           50  6.7127E-07        65240.998891
          90           50  1.3347E-04        67714.821202
          91           50  2.8147E-04        70051.682406
          92           50  2.1122E-05        72241.522481
          93           50  5.8632E-03        74275.602814
          94           50  1.0243E+00        76146.634692
          95           50  4.1870E+00        77849.005195
          96           50  3.8035E+04        79379.094832
          97           50  2.0766E+06        80735.673270
          98           50  9.2526E+06        81920.340646
          99           50  5.2261E+04        82937.950637
         100           50  3.9074E+06        83796.909234
         101           50  3.2243E+06        84509.202878
         102           50  9.7173E+05        85089.997641
          85           51  1.2221E-02           34.944874
          86           51  3.0782E+01         1289.884389
          87           51  7.1720E-03         2285.222833
          88           51  7.4026E-05        61155.416607
          89           51  1.5766E-04        63754.843515
          90           51  2.4244E-04        66228.665826
          91           51  1.2235E-04        68565.527030
          92           51  1.6110E-05        70755.367104
          93           51  2.3594E-04        72789.447437
          94           51  2.5761E-02        74660.479315
          95           51  4.1819E+00        76362.849819
          96           51  1.4049E+02        77892.939455
          97           51  5.9404E+04        79249.517894
          98           51  2.7866E+06        80434.185270
          99           51  6.6080E+06        81451.795261
         100           51  7.6849E+05        82310.753858
         101           51  7.0237E+05        83023.047501
         102           51  2.1004E+06        83603.842264
          86           52  6.0546E-03           30.576283
          87           52  2.3041E+01         1025.914727
          88           52  3.0322E-04        59896.108501
          89           52  3.3950E-04        62495.535409
          90           52  2.4632E-04        64969.357720
          91           52  4.2278E-05        67306.218924
          92           52  4.1866E-05        69496.058998
          93           52  6.3246E-06        71530.139331
          94           52  2.2796E-04        73401.171209
          95           52  3.2711E-01        75103.541713
          96           52  8.3049E+00        76633.631350
          97           52  1.3036E+03        77990.209788
          98           52  5.9473E+04        79174.877164
          99           52  3.0936E+06        80192.487155
         100           52  3.7685E+06        81051.445752
         101           52  1.8329E+06        81763.739395
         102           52  3.6637E+04        82344.534158
          87           53  2.1081E-03           25.323652
          88           53  3.9675E-04        58895.517425
          89           53  3.7656E-04        61494.944334
          90           53  1.8449E-04        63968.766644
          91           53  1.5728E-05        66305.627848
          92           53  4.6608E-05        68495.467923
          93           53  9.3176E-05        70529.548256
          94           53  1.0927E-05        72400.580134
          95           53  1.1551E-02        74102.950637
          96           53  2.6363E+00        75633.040274
          97           53  1.8877E-01        76989.618712
          98           53  6.3751E+03        78174.286088
          99           53  1.7736E+04        79191.896079
         100           53  2.7619E+06        80050.854676
         101           53  2.0134E+06        80763.148320
         102           53  1.6212E+06        81343.943083
          36           69  6.4767E+01         3878.968027
          37           69  6.2993E+00         7667.168092
          38           69  7.6815E-01        11288.248606
          39           69  2.5157E-01        14745.202103
          40           69  7.9324E-02        18043.388040
          41           69  1.9880E-02        21185.034508
          42           69  4.0085E-03        24172.102394
          43           69  6.1387E-04        27006.439374
          44           69  4.3526E-05        29688.479464
          45           69  2.5784E-06        32217.538826
          46           69  2.2166E-05        34591.489594
          47           69  2.6587E-05        36806.423761
          48           69  1.9577E-05        38856.317939
          49           69  1.1639E-05        40732.326176
          50           69  6.5003E-06        42421.984880
          51           69  3.7744E-06        43908.140257
          52           69  2.3479E-06        45167.448363
          53           69  1.4838E-06        46168.039438
          54           69  3.4647E+07       104999.742617
          55           69  2.0550E+07       107601.769192
          56           69  7.3073E+06       110078.311312
          57           69  2.0331E+06       112418.015912
          58           69  4.8538E+05       114610.825248
          59           69  1.0240E+05       116648.000890
          60           69  1.8760E+04       118522.251021
          61           69  2.7078E+03       120227.954808
          62           69  2.0770E+02       121761.478150
          63           69  1.4646E+00       123121.567206
          64           69  4.8096E+01       124309.787476
          65           69  7.0411E+01       125330.945185
          66           69  6.6084E+01       126193.385959
          67           69  5.2886E+01       126909.025817
          68           69  3.9608E+01       127492.957458
          37           70  1.1514E+02         3709.111964
          38           70  1.7881E+01         7330.192478
          39           70  2.2963E+00        10787.145976
          40           70  8.6880E-01        14085.331912
          41           70  3.4978E-01        17226.978380
          42           70  1.1196E-01        20214.046266
          43           70  2.8562E-02        23048.383246
          44           70  6.0816E-03        25730.423336
          45           70  1.0887E-03        28259.482698
          46           70  1.2022E-04        30633.433467
          47           70  7.0662E-07        32848.367634
          48           70  5.6861E-05        34898.261812
          49           70  1.1699E-04        36774.270048
          50           70  1.3278E-04        38463.928753
          51           70  1.1117E-04        39950.084129
          52           70  7.6360E-05        41209.392235
          53           70  4.5146E-05        42209.983311
          54           70  3.1225E+07       101041.686489
          55           70  1.9902E+06       103643.713064
          56           70  1.4225E+07       106120.255184
          57           70  1.1635E+07       108459.959784
          58           70  5.5914E+06       110652.769120
          59           70  2.1011E+06       112689.944762
          60           70  6.8815E+05       114564.194893
          61           70  2.0642E+05       116269.898680
          62           70  5.7824E+04       117803.422022
          63           70  1.5066E+04       119163.511078
          64           70  3.5258E+03       120351.731348
          65           70  6.6941E+02       121372.889057
          66           70  7.2283E+01       122235.329831
          67           70  5.6086E-02       122950.969689
          68           70  1.9323E+01       123534.901331
          38           71  1.5112E+02         3545.009062
          39           71  3.4473E+01         7001.962560
          40           71  4.4141E+00        10300.148496
          41           71  1.7625E+00        13441.794965
          42           71  8.7216E-01        16428.862851
          43           71  3.6126E-01        19263.199830
          44           71  1.1961E-01        21945.239920
          45           71  3.1276E-02        24474.299283
          46           71  6.3230E-03        26848.250051
          47           71  9.2165E-04        29063.184218
          48           71  6.2518E-05        31113.078396
          49           71  4.9643E-06        32989.086632
          50           71  5.4442E-05        34678.745337
          51           71  1.0554E-04        36164.900713
          52           71  1.3358E-04        37424.208819
          53           71  1.2745E-04        38424.799895
          54           71  1.1058E+07        97256.503073
          55           71  2.7127E+07        99858.529648
          56           71  2.5888E+06       102335.071769
          57           71  3.6580E+06       104674.776368
          58           71  9.2849E+06       106867.585704
          59           71  7.7592E+06       108904.761347
          60           71  4.4063E+06       110779.011477
          61           71  2.0802E+06       112484.715265
          62           71  8.9402E+05       114018.238606
          63           71  3.6772E+05       115378.327663
          64           71  1.4930E+05       116566.547932
          65           71  6.1085E+04       117587.705641
          66           71  2.5559E+04       118450.146415
          67           71  1.1058E+04       119165.786274
          68           71  4.9898E+03       119749.717915
          39           72  1.7255E+02         3383.808486
          40           72  5.6329E+01         6681.994422
          41           72  7.2360E+00         9823.640891
          42           72  2.8273E+00        12810.708777
          43           72  1.5841E+00        15645.045756
          44           72  7.8920E-01        18327.085846
          45           72  3.3064E-01        20856.145209
          46           72  1.1573E-01        23230.095977
          47           72  3.2893E-02        25445.030144
          48           72  7.0669E-03        27494.924322
          49           72  9.3868E-04        29370.932558
          50           72  2.3842E-05        31060.591263
          51           72  3.0996E-05        32546.746639
          52           72  7.4926E-05        33806.054745
          53           72  7.3772E-05        34806.645821
          54           72  1.8664E+06        93638.348999
          55           72  2.1528E+07        96240.375574
          56           72  1.2717E+07        98716.917695
          57           72  1.0348E+07       101056.622294
          58           72  2.1936E+04       103249.431630
          59           72  3.5193E+06       105286.607272
          60           72  6.3027E+06       107160.857403
          61           72  5.5528E+06       108866.561191
          62           72  3.6898E+06       110400.084532
          63           72  2.1446E+06       111760.173589
          64           72  1.1726E+06       112948.393858
          65           72  6.2900E+05       113969.551567
          66           72  3.3970E+05       114831.992341
          67           72  1.8776E+05       115547.632200
          68           72  1.0727E+05       116131.563841
          40           73  1.8019E+02         3227.910447
          41           73  8.3645E+01         6369.556915
          42           73  1.0868E+01         9356.624801
          43           73  3.9183E+00        12190.961781
          44           73  2.3857E+00        14873.001871
          45           73  1.3724E+00        17402.061233
          46           73  6.8378E-01        19776.012002
          47           73  2.9877E-01        21990.946169
          48           73  1.1548E-01        24040.840347
          49           73  3.9134E-02        25916.848583
          50           73  1.1273E-02        27606.507288
          51           73  2.5636E-03        29092.662664
          52           73  3.7502E-04        30351.970770
          53           73  1.2725E-05        31352.561846
          54           73  1.4945E+05        90184.265024
          55           73  5.7965E+06        92786.291599
          56           73  2.5795E+07        95262.833719
          57           73  2.1672E+06        97602.538319
          58           73  1.2512E+07        99795.347655
          59           73  3.3471E+06       101832.523297
          60           73  8.0264E+04       103706.773428
          61           73  2.4109E+06       105412.477215
          62           73  4.0288E+06       106946.000557
          63           73  3.9242E+06       108306.089613
          64           73  3.0506E+06       109494.309883
          65           73  2.1293E+06       110515.467592
          66           73  1.4149E+06       111377.908366
          67           73  9.2474E+05       112093.548224
          68           73  6.0583E+05       112677.479866
          41           74  1.7483E+02         3074.193956
          42           74  1.1605E+02         6061.261841
          43           74  1.5688E+01         8895.598821
          44           74  4.9913E+00        11577.638911
          45           74  3.1540E+00        14106.698273
          46           74  2.0519E+00        16480.649042
          47           74  1.1855E+00        18695.583209
          48           74  6.1222E-01        20745.477387
          49           74  2.8873E-01        22621.485623
          50           74  1.2618E-01        24311.144328
          51           74  5.1570E-02        25797.299704
          52           74  1.9883E-02        27056.607810
          53           74  7.2873E-03        28057.198886
          54           74  5.1421E+03        86888.902064
          55           74  6.4352E+05        89490.928639
          56           74  1.0981E+07        91967.470760
          57           74  2.2689E+07        94307.175359
          58           74  3.3758E+05        96499.984695
          59           74  7.7544E+06        98537.160337
          60           74  7.4192E+06       100411.410468
          61           74  1.5434E+06       102117.114256
          62           74  2.6477E+04       103650.637597
          63           74  1.0787E+06       105010.726653
          64           74  2.0607E+06       106198.946923
          65           74  2.3226E+06       107220.104632
          66           74  2.1019E+06       108082.545406
          67           74  1.7062E+06       108798.185264
          68           74  1.3102E+06       109382.116906
          42           75  1.5817E+02         2922.374865
          43           75  1.5291E+02         5756.711845
          44           75  2.2437E+01         8438.751935
          45           75  6.1570E+00        10967.811297
          46           75  3.7983E+00        13341.762065
          47           75  2.6996E+00        15556.696233
          48           75  1.7620E+00        17606.590411
          49           75  1.0418E+00        19482.598647
          50           75  5.7170E-01        21172.257352
          51           75  2.9818E-01        22658.412728
          52           75  1.5006E-01        23917.720834
          53           75  7.2746E-02        24918.311909
          54           75  6.4437E+01        83750.015088
          55           75  2.8879E+04        86352.041663
          56           75  1.6778E+06        88828.583783
          57           75  1.5964E+07        91168.288383
          58           75  1.4421E+07        93361.097719
          59           75  4.8690E+06        95398.273361
          60           75  1.6731E+06        97272.523492
          61           75  6.8498E+06        98978.227279
          62           75  4.8043E+06       100511.750621
          63           75  1.4101E+06       101871.839677
          64           75  7.2159E+04       103060.059947
          65           75  1.3144E+05       104081.217656
          66           75  5.1945E+05       104943.658430
          67           75  7.7876E+05       105659.298288
          68           75  8.4983E+05       106243.229930
          43           76  1.3268E+02         2772.370237
          44           76  1.9255E+02         5454.410327
          45           76  3.2029E+01         7983.469689
          46           76  7.5954E+00        10357.420458
          47           76  4.2759E+00        12572.354625
          48           76  3.1831E+00        14622.248803
          49           76  2.2955E+00        16498.257039
          50           76  1.5238E+00        18187.915744
          51           76  9.4170E-01        19674.071120
          52           76  5.5086E-01        20933.379226
          53           76  3.0433E-01        21933.970302
          54           76  2.9010E-01        80765.673480
          55           76  4.9155E+02        83367.700055
          56           76  9.9058E+04        85844.242175
          57           76  3.3957E+06        88183.946775
          58           76  1.8966E+07        90376.756111
          59           76  5.4344E+06        92413.931753
          60           76  9.5304E+06        94288.181884
          61           76  2.1326E+05        95993.885672
          62           76  2.4506E+06        97527.409013
          63           76  4.7830E+06        98887.498069
          64           76  3.7176E+06       100075.718339
          65           76  1.8565E+06       101096.876048
          66           76  6.5097E+05       101959.316822
          67           76  1.4103E+05       102674.956680
          68           76  6.5427E+03       103258.888322
          44           77  1.0149E+02         2622.784130
          45           77  2.3176E+02         5151.843492
          46           77  4.5637E+01         7525.794261
          47           77  9.6745E+00         9740.728428
          48           77  4.6780E+00        11790.622606
          49           77  3.4412E+00        13666.630842
          50           77  2.6347E+00        15356.289547
          51           77  1.9009E+00        16842.444923
          52           77  1.2756E+00        18101.753029
          53           77  7.8672E-01        19102.344105
          54           77  1.2281E-02        77934.047283
          55           77  3.4612E+00        80536.073858
          56           77  2.2501E+03        83012.615979
          57           77  2.6684E+05        85352.320578
          58           77  5.7826E+06        87545.129914
          59           77  1.8427E+07        89582.305556
          60           77  3.5725E+05        91456.555687
          61           77  9.1220E+06        93162.259475
          62           77  3.6029E+06        94695.782816
          63           77  1.0565E+03        96055.871872
          64           77  1.4207E+06        97244.092142
          65           77  2.7480E+06        98265.249851
          66           77  2.7108E+06        99127.690625
          67           77  2.0297E+06        99843.330484
          68           77  1.3268E+06       100427.262125
          45           78  6.8483E+01         2472.505551
          46           78  2.6578E+02         4846.456319
          47           78  6.4767E+01         7061.390486
          48           78  1.3024E+01         9111.284664
          49           78  5.1753E+00        10987.292901
          50           78  3.5047E+00        12676.951605
          51           78  2.6991E+00        14163.106982
          52           78  2.0086E+00        15422.415088
          53           78  1.3636E+00        16423.006163
          54           78  2.4873E-03        75254.709342
          55           78  1.0857E-02        77856.735917
          56           78  2.2398E+01        80333.278037
          57           78  8.1226E+03        82672.982637
          58           78  6.1382E+05        84865.791973
          59           78  8.4985E+06        86902.967615
          60           78  1.3939E+07        88777.217746
          61           78  1.1366E+06        90482.921533
          62           78  4.0798E+06        92016.444875
          63           78  6.0704E+06        93376.533931
          64           78  2.1671E+06        94564.754201
          65           78  1.0501E+05        95585.911910
          66           78  2.2990E+05        96448.352684
          67           78  8.1608E+05        97163.992542
          68           78  1.1229E+06        97747.924183
          46           79  3.8027E+01         2320.113249
          47           79  2.8788E+02         4535.047416
          48           79  9.0761E+01         6584.941594
          49           79  1.8803E+01         8460.949830
          50           79  6.1040E+00        10150.608535
          51           79  3.4932E+00        11636.763911
          52           79  2.5083E+00        12896.072017
          53           79  1.7720E+00        13896.663093
          54           79  9.3226E-06        72728.366271
          55           79  4.2537E-05        75330.392846
          56           79  1.6501E-02        77806.934966
          57           79  1.0099E+02        80146.639566
          58           79  2.5091E+04        82339.448902
          59           79  1.2453E+06        84376.624544
          60           79  1.0741E+07        86250.874675
          61           79  7.1570E+06        87956.578462
          62           79  5.0639E+06        89490.101804
          63           79  1.7364E+05        90850.190860
          64           79  3.5787E+06        92038.411130
          65           79  4.0223E+06        93059.568839
          66           79  2.2122E+06        93922.009613
          67           79  7.5388E+05        94637.649471
          68           79  1.3578E+05        95221.581113
          47           80  1.4552E+01         2163.855601
          48           80  2.8974E+02         4213.749779
          49           80  1.2358E+02         6089.758015
          50           80  2.9065E+01         7779.416720
          51           80  8.2332E+00         9265.572096
          52           80  3.6893E+00        10524.880202
          53           80  2.1818E+00        11525.471278
          54           80  1.4890E-03        70357.174456
          55           80  1.7686E-03        72959.201031
          56           80  1.6565E-05        75435.743152
          57           80  7.8076E-02        77775.447751
          58           80  3.8081E+02        79968.257087
          59           80  6.8361E+04        82005.432729
          60           80  2.2422E+06        83879.682860
          61           80  1.1361E+07        85585.386648
          62           80  1.5550E+06        87118.909989
          63           80  6.7014E+06        88478.999046
          64           80  1.3109E+06        89667.219315
          65           80  2.1218E+05        90688.377024
          66           80  1.7363E+06        91550.817798
          67           80  2.3460E+06        92266.457657
          68           80  1.9851E+06        92850.389298
          48           81  1.7474E+00         2001.649312
          49           81  2.6343E+02         3877.657549
          50           81  1.5921E+02         5567.316253
          51           81  4.6668E+01         7053.471630
          52           81  1.3322E+01         8312.779736
          53           81  4.8142E+00         9313.370811
          54           81  2.5028E-03        68145.073989
          55           81  2.1264E-03        70747.100565
          56           81  1.7292E-04        73223.642685
          57           81  4.8593E-03        75563.347284
          58           81  2.4942E-01        77756.156620
          59           81  1.2538E+03        79793.332263
          60           81  1.6553E+05        81667.582394
          61           81  3.5482E+06        83373.286181
          62           81  9.5132E+06        84906.809523
          63           81  6.4779E+04        86266.898579
          64           81  3.8313E+06        87455.118848
          65           81  3.7480E+06        88476.276558
          66           81  9.9158E+05        89338.717332
          67           81  9.1386E+03        90054.357190
          68           81  2.3107E+05        90638.288831
          49           82  1.3456E+00         1830.718269
          50           82  2.0542E+02         3520.376973
          51           82  1.8559E+02         5006.532349
          52           82  7.2667E+01         6265.840455
          53           82  2.4111E+01         7266.431531
          54           82  1.7890E-03        66098.134709
          55           82  1.2243E-03        68700.161285
          56           82  8.5412E-05        71176.703405
          57           82  6.8170E-04        73516.408004
          58           82  2.8868E-02        75709.217340
          59           82  3.5154E-01        77746.392983
          60           82  3.5978E+03        79620.643113
          61           82  3.5488E+05        81326.346901
          62           82  4.8370E+06        82859.870242
          63           82  5.6590E+06        84219.959299
          64           82  1.9919E+06        85408.179568
          65           82  4.2329E+05        86429.337278
          66           82  2.5085E+06        87291.778051
          67           82  2.4330E+06        88007.417910
          68           82  1.3365E+06        88591.349551
          50           83  1.1590E+01         1647.507937
          51           83  1.2322E+02         3133.663313
          52           83  1.7963E+02         4392.971419
          53           83  9.7196E+01         5393.562494
          54           83  6.3873E-04        64225.265673
          55           83  3.5961E-04        66827.292248
          56           83  5.6319E-06        69303.834368
          57           83  3.7340E-04        71643.538968
          58           83  1.3035E-03        73836.348304
          59           83  1.1609E-01        75873.523946
          60           83  3.3364E-02        77747.774077
          61           83  8.8631E+03        79453.477864
          62           83  6.6479E+05        80987.001206
          63           83  5.5231E+06        82347.090262
          64           83  1.8308E+06        83535.310532
          65           83  3.4461E+06        84556.468241
          66           83  4.3706E+05        85418.909015
          67           83  1.8133E+05        86134.548873
          68           83  9.3951E+05        86718.480515
          51           84  2.5825E+01         1447.412938
          52           84  4.2971E+01         2706.721044
          53           84  1.1738E+02         3707.312119
          54           84  5.8044E-05        62539.015298
          55           84  1.7545E-05        65141.041873
          56           84  1.2513E-05        67617.583993
          57           84  1.5302E-04        69957.288593
          58           84  1.4633E-04        72150.097929
          59           84  5.0936E-03        74187.273571
          60           84  4.8391E-01        76061.523702
          61           84  4.5961E+00        77767.227489
          62           84  1.7934E+04        79300.750831
          63           84  1.0680E+06        80660.839887
          64           84  5.1184E+06        81849.060157
          65           84  6.8777E+04        82870.217866
          66           84  2.2871E+06        83732.658640
          67           84  1.7128E+06        84448.298498
          68           84  4.4730E+05        85032.230140
          52           85  3.3513E+01         1224.363232
          53           85  2.0933E+00         2224.954308
          54           85  3.3001E-05        61056.657486
          55           85  4.2397E-05        63658.684062
          56           85  4.9771E-05        66135.226182
          57           85  3.2557E-05        68474.930781
          58           85  4.3957E-05        70667.740117
          59           85  5.2954E-04        72704.915760
          60           85  1.6858E-02        74579.165890
          61           85  1.8465E+00        76284.869678
          62           85  9.1270E+01        77818.393019
          63           85  2.7476E+04        79178.482076
          64           85  1.4428E+06        80366.702345
          65           85  3.7605E+06        81387.860054
          66           85  3.3119E+05        82250.300828
          67           85  4.8826E+05        82965.940687
          68           85  1.2347E+06        83549.872328
          53           86  2.6839E+01          970.014793
          54           86  1.7827E-04        59801.717971
          55           86  1.5634E-04        62403.744546
          56           86  6.7921E-05        64880.286666
          57           86  2.0562E-06        67219.991266
          58           86  2.6506E-05        69412.800602
          59           86  2.9026E-05        71449.976244
          60           86  5.6882E-04        73324.226375
          61           86  1.7479E-01        75029.930163
          62           86  3.0976E+00        76563.453504
          63           86  7.4034E+02        77923.542560
          64           86  2.6046E+04        79111.762830
          65           86  1.6085E+06        80132.920539
          66           86  2.2336E+06        80995.361313
          67           86  9.2347E+05        81711.001171
          68           86  4.6295E+03        82294.932813
          54           87  2.4769E-04        58806.379526
          55           87  2.0409E-04        61408.406102
          56           87  6.0577E-05        63884.948222
          57           87  1.3638E-07        66224.652821
          58           87  1.4100E-05        68417.462157
          59           87  1.0551E-05        70454.637800
          60           87  1.3079E-04        72328.887930
          61           87  8.5091E-03        74034.591718
          62           87  1.2657E+00        75568.115060
          63           87  1.1221E+00        76928.204116
          64           87  3.3528E+03        78116.424385
          65           87  5.7289E+03        79137.582095
          66           87  1.4289E+06        80000.022869
          67           87  1.2528E+06        80715.662727
          68           87  8.6160E+05        81299.594368
         103           69  1.0349E+08       105063.556552
         104           69  6.1953E+07       107662.983492
         105           69  2.2248E+07       110136.805833
         106           69  6.2594E+06       112473.667067
         107           69  1.5146E+06       114663.507167
         108           69  3.2524E+05       116697.587522
         109           69  6.1177E+04       118568.619420
         110           69  9.2734E+03       120270.989942
         111           69  8.2179E+02       121801.079595
         112           69  1.3385E-02       123157.658049
         113           69  1.1429E+02       124342.325439
         114           69  1.8879E+02       125359.935443
         115           69  1.8495E+02       126218.894053
         116           69  1.5134E+02       126931.187707
         117           69  1.1489E+02       127511.982479
         103           70  9.4069E+07       101105.500425
         104           70  5.6190E+06       103704.927365
         105           70  4.2290E+07       106178.749705
         106           70  3.5071E+07       108515.610939
         107           70  1.7047E+07       110705.451039
         108           70  6.4801E+06       112739.531395
         109           70  2.1500E+06       114610.563292
         110           70  6.5508E+05       116312.933814
         111           70  1.8726E+05       117843.023467
         112           70  5.0207E+04       119199.601921
         113           70  1.2301E+04       120384.269311
         114           70  2.5512E+03       121401.879316
         115           70  3.5357E+02       122260.837925
         116           70  6.5684E+00       122973.131579
         117           70  2.9147E+01       123553.926352
         103           71  3.3614E+07        97320.317009
         104           71  8.0944E+07        99919.743949
         105           71  8.1929E+06       102393.566290
         106           71  1.0509E+07       104730.427523
         107           71  2.7586E+07       106920.267624
         108           71  2.3387E+07       108954.347979
         109           71  1.3434E+07       110825.379877
         110           71  6.4116E+06       112527.750398
         111           71  2.7867E+06       114057.840051
         112           71  1.1602E+06       115414.418505
         113           71  4.7745E+05       116599.085895
         114           71  1.9833E+05       117616.695900
         115           71  8.4416E+04       118475.654509
         116           71  3.7233E+04       119187.948163
         117           71  1.7163E+04       119768.742936
         103           72  5.7315E+06        93702.162935
         104           72  6.5120E+07        96301.589875
         105           72  3.7299E+07        98775.412216
         106           72  3.1531E+07       101112.273449
         107           72  1.1806E+05       103302.113550
         108           72  1.0141E+07       105336.193905
         109           72  1.8685E+07       107207.225803
         110           72  1.6696E+07       108909.596324
         111           72  1.1215E+07       110439.685977
         112           72  6.5811E+06       111796.264431
         113           72  3.6308E+06       112980.931821
         114           72  1.9644E+06       113998.541826
         115           72  1.0697E+06       114857.500435
         116           72  5.9592E+05       115569.794089
         117           72  3.4296E+05       116150.588862
         103           73  4.6456E+05        90248.078960
         104           73  1.7745E+07        92847.505900
         105           73  7.7545E+07        95321.328240
         106           73  6.0072E+06        97658.189474
         107           73  3.7436E+07        99848.029574
         108           73  1.0499E+07       101882.109930
         109           73  1.6364E+05       103753.141827
         110           73  6.8945E+06       105455.512349
         111           73  1.1857E+07       106985.602002
         112           73  1.1716E+07       108342.180456
         113           73  9.1998E+06       109526.847846
         114           73  6.4735E+06       110544.457851
         115           73  4.3308E+06       111403.416460
         116           73  2.8469E+06       112115.710114
         117           73  1.8743E+06       112696.504887
         103           74  1.6223E+04        86952.716000
         104           74  1.9962E+06        89552.142940
         105           74  3.3496E+07        92025.965281
         106           74  6.7623E+07        94362.826514
         107           74  1.2336E+06        96552.666614
         108           74  2.2665E+07        98586.746970
         109           74  2.2512E+07       100457.778867
         110           74  4.9672E+06       102160.149389
         111           74  3.9267E+04       103690.239042
         112           74  2.9960E+06       105046.817496
         113           74  5.9523E+06       106231.484886
         114           74  6.8225E+06       107249.094891
         115           74  6.2377E+06       108108.053500
         116           74  5.0999E+06       108820.347154
         117           74  3.9373E+06       109401.141927
         103           75  2.0811E+02        83813.829023
         104           75  9.1016E+04        86413.255963
         105           75  5.1921E+06        88887.078304
         106           75  4.8481E+07        91223.939538
         107           75  4.2387E+07        93413.779638
         108           75  1.5238E+07        95447.859994
         109           75  4.5754E+06        97318.891891
         110           75  2.0248E+07        99021.262413
         111           75  1.4672E+07       100551.352066
         112           75  4.5231E+06       101907.930520
         113           75  2.9587E+05       103092.597910
         114           75  3.0864E+05       104110.207914
         115           75  1.4109E+06       104969.166524
         116           75  2.1913E+06       105681.460178
         117           75  2.4309E+06       106262.254950
         103           76  9.8544E-01        80829.487416
         104           76  1.5825E+03        83428.914356
         105           76  3.1164E+05        85902.736697
         106           76  1.0477E+07        88239.597930
         107           76  5.7271E+07        90429.438030
         108           76  1.5496E+07        92463.518386
         109           76  2.8948E+07        94334.550283
         110           76  8.2516E+05        96036.920805
         111           76  6.8877E+06        97567.010458
         112           76  1.4122E+07        98923.588912
         113           76  1.1283E+07       100108.256302
         114           76  5.8048E+06       101125.866307
         115           76  2.1311E+06       101984.824916
         116           76  5.1134E+05       102697.118570
         117           76  4.0556E+04       103277.913343
         103           77  3.2804E-02        77997.861219
         104           77  1.1444E+01        80597.288159
         105           77  7.2263E+03        83071.110500
         106           77  8.3750E+05        85407.971733
         107           77  1.7777E+07        87597.811834
         108           77  5.5204E+07        89631.892189
         109           77  8.4009E+05        91502.924087
         110           77  2.7047E+07        93205.294608
         111           77  1.1305E+07        94735.384261
         112           77  2.6698E+04        96091.962715
         113           77  3.9136E+06        97276.630105
         114           77  7.9700E+06        98294.240110
         115           77  8.0559E+06        99153.198719
         116           77  6.1439E+06        99865.492373
         117           77  4.0841E+06       100446.287146
         103           78  6.2599E-03        75318.523277
         104           78  3.0861E-02        77917.950217
         105           78  7.3320E+01        80391.772558
         106           78  2.6012E+04        82728.633792
         107           78  1.9209E+06        84918.473892
         108           78  2.6005E+07        86952.554247
         109           78  4.1255E+07        88823.586145
         110           78  3.8246E+06        90525.956667
         111           78  1.1619E+07        92056.046320
         112           78  1.8261E+07        93412.624774
         113           78  6.8903E+06        94597.292164
         114           78  4.3509E+05        95614.902168
         115           78  5.4617E+05        96473.860778
         116           78  2.2263E+06        97186.154432
         117           78  3.1788E+06        97766.949204
         103           79  3.1090E-05        72792.180207
         104           79  3.8645E-04        75391.607147
         105           79  5.4957E-02        77865.429487
         106           79  3.3017E+02        80202.290721
         107           79  8.0107E+04        82392.130821
         108           79  3.8831E+06        84426.211177
         109           79  3.2666E+07        86297.243074
         110           79  2.0712E+07        87999.613596
         111           79  1.5722E+07        89529.703249
         112           79  3.6387E+05        90886.281703
         113           79  1.0282E+07        92070.949093
         114           79  1.2060E+07        93088.559098
         115           79  6.8889E+06        93947.517707
         116           79  2.4861E+06        94659.811361
         117           79  5.1496E+05        95240.606134
         103           80  3.9479E-03        70420.988392
         104           80  5.4935E-03        73020.415332
         105           80  9.3582E-06        75494.237673
         106           80  2.7938E-01        77831.098906
         107           80  1.2451E+03        80020.939007
         108           80  2.1756E+05        82055.019362
         109           80  6.9610E+06        83926.051260
         110           80  3.4263E+07        85628.421781
         111           80  4.2019E+06        87158.511434
         112           80  2.0109E+07        88515.089888
         113           80  4.3239E+06        89699.757278
         114           80  4.7184E+05        90717.367283
         115           80  4.8568E+06        91576.325892
         116           80  6.8459E+06        92288.619546
         117           80  5.9438E+06        92869.414319
         103           81  6.6214E-03        68208.887925
         104           81  5.8151E-03        70808.314865
         105           81  7.8956E-04        73282.137206
         106           81  1.2219E-02        75618.998439
         107           81  9.4237E-01        77808.838540
         108           81  4.0992E+03        79842.918895
         109           81  5.2504E+05        81713.950793
         110           81  1.0956E+07        83416.321315
         111           81  2.8337E+07        84946.410968
         112           81  3.0493E+05        86302.989421
         113           81  1.1033E+07        87487.656812
         114           81  1.1419E+07        88505.266816
         115           81  3.2745E+06        89364.225425
         116           81  7.0670E+04        90076.519080
         117           81  5.5027E+05        90657.313852
         103           82  4.7217E-03        66161.948645
         104           82  3.0505E-03        68761.375585
         105           82  2.5736E-04        71235.197926
         106           82  1.2734E-03        73572.059159
         107           82  8.4526E-02        75761.899260
         108           82  1.5236E+00        77795.979615
         109           82  1.1767E+04        79667.011513
         110           82  1.1214E+06        81369.382034
         111           82  1.4832E+07        82899.471688
         112           82  1.6506E+07        84256.050141
         113           82  6.3657E+06        85440.717532
         114           82  1.0401E+06        86458.327536
         115           82  7.2196E+06        87317.286145
         116           82  7.3217E+06        88029.579800
         117           82  4.1932E+06        88610.374572
         103           83  1.6674E-03        64289.079609
         104           83  7.7759E-04        66888.506548
         105           83  1.2799E-06        69362.328889
         106           83  8.6582E-04        71699.190123
         107           83  2.5692E-03        73889.030223
         108           83  3.6642E-01        75923.110579
         109           83  4.4692E-01        77794.142476
         110           83  2.9018E+04        79496.512998
         111           83  2.0921E+06        81026.602651
         112           83  1.6785E+07        82383.181105
         113           83  5.0880E+06        83567.848495
         114           83  1.0456E+07        84585.458500
         115           83  1.5283E+06        85444.417109
         116           83  4.0950E+05        86156.710763
         117           83  2.5853E+06        86737.505536
         103           84  1.4203E-04        62602.829233
         104           84  1.3777E-05        65202.256173
         105           84  1.0210E-04        67676.078514
         106           84  4.6098E-04        70012.939748
         107           84  1.8033E-04        72202.779848
         108           84  1.2566E-02        74236.860204
         109           84  1.6010E+00        76107.892101
         110           84  1.0351E+01        77810.262623
         111           84  5.8898E+04        79340.352276
         112           84  3.3460E+06        80696.930730
         113           84  1.5368E+07        81881.598120
         114           84  1.2761E+05        82899.208124
         115           84  6.6304E+06        83758.166734
         116           84  5.2747E+06        84470.460388
         117           84  1.5128E+06        85051.255161
         103           85  9.8633E-05        61120.471422
         104           85  1.7559E-04        63719.898362
         105           85  2.5433E-04        66193.720703
         106           85  1.4754E-04        68530.581936
         107           85  6.8013E-05        70720.422037
         108           85  9.1873E-04        72754.502392
         109           85  4.7711E-02        74625.534290
         110           85  6.3144E+00        76327.904811
         111           85  2.5823E+02        77857.994465
         112           85  9.0985E+04        79214.572918
         113           85  4.4993E+06        80399.240309
         114           85  1.1104E+07        81416.850313
         115           85  1.1594E+06        82275.808922
         116           85  1.2769E+06        82988.102577
         117           85  3.5668E+06        83568.897349
         103           86  4.9763E-04        59865.531907
         104           86  5.0021E-04        62464.958847
         105           86  2.9606E-04        64938.781188
         106           86  3.0706E-05        67275.642421
         107           86  7.3888E-05        69465.482521
         108           86  1.1708E-05        71499.562877
         109           86  9.4154E-04        73370.594774
         110           86  5.4620E-01        75072.965296
         111           86  1.1515E+01        76603.054949
         112           86  2.2313E+03        77959.633403
         113           86  8.8403E+04        79144.300793
         114           86  4.9983E+06        80161.910798
         115           86  6.4472E+06        81020.869407
         116           86  2.9278E+06        81733.163061
         117           86  3.8233E+04        82313.957834
         103           87  6.8160E-04        58870.193462
         104           87  6.0779E-04        61469.620402
         105           87  2.4109E-04        63943.442743
         106           87  5.4384E-06        66280.303976
         107           87  5.9205E-05        68470.144077
         108           87  7.7460E-05        70504.224432
         109           87  1.4376E-04        72375.256330
         110           87  2.3070E-02        74077.626852
         111           87  4.1591E+00        75607.716505
         112           87  1.6199E+00        76964.294958
         113           87  1.0470E+04        78148.962349
         114           87  2.2512E+04        79166.572353
         115           87  4.4425E+06        80025.530962
         116           87  3.5295E+06        80737.824617
         117           87  2.6385E+06        81318.619389
         133           69  7.8334E-01          123.129171
         134           69  3.2781E+01         4076.564626
         135           69  3.3531E+00         7857.226361
         136           69  4.1677E-01        11470.993477
         137           69  1.4540E-01        14920.776520
         138           69  4.7610E-02        18211.907391
         139           69  1.2249E-02        21346.657082
         140           69  2.5940E-03        24326.911398
         141           69  4.4683E-04        27154.472927
         142           69  4.2890E-05        29829.758452
         143           69  5.6661E-07        32352.027169
         144           69  1.7267E-05        34719.079651
         145           69  2.7108E-05        36926.927421
         146           69  2.4055E-05        38969.430532
         147           69  1.5973E-05        40837.584555
         148           69  8.8324E-06        42518.712599
         149           69  4.3136E-06        43995.358506
         150           69  1.9281E-06        45243.719748
         151           69  8.0097E-07        46231.132603
         152           69  5.8754E+07       105159.140955
         153           69  3.5657E+07       107754.672571
         154           69  1.2994E+07       110224.417759
         155           69  3.7166E+06       112557.015127
         156           69  9.1722E+05       114742.401425
         157           69  2.0208E+05       116771.837920
         158           69  3.9467E+04       118638.040688
         159           69  6.3973E+03       120335.408831
         160           69  6.7714E+02       121860.344966
         161           69  7.3438E+00       123211.654301
         162           69  4.2209E+01       124390.989321
         163           69  8.8773E+01       125403.275406
         164           69  9.3823E+01       126257.009745
         165           69  7.9711E+01       126964.285095
         166           69  6.1884E+01       127540.378138
         134           70  7.2463E-01          118.508498
         135           70  5.8137E+01         3899.170233
         136           70  9.5872E+00         7512.937349
         137           70  1.2262E+00        10962.720393
         138           70  4.9467E-01        14253.851263
         139           70  2.0930E-01        17388.600954
         140           70  6.8657E-02        20368.855270
         141           70  1.7734E-02        23196.416800
         142           70  3.8476E-03        25871.702324
         143           70  7.3109E-04        28393.971041
         144           70  9.8073E-05        30761.023523
         145           70  1.9639E-07        32968.871293
         146           70  2.8224E-05        35011.374405
         147           70  7.2142E-05        36879.528427
         148           70  9.1821E-05        38560.656471
         149           70  8.3926E-05        40037.302378
         150           70  6.2112E-05        41285.663621
         151           70  3.9027E-05        42273.076475
         152           70  5.4087E+07       101201.084827
         153           70  2.9209E+06       103796.616443
         154           70  2.3831E+07       106266.361631
         155           70  2.0176E+07       108598.958999
         156           70  9.9739E+06       110784.345297
         157           70  3.8569E+06       112813.781792
         158           70  1.3042E+06       114679.984561
         159           70  4.0649E+05       116377.352703
         160           70  1.1960E+05       117902.288838
         161           70  3.3377E+04       119253.598173
         162           70  8.6952E+03       120432.933193
         163           70  2.0132E+03       121445.219278
         164           70  3.6210E+02       122298.953617
         165           70  2.9900E+01       123006.228967
         166           70  2.0630E+00       123582.322010
         135           71  6.6887E-01          113.986818
         136           71  7.5876E+01         3727.753934
         137           71  1.8673E+01         7177.536977
         138           71  2.3310E+00        10468.667847
         139           71  9.7990E-01        13603.417538
         140           71  5.1404E-01        16583.671855
         141           71  2.2043E-01        19411.233384
         142           71  7.4369E-02        22086.518909
         143           71  1.9688E-02        24608.787626
         144           71  4.0522E-03        26975.840107
         145           71  6.2286E-04        29183.687878
         146           71  5.3331E-05        31226.190989
         147           71  5.8631E-07        33094.345011
         148           71  2.5645E-05        34775.473055
         149           71  5.9038E-05        36252.118963
         150           71  8.1506E-05        37500.480205
         151           71  8.1756E-05        38487.893060
         152           71  1.9588E+07        97415.901411
         153           71  4.5870E+07       100011.433027
         154           71  5.0560E+06       102481.178216
         155           71  5.6150E+06       104813.775583
         156           71  1.5525E+07       106999.161882
         157           71  1.3449E+07       109028.598376
         158           71  7.8585E+06       110894.801145
         159           71  3.8117E+06       112592.169288
         160           71  1.6844E+06       114117.105422
         161           71  7.1379E+05       115468.414757
         162           71  2.9949E+05       116647.749777
         163           71  1.2711E+05       117660.035863
         164           71  5.5416E+04       118513.770202
         165           71  2.5097E+04       119221.045551
         166           71  1.1906E+04       119797.138594
         136           72  6.1599E-01          109.599860
         137           72  8.5776E+01         3559.382903
         138           72  3.0839E+01         6850.513773
         139           72  3.8137E+00         9985.263464
         140           72  1.5357E+00        12965.517781
         141           72  9.1540E-01        15793.079310
         142           72  4.7597E-01        18468.364835
         143           72  2.0459E-01        20990.633552
         144           72  7.2744E-02        23357.686033
         145           72  2.0918E-02        25565.533804
         146           72  4.5553E-03        27608.036915
         147           72  6.2343E-04        29476.190937
         148           72  1.9350E-05        31157.318981
         149           72  1.5961E-05        32633.964889
         150           72  4.2561E-05        33882.326131
         151           72  4.2647E-05        34869.738985
         152           72  3.3910E+06        93797.747337
         153           72  3.7667E+07        96393.278953
         154           72  2.0587E+07        98863.024142
         155           72  1.8423E+07       101195.621509
         156           72  1.2824E+05       103381.007808
         157           72  5.4422E+06       105410.444302
         158           72  1.0477E+07       107276.647071
         159           72  9.5652E+06       108974.015214
         160           72  6.5298E+06       110498.951348
         161           72  3.8863E+06       111850.260683
         162           72  2.1726E+06       113029.595703
         163           72  1.1903E+06       114041.881789
         164           72  6.5603E+05       114895.616128
         165           72  3.6962E+05       115602.891477
         166           72  2.1496E+05       116178.984520
         137           73  5.6487E-01          105.298928
         138           73  8.8190E+01         3396.429798
         139           73  4.6264E+01         6531.179489
         140           73  5.7649E+00         9511.433805
         141           73  2.0831E+00        12338.995335
         142           73  1.3467E+00        15014.280859
         143           73  8.1355E-01        17536.549576
         144           73  4.1828E-01        19903.602058
         145           73  1.8637E-01        22111.449828
         146           73  7.2975E-02        24153.952940
         147           73  2.4997E-02        26022.106962
         148           73  7.2969E-03        27703.235006
         149           73  1.7001E-03        29179.880913
         150           73  2.6508E-04        30428.242156
         151           73  1.3026E-05        31415.655010
         152           73  2.7990E+05        90343.663362
         153           73  1.0450E+07        92939.194978
         154           73  4.4434E+07        95408.940166
         155           73  3.0288E+06        97741.537534
         156           73  2.1286E+07        99926.923832
         157           73  6.3946E+06       101956.360327
         158           73  4.3302E+04       103822.563096
         159           73  3.6541E+06       105519.931238
         160           73  6.5734E+06       107044.867373
         161           73  6.6382E+06       108396.176708
         162           73  5.2920E+06       109575.511728
         163           73  3.7687E+06       110587.797813
         164           73  2.5467E+06       111441.532152
         165           73  1.6884E+06       112148.807502
         166           73  1.1197E+06       112724.900545
         138           74  5.1500E-01          101.066838
         139           74  8.3587E+01         3235.816529
         140           74  6.4755E+01         6216.070845
         141           74  8.4351E+00         9043.632375
         142           74  2.6085E+00        11718.917900
         143           74  1.7336E+00        14241.186616
         144           74  1.1898E+00        16608.239098
         145           74  7.1373E-01        18816.086869
         146           74  3.7791E-01        20858.589980
         147           74  1.8128E-01        22726.744002
         148           74  8.0224E-02        24407.872046
         149           74  3.3154E-02        25884.517953
         150           74  1.2934E-02        27132.879196
         151           74  4.8015E-03        28120.292050
         152           74  9.9927E+03        87048.300402
         153           74  1.1989E+06        89643.832018
         154           74  1.9618E+07        92113.577207
         155           74  3.8243E+07        94446.174574
         156           74  9.1602E+05        96631.560873
         157           74  1.2433E+07        98660.997367
         158           74  1.3065E+07       100527.200136
         159           74  3.1345E+06       102224.568278
         160           74  3.0223E+03       103749.504413
         161           74  1.5136E+06       105100.813748
         162           74  3.2034E+06       106280.148768
         163           74  3.7688E+06       107292.434854
         164           74  3.5002E+06       108146.169193
         165           74  2.8930E+06       108853.444542
         166           74  2.2515E+06       109429.537585
         139           75  4.6652E-01           96.929553
         140           75  7.3040E+01         3077.183869
         141           75  8.5896E+01         5904.745398
         142           75  1.2293E+01         8580.030923
         143           75  3.1928E+00        11102.299640
         144           75  2.0315E+00        13469.352122
         145           75  1.5245E+00        15677.199892
         146           75  1.0383E+00        17719.703004
         147           75  6.3243E-01        19587.857026
         148           75  3.5433E-01        21268.985070
         149           75  1.8755E-01        22745.630977
         150           75  9.5412E-02        23993.992219
         151           75  4.6553E-02        24981.405074
         152           75  1.3269E+02        83909.413426
         153           75  5.5973E+04        86504.945042
         154           75  3.1070E+06        88974.690230
         155           75  2.8205E+07        91307.287598
         156           75  2.3464E+07        93492.673896
         157           75  9.2504E+06        95522.110391
         158           75  2.2534E+06        97388.313159
         159           75  1.1295E+07        99085.681302
         160           75  8.5921E+06       100610.617437
         161           75  2.8397E+06       101961.926772
         162           75  2.4974E+05       103141.261792
         163           75  1.1396E+05       104153.547877
         164           75  6.8622E+05       105007.282216
         165           75  1.1302E+06       105714.557566
         166           75  1.2874E+06       106290.650609
         140           76  4.1876E-01           92.842261
         141           76  5.8135E+01         2920.403791
         142           76  1.0860E+02         5595.689316
         143           76  1.7921E+01         8117.958032
         144           76  3.9586E+00        10485.010514
         145           76  2.2300E+00        12692.858285
         146           76  1.7426E+00        14735.361396
         147           76  1.3153E+00        16603.515418
         148           76  9.0318E-01        18284.643462
         149           76  5.7174E-01        19761.289369
         150           76  3.3998E-01        21009.650612
         151           76  1.8947E-01        21997.063466
         152           76  6.7458E-01        80925.071818
         153           76  1.0044E+03        83520.603434
         154           76  1.9113E+05        85990.348622
         155           76  6.2421E+06        88322.945990
         156           76  3.3031E+07        90508.332289
         157           76  8.1786E+06        92537.768783
         158           76  1.6824E+07        94403.971552
         159           76  6.5403E+05        96101.339694
         160           76  3.5472E+06        97626.275829
         161           76  7.8585E+06        98977.585164
         162           76  6.5427E+06       100156.920184
         163           76  3.5140E+06       101169.206270
         164           76  1.3746E+06       102022.940608
         165           76  3.7549E+05       102730.215958
         166           76  4.8941E+04       103306.309001
         141           77  3.7149E-01           88.777594
         142           77  4.0925E+01         2764.063119
         143           77  1.3082E+02         5286.331835
         144           77  2.6056E+01         7653.384317
         145           77  5.1406E+00         9861.232088
         146           77  2.3991E+00        11903.735199
         147           77  1.8224E+00        13771.889221
         148           77  1.4578E+00        15453.017265
         149           77  1.0899E+00        16929.663172
         150           77  7.5003E-01        18178.024415
         151           77  4.6926E-01        19165.437269
         152           77  1.5598E-02        78093.445621
         153           77  7.5547E+00        80688.977237
         154           77  4.5697E+03        83158.722426
         155           77  5.1182E+05        85491.319793
         156           77  1.0533E+07        87676.706092
         157           77  3.1457E+07        89706.142586
         158           77  3.1162E+05        91572.345355
         159           77  1.5157E+07        93269.713497
         160           77  6.8807E+06        94794.649632
         161           77  5.9746E+04        96145.958967
         162           77  1.9484E+06        97325.293987
         163           77  4.3115E+06        98337.580073
         164           77  4.5231E+06        99191.314412
         165           77  3.5453E+06        99898.589761
         166           77  2.4150E+06       100474.682804
         142           78  3.2479E-01           84.725177
         143           78  2.3919E+01         2606.993894
         144           78  1.4955E+02         4974.046376
         145           78  3.7617E+01         7181.894146
         146           78  7.1418E+00         9224.397257
         147           78  2.6535E+00        11092.551280
         148           78  1.8012E+00        12773.679324
         149           78  1.4343E+00        14250.325231
         150           78  1.1020E+00        15498.686473
         151           78  7.6382E-01        16486.099328
         152           78  2.6720E-03        75414.107680
         153           78  1.6381E-02        78009.639296
         154           78  4.7728E+01        80479.384484
         155           78  1.6380E+04        82811.981852
         156           78  1.1687E+06        84997.368150
         157           78  1.5299E+07        87026.804645
         158           78  2.3074E+07        88893.007413
         159           78  2.5613E+06        90590.375556
         160           78  6.1124E+06        92115.311691
         161           78  1.0450E+07        93466.621026
         162           78  4.2693E+06        94645.956046
         163           78  3.7073E+05        95658.242131
         164           78  2.0641E+05        96511.976470
         165           78  1.0893E+06        97219.251819
         166           78  1.6529E+06        97795.344863
         143           79  2.7869E-01           80.650823
         144           79  9.8772E+00         2447.703305
         145           79  1.6061E+02         4655.551075
         146           79  5.3359E+01         6698.054187
         147           79  1.0707E+01         8566.208209
         148           79  3.2097E+00        10247.336253
         149           79  1.7683E+00        11723.982160
         150           79  1.2804E+00        12972.343403
         151           79  9.2046E-01        13959.756257
         152           79  1.9705E-05        72887.764609
         153           79  5.8624E-04        75483.296225
         154           79  3.7061E-02        77953.041413
         155           79  2.1450E+02        80285.638781
         156           79  5.0216E+04        82471.025079
         157           79  2.3499E+06        84500.461574
         158           79  1.9040E+07        86366.664343
         159           79  1.1185E+07        88064.032485
         160           79  9.4274E+06        89588.968620
         161           79  1.0331E+05        90940.277955
         162           79  5.4792E+06        92119.612975
         163           79  6.8611E+06        93131.899060
         164           79  4.1407E+06        93985.633399
         165           79  1.6168E+06        94692.908749
         166           79  3.9779E+05        95269.001792
         144           80  2.3340E-01           76.511490
         145           80  1.4706E+00         2284.359261
         146           80  1.5902E+02         4326.862372
         147           80  7.3051E+01         6195.016394
         148           80  1.7143E+01         7876.144438
         149           80  4.5628E+00         9352.790346
         150           80  1.9093E+00        10601.151588
         151           80  1.0924E+00        11588.564442
         152           80  1.8415E-03        70516.572794
         153           80  3.2787E-03        73112.104410
         154           80  1.8699E-04        75581.849599
         155           80  2.0653E-01        77914.446966
         156           80  8.0868E+02        80099.833265
         157           80  1.3573E+05        82129.269759
         158           80  4.1845E+06        83995.472528
         159           80  1.9717E+07        85692.840671
         160           80  2.0271E+06        87217.776805
         161           80  1.1466E+07        88569.086140
         162           80  2.8162E+06        89748.421160
         163           80  1.5446E+05        90760.707246
         164           80  2.4768E+06        91614.441585
         165           80  3.7329E+06        92321.716934
         166           80  3.3694E+06        92897.809977
         145           81  1.8937E-01           72.258794
         146           81  6.5436E-01         2114.761905
         147           81  1.4044E+02         3982.915927
         148           81  9.3782E+01         5664.043972
         149           81  2.8185E+01         7140.689879
         150           81  7.8567E+00         8389.051121
         151           81  2.6876E+00         9376.463976
         152           81  3.0838E-03        68304.472328
         153           81  2.8487E-03        70900.003944
         154           81  7.2804E-04        73369.749132
         155           81  5.1795E-03        75702.346500
         156           81  7.4526E-01        77887.732798
         157           81  2.6618E+03        79917.169293
         158           81  3.2589E+05        81783.372061
         159           81  6.5317E+06        83480.740204
         160           81  1.5999E+07        85005.676339
         161           81  2.9463E+05        86356.985674
         162           81  5.9021E+06        87536.320694
         163           81  6.6503E+06        88548.606779
         164           81  2.1332E+06        89402.341118
         165           81  9.8302E+04        90109.616467
         166           81  2.0874E+05        90685.709511
         146           82  1.4726E-01           67.822625
         147           82  7.7674E+00         1935.976647
         148           82  1.0384E+02         3617.104691
         149           82  1.0754E+02         5093.750599
         150           82  4.4100E+01         6342.111841
         151           82  1.4782E+01         7329.524696
         152           82  2.1923E-03        66257.533047
         153           82  1.2648E-03        68853.064663
         154           82  1.4083E-04        71322.809852
         155           82  2.6901E-04        73655.407220
         156           82  4.6482E-02        75840.793518
         157           82  1.4103E+00        77870.230012
         158           82  7.6427E+03        79736.432781
         159           82  6.9215E+05        81433.800924
         160           82  8.7508E+06        82958.737058
         161           82  9.0193E+06        84310.046393
         162           82  3.9724E+06        85489.381413
         163           82  4.2064E+05        86501.667499
         164           82  3.8531E+06        87355.401838
         165           82  4.1811E+06        88062.677187
         166           82  2.5425E+06        88638.770230
         147           83  1.0801E-01           63.107611
         148           83  2.0432E+01         1744.235655
         149           83  5.5720E+01         3220.881562
         150           83  1.0004E+02         4469.242805
         151           83  5.7617E+01         5456.655659
         152           83  7.6022E-04        64384.664011
         153           83  2.3809E-04        66980.195627
         154           83  7.4658E-06        69449.940815
         155           83  3.2406E-04        71782.538183
         156           83  6.2129E-04        73967.924481
         157           83  2.2543E-01        75997.360976
         158           83  8.8472E-01        77863.563745
         159           83  1.8871E+04        79560.931887
         160           83  1.2831E+06        81085.868022
         161           83  9.7676E+06        82437.177357
         162           83  2.5717E+06        83616.512377
         163           83  6.0544E+06        84628.798462
         164           83  1.0718E+06        85482.532801
         165           83  1.3864E+05        86189.808151
         166           83  1.2809E+06        86765.901194
         148           84  7.2934E-02           57.985280
         149           84  3.2681E+01         1534.631187
         150           84  1.3993E+01         2782.992429
         151           84  5.9234E+01         3770.405284
         152           84  5.7664E-05        62698.413636
         153           84  1.4159E-06        65293.945252
         154           84  1.5022E-04        67763.690440
         155           84  2.7476E-04        70096.287808
         156           84  3.6589E-06        72281.674106
         157           84  5.0910E-03        74311.110601
         158           84  1.0532E+00        76177.313370
         159           84  3.2712E+00        77874.681512
         160           84  3.8461E+04        79399.617647
         161           84  2.0380E+06        80750.926982
         162           84  8.7786E+06        81930.262002
         163           84  2.5630E+04        82942.548087
         164           84  3.5795E+06        83796.282426
         165           84  3.1153E+06        84503.557776
         166           84  1.0149E+06        85079.650819
         149           85  4.3599E-02           52.273376
         150           85  3.6279E+01         1300.634618
         151           85  7.5134E-02         2288.047473
         152           85  5.5685E-05        61216.055824
         153           85  1.4907E-04        63811.587440
         154           85  2.6605E-04        66281.332629
         155           85  1.4279E-04        68613.929996
         156           85  8.3383E-06        70799.316295
         157           85  1.4902E-04        72828.752789
         158           85  2.4622E-02        74694.955558
         159           85  4.3504E+00        76392.323701
         160           85  1.3254E+02        77917.259835
         161           85  6.0088E+04        79268.569170
         162           85  2.7210E+06        80447.904190
         163           85  6.1805E+06        81460.190276
         164           85  8.1443E+05        82313.924615
         165           85  5.7965E+05        83021.199964
         166           85  1.9111E+06        83597.293007
         150           86  2.1472E-02           45.695103
         151           86  2.6461E+01         1033.107957
         152           86  2.5346E-04        59961.116309
         153           86  3.1185E-04        62556.647925
         154           86  2.6599E-04        65026.393113
         155           86  6.0357E-05        67358.990481
         156           86  4.1019E-05        69544.376779
         157           86  1.4802E-05        71573.813274
         158           86  1.1891E-04        73440.016043
         159           86  3.2978E-01        75137.384185
         160           86  8.8459E+00        76662.320320
         161           86  1.2751E+03        78013.629655
         162           86  6.0380E+04        79192.964675
         163           86  3.0054E+06        80205.250761
         164           86  3.4619E+06        81058.985099
         165           86  1.8023E+06        81766.260449
         166           86  5.5129E+04        82342.353492
         151           87  7.3801E-03           37.769513
         152           87  3.3939E-04        58965.777865
         153           87  3.4178E-04        61561.309480
         154           87  1.9638E-04        64031.054669
         155           87  2.6861E-05        66363.652037
         156           87  5.4261E-05        68549.038335
         157           87  9.9635E-05        70578.474829
         158           87  7.0903E-08        72444.677598
         159           87  1.1012E-02        74142.045741
         160           87  2.7054E+00        75666.981875
         161           87  7.8034E-02        77018.291210
         162           87  6.3265E+03        78197.626231
         163           87  1.8459E+04        79209.912316
         164           87  2.6718E+06        80063.646655
         165           87  1.8222E+06        80770.922004
         166           87  1.5438E+06        81347.015048
          70          133  6.0435E+01         3834.926957
          71          133  5.8288E+00         7620.110373
          72          133  7.0520E-01        11238.264447
          73          133  2.2895E-01        14692.348422
          74          133  7.1993E-02        17987.711382
          75          133  1.8030E-02        21126.598358
          76          133  3.6198E-03        24110.939966
          77          133  5.4659E-04        26942.566163
          78          133  3.7450E-05        29621.904104
          79          133  2.3500E-06        32148.247175
          80          133  1.8568E-05        34519.438990
          81          133  2.1258E-05        36731.539456
          82          133  1.4991E-05        38778.478736
          83          133  8.6470E-06        40651.347773
          84          133  4.8418E-06        42337.598148
          85          133  2.9520E-06        43819.955960
          86          133  1.9928E-06        45074.895475
          87          133  1.3688E-06        46070.233919
          88          133  4.1595E+07       104940.427693
          89          133  2.4660E+07       107539.854601
          90          133  8.7657E+06       110013.676912
          91          133  2.4380E+06       112350.538116
          92          133  5.8186E+05       114540.378190
          93          133  1.2270E+05       116574.458523
          94          133  2.2461E+04       118445.490401
          95          133  3.2359E+03       120147.860905
          96          133  2.4643E+02       121677.950541
          97          133  1.9531E+00       123034.528980
          98          133  5.8640E+01       124219.196356
          99          133  8.5462E+01       125236.806347
         100          133  8.0121E+01       126095.764944
         101          133  6.4105E+01       126808.058587
         102          133  4.8015E+01       127388.853350
          71          134  1.0746E+02         3666.674918
          72          134  1.6538E+01         7284.828992
          73          134  2.1143E+00        10738.912967
          74          134  7.9200E-01        14034.275927
          75          134  3.1726E-01        17173.162903
          76          134  1.0150E-01        20157.504511
          77          134  2.5927E-02        22989.130708
          78          134  5.5215E-03        25668.468649
          79          134  9.8525E-04        28194.811720
          80          134  1.0827E-04        30566.003535
          81          134  5.8975E-07        32778.104002
          82          134  4.9783E-05        34825.043282
          83          134  1.0200E-04        36697.912318
          84          134  1.1515E-04        38384.162693
          85          134  9.5857E-05        39866.520505
          86          134  6.5430E-05        41121.460020
          87          134  3.8415E-05        42116.798465
          88          134  3.7459E+07       100986.992238
          89          134  2.3971E+06       103586.419146
          90          134  1.7078E+07       106060.241457
          91          134  1.3960E+07       108397.102661
          92          134  6.7067E+06       110586.942736
          93          134  2.5197E+06       112621.023069
          94          134  8.2523E+05       114492.054946
          95          134  2.4755E+05       116194.425450
          96          134  6.9354E+04       117724.515087
          97          134  1.8072E+04       119081.093525
          98          134  4.2301E+03       120265.760901
          99          134  8.0319E+02       121283.370892
         100          134  8.6702E+01       122142.329489
         101          134  6.9037E-02       122854.623132
         102          134  2.3229E+01       123435.417895
          72          135  1.4112E+02         3504.167256
          73          135  3.1854E+01         6958.251232
          74          135  4.0736E+00        10253.614191
          75          135  1.6114E+00        13392.501168
          76          135  7.9170E-01        16376.842775
          77          135  3.2724E-01        19208.468972
          78          135  1.0851E-01        21887.806914
          79          135  2.8469E-02        24414.149985
          80          135  5.7757E-03        26785.341799
          81          135  8.4297E-04        28997.442266
          82          135  5.7168E-05        31044.381546
          83          135  4.3288E-06        32917.250583
          84          135  4.7768E-05        34603.500958
          85          135  9.1878E-05        36085.858769
          86          135  1.1560E-04        37340.798284
          87          135  1.0975E-04        38336.136729
          88          135  1.3249E+07        97206.330502
          89          135  3.2559E+07        99805.757411
          90          135  3.0952E+06       102279.579721
          91          135  4.3986E+06       104616.440925
          92          135  1.1144E+07       106806.281000
          93          135  9.3087E+06       108840.361333
          94          135  5.2856E+06       110711.393211
          95          135  2.4957E+06       112413.763714
          96          135  1.0729E+06       113943.853351
          97          135  4.4153E+05       115300.431789
          98          135  1.7940E+05       116485.099165
          99          135  7.3470E+04       117502.709156
         100          135  3.0779E+04       118361.667753
         101          135  1.3337E+04       119073.961397
         102          135  6.0290E+03       119654.756160
          73          136  1.6133E+02         3344.484116
          74          136  5.1981E+01         6639.847075
          75          136  6.6849E+00         9778.734052
          76          136  2.5940E+00        12763.075660
          77          136  1.4415E+00        15594.701856
          78          136  7.1512E-01        18274.039798
          79          136  2.9943E-01        20800.382869
          80          136  1.0505E-01        23171.574683
          81          136  3.0010E-02        25383.675150
          82          136  6.5005E-03        27430.614430
          83          136  8.7657E-04        29303.483467
          84          136  2.4026E-05        30989.733842
          85          136  2.6817E-05        32472.091653
          86          136  6.6870E-05        33727.031169
          87          136  6.5923E-05        34722.369613
          88          136  2.2315E+06        93592.563387
          89          136  2.5799E+07        96191.990295
          90          136  1.5281E+07        98665.812605
          91          136  1.2402E+07       101002.673810
          92          136  2.5523E+04       103192.513884
          93          136  4.2265E+06       105226.594217
          94          136  7.5615E+06       107097.626095
          95          136  6.6604E+06       108799.996599
          96          136  4.4264E+06       110330.086235
          97          136  2.5737E+06       111686.664673
          98          136  1.4080E+06       112871.332049
          99          136  7.5581E+05       113888.942040
         100          136  4.0853E+05       114747.900638
         101          136  2.2602E+05       115460.194281
         102          136  1.2925E+05       116040.989044
          74          137  1.6879E+02         3190.064032
          75          137  7.7091E+01         6328.951009
          76          137  1.0042E+01         9313.292616
          77          137  3.6073E+00        12144.918813
          78          137  2.1778E+00        14824.256755
          79          137  1.2457E+00        17350.599825
          80          137  6.1915E-01        19721.791640
          81          137  2.7058E-01        21933.892107
          82          137  1.0484E-01        23980.831387
          83          137  3.5702E-02        25853.700423
          84          137  1.0369E-02        27539.950798
          85          137  2.3939E-03        29022.308610
          86          137  3.6336E-04        30277.248125
          87          137  1.5232E-05        31272.586570
          88          137  1.7817E+05        90142.780343
          89          137  6.9318E+06        92742.207251
          90          137  3.0924E+07        95216.029562
          91          137  2.6138E+06        97552.890766
          92          137  1.5008E+07        99742.730841
          93          137  4.0084E+06       101776.811174
          94          137  9.6751E+04       103647.843052
          95          137  2.8907E+06       105350.213555
          96          137  4.8290E+06       106880.303192
          97          137  4.7040E+06       108236.881630
          98          137  3.6578E+06       109421.549006
          99          137  2.5543E+06       110439.158997
         100          137  1.6982E+06       111298.117594
         101          137  1.1105E+06       112010.411238
         102          137  7.2794E+05       112591.206001
          75          138  1.6425E+02         3037.820138
          76          138  1.0683E+02         6022.161746
          77          138  1.4481E+01         8853.787943
          78          138  4.6079E+00        11533.125884
          79          138  2.8889E+00        14059.468955
          80          138  1.8668E+00        16430.660770
          81          138  1.0746E+00        18642.761236
          82          138  5.5427E-01        20689.700516
          83          138  2.6162E-01        22562.569553
          84          138  1.1462E-01        24248.819928
          85          138  4.7035E-02        25731.177739
          86          138  1.8235E-02        26986.117255
          87          138  6.7275E-03        27981.455699
          88          138  6.1090E+03        86851.649473
          89          138  7.6742E+05        89451.076381
          90          138  1.3136E+07        91924.898692
          91          138  2.7215E+07        94261.759896
          92          138  3.9972E+05        96451.599970
          93          138  9.3076E+06        98485.680303
          94          138  8.8947E+06       100356.712181
          95          138  1.8512E+06       102059.082685
          96          138  3.1268E+04       103589.172321
          97          138  1.2886E+06       104945.750760
          98          138  2.4636E+06       106130.418136
          99          138  2.7779E+06       107148.028127
         100          138  2.5148E+06       108006.986724
         101          138  2.0420E+06       108719.280367
         102          138  1.5685E+06       109300.075130
          76          139  1.4926E+02         2887.412055
          77          139  1.4063E+02         5719.038252
          78          139  2.0673E+01         8398.376193
          79          139  5.6938E+00        10924.719264
          80          139  3.4920E+00        13295.911079
          81          139  2.4641E+00        15508.011546
          82          139  1.6005E+00        17554.950826
          83          139  9.4391E-01        19427.819862
          84          139  5.1760E-01        21114.070237
          85          139  2.7009E-01        22596.428049
          86          139  1.3610E-01        23851.367564
          87          139  6.6049E-02        24846.706009
          88          139  7.6081E+01        83716.899782
          89          139  3.4326E+04        86316.326690
          90          139  2.0018E+06        88790.149001
          91          139  1.9104E+07        91127.010205
          92          139  1.7307E+07        93316.850280
          93          139  5.8258E+06        95350.930613
          94          139  2.0093E+06        97221.962490
          95          139  8.2113E+06        98924.332994
          96          139  5.7619E+06       100454.422631
          97          139  1.6959E+06       101811.001069
          98          139  8.8591E+04       102995.668445
          99          139  1.5408E+05       104013.278436
         100          139  6.1524E+05       104872.237033
         101          139  9.2448E+05       105584.530677
         102          139  1.0098E+06       106165.325439
          77          140  1.2602E+02         2738.783936
          78          140  1.7696E+02         5418.121877
          79          140  2.9445E+01         7944.464948
          80          140  7.0267E+00        10315.656762
          81          140  3.9456E+00        12527.757229
          82          140  2.9165E+00        14574.696509
          83          140  2.0912E+00        16447.565546
          84          140  1.3832E+00        18133.815921
          85          140  8.5314E-01        19616.173732
          86          140  4.9854E-01        20871.113248
          87          140  2.7508E-01        21866.451692
          88          140  3.4033E-01        80736.645466
          89          140  5.8184E+02        83336.072374
          90          140  1.1784E+05        85809.894684
          91          140  4.0539E+06        88146.755889
          92          140  2.2706E+07        90336.595963
          93          140  6.5272E+06        92370.676296
          94          140  1.1418E+07        94241.708174
          95          140  2.5579E+05        95944.078678
          96          140  2.9318E+06        97474.168314
          97          140  5.7270E+06        98830.746752
          98          140  4.4583E+06       100015.414128
          99          140  2.2332E+06       101033.024119
         100          140  7.8810E+05       101891.982717
         101          140  1.7367E+05       102604.276360
         102          140  8.9811E+03       103185.071123
          78          141  9.7366E+01         2590.560348
          79          141  2.1292E+02         5116.903418
          80          141  4.1860E+01         7488.095233
          81          141  8.9379E+00         9700.195700
          82          141  4.3289E+00        11747.134980
          83          141  3.1665E+00        13620.004016
          84          141  2.4095E+00        15306.254392
          85          141  1.7304E+00        16788.612203
          86          141  1.1574E+00        18043.551718
          87          141  7.1158E-01        19038.890163
          88          141  1.5629E-02        77909.083936
          89          141  4.0701E+00        80508.510844
          90          141  2.6682E+03        82982.333155
          91          141  3.1774E+05        85319.194359
          92          141  6.9076E+06        87509.034434
          93          141  2.2065E+07        89543.114767
          94          141  4.3045E+05        91414.146645
          95          141  1.0927E+07        93116.517148
          96          141  4.3221E+06        94646.606785
          97          141  1.5460E+03        96003.185223
          98          141  1.6904E+06        97187.852599
          99          141  3.2795E+06        98205.462590
         100          141  3.2419E+06        99064.421187
         101          141  2.4328E+06        99776.714831
         102          141  1.5946E+06       100357.509594
          79          142  6.6795E+01         2441.617894
          80          142  2.4420E+02         4812.809708
          81          142  5.9291E+01         7024.910175
          82          142  1.1998E+01         9071.849455
          83          142  4.7944E+00        10944.718492
          84          142  3.2381E+00        12630.968867
          85          142  2.4797E+00        14113.326678
          86          142  1.8353E+00        15368.266193
          87          142  1.2395E+00        16363.604638
          88          142  3.4262E-03        75233.798411
          89          142  1.4272E-02        77833.225320
          90          142  2.6456E+01        80307.047630
          91          142  9.6460E+03        82643.908834
          92          142  7.3166E+05        84833.748909
          93          142  1.0157E+07        86867.829242
          94          142  1.6690E+07        88738.861120
          95          142  1.3606E+06        90441.231624
          96          142  4.8782E+06        91971.321260
          97          142  7.2705E+06        93327.899698
          98          142  2.6079E+06        94512.567074
          99          142  1.3067E+05        95530.177065
         100          142  2.6703E+05        96389.135662
         101          142  9.6225E+05        97101.429306
         102          142  1.3296E+06        97682.224069
          80          143  3.8232E+01         2290.540991
          81          143  2.6467E+02         4502.641458
          82          143  8.2966E+01         6549.580738
          83          143  1.7260E+01         8422.449775
          84          143  5.6463E+00        10108.700150
          85          143  3.2357E+00        11591.057961
          86          143  2.3142E+00        12845.997477
          87          143  1.6251E+00        13841.335921
          88          143  1.0956E-06        72711.529695
          89          143  4.9906E-06        75310.956603
          90          143  1.9860E-02        77784.778913
          91          143  1.1949E+02        80121.640118
          92          143  2.9836E+04        82311.480192
          93          143  1.4857E+06        84345.560525
          94          143  1.2841E+07        86216.592403
          95          143  8.5637E+06        87918.962907
          96          143  6.0652E+06        89449.052543
          97          143  2.0397E+05        90805.630981
          98          143  4.2674E+06        91990.298357
          99          143  4.8135E+06        93007.908349
         100          143  2.6610E+06        93866.866946
         101          143  9.1634E+05        94579.160589
         102          143  1.7004E+05        95159.955352
          81          144  1.5695E+01         2135.588976
          82          144  2.6675E+02         4182.528256
          83          144  1.1287E+02         6055.397293
          84          144  2.6590E+01         7741.647668
          85          144  7.5850E+00         9224.005479
          86          144  3.4147E+00        10478.944995
          87          144  2.0162E+00        11474.283439
          88          144  1.7488E-03        70344.477213
          89          144  1.9891E-03        72943.904121
          90          144  5.8218E-05        75417.726432
          91          144  8.8805E-02        77754.587636
          92          144  4.5072E+02        79944.427710
          93          144  8.1377E+04        81978.508043
          94          144  2.6770E+06        83849.539921
          95          144  1.3583E+07        85551.910425
          96          144  1.8553E+06        87082.000061
          97          144  8.0144E+06        88438.578500
          98          144  1.5807E+06        89623.245876
          99          144  2.4575E+05        90640.855867
         100          144  2.0560E+06        91499.814464
         101          144  2.7920E+06        92212.108107
         102          144  2.3720E+06        92792.902870
          82          145  2.5734E+00         1974.680486
          83          145  2.4315E+02         3847.549523
          84          145  1.4539E+02         5533.799898
          85          145  4.2589E+01         7016.157709
          86          145  1.2210E+01         8271.097224
          87          145  4.4326E+00         9266.435669
          88          145  3.1137E-03        68136.629442
          89          145  2.6774E-03        70736.056351
          90          145  1.8350E-04        73209.878661
          91          145  6.2645E-03        75546.739865
          92          145  2.7685E-01        77736.579940
          93          145  1.4833E+03        79770.660273
          94          145  1.9719E+05        81641.692151
          95          145  4.2382E+06        83344.062654
          96          145  1.1369E+07        84874.152291
          97          145  7.9189E+04        86230.730729
          98          145  4.5641E+06        87415.398105
          99          145  4.4868E+06        88433.008096
         100          145  1.2013E+06        89291.966693
         101          145  1.3255E+04        90004.260337
         102          145  2.6454E+05        90585.055100
          83          146  5.5804E-01         1805.046411
          84          146  1.9049E+02         3491.296786
          85          146  1.6958E+02         4973.654598
          86          146  6.6226E+01         6228.594113
          87          146  2.1995E+01         7223.932558
          88          146  2.3168E-03        66094.126331
          89          146  1.6737E-03        68693.553239
          90          146  1.2355E-04        71167.375550
          91          146  9.4643E-04        73504.236754
          92          146  3.6106E-02        75694.076829
          93          146  3.6380E-01        77728.157162
          94          146  4.2522E+03        79599.189039
          95          146  4.2287E+05        81301.559543
          96          146  5.7783E+06        82831.649180
          97          146  6.7550E+06        84188.227618
          98          146  2.3887E+06        85372.894994
          99          146  4.9587E+05        86390.504985
         100          146  2.9787E+06        87249.463582
         101          146  2.9059E+06        87961.757226
         102          146  1.6088E+06        88542.551989
          84          147  8.2906E+00         1623.142764
          85          147  1.1535E+02         3105.500576
          86          147  1.6434E+02         4360.440091
          87          147  8.8478E+01         5355.778536
          88          147  8.8030E-04        64225.972309
          89          147  5.5679E-04        66825.399217
          90          147  1.9884E-05        69299.221528
          91          147  4.9354E-04        71636.082732
          92          147  1.9263E-03        73825.922807
          93          147  1.4091E-01        75860.003139
          94          147  1.0744E-02        77731.035017
          95          147  1.0452E+04        79433.405521
          96          147  7.9197E+05        80963.495158
          97          147  6.5966E+06        82320.073596
          98          147  2.1801E+06        83504.740972
          99          147  4.1157E+06        84522.350963
         100          147  5.3091E+05        85381.309560
         101          147  2.0791E+05        86093.603203
         102          147  1.1036E+06        86674.397966
          85          148  2.0103E+01         1424.372532
          86          148  4.1292E+01         2679.312047
          87          148  1.0760E+02         3674.650491
          88          148  1.0174E-04        62544.844265
          89          148  4.8986E-05        65144.271173
          90          148  3.7449E-06        67618.093484
          91          148  1.8962E-04        69954.954688
          92          148  2.5506E-04        72144.794762
          93          148  6.9174E-03        74178.875095
          94          148  5.7798E-01        76049.906973
          95          148  6.4717E+00        77752.277477
          96          148  2.1054E+04        79282.367114
          97          148  1.2712E+06        80638.945552
          98          148  6.1112E+06        81823.612928
          99          148  8.1059E+04        82841.222919
         100          148  2.7193E+06        83700.181516
         101          148  2.0471E+06        84412.475159
         102          148  5.4270E+05        84993.269922
          86          149  2.6862E+01         1202.666140
          87          149  2.4666E+00         2198.004584
          88          149  2.4969E-05        61068.198358
          89          149  2.8989E-05        63667.625266
          90          149  3.7640E-05        66141.447576
          91          149  3.5262E-05        68478.308781
          92          149  7.3295E-05        70668.148855
          93          149  8.5821E-04        72702.229188
          94          149  2.1890E-02        74573.261066
          95          149  2.1566E+00        76275.631570
          96          149  1.1722E+02        77805.721206
          97          149  3.1949E+04        79162.299644
          98          149  1.7144E+06        80346.967020
          99          149  4.4915E+06        81364.577011
         100          149  3.9463E+05        82223.535609
         101          149  5.7679E+05        82935.829252
         102          149  1.4634E+06        83516.624015
          87          150  2.1672E+01          949.643342
          88          150  1.9009E-04        59819.837115
          89          150  1.5855E-04        62419.264023
          90          150  6.2434E-05        64893.086334
          91          150  9.6432E-07        67229.947538
          92          150  3.6763E-05        69419.787613
          93          150  7.8309E-05        71453.867946
          94          150  8.9347E-04        73324.899824
          95          150  2.1727E-01        75027.270327
          96          150  3.3859E+00        76557.359964
          97          150  9.2162E+02        77913.938402
          98          150  2.9536E+04        79098.605778
          99          150  1.9055E+06        80116.215769
         100          150  2.6762E+06        80975.174366
         101          150  1.0938E+06        81687.468010
         102          150  5.5616E+03        82268.262773
          88          151  2.8055E-04        58832.424261
          89          151  2.2572E-04        61431.851169
          90          151  6.0919E-05        63905.673479
          91          151  1.1227E-06        66242.534684
          92          151  1.7003E-05        68432.374758
          93          151  2.9123E-06        70466.455091
          94          151  2.2583E-04        72337.486969
          95          151  1.1601E-02        74039.857473
          96          151  1.5182E+00        75569.947109
          97          151  2.1283E+00        76926.525548
          98          151  4.0733E+03        78111.192923
          99          151  5.5868E+03        79128.802915
         100          151  1.6805E+06        79987.761512
         101          151  1.5162E+06        80700.055155
         102          151  1.0134E+06        81280.849918
         118          133  1.0332E+08       105036.011158
         119          133  6.2103E+07       107631.542841
         120          133  2.2404E+07       110101.288091
         121          133  6.3361E+06       112433.885517
         122          133  1.5428E+06       114619.271868
         123          133  3.3404E+05       116648.708407
         124          133  6.3597E+04       118514.911215
         125          133  9.8502E+03       120212.279394
         126          133  9.2541E+02       121737.215562
         127          133  1.3013E+00       123088.524928
         128          133  1.0203E+02       124267.859976
         129          133  1.7976E+02       125280.146088
         130          133  1.8003E+02       126133.880451
         131          133  1.4902E+02       126841.155822
         132          133  1.1394E+02       127417.248885
         118          134  9.4237E+07       101082.575704
         119          134  5.4685E+06       103678.107386
         120          134  4.2118E+07       106147.852636
         121          134  3.5147E+07       108480.450062
         122          134  1.7175E+07       110665.836413
         123          134  6.5653E+06       112695.272952
         124          134  2.1922E+06       114561.475761
         125          134  6.7310E+05       116258.843939
         126          134  1.9433E+05       117783.780107
         127          134  5.2835E+04       119135.089473
         128          134  1.3228E+04       120314.424522
         129          134  2.8546E+03       121326.710634
         130          134  4.3694E+02       122180.444997
         131          134  1.6800E+01       122887.720368
         132          134  1.8076E+01       123463.813430
         118          135  3.3782E+07        97301.913968
         119          135  8.0742E+07        99897.445650
         120          135  8.3801E+06       102367.190900
         121          135  1.0301E+07       104699.788327
         122          135  2.7455E+07       106885.174677
         123          135  2.3433E+07       108914.611217
         124          135  1.3535E+07       110780.814025
         125          135  6.4960E+06       112478.182203
         126          135  2.8401E+06       114003.118371
         127          135  1.1901E+06       115354.427737
         128          135  4.9333E+05       116533.762786
         129          135  2.0663E+05       117546.048898
         130          135  8.8777E+04       118399.783261
         131          135  3.9572E+04       119107.058632
         132          135  1.8456E+04       119683.151694
         118          136  5.7775E+06        93688.146852
         119          136  6.5300E+07        96283.678535
         120          136  3.6927E+07        98753.423784
         121          136  3.1730E+07       101086.021211
         122          136  1.4678E+05       103271.407561
         123          136  9.9425E+06       105300.844101
         124          136  1.8565E+07       107167.046909
         125          136  1.6705E+07       108864.415088
         126          136  1.1283E+07       110389.351255
         127          136  6.6548E+06       111740.660621
         128          136  3.6898E+06       112919.995670
         129          136  2.0062E+06       113932.281782
         130          136  1.0978E+06       114786.016145
         131          136  6.1446E+05       115493.291516
         132          136  3.5521E+05       116069.384578
         118          137  4.6978E+05        90238.363809
         119          137  1.7863E+07        92833.895491
         120          137  7.7548E+07        95303.640741
         121          137  5.7981E+06        97636.238168
         122          137  3.7366E+07        99821.624518
         123          137  1.0708E+07       101851.061058
         124          137  1.3143E+05       103717.263866
         125          137  6.7209E+06       105414.632044
         126          137  1.1726E+07       106939.568212
         127          137  1.1672E+07       108290.877578
         128          137  9.2138E+06       109470.212627
         129          137  6.5121E+06       110482.498739
         130          137  4.3735E+06       111336.233102
         131          137  2.8847E+06       112043.508473
         132          137  1.9048E+06       112619.601535
         118          138  1.6470E+04        86947.232938
         119          138  2.0172E+06        89542.764621
         120          138  3.3670E+07        92012.509871
         121          138  6.7367E+07        94345.107297
         122          138  1.3362E+06        96530.493648
         123          138  2.2371E+07        98559.930187
         124          138  2.2613E+07       100426.132995
         125          138  5.1360E+06       102123.501174
         126          138  2.3739E+04       103648.437342
         127          138  2.8645E+06       104999.746707
         128          138  5.8139E+06       106179.081756
         129          138  6.7242E+06       107191.367868
         130          138  6.1818E+06       108045.102231
         131          138  5.0740E+06       108752.377602
         132          138  3.9287E+06       109328.470664
         118          139  2.1248E+02        83812.483248
         119          139  9.2400E+04        86408.014930
         120          139  5.2429E+06        88877.760180
         121          139  4.8643E+07        91210.357606
         122          139  4.1955E+07        93395.743957
         123          139  1.5511E+07        95425.180496
         124          139  4.3640E+06        97291.383305
         125          139  2.0070E+07        98988.751483
         126          139  1.4788E+07       100513.687651
         127          139  4.6803E+06       101864.997017
         128          139  3.4623E+05       103044.332066
         129          139  2.6209E+05       104056.618178
         130          139  1.3203E+06       104910.352541
         131          139  2.0951E+06       105617.627912
         132          139  2.3466E+06       106193.720974
         118          140  1.0236E+00        80832.228931
         119          140  1.6170E+03        83427.760614
         120          140  3.1635E+05        85897.505864
         121          140  1.0571E+07        88230.103290
         122          140  5.7318E+07        90415.489640
         123          140  1.5113E+07        92444.926180
         124          140  2.9072E+07        94311.128988
         125          140  9.2576E+05        96008.497167
         126          140  6.6369E+06        97533.433334
         127          140  1.3970E+07        98884.742700
         128          140  1.1333E+07       100064.077749
         129          140  5.9334E+06       101076.363861
         130          140  2.2394E+06       101930.098224
         131          140  5.7062E+05       102637.373595
         132          140  5.8331E+04       103213.466657
         118          141  3.2941E-02        78004.667402
         119          141  1.1771E+01        80600.199084
         120          141  7.3881E+03        83069.944334
         121          141  8.5000E+05        85402.541761
         122          141  1.7913E+07        87587.928111
         123          141  5.5042E+07        89617.364651
         124          141  7.3854E+05        91483.567459
         125          141  2.6832E+07        93180.935637
         126          141  1.1547E+07        94705.871805
         127          141  4.9568E+04        96057.181171
         128          141  3.7084E+06        97236.516220
         129          141  7.7840E+06        98248.802332
         130          141  7.9819E+06        99102.536695
         131          141  6.1569E+06        99809.812066
         132          141  4.1373E+06       100385.905128
         118          142  6.6295E-03        75329.381877
         119          142  3.3040E-02        77924.913559
         120          142  7.5382E+01        80394.658809
         121          142  2.6595E+04        82727.256236
         122          142  1.9487E+06        84912.642586
         123          142  2.6157E+07        86942.079126
         124          142  4.0879E+07        88808.281934
         125          142  4.0300E+06        90505.650112
         126          142  1.1268E+07        92030.586280
         127          142  1.8239E+07        93381.895646
         128          142  7.1021E+06        94561.230695
         129          142  5.1629E+05        95573.516807
         130          142  4.6191E+05        96427.251170
         131          142  2.0774E+06        97134.526541
         132          142  3.0389E+06        97710.619603
         118          143  5.7328E-06        72807.113160
         119          143  2.6563E-04        75402.644843
         120          143  5.8113E-02        77872.390093
         121          143  3.3985E+02        80204.987519
         122          143  8.1886E+04        82390.373869
         123          143  3.9358E+06        84419.810409
         124          143  3.2766E+07        86286.013217
         125          143  2.0273E+07        87983.381396
         126          143  1.5952E+07        89508.317563
         127          143  2.8763E+05        90859.626929
         128          143  9.9844E+06        92038.961978
         129          143  1.2011E+07        93051.248090
         130          143  7.0239E+06        93904.982453
         131          143  2.6291E+06        94612.257824
         132          143  5.9315E+05        95188.350886
         118          144  3.6415E-03        70440.060678
         119          144  5.2891E-03        73035.592361
         120          144  9.7635E-06        75505.337611
         121          144  2.9021E-01        77837.935037
         122          144  1.2820E+03        80023.321388
         123          144  2.2228E+05        82052.757927
         124          144  7.0449E+06        83918.960735
         125          144  3.4222E+07        85616.328914
         126          144  3.9542E+06        87141.265082
         127          144  2.0031E+07        88492.574447
         128          144  4.5421E+06        89671.909496
         129          144  3.8113E+05        90684.195608
         130          144  4.6148E+06        91537.929971
         131          144  6.6839E+06        92245.205342
         132          144  5.9021E+06        92821.298404
         118          145  6.4651E-03        68232.212908
         119          145  5.8693E-03        70827.744590
         120          145  8.7595E-04        73297.489840
         121          145  1.2102E-02        75630.087267
         122          145  9.8286E-01        77815.473617
         123          145  4.2190E+03        79844.910157
         124          145  5.3590E+05        81711.112965
         125          145  1.1062E+07        83408.481143
         126          145  2.8112E+07        84933.417311
         127          145  3.7398E+05        86284.726677
         128          145  1.0717E+07        87464.061726
         129          145  1.1466E+07        88476.347838
         130          145  3.4546E+06        89330.082201
         131          145  1.1008E+05        90037.357572
         132          145  4.5799E+05        90613.450634
         118          146  4.7970E-03        66189.709797
         119          146  3.2167E-03        68785.241479
         120          146  3.1806E-04        71254.986729
         121          146  1.1698E-03        73587.584156
         122          146  8.7328E-02        75772.970506
         123          146  1.6019E+00        77802.407045
         124          146  1.2102E+04        79668.609854
         125          146  1.1428E+06        81365.978032
         126          146  1.4926E+07        82890.914200
         127          146  1.6180E+07        84242.223566
         128          146  6.5549E+06        85421.558615
         129          146  9.0756E+05        86433.844727
         130          146  6.9839E+06        87287.579090
         131          146  7.2856E+06        87994.854461
         132          146  4.2897E+06        88570.947523
         118          147  1.7971E-03        64321.555775
         119          147  8.9046E-04        66917.087457
         120          147  7.4606E-06        69386.832707
         121          147  8.3113E-04        71719.430133
         122          147  2.6611E-03        73904.816484
         123          147  3.8080E-01        75934.253023
         124          147  4.7893E-01        77800.455832
         125          147  2.9796E+04        79497.824010
         126          147  2.1271E+06        81022.760178
         127          147  1.6810E+07        82374.069544
         128          147  4.8500E+06        83553.404593
         129          147  1.0455E+07        84565.690705
         130          147  1.6579E+06        85419.425068
         131          147  3.3002E+05        86126.700439
         132          147  2.4129E+06        86702.793501
         118          148  1.9278E-04        62640.427730
         119          148  3.1891E-05        65235.959413
         120          148  8.0167E-05        67705.704663
         121          148  4.6713E-04        70038.302089
         122          148  1.8940E-04        72223.688440
         123          148  1.3069E-02        74253.124979
         124          148  1.6755E+00        76119.327787
         125          148  1.0776E+01        77816.695966
         126          148  6.0308E+04        79341.632134
         127          148  3.3914E+06        80692.941500
         128          148  1.5293E+07        81872.276548
         129          148  9.2938E+04        82884.562660
         130          148  6.4481E+06        83738.297024
         131          148  5.3131E+06        84445.572395
         132          148  1.6140E+06        85021.665457
         118          149  6.4356E-05        61163.781823
         119          149  1.3486E-04        63759.313506
         120          149  2.3369E-04        66229.058756
         121          149  1.5885E-04        68561.656182
         122          149  7.0940E-05        70747.042532
         123          149  1.0158E-03        72776.479072
         124          149  5.0480E-02        74642.681880
         125          149  6.5751E+00        76340.050059
         126          149  2.6961E+02        77864.986226
         127          149  9.2691E+04        79216.295592
         128          149  4.5424E+06        80395.630641
         129          149  1.0960E+07        81407.916753
         130          149  1.2375E+06        82261.651116
         131          149  1.1665E+06        82968.926487
         132          149  3.4493E+06        83545.019549
         118          150  4.2870E-04        59915.420581
         119          150  4.4591E-04        62510.952263
         120          150  2.8657E-04        64980.697513
         121          150  3.6132E-05        67313.294940
         122          150  7.8365E-05        69498.681290
         123          150  2.4289E-05        71528.117830
         124          150  9.8245E-04        73394.320638
         125          150  5.7886E-01        75091.688816
         126          150  1.1777E+01        76616.624984
         127          150  2.3247E+03        77967.934350
         128          150  8.9051E+04        79147.269399
         129          150  5.0222E+06        80159.555511
         130          150  6.3108E+06        81013.289874
         131          150  2.9673E+06        81720.565245
         132          150  5.4642E+04        82296.658307
         118          151  6.1828E-04        58928.007726
         119          151  5.6408E-04        61523.539409
         120          151  2.3923E-04        63993.284659
         121          151  7.2639E-06        66325.882085
         122          151  6.5433E-05        68511.268435
         123          151  5.8851E-05        70540.704975
         124          151  1.4280E-04        72406.907783
         125          151  2.5247E-02        74104.275962
         126          151  4.3618E+00        75629.212129
         127          151  2.1477E+00        76980.521495
         128          151  1.0832E+04        78159.856544
         129          151  2.1444E+04        79172.142656
         130          151  4.4345E+06        80025.877019
         131          151  3.4488E+06        80733.152390
         132          151  2.6121E+06        81309.245452
         167          133  1.9187E+00          163.935640
         168          133  3.1985E+01         4111.216282
         169          133  3.3115E+00         7885.855260
         170          133  4.1127E-01        11493.778118
         171          133  1.4599E-01        14937.832821
         172          133  4.8413E-02        18223.325362
         173          133  1.2574E-02        21352.562282
         174          133  2.7018E-03        24327.370814
         175          133  4.8061E-04        27149.515598
         176          133  5.0201E-05        29819.399388
         177          133  2.5913E-07        32336.235760
         178          133  1.7636E-05        34697.767414
         179          133  2.9824E-05        36899.940855
         180          133  2.7633E-05        38936.521838
         181          133  1.8874E-05        40798.377418
         182          133  1.0570E-05        42472.657072
         183          133  5.1244E-06        43941.657614
         184          133  2.2191E-06        45181.199537
         185          133  8.7090E-07        46157.955567
         186          133  5.6896E+07       105163.201543
         187          133  3.4830E+07       107753.547168
         188          133  1.2811E+07       110217.860933
         189          133  3.7031E+06       112544.775448
         190          133  9.2544E+05       114724.223521
         191          133  2.0722E+05       116747.466528
         192          133  4.1422E+04       118607.227186
         193          133  6.9858E+03       120297.920897
         194          133  8.1332E+02       121815.980129
         195          133  1.9294E+01       123160.257997
         196          133  2.8881E+01       124332.477522
         197          133  7.5183E+01       125337.660681
         198          133  8.4237E+01       126184.427481
         199          133  7.3587E+01       126885.013730
         200          133  5.8070E+01       127454.844617
         168          134  1.7748E+00          157.780827
         169          134  5.6678E+01         3932.419806
         170          134  9.4937E+00         7540.342663
         171          134  1.2055E+00        10984.397366
         172          134  4.9438E-01        14269.889908
         173          134  2.1245E-01        17399.126828
         174          134  7.0364E-02        20373.935359
         175          134  1.8287E-02        23196.080144
         176          134  3.9956E-03        25865.963933
         177          134  7.7358E-04        28382.800305
         178          134  1.1069E-04        30744.331959
         179          134  8.7248E-07        32946.505400
         180          134  2.5026E-05        34983.086384
         181          134  7.0530E-05        36844.941963
         182          134  9.3718E-05        38519.221617
         183          134  8.8231E-05        39988.222159
         184          134  6.6812E-05        41227.764083
         185          134  4.2663E-05        42204.520113
         186          134  5.2782E+07       101209.766088
         187          134  2.6703E+06       103800.111713
         188          134  2.2960E+07       106264.425479
         189          134  1.9696E+07       108591.339993
         190          134  9.8430E+06       110770.788066
         191          134  3.8487E+06       112794.031073
         192          134  1.3177E+06       114653.791731
         193          134  4.1677E+05       116344.485442
         194          134  1.2493E+05       117862.544674
         195          134  3.5751E+04       119206.822542
         196          134  9.6672E+03       120379.042067
         197          134  2.3824E+03       121384.225226
         198          134  4.8737E+02       122230.992027
         199          134  6.1425E+01       122931.578275
         200          134  1.8212E-01       123501.409162
         169          135  1.6381E+00          151.758070
         170          135  7.3841E+01         3759.680927
         171          135  1.8552E+01         7203.735630
         172          135  2.2870E+00        10489.228172
         173          135  9.7249E-01        13618.465092
         174          135  5.1888E-01        16593.273623
         175          135  2.2522E-01        19415.418408
         176          135  7.6682E-02        22085.302198
         177          135  2.0469E-02        24602.138569
         178          135  4.2560E-03        26963.670223
         179          135  6.6787E-04        29165.843665
         180          135  6.1904E-05        31202.424648
         181          135  1.1074E-07        33064.280228
         182          135  2.2227E-05        34738.559882
         183          135  5.5161E-05        36207.560423
         184          135  7.8688E-05        37447.102347
         185          135  8.0212E-05        38423.858377
         186          135  1.9261E+07        97429.104352
         187          135  4.4352E+07       100019.449977
         188          135  5.1467E+06       102483.763743
         189          135  5.2232E+06       104810.678258
         190          135  1.4937E+07       106990.126330
         191          135  1.3123E+07       109013.369338
         192          135  7.7539E+06       110873.129996
         193          135  3.8016E+06       112563.823707
         194          135  1.6987E+06       114081.882939
         195          135  7.2854E+05       115426.160807
         196          135  3.0972E+05       116598.380331
         197          135  1.3338E+05       117603.563491
         198          135  5.9091E+04       118450.330291
         199          135  2.7235E+04       119150.916539
         200          135  1.3165E+04       119720.747427
         170          136  1.5084E+00          145.913811
         171          136  8.3221E+01         3589.968514
         172          136  3.0736E+01         6875.461056
         173          136  3.7435E+00        10004.697976
         174          136  1.5148E+00        12979.506507
         175          136  9.1873E-01        15801.651292
         176          136  4.8412E-01        18471.535082
         177          136  2.1017E-01        20988.371453
         178          136  7.5390E-02        23349.903107
         179          136  2.1891E-02        25552.076549
         180          136  4.8322E-03        27588.657532
         181          136  6.7890E-04        29450.513112
         182          136  2.4100E-05        31124.792766
         183          136  1.4350E-05        32593.793307
         184          136  4.1533E-05        33833.335231
         185          136  4.1997E-05        34810.091261
         186          136  3.3614E+06        93815.337236
         187          136  3.6865E+07        96405.682861
         188          136  1.9575E+07        98869.996627
         189          136  1.8146E+07       101196.911142
         190          136  1.7190E+05       103376.359215
         191          136  5.0699E+06       105399.602222
         192          136  1.0049E+07       107259.362880
         193          136  9.3053E+06       108950.056591
         194          136  6.4218E+06       110468.115823
         195          136  3.8592E+06       111812.393691
         196          136  2.1773E+06       112984.613215
         197          136  1.2035E+06       113989.796375
         198          136  6.6900E+05       114836.563175
         199          136  3.8001E+05       115537.149423
         200          136  2.2268E+05       116106.980311
         171          137  1.3831E+00          140.185471
         172          137  8.5163E+01         3425.678013
         173          137  4.6246E+01         6554.914933
         174          137  5.6762E+00         9529.723464
         175          137  2.0438E+00        12351.868249
         176          137  1.3428E+00        15021.752038
         177          137  8.2300E-01        17538.588410
         178          137  4.2760E-01        19900.120064
         179          137  1.9210E-01        22102.293506
         180          137  7.5798E-02        24138.874489
         181          137  2.6200E-02        26000.730069
         182          137  7.7493E-03        27675.009723
         183          137  1.8487E-03        29144.010264
         184          137  3.0501E-04        30383.552188
         185          137  1.9479E-05        31360.308218
         186          137  2.8001E+05        90365.554193
         187          137  1.0328E+07        92955.899818
         188          137  4.3231E+07        95420.213584
         189          137  2.7120E+06        97747.128099
         190          137  2.0607E+07        99926.576171
         191          137  6.4627E+06       101949.819179
         192          137  2.0107E+04       103809.579836
         193          137  3.3674E+06       105500.273548
         194          137  6.2478E+06       107018.332780
         195          137  6.4038E+06       108362.610647
         196          137  5.1585E+06       109534.830172
         197          137  3.7044E+06       110540.013331
         198          137  2.5211E+06       111386.780132
         199          137  1.6816E+06       112087.366380
         200          137  1.1210E+06       112657.197268
         172          138  1.2608E+00          134.547142
         173          138  8.0154E+01         3263.784062
         174          138  6.4886E+01         6238.592593
         175          138  8.3459E+00         9060.737378
         176          138  2.5486E+00        11730.621168
         177          138  1.7154E+00        14247.457539
         178          138  1.1955E+00        16608.989194
         179          138  7.2555E-01        18811.162635
         180          138  3.8765E-01        20847.743618
         181          138  1.8739E-01        22709.599198
         182          138  8.3560E-02        24383.878852
         183          138  3.4823E-02        25852.879394
         184          138  1.3720E-02        27092.421317
         185          138  5.1487E-03        28069.177347
         186          138  1.0110E+04        87074.423322
         187          138  1.1973E+06        89664.768947
         188          138  1.9326E+07        92129.082713
         189          138  3.6897E+07        94455.997228
         190          138  1.0312E+06        96635.445301
         191          138  1.1753E+07        98658.688308
         192          138  1.2809E+07       100518.448966
         193          138  3.2422E+06       102209.142677
         194          138  9.4816E+01       103727.201909
         195          138  1.3408E+06       105071.479777
         196          138  2.9732E+06       106243.699301
         197          138  3.5634E+06       107248.882461
         198          138  3.3459E+06       108095.649261
         199          138  2.7865E+06       108796.235510
         200          138  2.1807E+06       109366.066397
         173          139  1.1418E+00          129.034372
         174          139  6.9307E+01         3103.842903
         175          139  8.6215E+01         5925.987688
         176          139  1.2237E+01         8595.871477
         177          139  3.1156E+00        11112.707849
         178          139  1.9950E+00        13474.239503
         179          139  1.5199E+00        15676.412944
         180          139  1.0483E+00        17712.993928
         181          139  6.4477E-01        19574.849507
         182          139  3.6401E-01        21249.129161
         183          139  1.9391E-01        22718.129703
         184          139  9.9190E-02        23957.671627
         185          139  4.8554E-02        24934.427657
         186          139  1.3654E+02        83939.673632
         187          139  5.6597E+04        86530.019257
         188          139  3.0967E+06        88994.333023
         189          139  2.7671E+07        91321.247537
         190          139  2.2323E+07        93500.695610
         191          139  9.3211E+06        95523.938617
         192          139  1.9717E+06        97383.699275
         193          139  1.0780E+07        99074.392986
         194          139  8.4727E+06       100592.452218
         195          139  2.9334E+06       101936.730086
         196          139  3.0734E+05       103108.949611
         197          139  7.4565E+04       104114.132770
         198          139  5.8411E+05       104960.899571
         199          139  1.0085E+06       105661.485819
         200          139  1.1722E+06       106231.316706
         174          140  1.0247E+00          123.588586
         175          140  5.4278E+01         2945.733371
         176          140  1.0910E+02         5615.617161
         177          140  1.7954E+01         8132.453532
         178          140  3.8740E+00        10493.985186
         179          140  2.1754E+00        12696.158628
         180          140  1.7217E+00        14732.739611
         181          140  1.3164E+00        16594.595191
         182          140  9.1331E-01        18268.874845
         183          140  5.8268E-01        19737.875387
         184          140  3.4840E-01        20977.417310
         185          140  1.9454E-01        21954.173340
         186          140  7.2033E-01        80959.419315
         187          140  1.0328E+03        83549.764940
         188          140  1.9307E+05        86014.078706
         189          140  6.2066E+06        88340.993221
         190          140  3.2227E+07        90520.441294
         191          140  7.5320E+06        92543.684301
         192          140  1.6498E+07        94403.444959
         193          140  7.6867E+05        96094.138670
         194          140  3.1920E+06        97612.197902
         195          140  7.4744E+06        98956.475770
         196          140  6.4054E+06       100128.695294
         197          140  3.5464E+06       101133.878454
         198          140  1.4501E+06       101980.645254
         199          140  4.3148E+05       102681.231503
         200          140  7.2963E+04       103251.062390
         175          141  9.0868E-01          118.171842
         176          141  3.7205E+01         2788.055631
         177          141  1.3142E+02         5304.892003
         178          141  2.6262E+01         7666.423657
         179          141  5.0664E+00         9868.597099
         180          141  2.3312E+00        11905.178082
         181          141  1.7836E+00        13767.033662
         182          141  1.4436E+00        15441.313316
         183          141  1.0900E+00        16910.313857
         184          141  7.5526E-01        18149.855781
         185          141  4.7363E-01        19126.611811
         186          141  1.4323E-02        78131.857786
         187          141  7.9190E+00        80722.203411
         188          141  4.6959E+03        83186.517177
         189          141  5.1628E+05        85513.431692
         190          141  1.0440E+07        87692.879764
         191          141  3.0448E+07        89716.122772
         192          141  2.1496E+05        91575.883429
         193          141  1.4500E+07        93266.577141
         194          141  6.9554E+06        94784.636373
         195          141  1.0520E+05        96128.914240
         196          141  1.6976E+06        97301.133765
         197          141  4.0038E+06        98306.316924
         198          141  4.3174E+06        99153.083725
         199          141  3.4533E+06        99853.669973
         200          141  2.3955E+06       100423.500861
         176          142  7.9410E-01          112.770107
         177          142  2.0696E+01         2629.606478
         178          142  1.5004E+02         4991.138132
         179          142  3.8102E+01         7193.311574
         180          142  7.1131E+00         9229.892557
         181          142  2.5826E+00        11091.748137
         182          142  1.7483E+00        12766.027791
         183          142  1.4029E+00        14235.028332
         184          142  1.0860E+00        15474.570256
         185          142  7.5483E-01        16451.326286
         186          142  2.4845E-03        75456.572261
         187          142  1.6794E-02        78046.917886
         188          142  4.9804E+01        80511.231652
         189          142  1.6809E+04        82838.146167
         190          142  1.1766E+06        85017.594239
         191          142  1.5101E+07        87040.837247
         192          142  2.2050E+07        88900.597905
         193          142  2.7402E+06        90591.291616
         194          142  5.5826E+06        92109.350848
         195          142  1.0129E+07        93453.628716
         196          142  4.3725E+06        94625.848240
         197          142  4.6134E+05        95631.031400
         198          142  1.3615E+05        96477.798200
         199          142  9.2522E+05        97178.384448
         200          142  1.4769E+06        97748.215336
         177          143  6.8101E-01          107.337761
         178          143  7.5937E+00         2468.869416
         179          143  1.6065E+02         4671.042857
         180          143  5.4229E+01         6707.623840
         181          143  1.0793E+01         8569.479420
         182          143  3.1549E+00        10243.759074
         183          143  1.7110E+00        11712.759616
         184          143  1.2371E+00        12952.301539
         185          143  8.8966E-01        13929.057569
         186          143  5.4338E-06        72934.303544
         187          143  6.0540E-04        75524.649169
         188          143  4.0442E-02        77988.962935
         189          143  2.2394E+02        80315.877450
         190          143  5.1445E+04        82495.325523
         191          143  2.3593E+06        84518.568530
         192          143  1.8681E+07        86378.329188
         193          143  1.0422E+07        88069.022899
         194          143  9.4257E+06        89587.082131
         195          143  4.9693E+04        90931.359999
         196          143  5.0307E+06        92103.579523
         197          143  6.6109E+06        93108.762683
         198          143  4.1539E+06        93955.529483
         199          143  1.7165E+06        94656.115732
         200          143  4.7348E+05        95225.946619
         178          144  5.6990E-01          101.816934
         179          144  6.0968E-01         2303.990375
         180          144  1.5818E+02         4340.571358
         181          144  7.4327E+01         6202.426938
         182          144  1.7468E+01         7876.706592
         183          144  4.5681E+00         9345.707134
         184          144  1.8660E+00        10585.249057
         185          144  1.0498E+00        11562.005087
         186          144  1.5331E-03        70567.251062
         187          144  3.1372E-03        73157.596687
         188          144  2.9767E-04        75621.910453
         189          144  2.2729E-01        77948.824968
         190          144  8.4438E+02        80128.273041
         191          144  1.3876E+05        82151.516048
         192          144  4.1855E+06        84011.276706
         193          144  1.9177E+07        85701.970417
         194          144  1.7323E+06        87220.029649
         195          144  1.1070E+07        88564.307517
         196          144  2.9770E+06        89736.527041
         197          144  8.6469E+04        90741.710201
         198          144  2.1824E+06        91588.477001
         199          144  3.4692E+06        92289.063250
         200          144  3.2271E+06        92858.894137
         179          145  4.6192E-01           96.142605
         180          145  1.6388E+00         2132.723588
         181          145  1.3834E+02         3994.579168
         182          145  9.5241E+01         5668.858822
         183          145  2.8913E+01         7137.859363
         184          145  8.0263E+00         8377.401287
         185          145  2.7001E+00         9354.157317
         186          145  2.7214E-03        68359.403292
         187          145  2.6636E-03        70949.748917
         188          145  8.7933E-04        73414.062683
         189          145  4.4757E-03        75740.977198
         190          145  8.3777E-01        77920.425270
         191          145  2.7778E+03        79943.668278
         192          145  3.3226E+05        81803.428936
         193          145  6.4997E+06        83494.122647
         194          145  1.5352E+07        85012.181879
         195          145  3.8392E+05        86356.459747
         196          145  5.4286E+06        87528.679271
         197          145  6.5089E+06        88533.862431
         198          145  2.2607E+06        89380.629231
         199          145  1.5511E+05        90081.215479
         200          145  1.3492E+05        90651.046367
         180          146  3.5869E-01           90.220477
         181          146  1.0795E+01         1952.076057
         182          146  1.0044E+02         3626.355710
         183          146  1.0849E+02         5095.356252
         184          146  4.5235E+01         6334.898176
         185          146  1.5250E+01         7311.654206
         186          146  2.0142E-03        66316.900181
         187          146  1.1679E-03        68907.245806
         188          146  1.6904E-04        71371.559572
         189          146  1.3398E-04        73698.474087
         190          146  4.6257E-02        75877.922159
         191          146  1.6630E+00        77901.165166
         192          146  7.9698E+03        79760.925824
         193          146  7.0320E+05        81451.619536
         194          146  8.6470E+06        82969.678767
         195          146  8.4491E+06        84313.956635
         196          146  4.0732E+06        85486.176160
         197          146  3.0110E+05        86491.359319
         198          146  3.5204E+06        87338.126120
         199          146  4.0231E+06        88038.712368
         200          146  2.5599E+06        88608.543255
         181          147  2.6256E-01           83.922034
         182          147  2.5242E+01         1758.201688
         183          147  5.1787E+01         3227.202230
         184          147  9.9325E+01         4466.744153
         185          147  5.8395E+01         5443.500184
         186          147  7.3859E-04        64448.746159
         187          147  2.1818E-04        67039.091784
         188          147  6.9975E-06        69503.405550
         189          147  2.5158E-04        71830.320064
         190          147  4.3319E-04        74009.768137
         191          147  2.3367E-01        76033.011144
         192          147  1.2275E+00        77892.771802
         193          147  1.9655E+04        79583.465513
         194          147  1.2978E+06        81101.524745
         195          147  9.5598E+06        82445.802613
         196          147  2.2706E+06        83618.022138
         197          147  5.8919E+06        84623.205297
         198          147  1.1866E+06        85469.972098
         199          147  7.9294E+04        86170.558346
         200          147  1.0921E+06        86740.389233
         182          148  1.7675E-01           77.073644
         183          148  3.8319E+01         1546.074186
         184          148  1.1379E+01         2785.616109
         185          148  5.6397E+01         3762.372140
         186          148  6.9909E-05        62767.618115
         187          148  1.2989E-06        65357.963740
         188          148  1.6216E-04        67822.277506
         189          148  2.7211E-04        70149.192020
         190          148  3.9638E-07        72328.640093
         191          148  4.5562E-03        74351.883100
         192          148  1.1214E+00        76211.643758
         193          148  2.5525E+00        77902.337469
         194          148  3.9996E+04        79420.396701
         195          148  2.0500E+06        80764.674569
         196          148  8.4805E+06        81936.894094
         197          148  6.8991E+03        82942.077253
         198          148  3.3036E+06        83788.844054
         199          148  3.0673E+06        84489.430302
         200          148  1.0925E+06        85059.261189
         183          149  1.0515E-01           69.428279
         184          149  4.1167E+01         1308.970202
         185          149  4.6405E-01         2285.726232
         186          149  3.6663E-05        61290.972207
         187          149  1.3588E-04        63881.317832
         188          149  2.8910E-04        66345.631598
         189          149  1.6805E-04        68672.546113
         190          149  3.1990E-06        70851.994186
         191          149  9.2264E-05        72875.237193
         192          149  2.4530E-02        74734.997851
         193          149  4.6773E+00        76425.691562
         194          149  1.2928E+02        77943.750794
         195          149  6.2399E+04        79288.028662
         196          149  2.7195E+06        80460.248186
         197          149  5.8670E+06        81465.431346
         198          149  8.9001E+05        82312.198146
         199          149  4.6496E+05        83012.784395
         200          149  1.7455E+06        83582.615282
         184          150  5.1348E-02           60.608960
         185          150  2.9146E+01         1037.364990
         186          150  2.0498E-04        60042.610965
         187          150  2.8386E-04        62632.956590
         188          150  2.8870E-04        65097.270356
         189          150  8.3269E-05        67424.184871
         190          150  4.0558E-05        69603.632943
         191          150  2.3519E-05        71626.875951
         192          150  5.0033E-05        73486.636608
         193          150  3.4609E-01        75177.330320
         194          150  9.6773E+00        76695.389552
         195          150  1.2905E+03        78039.667419
         196          150  6.2699E+04        79211.886944
         197          150  2.9834E+06        80217.070103
         198          150  3.2163E+06        81063.836904
         199          150  1.8101E+06        81764.423152
         200          150  8.2458E+04        82334.254040
         185          151  1.7322E-02           49.952135
         186          151  2.8599E-04        59055.198110
         187          151  3.1027E-04        61645.543735
         188          151  2.1196E-04        64109.857501
         189          151  4.1616E-05        66436.772016
         190          151  6.3331E-05        68616.220089
         191          151  1.0335E-04        70639.463096
         192          151  7.3977E-06        72499.223754
         193          151  1.1096E-02        74189.917465
         194          151  2.8789E+00        75707.976697
         195          151  2.9154E-02        77052.254565
         196          151  6.4821E+03        78224.474089
         197          151  1.9327E+04        79229.657249
         198          151  2.6352E+06        80076.424049
         199          151  1.6662E+06        80777.010298
         200          151  1.4912E+06        81346.841185
         134          167  5.9467E+01         3789.499815
         135          167  5.6900E+00         7570.161551
         136          167  6.8217E-01        11183.928667
         137          167  2.1978E-01        14633.711710
         138          167  6.9029E-02        17924.842580
         139          167  1.7302E-02        21059.592271
         140          167  3.4659E-03        24039.846588
         141          167  5.1772E-04        26867.408117
         142          167  3.4562E-05        29542.693642
         143          167  2.2036E-06        32064.962359
         144          167  1.6383E-05        34432.014840
         145          167  1.7886E-05        36639.862611
         146          167  1.1992E-05        38682.365722
         147          167  6.6367E-06        40550.519744
         148          167  3.6942E-06        42231.647788
         149          167  2.3637E-06        43708.293696
         150          167  1.7360E-06        44956.654938
         151          167  1.2938E-06        45944.067792
         152          167  4.4561E+07       104872.076144
         153          167  2.6444E+07       107467.607760
         154          167  9.4106E+06       109937.352949
         155          167  2.6212E+06       112269.950316
         156          167  6.2670E+05       114455.336615
         157          167  1.3248E+05       116484.773109
         158          167  2.4334E+04       118350.975878
         159          167  3.5270E+03       120048.344021
         160          167  2.7320E+02       121573.280155
         161          167  1.7042E+00       122924.589490
         162          167  6.1885E+01       124103.924510
         163          167  9.1306E+01       125116.210596
         164          167  8.6053E+01       125969.944935
         165          167  6.9076E+01       126677.220284
         166          167  5.1858E+01       127253.313327
         135          168  1.0575E+02         3622.880909
         136          168  1.6141E+01         7236.648025
         137          168  2.0511E+00        10686.431068
         138          168  7.6131E-01        13977.561939
         139          168  3.0389E-01        17112.311629
         140          168  9.7308E-02        20092.565946
         141          168  2.4921E-02        22920.127475
         142          168  5.3154E-03        25595.413000
         143          168  9.4830E-04        28117.681717
         144          168  1.0495E-04        30484.734199
         145          168  3.9735E-07        32692.581969
         146          168  4.5034E-05        34735.085080
         147          168  9.2972E-05        36603.239102
         148          168  1.0502E-04        38284.367146
         149          168  8.7273E-05        39761.013054
         150          168  5.9383E-05        41009.374296
         151          168  3.4691E-05        41996.787151
         152          168  4.0147E+07       100924.795502
         153          168  2.5555E+06       103520.327118
         154          168  1.8284E+07       105990.072307
         155          168  1.4967E+07       108322.669674
         156          168  7.2008E+06       110508.055973
         157          168  2.7101E+06       112537.492467
         158          168  8.8947E+05       114403.695236
         159          168  2.6755E+05       116101.063379
         160          168  7.5227E+04       117625.999513
         161          168  1.9704E+04       118977.308848
         162          168  4.6503E+03       120156.643868
         163          168  8.9730E+02       121168.929954
         164          168  1.0163E+02       122022.664293
         165          168  2.3910E-03       122729.939642
         166          168  2.2582E+01       123306.032685
         136          169  1.3894E+02         3462.009046
         137          169  3.1071E+01         6911.792089
         138          169  3.9612E+00        10202.922960
         139          169  1.5526E+00        13337.672650
         140          169  7.5839E-01        16317.926967
         141          169  3.1327E-01        19145.488496
         142          169  1.0420E-01        21820.774021
         143          169  2.7488E-02        24343.042738
         144          169  5.6101E-03        26710.095220
         145          169  8.2332E-04        28917.942990
         146          169  5.6730E-05        30960.446101
         147          169  3.6675E-06        32828.600123
         148          169  4.3239E-05        34509.728167
         149          169  8.3095E-05        35986.374075
         150          169  1.0425E-04        37234.735317
         151          169  9.8608E-05        38222.148172
         152          169  1.4196E+07        97150.156524
         153          169  3.4864E+07        99745.688139
         154          169  3.3303E+06       102215.433328
         155          169  4.6920E+06       104548.030696
         156          169  1.1925E+07       106733.416994
         157          169  9.9782E+06       108762.853488
         158          169  5.6758E+06       110629.056257
         159          169  2.6853E+06       112326.424400
         160          169  1.1571E+06       113851.360534
         161          169  4.7750E+05       115202.669869
         162          169  1.9465E+05       116382.004890
         163          169  8.0024E+04       117394.290975
         164          169  3.3678E+04       118248.025314
         165          169  1.4671E+04       118955.300663
         166          169  6.6730E+03       119531.393706
         137          170  1.5899E+02         3303.869232
         138          170  5.0650E+01         6595.000102
         139          170  6.5086E+00         9729.749793
         140          170  2.5075E+00        12710.004110
         141          170  1.3837E+00        15537.565639
         142          170  6.8443E-01        18212.851164
         143          170  2.8682E-01        20735.119880
         144          170  1.0105E-01        23102.172362
         145          170  2.9081E-02        25310.020133
         146          170  6.3739E-03        27352.523244
         147          170  8.7856E-04        29220.677266
         148          170  2.6847E-05        30901.805310
         149          170  2.3792E-05        32378.451218
         150          170  6.2458E-05        33626.812460
         151          170  6.1807E-05        34614.225314
         152          170  2.3886E+06        93542.233666
         153          170  2.7630E+07        96137.765282
         154          170  1.6342E+07        98607.510471
         155          170  1.3300E+07       100940.107838
         156          170  2.9400E+04       103125.494137
         157          170  4.5032E+06       105154.930631
         158          170  8.0833E+06       107021.133400
         159          170  7.1349E+06       108718.501543
         160          170  4.7512E+06       110243.437677
         161          170  2.7683E+06       111594.747012
         162          170  1.5179E+06       112774.082032
         163          170  8.1676E+05       113786.368118
         164          170  4.4259E+05       114640.102457
         165          170  2.4549E+05       115347.377806
         166          170  1.4075E+05       115923.470849
         138          171  1.6661E+02         3150.945399
         139          171  7.5039E+01         6285.695090
         140          171  9.7823E+00         9265.949406
         141          171  3.4982E+00        12093.510936
         142          171  2.0961E+00        14768.796461
         143          171  1.1936E+00        17291.065177
         144          171  5.9255E-01        19658.117659
         145          171  2.5935E-01        21865.965430
         146          171  1.0090E-01        23908.468541
         147          171  3.4602E-02        25776.622563
         148          171  1.0167E-02        27457.750607
         149          171  2.3979E-03        28934.396514
         150          171  3.8292E-04        30182.757757
         151          171  2.0711E-05        31170.170611
         152          171  1.9035E+05        90098.178963
         153          171  7.4177E+06        92693.710579
         154          171  3.3103E+07        95163.455768
         155          171  2.7833E+06        97496.053135
         156          171  1.6066E+07        99681.439434
         157          171  4.3158E+06       101710.875928
         158          171  9.8276E+04       103577.078697
         159          171  3.0694E+06       105274.446839
         160          171  5.1495E+06       106799.382974
         161          171  5.0287E+06       108150.692309
         162          171  3.9185E+06       109330.027329
         163          171  2.7417E+06       110342.313415
         164          171  1.8261E+06       111196.047754
         165          171  1.1962E+06       111903.323103
         166          171  7.8533E+05       112479.416146
         139          172  1.6253E+02         3000.202548
         140          172  1.0388E+02         5980.456865
         141          172  1.4100E+01         8808.018394
         142          172  4.4800E+00        11483.303919
         143          172  2.7885E+00        14005.572636
         144          172  1.7919E+00        16372.625118
         145          172  1.0288E+00        18580.472888
         146          172  5.3064E-01        20622.975999
         147          172  2.5101E-01        22491.130021
         148          172  1.1043E-01        24172.258065
         149          172  4.5592E-02        25648.903973
         150          172  1.7819E-02        26897.265215
         151          172  6.6355E-03        27884.678070
         152          172  6.5129E+03        86812.686421
         153          172  8.2000E+05        89408.218037
         154          172  1.4055E+07        91877.963226
         155          172  2.9110E+07        94210.560594
         156          172  4.3561E+05        96395.946892
         157          172  9.9331E+06        98425.383386
         158          172  9.5370E+06       100291.586155
         159          172  2.0061E+06       101988.954298
         160          172  2.9547E+04       103513.890432
         161          172  1.3549E+06       104865.199767
         162          172  2.6099E+06       106044.534788
         163          172  2.9527E+06       107056.820873
         164          172  2.6788E+06       107910.555212
         165          172  2.1786E+06       108617.830561
         166          172  1.6755E+06       109193.923604
         140          173  1.4824E+02         2851.219945
         141          173  1.3662E+02         5678.781474
         142          173  2.0102E+01         8354.066999
         143          173  5.5456E+00        10876.335716
         144          173  3.3815E+00        13243.388198
         145          173  2.3714E+00        15451.235968
         146          173  1.5346E+00        17493.739079
         147          173  9.0374E-01        19361.893101
         148          173  4.9570E-01        21043.021145
         149          173  2.5907E-01        22519.667053
         150          173  1.3086E-01        23768.028295
         151          173  6.3614E-02        24755.441150
         152          173  8.0757E+01        83683.449502
         153          173  3.6614E+04        86278.981117
         154          173  2.1395E+06        88748.726306
         155          173  2.0436E+07        91081.323674
         156          173  1.8485E+07        93266.709972
         157          173  6.2626E+06        95296.146466
         158          173  2.1228E+06        97162.349235
         159          173  8.7645E+06        98859.717378
         160          173  6.1877E+06       100384.653512
         161          173  1.8432E+06       101735.962847
         162          173  1.0330E+05       102915.297868
         163          173  1.5366E+05       103927.583953
         164          173  6.3702E+05       104781.318292
         165          173  9.6579E+05       105488.593641
         166          173  1.0590E+06       106064.686684
         141          174  1.2586E+02         2703.972943
         142          174  1.7181E+02         5379.258468
         143          174  2.8586E+01         7901.527185
         144          174  6.8490E+00        10268.579667
         145          174  3.8333E+00        12476.427437
         146          174  2.8156E+00        14518.930548
         147          174  2.0094E+00        16387.084570
         148          174  1.3256E+00        18068.212614
         149          174  8.1672E-01        19544.858522
         150          174  4.7709E-01        20793.219764
         151          174  2.6292E-01        21780.632619
         152          174  3.6165E-01        80708.640970
         153          174  6.1937E+02        83304.172586
         154          174  1.2579E+05        85773.917775
         155          174  4.3340E+06        88106.515142
         156          174  2.4277E+07        90291.901441
         157          174  6.9436E+06        92321.337935
         158          174  1.2233E+07        94187.540704
         159          174  2.8651E+05        95884.908847
         160          174  3.0948E+06        97409.844981
         161          174  6.1020E+06        98761.154316
         162          174  4.7822E+06        99940.489336
         163          174  2.4173E+06       100952.775422
         164          174  8.6704E+05       101806.509761
         165          174  1.9877E+05       102513.785110
         166          174  1.2840E+04       103089.878153
         142          175  9.8081E+01         2557.113683
         143          175  2.0664E+02         5079.382400
         144          175  4.0569E+01         7446.434882
         145          175  8.7058E+00         9654.282652
         146          175  4.2170E+00        11696.785763
         147          175  3.0681E+00        13564.939785
         148          175  2.3220E+00        15246.067830
         149          175  1.6612E+00        16722.713737
         150          175  1.1080E+00        17971.074979
         151          175  6.7893E-01        18958.487834
         152          175  1.7703E-02        77886.496186
         153          175  4.3157E+00        80482.027801
         154          175  2.8462E+03        82951.772990
         155          175  3.3951E+05        85284.370358
         156          175  7.3864E+06        87469.756656
         157          175  2.3569E+07        89499.193150
         158          175  4.4616E+05        91365.395919
         159          175  1.1659E+07        93062.764062
         160          175  4.6644E+06        94587.700196
         161          175  3.3165E+03        95939.009531
         162          175  1.7653E+06        97118.344552
         163          175  3.4683E+06        98130.630637
         164          175  3.4519E+06        98984.364976
         165          175  2.6062E+06        99691.640325
         166          175  1.7193E+06       100267.733369
         143          176  6.8227E+01         2409.498610
         144          176  2.3699E+02         4776.551092
         145          176  5.7376E+01         6984.398862
         146          176  1.1665E+01         9026.901974
         147          176  4.6768E+00        10895.055996
         148          176  3.1486E+00        12576.184040
         149          176  2.3981E+00        14052.829947
         150          176  1.7658E+00        15301.191190
         151          176  1.1858E+00        16288.604044
         152          176  4.2491E-03        75216.612396
         153          176  1.6997E-02        77812.144012
         154          176  2.8164E+01        80281.889200
         155          176  1.0305E+04        82614.486568
         156          176  7.8247E+05        84799.872866
         157          176  1.0860E+07        86829.309361
         158          176  1.7791E+07        88695.512130
         159          176  1.4823E+06        90392.880272
         160          176  5.1570E+06        91917.816407
         161          176  7.7739E+06        93269.125742
         162          176  2.8327E+06        94448.460762
         163          176  1.5517E+05        95460.746847
         164          176  2.6328E+05        96314.481186
         165          176  9.9088E+05        97021.756536
         166          176  1.3853E+06        97597.849579
         144          177  4.0046E+01         2259.714721
         145          177  2.5694E+02         4467.562491
         146          177  8.0196E+01         6510.065602
         147          177  1.6742E+01         8378.219624
         148          177  5.5050E+00        10059.347668
         149          177  3.1536E+00        11535.993576
         150          177  2.2451E+00        12784.354818
         151          177  1.5658E+00        13771.767673
         152          177  4.7170E-06        72699.776024
         153          177  1.3735E-05        75295.307640
         154          177  2.1722E-02        77765.052829
         155          177  1.2748E+02        80097.650196
         156          177  3.1912E+04        82283.036495
         157          177  1.5899E+06        84312.472989
         158          177  1.3723E+07        86178.675758
         159          177  9.0859E+06        87876.043901
         160          177  6.5199E+06        89400.980035
         161          177  2.0052E+05        90752.289370
         162          177  4.5011E+06        91931.624390
         163          177  5.1377E+06        92943.910476
         164          177  2.8782E+06        93797.644815
         165          177  1.0145E+06        94504.920164
         166          177  2.0024E+05        95081.013207
         145          178  1.7384E+01         2106.030837
         146          178  2.5918E+02         4148.533948
         147          178  1.0902E+02         6016.687970
         148          178  2.5734E+01         7697.816014
         149          178  7.3788E+00         9174.461922
         150          178  3.3283E+00        10422.823164
         151          178  1.9571E+00        11410.236018
         152          178  1.7698E-03        70338.244370
         153          178  1.9392E-03        72933.775986
         154          178  1.2745E-04        75403.521175
         155          178  9.1096E-02        77736.118542
         156          178  4.8099E+02        79921.504841
         157          178  8.7119E+04        81950.941335
         158          178  2.8654E+06        83817.144104
         159          178  1.4496E+07        85514.512247
         160          178  1.9391E+06        87039.448381
         161          178  8.5486E+06        88390.757716
         162          178  1.7323E+06        89570.092736
         163          178  2.3888E+05        90582.378822
         164          178  2.1386E+06        91436.113161
         165          178  2.9444E+06        92143.388510
         166          178  2.5258E+06        92719.481553
         146          179  3.5208E+00         1946.360507
         147          179  2.3663E+02         3814.514529
         148          179  1.4038E+02         5495.642573
         149          179  4.1147E+01         6972.288480
         150          179  1.1844E+01         8220.649722
         151          179  4.3100E+00         9208.062577
         152          179  3.4130E-03        68136.070929
         153          179  2.9873E-03        70731.602545
         154          179  1.7632E-04        73201.347733
         155          179  7.1565E-03        75533.945101
         156          179  2.7719E-01        77719.331399
         157          179  1.5819E+03        79748.767894
         158          179  2.1119E+05        81614.970662
         159          179  4.5350E+06        83312.338805
         160          179  1.2100E+07        84837.274940
         161          179  9.4285E+04        86188.584275
         162          179  4.8096E+06        87367.919295
         163          179  4.8042E+06        88380.205380
         164          179  1.3248E+06        89233.939719
         165          179  2.0870E+04        89941.215069
         166          179  2.5557E+05        90517.308112
         147          180  1.7073E-01         1777.933546
         148          180  1.8593E+02         3459.061590
         149          180  1.6370E+02         4935.707497
         150          180  6.3895E+01         6184.068739
         151          180  2.1258E+01         7171.481594
         152          180  2.6754E-03        66099.489946
         153          180  2.0436E-03        68695.021562
         154          180  1.6327E-04        71164.766750
         155          180  1.1406E-03        73497.364118
         156          180  4.0594E-02        75682.750416
         157          180  3.3832E-01        77712.186911
         158          180  4.5291E+03        79578.389679
         159          180  4.5278E+05        81275.757822
         160          180  6.1767E+06        82800.693957
         161          180  7.1532E+06        84152.003292
         162          180  2.5847E+06        85331.338312
         163          180  4.9767E+05        86343.624397
         164          180  3.1248E+06        87197.358736
         165          180  3.0951E+06        87904.634085
         166          180  1.7434E+06        88480.727129
         148          181  6.2176E+00         1597.206010
         149          181  1.1326E+02         3073.851917
         150          181  1.5850E+02         4322.213159
         151          181  8.5103E+01         5309.626014
         152          181  1.0959E-03        64237.634366
         153          181  7.7026E-04        66833.165982
         154          181  4.6502E-05        69302.911170
         155          181  5.7642E-04        71635.508538
         156          181  2.5097E-03        73820.894836
         157          181  1.5436E-01        75850.331331
         158          181  1.0232E-04        77716.534099
         159          181  1.1102E+04        79413.902242
         160          181  8.4713E+05        80938.838377
         161          181  7.0388E+06        82290.147712
         162          181  2.2829E+06        83469.482732
         163          181  4.3903E+06        84481.768817
         164          181  5.9327E+05        85335.503156
         165          181  1.9971E+05        86042.778505
         166          181  1.1323E+06        86618.871549
         149          182  1.6528E+01         1399.572263
         150          182  4.1251E+01         2647.933505
         151          182  1.0343E+02         3635.346360
         152          182  1.6209E-04        62563.354712
         153          182  1.0469E-04        65158.886328
         154          182  6.6545E-08        67628.631516
         155          182  2.1279E-04        69961.228884
         156          182  3.8054E-04        72146.615182
         157          182  8.3987E-03        74176.051677
         158          182  6.2510E-01        76042.254446
         159          182  8.1416E+00        77739.622588
         160          182  2.2237E+04        79264.558723
         161          182  1.3572E+06        80615.868058
         162          182  6.5052E+06        81795.203078
         163          182  7.8752E+04        82807.489163
         164          182  2.8614E+06        83661.223502
         165          182  2.1912E+06        84368.498852
         166          182  6.0187E+05        84944.591895
         150          183  2.2712E+01         1178.932964
         151          183  2.8138E+00         2166.345818
         152          183  1.1004E-05        61094.354170
         153          183  1.0782E-05        63689.885786
         154          183  2.0294E-05        66159.630975
         155          183  3.5958E-05        68492.228342
         156          183  1.0750E-04        70677.614641
         157          183  1.2196E-03        72707.051135
         158          183  2.5713E-02        74573.253904
         159          183  2.2752E+00        76270.622046
         160          183  1.3595E+02        77795.558181
         161          183  3.3351E+04        79146.867516
         162          183  1.8247E+06        80326.202536
         163          183  4.7704E+06        81338.488622
         164          183  4.3014E+05        82192.222961
         165          183  5.9175E+05        82899.498310
         166          183  1.5326E+06        83475.591353
         151          184  1.8377E+01          926.803895
         152          184  1.6750E-04        59854.812247
         153          184  1.3168E-04        62450.343863
         154          184  4.7263E-05        64920.089051
         155          184  3.2561E-07        67252.686419
         156          184  4.7469E-05        69438.072717
         157          184  1.5999E-04        71467.509212
         158          184  1.2255E-03        73333.711980
         159          184  2.4528E-01        75031.080123
         160          184  3.2986E+00        76556.016258
         161          184  1.0369E+03        77907.325593
         162          184  2.9903E+04        79086.660613
         163          184  2.0185E+06        80098.946698
         164          184  2.8442E+06        80952.681037
         165          184  1.1625E+06        81659.956386
         166          184  7.3215E+03        82236.049430
         152          185  2.7057E-04        58878.056216
         153          185  2.1223E-04        61473.587832
         154          185  5.2391E-05        63943.333021
         155          185  2.7178E-06        66275.930389
         156          185  1.9945E-05        68461.316687
         157          185  2.9442E-07        70490.753181
         158          185  3.2974E-04        72356.955950
         159          185  1.4380E-02        74054.324093
         160          185  1.6469E+00        75579.260227
         161          185  3.5094E+00        76930.569562
         162          185  4.4614E+03        78109.904582
         163          185  4.6248E+03        79122.190668
         164          185  1.7626E+06        79975.925007
         165          185  1.6268E+06        80683.200356
         166          185  1.0605E+06        81259.293399
         201          167  1.0308E+08       104999.264854
         202          167  6.2302E+07       107589.610596
         203          167  2.2611E+07       110053.924466
         204          167  6.4391E+06       112380.839080
         205          167  1.5810E+06       114560.287240
         206          167  3.4606E+05       116583.530322
         207          167  6.6934E+04       118443.291046
         208          167  1.0659E+04       120133.984817
         209          167  1.0764E+03       121652.044104
         210          167  6.4784E+00       122996.322023
         211          167  8.6224E+01       124168.541596
         212          167  1.6749E+02       125173.724799
         213          167  1.7312E+02       126020.491640
         214          167  1.4563E+02       126721.077924
         215          167  1.1246E+02       127290.908842
         201          168  9.4459E+07       101051.984212
         202          168  5.2710E+06       103642.329954
         203          168  4.1887E+07       106106.643825
         204          168  3.5246E+07       108433.558438
         205          168  1.7346E+07       110613.006598
         206          168  6.6798E+06       112636.249680
         207          168  2.2493E+06       114496.010404
         208          168  6.9768E+05       116186.704175
         209          168  2.0408E+05       117704.763462
         210          168  5.6497E+04       119049.041381
         211          168  1.4541E+04       120221.260954
         212          168  3.2956E+03       121226.444157
         213          168  5.6534E+02       122073.210998
         214          168  3.8571E+01       122773.797282
         215          168  7.1143E+00       123343.628200
         201          169  3.4005E+07        97277.345233
         202          169  8.0470E+07        99867.690975
         203          169  8.6318E+06       102332.004846
         204          169  1.0027E+07       104658.919459
         205          169  2.7278E+07       106838.367619
         206          169  2.3491E+07       108861.610701
         207          169  1.3670E+07       110721.371425
         208          169  6.6090E+06       112412.065196
         209          169  2.9121E+06       113930.124483
         210          169  1.2308E+06       115274.402402
         211          169  5.1509E+05       116446.621975
         212          169  2.1808E+05       117451.805178
         213          169  9.4843E+04       118298.572019
         214          169  4.2852E+04       118999.158303
         215          169  2.0284E+04       119568.989222
         201          170  5.8392E+06        93669.422376
         202          170  6.5538E+07        96259.768118
         203          170  3.6433E+07        98724.081988
         204          170  3.1994E+07       101050.996602
         205          170  1.8989E+05       103230.444762
         206          170  9.6788E+06       105253.687844
         207          170  1.8404E+07       107113.448568
         208          170  1.6713E+07       108804.142339
         209          170  1.1372E+07       110322.201626
         210          170  6.7526E+06       111666.479545
         211          170  3.7687E+06       112838.699118
         212          170  2.0625E+06       113843.882321
         213          170  1.1358E+06       114690.649162
         214          170  6.3969E+05       115391.235446
         215          170  3.7197E+05       115961.066364
         201          171  4.7681E+05        90225.367672
         202          171  1.8021E+07        92815.713415
         203          171  7.7548E+07        95280.027285
         204          171  5.5249E+06        97606.941899
         205          171  3.7266E+07        99786.390059
         206          171  1.0988E+07       101809.633141
         207          171  9.3930E+04       103669.393865
         208          171  6.4909E+06       105360.087636
         209          171  1.1549E+07       106878.146923
         210          171  1.1608E+07       108222.424842
         211          171  9.2291E+06       109394.644415
         212          171  6.5614E+06       110399.827618
         213          171  4.4292E+06       111246.594459
         214          171  2.9345E+06       111947.180743
         215          171  1.9453E+06       112517.011661
         201          172  1.6804E+04        86939.875131
         202          172  2.0455E+06        89530.220873
         203          172  3.3902E+07        91994.534744
         204          172  6.7021E+07        94321.449357
         205          172  1.4790E+06        96500.897517
         206          172  2.1976E+07        98524.140599
         207          172  2.2741E+07       100383.901323
         208          172  5.3636E+06       102074.595094
         209          172  9.0685E+03       103592.654381
         210          172  2.6923E+06       104936.932300
         211          172  5.6289E+06       106109.151873
         212          172  6.5904E+06       107114.335076
         213          172  6.1040E+06       107961.101917
         214          172  5.0362E+06       108661.688201
         215          172  3.9146E+06       109231.519120
         201          173  2.1844E+02        83810.638211
         202          173  9.4275E+04        86400.983953
         203          173  5.3112E+06        88865.297824
         204          173  4.8857E+07        91192.212437
         205          173  4.1377E+07        93371.660597
         206          173  1.5875E+07        95394.903679
         207          173  4.0888E+06        97254.664403
         208          173  1.9826E+07        98945.358174
         209          173  1.4936E+07       100463.417461
         210          173  4.8916E+06       101807.695380
         211          173  4.1930E+05       102979.914953
         212          173  2.0575E+05       103985.098156
         213          173  1.2032E+06       104831.864997
         214          173  1.9685E+06       105532.451281
         215          173  2.2345E+06       106102.282200
         201          174  1.0764E+00        80835.829680
         202          174  1.6641E+03        83426.175422
         203          174  3.2273E+05        85890.489293
         204          174  1.0696E+07        88217.403906
         205          174  5.7376E+07        90396.852066
         206          174  1.4608E+07        92420.095148
         207          174  2.9228E+07        94279.855872
         208          174  1.0684E+06        95970.549643
         209          174  6.3065E+06        97488.608930
         210          174  1.3760E+07        98832.886849
         211          174  1.1392E+07       100005.106422
         212          174  6.1017E+06       101010.289625
         213          174  2.3856E+06       101857.056466
         214          174  6.5394E+05       102557.642750
         215          174  8.6895E+04       103127.473668
         201          175  3.3070E-02        78013.684895
         202          175  1.2222E+01        80604.030637
         203          175  7.6090E+03        83068.344508
         204          175  8.6692E+05        85395.259121
         205          175  1.8095E+07        87574.707281
         206          175  5.4819E+07        89597.950363
         207          175  6.1328E+05        91457.711087
         208          175  2.6536E+07        93148.404858
         209          175  1.1868E+07        94666.464145
         210          175  9.0917E+04        96010.742065
         211          175  3.4406E+06        97182.961637
         212          175  7.5321E+06        98188.144840
         213          175  7.8748E+06        99034.911681
         214          175  6.1662E+06        99735.497965
         215          175  4.2024E+06       100305.328884
         201          176  7.1143E-03        75343.801105
         202          176  3.6055E-02        77934.146848
         203          176  7.8219E+01        80398.460718
         204          176  2.7392E+04        82725.375332
         205          176  1.9863E+06        84904.823491
         206          176  2.6358E+07        86928.066574
         207          176  4.0373E+07        88787.827298
         208          176  4.3104E+06        90478.521069
         209          176  1.0802E+07        91996.580356
         210          176  1.8197E+07        93340.858275
         211          176  7.3827E+06        94513.077847
         212          176  6.3460E+05        95518.261051
         213          176  3.6014E+05        96365.027891
         214          176  1.8841E+06        97065.614175
         215          176  2.8527E+06        97635.445094
         201          177  3.2415E-06        72826.964734
         202          177  1.3765E-04        75417.310476
         203          177  6.2633E-02        77881.624347
         204          177  3.5318E+02        80208.538960
         205          177  8.4316E+04        82387.987120
         206          177  4.0070E+06        84411.230202
         207          177  3.2895E+07        86270.990926
         208          177  1.9690E+07        87961.684697
         209          177  1.6253E+07        89479.743984
         210          177  1.9985E+05        90824.021903
         211          177  9.5864E+06        91996.241476
         212          177  1.1931E+07        93001.424679
         213          177  7.1954E+06        93848.191520
         214          177  2.8209E+06        94548.777804
         215          177  7.0432E+05        95118.608722
         201          178  3.2455E-03        70465.433080
         202          178  5.0001E-03        73055.778822
         203          178  9.2028E-06        75520.092692
         204          178  3.0549E-01        77847.007306
         205          178  1.3328E+03        80026.455466
         206          178  2.2872E+05        82049.698548
         207          178  7.1578E+06        83909.459272
         208          178  3.4162E+07        85600.153043
         209          178  3.6348E+06        87118.212330
         210          178  1.9912E+07        88462.490249
         211          178  4.8362E+06        89634.709822
         212          178  2.7509E+05        90639.893025
         213          178  4.2959E+06        91486.659866
         214          178  6.4597E+06        92187.246150
         215          178  5.8343E+06        92757.077068
         201          179  6.2398E-03        68263.259638
         202          179  5.9174E-03        70853.605381
         203          179  9.9177E-04        73317.919251
         204          179  1.1958E-02        75644.833864
         205          179  1.0392E+00        77824.282024
         206          179  4.3840E+03        79847.525107
         207          179  5.5069E+05        81707.285831
         208          179  1.1205E+07        83397.979602
         209          179  2.7805E+07        84916.038889
         210          179  4.7640E+05        86260.316808
         211          179  1.0295E+07        87432.536380
         212          179  1.1514E+07        88437.719584
         213          179  3.6954E+06        89284.486424
         214          179  1.7554E+05        89985.072708
         215          179  3.4775E+05        90554.903627
         201          180  4.8792E-03        66226.678655
         202          180  3.4317E-03        68817.024397
         203          180  4.0795E-04        71281.338268
         204          180  1.0327E-03        73608.252881
         205          180  9.1145E-02        75787.701041
         206          180  1.7115E+00        77810.944124
         207          180  1.2562E+04        79670.704847
         208          180  1.1719E+06        81361.398618
         209          180  1.5049E+07        82879.457905
         210          180  1.5744E+07        84223.735825
         211          180  6.8049E+06        85395.955397
         212          180  7.4462E+05        86401.138600
         213          180  6.6662E+06        87247.905441
         214          180  7.2231E+06        87948.491725
         215          180  4.4085E+06        88518.322644
         201          181  1.9680E-03        64364.823075
         202          181  1.0494E-03        66955.168817
         203          181  2.4030E-05        69419.482688
         204          181  7.7933E-04        71746.397301
         205          181  2.7800E-03        73925.845461
         206          181  4.0075E-01        75949.088544
         207          181  5.2359E-01        77808.849267
         208          181  3.0865E+04        79499.543038
         209          181  2.1745E+06        81017.602326
         210          181  1.6841E+07        82361.880245
         211          181  4.5400E+06        83534.099817
         212          181  1.0443E+07        84539.283020
         213          181  1.8351E+06        85386.049861
         214          181  2.3740E+05        86086.636145
         215          181  2.1882E+06        86656.467064
         201          182  2.7051E-04        62690.543421
         202          182  6.7718E-05        65280.889164
         203          182  5.3918E-05        67745.203034
         204          182  4.7106E-04        70072.117648
         205          182  2.0053E-04        72251.565807
         206          182  1.3738E-02        74274.808890
         207          182  1.7799E+00        76134.569614
         208          182  1.1380E+01        77825.263385
         209          182  6.2233E+04        79343.322672
         210          182  3.4524E+06        80687.600591
         211          182  1.5187E+07        81859.820163
         212          182  5.5387E+04        82865.003367
         213          182  6.2021E+06        83711.770207
         214          182  5.3543E+06        84412.356491
         215          182  1.7485E+06        84982.187410
         201          183  3.0128E-05        61221.542880
         202          183  8.8119E-05        63811.888622
         203          183  2.0496E-04        66276.202492
         204          183  1.7285E-04        68603.117106
         205          183  7.4033E-05        70782.565266
         206          183  1.1478E-03        72805.808348
         207          183  5.4435E-02        74665.569072
         208          183  6.9376E+00        76356.262843
         209          183  2.8562E+02        77874.322130
         210          183  9.4995E+04        79218.600049
         211          183  4.5997E+06        80390.819622
         212          183  1.0765E+07        81396.002825
         213          183  1.3433E+06        82242.769666
         214          183  1.0268E+06        82943.355950
         215          183  3.2901E+06        83513.186868
         201          184  3.4389E-04        59982.000956
         202          184  3.7587E-04        62572.346698
         203          184  2.7138E-04        65036.660569
         204          184  4.3545E-05        67363.575182
         205          184  8.3406E-05        69543.023342
         206          184  4.7954E-05        71566.266425
         207          184  1.0417E-03        73426.027148
         208          184  6.2530E-01        75116.720919
         209          184  1.2123E+01        76634.780206
         210          184  2.4554E+03        77979.058126
         211          184  8.9873E+04        79151.277698
         212          184  5.0531E+06        80156.460901
         213          184  6.1301E+06        81003.227742
         214          184  3.0162E+06        81703.814026
         215          184  8.0531E+04        82273.644945
         201          185  5.3660E-04        59005.244926
         202          185  5.0512E-04        61595.590668
         203          185  2.3455E-04        64059.904539
         204          185  9.9624E-06        66386.819152
         205          185  7.3152E-05        68566.267312
         206          185  3.7642E-05        70589.510394
         207          185  1.4078E-04        72449.271118
         208          185  2.8446E-02        74139.964889
         209          185  4.6441E+00        75658.024176
         210          185  3.0237E+00        77002.302095
         211          185  1.1332E+04        78174.521668
         212          185  1.9988E+04        79179.704871
         213          185  4.4221E+06        80026.471712
         214          185  3.3439E+06        80727.057996
         215          185  2.5740E+06        81296.888915
         231          167  3.8152E+00          204.540023
         232          167  3.0626E+01         4144.136899
         233          167  3.2120E+00         7911.257321
         234          167  3.9786E-01        11511.882867
         235          167  1.4397E-01        14948.787121
         236          167  4.8441E-02        18227.238963
         237          167  1.2717E-02        21349.590651
         238          167  2.7760E-03        24317.598206
         239          167  5.1118E-04        27132.976578
         240          167  5.8449E-05        29796.110549
         241          167  3.5408E-08        32306.156631
         242          167  1.7290E-05        34660.784420
         243          167  3.1903E-05        36855.858283
         244          167  3.1020E-05        38885.024762
         245          167  2.1898E-05        40738.988064
         246          167  1.2508E-05        42404.676774
         247          167  6.0904E-06        43864.072240
         248          167  2.6000E-06        45092.510445
         249          167  9.8551E-07        46055.796651
         250          167  5.5607E+07       105157.843354
         251          167  3.4380E+07       107741.718652
         252          167  1.2782E+07       110199.250549
         253          167  3.7395E+06       112519.064956
         254          167  9.4811E+05       114691.090316
         255          167  2.1624E+05       116706.588576
         256          167  4.4363E+04       118558.291143
         257          167  7.8120E+03       120240.634244
         258          167  1.0022E+03       121750.088248
         259          167  4.1122E+01       123085.566998
         260          167  1.6634E+01       124248.882886
         261          167  6.1398E+01       125245.180255
         262          167  7.4539E+01       126083.234628
         263          167  6.7524E+01       126775.462731
         264          167  5.4404E+01       127337.477049
         232          168  3.5286E+00          196.856257
         233          168  5.4214E+01         3963.976679
         234          168  9.2379E+00         7564.602225
         235          168  1.1616E+00        11001.506479
         236          168  4.8495E-01        14279.958321
         237          168  2.1211E-01        17402.310009
         238          168  7.1053E-02        20370.317564
         239          168  1.8604E-02        23185.695936
         240          168  4.0965E-03        25848.829907
         241          168  8.0913E-04        28358.875990
         242          168  1.2402E-04        30713.503778
         243          168  2.2917E-06        32908.577641
         244          168  2.0734E-05        34937.744120
         245          168  6.6438E-05        36791.707422
         246          168  9.2970E-05        38457.396133
         247          168  9.0557E-05        39916.791598
         248          168  7.0344E-05        41145.229804
         249          168  4.5681E-05        42108.516009
         250          168  5.2043E+07       101210.562712
         251          168  2.4361E+06       103794.438010
         252          168  2.2303E+07       106251.969907
         253          168  1.9425E+07       108571.784314
         254          168  9.8301E+06       110743.809674
         255          168  3.8931E+06       112759.307934
         256          168  1.3520E+06       114611.010501
         257          168  4.3486E+05       116293.353602
         258          168  1.3311E+05       117802.807606
         259          168  3.9171E+04       119138.286357
         260          168  1.1026E+04       120301.602244
         261          168  2.8975E+03       121297.899613
         262          168  6.6889E+02       122135.953987
         263          168  1.1507E+02       122828.182089
         264          168  7.1156E+00       123390.196407
         233          169  3.2565E+00          189.337700
         234          169  7.0487E+01         3789.963246
         235          169  1.8122E+01         7226.867500
         236          169  2.1993E+00        10505.319342
         237          169  9.4644E-01        13627.671030
         238          169  5.1467E-01        16595.678586
         239          169  2.2654E-01        19411.056957
         240          169  7.7984E-02        22074.190928
         241          169  2.1030E-02        24584.237011
         242          169  4.4261E-03        26938.864799
         243          169  7.1079E-04        29133.938662
         244          169  7.1620E-05        31163.105141
         245          169  3.6163E-08        33017.068444
         246          169  1.7885E-05        34682.757154
         247          169  4.9061E-05        36142.152619
         248          169  7.2865E-05        37370.590825
         249          169  7.5669E-05        38333.877030
         250          169  1.9156E+07        97435.923733
         251          169  4.3263E+07       100019.799031
         252          169  5.3193E+06       102477.330928
         253          169  4.8651E+06       104797.145336
         254          169  1.4483E+07       106969.170695
         255          169  1.2933E+07       108984.668955
         256          169  7.7412E+06       110836.371523
         257          169  3.8428E+06       112518.714623
         258          169  1.7393E+06       114028.168627
         259          169  7.5627E+05       115363.647378
         260          169  3.2637E+05       116526.963265
         261          169  1.4288E+05       117523.260634
         262          169  6.4448E+04       118361.315008
         263          169  3.0285E+04       119053.543110
         264          169  1.4941E+04       119615.557429
         234          170  2.9983E+00          182.040389
         235          170  7.9160E+01         3618.944643
         236          170  3.0130E+01         6897.396485
         237          170  3.6032E+00        10019.748173
         238          170  1.4644E+00        12987.755728
         239          170  9.0541E-01        15803.134100
         240          170  4.8438E-01        18466.268071
         241          170  2.1275E-01        20976.314153
         242          170  7.7137E-02        23330.941942
         243          170  2.2674E-02        25526.015805
         244          170  5.0909E-03        27555.182284
         245          170  7.3877E-04        29409.145586
         246          170  3.0480E-05        31074.834296
         247          170  1.2104E-05        32534.229762
         248          170  3.9391E-05        33762.667967
         249          170  4.0340E-05        34725.954173
         250          170  3.3734E+06        93828.000876
         251          170  3.6464E+07        96411.876174
         252          170  1.8723E+07        98869.408071
         253          170  1.8075E+07       101189.222478
         254          170  2.3157E+05       103361.247838
         255          170  4.7284E+06       105376.746098
         256          170  9.7038E+06       107228.448665
         257          170  9.1362E+06       108910.791766
         258          170  6.3853E+06       110420.245770
         259          170  3.8808E+06       111755.724520
         260          170  2.2129E+06       112919.040408
         261          170  1.2358E+06       113915.337777
         262          170  6.9372E+05       114753.392150
         263          170  3.9773E+05       115445.620253
         264          170  2.3507E+05       116007.634571
         235          171  2.7488E+00          174.889940
         236          171  8.0572E+01         3453.341782
         237          171  4.5482E+01         6575.693470
         238          171  5.4844E+00         9543.701025
         239          171  1.9642E+00        12359.079396
         240          171  1.3137E+00        15022.213368
         241          171  8.1839E-01        17532.259450
         242          171  4.3035E-01        19886.887239
         243          171  1.9522E-01        22081.961102
         244          171  7.7756E-02        24111.127581
         245          171  2.7180E-02        25965.090883
         246          171  8.1709E-03        27630.779593
         247          171  2.0061E-03        29090.175059
         248          171  3.5343E-04        30318.613264
         249          171  2.9226E-05        31281.899470
         250          171  2.8388E+05        90383.946173
         251          171  1.0330E+07        92967.821471
         252          171  4.2466E+07        95425.353368
         253          171  2.4103E+06        97745.167775
         254          171  2.0120E+07        99917.193135
         255          171  6.6255E+06       101932.691395
         256          171  4.5399E+03       103784.393962
         257          171  3.0967E+06       105466.737063
         258          171  5.9653E+06       106976.191067
         259          171  6.2228E+06       108311.669817
         260          171  5.0742E+06       109474.985705
         261          171  3.6797E+06       110471.283074
         262          171  2.5249E+06       111309.337447
         263          171  1.6961E+06       112001.565550
         264          171  1.1374E+06       112563.579868
         236          172  2.5051E+00          167.849240
         237          172  7.5223E+01         3290.200928
         238          172  6.3985E+01         6258.208483
         239          172  8.1105E+00         9073.586855
         240          172  2.4385E+00        11736.720826
         241          172  1.6639E+00        14246.766909
         242          172  1.1796E+00        16601.394697
         243          172  7.2545E-01        18796.468560
         244          172  3.9166E-01        20825.635039
         245          172  1.9107E-01        22679.598342
         246          172  8.5991E-02        24345.287052
         247          172  3.6207E-02        25804.682517
         248          172  1.4438E-02        27033.120723
         249          172  5.4879E-03        27996.406928
         250          172  1.0379E+04        87098.453631
         251          172  1.2115E+06        89682.328929
         252          172  1.9256E+07        92139.860826
         253          172  3.5890E+07        94459.675233
         254          172  1.1834E+06        96631.700593
         255          172  1.1154E+07        98647.198853
         256          172  1.2686E+07       100498.901421
         257          172  3.4096E+06       102181.244521
         258          172  7.0211E+03       103690.698525
         259          172  1.1715E+06       105026.177276
         260          172  2.7552E+06       106189.493163
         261          172  3.3775E+06       107185.790532
         262          172  3.2133E+06       108023.844906
         263          172  2.7001E+06       108716.073008
         264          172  2.1269E+06       109278.087327
         237          173  2.2681E+00          160.964008
         238          173  6.4255E+01         3128.971563
         239          173  8.5172E+01         5944.349935
         240          173  1.1975E+01         8607.483906
         241          173  2.9779E+00        11117.529989
         242          173  1.9188E+00        13472.157777
         243          173  1.4866E+00        15667.231640
         244          173  1.0401E+00        17696.398119
         245          173  6.4678E-01        19550.361422
         246          173  3.6838E-01        21216.050132
         247          173  1.9773E-01        22675.445597
         248          173  1.0179E-01        23903.883803
         249          173  5.0002E-02        24867.170008
         250          173  1.4283E+02        83969.216711
         251          173  5.8068E+04        86553.092009
         252          173  3.1264E+06        89010.623906
         253          173  2.7438E+07        91330.438314
         254          173  2.1356E+07        93502.463673
         255          173  9.5222E+06        95517.961933
         256          173  1.6981E+06        97369.664501
         257          173  1.0342E+07        99052.007601
         258          173  8.4432E+06       100561.461605
         259          173  3.0802E+06       101896.940356
         260          173  3.8519E+05       103060.256243
         261          173  4.0145E+04       104056.553612
         262          173  4.8277E+05       104894.607986
         263          173  8.8767E+05       105586.836088
         264          173  1.0586E+06       106148.850407
         238          174  2.0347E+00          154.163032
         239          174  4.9372E+01         2969.541404
         240          174  1.0788E+02         5632.675375
         241          174  1.7699E+01         8142.721458
         242          174  3.7167E+00        10497.349246
         243          174  2.0770E+00        12692.423109
         244          174  1.6669E+00        14721.589588
         245          174  1.2930E+00        16575.552890
         246          174  9.0750E-01        18241.241601
         247          174  5.8411E-01        19700.637066
         248          174  3.5142E-01        20929.075272
         249          174  1.9655E-01        21892.361477
         250          174  7.8394E-01        80994.408180
         251          174  1.0797E+03        83578.283478
         252          174  1.9788E+05        86035.815375
         253          174  6.2490E+06        88355.629782
         254          174  3.1751E+07        90527.655142
         255          174  6.9267E+06        92543.153402
         256          174  1.6340E+07        94394.855969
         257          174  9.2097E+05        96077.199070
         258          174  2.8464E+06        97586.653074
         259          174  7.1347E+06        98922.131825
         260          174  6.3257E+06       100085.447712
         261          174  3.6263E+06       101081.745081
         262          174  1.5573E+06       101919.799455
         263          174  5.0640E+05       102612.027557
         264          174  1.0774E+05       103174.041875
         239          175  1.8036E+00          147.396619
         240          175  3.2778E+01         2810.530590
         241          175  1.2992E+02         5320.576673
         242          175  2.6064E+01         7675.204462
         243          175  4.9020E+00         9870.278324
         244          175  2.2169E+00        11899.444803
         245          175  1.7085E+00        13753.408106
         246          175  1.4007E+00        15419.096816
         247          175  1.0692E+00        16878.492281
         248          175  7.4641E-01        18106.930487
         249          175  4.6893E-01        19070.216692
         250          175  1.3296E-02        78172.263395
         251          175  8.4562E+00        80756.138693
         252          175  4.9071E+03        83213.670590
         253          175  5.2837E+05        85533.484998
         254          175  1.0474E+07        87705.510357
         255          175  2.9717E+07        89721.008617
         256          175  1.2921E+05        91572.711185
         257          175  1.3948E+07        93255.054285
         258          175  7.1271E+06        94764.508289
         259          175  1.7465E+05        96099.987040
         260          175  1.4489E+06        97263.302927
         261          175  3.7071E+06        98259.600296
         262          175  4.1327E+06        99097.654670
         263          175  3.3851E+06        99789.882772
         264          175  2.3980E+06       100351.897091
         240          176  1.5753E+00          140.646801
         241          176  1.7139E+01         2650.692883
         242          176  1.4809E+02         5005.320672
         243          176  3.8022E+01         7200.394535
         244          176  6.9672E+00         9229.561013
         245          176  2.4620E+00        11083.524316
         246          176  1.6595E+00        12749.213026
         247          176  1.3422E+00        14208.608492
         248          176  1.0472E+00        15437.046697
         249          176  7.2934E-01        16400.332902
         250          176  2.3599E-03        75502.379606
         251          176  1.7851E-02        78086.254904
         252          176  5.2951E+01        80543.786801
         253          176  1.7542E+04        82863.601208
         254          176  1.2016E+06        85035.626568
         255          176  1.5075E+07        87051.124828
         256          176  2.1193E+07        88902.827395
         257          176  2.9862E+06        90585.170496
         258          176  5.0716E+06        92094.624500
         259          176  9.8848E+06        93430.103250
         260          176  4.5439E+06        94593.419138
         261          176  5.8386E+05        95589.716507
         262          176  7.4177E+04        96427.770880
         263          176  7.6065E+05        97119.998982
         264          176  1.2990E+06        97682.013301
         241          177  1.3499E+00          133.856512
         242          177  5.3443E+00         2488.484300
         243          177  1.5801E+02         4683.558163
         244          177  5.4310E+01         6712.724642
         245          177  1.0718E+01         8566.687944
         246          177  3.0443E+00        10232.376655
         247          177  1.6194E+00        11691.772120
         248          177  1.1672E+00        12920.210326
         249          177  8.3842E-01        13883.496531
         250          177  5.3208E-08        72985.543234
         251          177  5.9412E-04        75569.418532
         252          177  4.5530E-02        78026.950429
         253          177  2.3828E+02        80346.764836
         254          177  5.3594E+04        82518.790196
         255          177  2.4021E+06        84534.288456
         256          177  1.8519E+07        86385.991023
         257          177  9.7144E+06        88068.334124
         258          177  9.5379E+06        89577.788128
         259          177  1.2419E+04        90913.266879
         260          177  4.5931E+06        92076.582766
         261          177  6.3986E+06        93072.880135
         262          177  4.2124E+06        93910.934509
         263          177  1.8532E+06        94603.162611
         264          177  5.7426E+05        95165.176929
         242          178  1.1286E+00          126.952646
         243          178  9.3211E-02         2322.026509
         244          178  1.5458E+02         4351.192988
         245          178  7.4520E+01         6205.156290
         246          178  1.7558E+01         7870.845000
         247          178  4.5046E+00         9330.240466
         248          178  1.7891E+00        10558.678671
         249          178  9.8529E-01        11521.964877
         250          178  1.2395E-03        70624.011580
         251          178  3.0019E-03        73207.886878
         252          178  4.2928E-04        75665.418775
         253          178  2.5606E-01        77985.233182
         254          178  8.9868E+02        80157.258542
         255          178  1.4423E+05        82172.756802
         256          178  4.2429E+06        84024.459369
         257          178  1.8815E+07        85706.802470
         258          178  1.4438E+06        87216.256474
         259          178  1.0753E+07        88551.735224
         260          178  3.2013E+06        89715.051112
         261          178  3.3000E+04        90711.348481
         262          178  1.8859E+06        91549.402854
         263          178  3.2075E+06        92241.630957
         264          178  3.0938E+06        92803.645275
         243          179  9.1352E-01          119.853068
         244          179  3.1688E+00         2149.019546
         245          179  1.3365E+02         4002.982849
         246          179  9.5256E+01         5668.671559
         247          179  2.9270E+01         7128.067025
         248          179  8.0982E+00         8356.505230
         249          179  2.6753E+00         9319.791435
         250          179  2.3902E-03        68421.838138
         251          179  2.5242E-03        71005.713437
         252          179  1.0742E-03        73463.245333
         253          179  3.8814E-03        75783.059741
         254          179  9.6178E-01        77955.085101
         255          179  2.9545E+03        79970.583361
         256          179  3.4428E+05        81822.285928
         257          179  6.5493E+06        83504.629029
         258          179  1.4818E+07        85014.083033
         259          179  5.0542E+05        86349.561783
         260          179  4.9672E+06        87512.877671
         261          179  6.4149E+06        88509.175040
         262          179  2.4350E+06        89347.229413
         263          179  2.3852E+05        90039.457515
         264          179  7.0343E+04        90601.471834
         244          180  7.0806E-01          112.438563
         245          180  1.4413E+01         1966.401866
         246          180  9.4957E+01         3632.090576
         247          180  1.0764E+02         5091.486041
         248          180  4.5757E+01         6319.924247
         249          180  1.5538E+01         7283.210452
         250          180  1.8684E-03        66385.257155
         251          180  1.1096E-03        68969.132454
         252          180  2.1528E-04        71426.664350
         253          180  4.1542E-05        73746.478758
         254          180  4.7121E-02        75918.504117
         255          180  1.9953E+00        77934.002378
         256          180  8.4679E+03        79785.704945
         257          180  7.2570E+05        81468.048045
         258          180  8.6407E+06        82977.502049
         259          180  7.9195E+06        84312.980800
         260          180  4.2359E+06        85476.296687
         261          180  1.9093E+05        86472.594056
         262          180  3.1876E+06        87310.648430
         263          180  3.8784E+06        88002.876532
         264          180  2.6000E+06        88564.890851
         245          181  5.1692E-01          104.546286
         246          181  3.0497E+01         1770.234996
         247          181  4.6637E+01         3229.630461
         248          181  9.6645E+01         4458.068667
         249          181  5.8163E+01         5421.354872
         250          181  7.3705E-04        64523.401575
         251          181  2.1342E-04        67107.276874
         252          181  4.3912E-06        69564.808770
         253          181  1.8309E-04        71884.623178
         254          181  2.9038E-04        74056.648538
         255          181  2.4795E-01        76072.146798
         256          181  1.6836E+00        77923.849365
         257          181  2.0845E+04        79606.192465
         258          181  1.3322E+06        81115.646469
         259          181  9.4444E+06        82451.125220
         260          181  1.9744E+06        83614.441107
         261          181  5.7685E+06        84610.738477
         262          181  1.3374E+06        85448.792850
         263          181  3.1819E+04        86141.020952
         264          181  9.0058E+05        86703.035271
         246          182  3.4661E-01           95.955342
         247          182  4.4087E+01         1555.350808
         248          182  8.5757E+00         2783.789013
         249          182  5.2077E+01         3747.075218
         250          182  8.9830E-05        62849.121921
         251          182  4.9370E-07        65432.997220
         252          182  1.6642E-04        67890.529117
         253          182  2.6786E-04        70210.343524
         254          182  9.8966E-06        72382.368884
         255          182  4.1587E-03        74397.867144
         256          182  1.2232E+00        76249.569711
         257          182  1.9499E+00        77931.912812
         258          182  4.2311E+04        79441.366816
         259          182  2.0904E+06        80776.845566
         260          182  8.2481E+06        81940.161454
         261          182  1.6182E+01        82936.458823
         262          182  3.0317E+06        83774.513196
         263          182  3.0378E+06        84466.741298
         264          182  1.1932E+06        85028.755617
         247          183  2.0492E-01           86.350266
         248          183  4.5803E+01         1314.788471
         249          183  1.2682E+00         2278.074677
         250          183  1.9094E-05        61380.121380
         251          183  1.1768E-04        63963.996678
         252          183  3.0769E-04        66421.528575
         253          183  1.9592E-04        68741.342982
         254          183  3.8018E-07        70913.368342
         255          183  5.4128E-05        72928.866602
         256          183  2.5244E-02        74780.569169
         257          183  5.1413E+00        76462.912270
         258          183  1.2903E+02        77972.366274
         259          183  6.5802E+04        79307.845024
         260          183  2.7514E+06        80471.160912
         261          183  5.5879E+06        81467.458281
         262          183  9.8833E+05        82305.512654
         263          183  3.5335E+05        82997.740757
         264          183  1.5775E+06        83559.755075
         248          184  9.8943E-02           75.246548
         249          184  3.1345E+01         1038.532753
         250          184  1.5673E-04        60140.579456
         251          184  2.5263E-04        62724.454754
         252          184  3.1110E-04        65181.986651
         253          184  1.1055E-04        67501.801059
         254          184  3.9162E-05        69673.826418
         255          184  3.1077E-05        71689.324679
         256          184  1.2037E-05        73541.027246
         257          184  3.7411E-01        75223.370346
         258          184  1.0759E+01        76732.824350
         259          184  1.3372E+03        78068.303101
         260          184  6.5867E+04        79231.618988
         261          184  2.9930E+06        80227.916357
         262          184  2.9865E+06        81065.970731
         263          184  1.8338E+06        81758.198833
         264          184  1.2043E+05        82320.213152
         249          185  3.2554E-02           61.776723
         250          185  2.3326E-04        59163.823426
         251          185  2.7802E-04        61747.698724
         252          185  2.2898E-04        64205.230621
         253          185  5.9902E-05        66525.045028
         254          185  7.2368E-05        68697.070388
         255          185  1.0372E-04        70712.568648
         256          185  3.2996E-05        72564.271215
         257          185  1.1724E-02        74246.614316
         258          185  3.1423E+00        75756.068320
         259          185  1.1561E-02        77091.547071
         260          185  6.7842E+03        78254.862958
         261          185  2.0138E+04        79251.160327
         262          185  2.6210E+06        80089.214701
         263          185  1.5216E+06        80781.442803
         264          185  1.4433E+06        81343.457121
         168          231  5.9531E+01         3742.740619
         169          231  5.6539E+00         7517.379598
         170          231  6.7086E-01        11125.302455
         171          231  2.1471E-01        14569.357158
         172          231  6.7454E-02        17854.849700
         173          231  1.6951E-02        20984.086620
         174          231  3.3948E-03        23958.895151
         175          231  5.0331E-04        26781.039936
         176          231  3.2994E-05        29450.923725
         177          231  2.0675E-06        31967.760097
         178          231  1.4739E-05        34329.291751
         179          231  1.5312E-05        36531.465193
         180          231  9.6612E-06        38568.046176
         181          231  5.0413E-06        40429.901756
         182          231  2.7451E-06        42104.181410
         183          231  1.8368E-06        43573.181951
         184          231  1.4734E-06        44812.723875
         185          231  1.1925E-06        45789.479905
         186          231  4.6179E+07       104794.725880
         187          231  2.7468E+07       107385.071505
         188          231  9.8016E+06       109849.385271
         189          231  2.7389E+06       112176.299786
         190          231  6.5744E+05       114355.747858
         191          231  1.3971E+05       116378.990866
         192          231  2.5860E+04       118238.751523
         193          231  3.8005E+03       119929.445235
         194          231  3.0642E+02       121447.504467
         195          231  9.1964E-01       122791.782334
         196          231  6.1151E+01       123964.001859
         197          231  9.2995E+01       124969.185018
         198          231  8.8697E+01       125815.951819
         199          231  7.1685E+01       126516.538067
         200          231  5.4062E+01       127086.368955
         169          232  1.0587E+02         3577.782722
         170          232  1.6041E+01         7185.705579
         171          232  2.0228E+00        10629.760283
         172          232  7.4447E-01        13915.252824
         173          232  2.9653E-01        17044.489744
         174          232  9.5171E-02        20019.298275
         175          232  2.4467E-02        22841.443060
         176          232  5.2342E-03        25511.326850
         177          232  9.3635E-04        28028.163221
         178          232  1.0552E-04        30389.694875
         179          232  1.7536E-07        32591.868317
         180          232  4.0566E-05        34628.449300
         181          232  8.5444E-05        36490.304880
         182          232  9.7147E-05        38164.584534
         183          232  8.0934E-05        39633.585075
         184          232  5.5074E-05        40873.126999
         185          232  3.2078E-05        41849.883029
         186          232  4.1671E+07       100855.129004
         187          232  2.6140E+06       103445.474629
         188          232  1.8920E+07       105909.788395
         189          232  1.5542E+07       108236.702910
         190          232  7.5022E+06       110416.150983
         191          232  2.8338E+06       112439.393990
         192          232  9.3408E+05       114299.154648
         193          232  2.8248E+05       115989.848359
         194          232  7.9991E+04       117507.907591
         195          232  2.1165E+04       118852.185459
         196          232  5.0763E+03       120024.404983
         197          232  1.0105E+03       121029.588143
         198          232  1.2516E+02       121876.354943
         199          232  5.2028E-01       122576.941191
         200          232  1.8833E+01       123146.772079
         170          233  1.3914E+02         3418.585157
         171          233  3.0866E+01         6862.639860
         172          233  3.9161E+00        10148.132402
         173          233  1.5211E+00        13277.369322
         174          233  7.3960E-01        16252.177853
         175          233  3.0574E-01        19074.322638
         176          233  1.0219E-01        21744.206428
         177          233  2.7157E-02        24261.042799
         178          233  5.5899E-03        26622.574453
         179          233  8.2830E-04        28824.747895
         180          233  5.8842E-05        30861.328878
         181          233  2.8792E-06        32723.184458
         182          233  3.8950E-05        34397.464112
         183          233  7.5309E-05        35866.464653
         184          233  9.4476E-05        37106.006577
         185          233  8.9100E-05        38082.762607
         186          233  1.4748E+07        97088.008582
         187          233  3.6105E+07        99678.354207
         188          233  3.4952E+06       102142.667973
         189          233  4.8128E+06       104469.582488
         190          233  1.2332E+07       106649.030561
         191          233  1.0360E+07       108672.273568
         192          233  5.9144E+06       110532.034226
         193          233  2.8090E+06       112222.727937
         194          233  1.2157E+06       113740.787169
         195          233  5.0418E+05       115085.065037
         196          233  2.0671E+05       116257.284561
         197          233  8.5560E+04       117262.467721
         198          233  3.6291E+04       118109.234521
         199          233  1.5953E+04       118809.820769
         200          233  7.3305E+03       119379.651657
         171          234  1.5934E+02         3262.014314
         172          234  5.0273E+01         6547.506856
         173          234  6.4435E+00         9676.743776
         174          234  2.4640E+00        12651.552307
         175          234  1.3517E+00        15473.697092
         176          234  6.6746E-01        18143.580881
         177          234  2.8033E-01        20660.417253
         178          234  9.9345E-02        23021.948907
         179          234  2.8873E-02        25224.122348
         180          234  6.4256E-03        27260.703332
         181          234  9.1130E-04        29122.558911
         182          234  3.1847E-05        30796.838565
         183          234  2.0761E-05        32265.839107
         184          234  5.8860E-05        33505.381031
         185          234  5.8669E-05        34482.137061
         186          234  2.4812E+06        93487.383036
         187          234  2.8668E+07        96077.728661
         188          234  1.6860E+07        98542.042427
         189          234  1.3835E+07       100868.956941
         190          234  3.5973E+04       103048.405014
         191          234  4.6139E+06       105071.648021
         192          234  8.3462E+06       106931.408679
         193          234  7.3994E+06       108622.102390
         194          234  4.9463E+06       110140.161622
         195          234  2.8930E+06       111484.439490
         196          234  1.5925E+06       112656.659015
         197          234  8.6042E+05       113661.842174
         198          234  4.6820E+05       114508.608975
         199          234  2.6078E+05       115209.195223
         200          234  1.5011E+05       115779.026110
         172          235  1.6719E+02         3110.602602
         173          235  7.4420E+01         6239.839522
         174          235  9.6936E+00         9214.648053
         175          235  3.4476E+00        12036.792838
         176          235  2.0523E+00        14706.676627
         177          235  1.1649E+00        17223.512999
         178          235  5.7823E-01        19585.044653
         179          235  2.5378E-01        21787.218094
         180          235  9.9285E-02        23823.799078
         181          235  3.4364E-02        25685.654657
         182          235  1.0249E-02        27359.934311
         183          235  2.4830E-03        28828.934853
         184          235  4.2184E-04        30068.476777
         185          235  2.9776E-05        31045.232807
         186          235  1.9758E+05        90050.478782
         187          235  7.7000E+06        92640.824407
         188          235  3.4298E+07        95105.138173
         189          235  2.8362E+06        97432.052687
         190          235  1.6636E+07        99611.500760
         191          235  4.5283E+06       101634.743767
         192          235  9.0725E+04       103494.504425
         193          235  3.1280E+06       105185.198136
         194          235  5.2955E+06       106703.257368
         195          235  5.1968E+06       108047.535236
         196          235  4.0651E+06       109219.754761
         197          235  2.8540E+06       110224.937920
         198          235  1.9068E+06       111071.704721
         199          235  1.2526E+06       111772.290969
         200          235  8.2449E+05       112342.121856
         173          236  1.6344E+02         2961.387680
         174          236  1.0294E+02         5936.196211
         175          236  1.3971E+01         8758.340996
         176          236  4.4260E+00        11428.224785
         177          236  2.7366E+00        13945.061157
         178          236  1.7507E+00        16306.592811
         179          236  1.0036E+00        18508.766252
         180          236  5.1825E-01        20545.347235
         181          236  2.4600E-01        22407.202815
         182          236  1.0884E-01        24081.482469
         183          236  4.5300E-02        25550.483011
         184          236  1.7890E-02        26790.024934
         185          236  6.7410E-03        27766.780965
         186          236  6.7545E+03        86772.026940
         187          236  8.5102E+05        89362.372565
         188          236  1.4581E+07        91826.686331
         189          236  3.0101E+07        94153.600845
         190          236  4.7328E+05        96333.048918
         191          236  1.0217E+07        98356.291925
         192          236  9.9132E+06       100216.052583
         193          236  2.1288E+06       101906.746294
         194          236  2.3654E+04       103424.805526
         195          236  1.3585E+06       104769.083394
         196          236  2.6550E+06       105941.302919
         197          236  3.0228E+06       106946.486078
         198          236  2.7533E+06       107793.252879
         199          236  2.2457E+06       108493.839127
         200          236  1.7309E+06       109063.670014
         174          237  1.4954E+02         2813.844523
         175          237  1.3528E+02         5635.989308
         176          237  1.9904E+01         8305.873098
         177          237  5.4887E+00        10822.709469
         178          237  3.3278E+00        13184.241123
         179          237  2.3217E+00        15386.414565
         180          237  1.4985E+00        17422.995548
         181          237  8.8206E-01        19284.851128
         182          237  4.8442E-01        20959.130782
         183          237  2.5383E-01        22428.131323
         184          237  1.2864E-01        23667.673247
         185          237  6.2675E-02        24644.429277
         186          237  8.3543E+01        83649.675252
         187          237  3.7994E+04        86240.020877
         188          237  2.2206E+06        88704.334643
         189          237  2.1183E+07        91031.249158
         190          237  1.9044E+07        93210.697231
         191          237  6.5566E+06        95233.940238
         192          237  2.1377E+06        97093.700896
         193          237  9.0287E+06        98784.394607
         194          237  6.4494E+06       100302.453839
         195          237  1.9620E+06       101646.731707
         196          237  1.2310E+05       102818.951231
         197          237  1.4047E+05       103824.134391
         198          237  6.2416E+05       104670.901191
         199          237  9.6164E+05       105371.487439
         200          237  1.0621E+06       105941.318327
         175          238  1.2757E+02         2667.981752
         176          238  1.7001E+02         5337.865542
         177          238  2.8273E+01         7854.701914
         178          238  6.7861E+00        10216.233568
         179          238  3.7835E+00        12418.407009
         180          238  2.7634E+00        14454.987992
         181          238  1.9647E+00        16316.843572
         182          238  1.2939E+00        17991.123226
         183          238  7.9699E-01        19460.123768
         184          238  4.6569E-01        20699.665691
         185          238  2.5630E-01        21676.421722
         186          238  3.7759E-01        80681.667697
         187          238  6.4279E+02        83272.013322
         188          238  1.3063E+05        85736.327088
         189          238  4.4982E+06        88063.241602
         190          238  2.5132E+07        90242.689675
         191          238  7.0912E+06        92265.932682
         192          238  1.2705E+07        94125.693340
         193          238  3.2395E+05        95816.387051
         194          238  3.1235E+06        97334.446283
         195          238  6.2703E+06        98678.724151
         196          238  4.9726E+06        99850.943676
         197          238  2.5514E+06       100856.126835
         198          238  9.3875E+05       101702.893636
         199          238  2.2825E+05       102403.479884
         200          238  1.9558E+04       102973.310771
         176          239  1.0013E+02         2522.487171
         177          239  2.0439E+02         5039.323542
         178          239  4.0078E+01         7400.855196
         179          239  8.6255E+00         9603.028638
         180          239  4.1727E+00        11639.609621
         181          239  3.0203E+00        13501.465201
         182          239  2.2751E+00        15175.744855
         183          239  1.6224E+00        16644.745397
         184          239  1.0796E+00        17884.287320
         185          239  6.5906E-01        18861.043350
         186          239  1.9314E-02        77866.289325
         187          239  4.4742E+00        80456.634950
         188          239  2.9607E+03        82920.948716
         189          239  3.5289E+05        85247.863231
         190          239  7.6647E+06        87427.311304
         191          239  2.4344E+07        89450.554311
         192          239  4.3038E+05        91310.314969
         193          239  1.2009E+07        93001.008680
         194          239  4.9082E+06        94519.067912
         195          239  7.9496E+03        95863.345780
         196          239  1.7524E+06        97035.565304
         197          239  3.5218E+06        98040.748464
         198          239  3.5462E+06        98887.515264
         199          239  2.7039E+06        99588.101513
         200          239  1.8016E+06       100157.932400
         177          240  7.0473E+01         2376.189571
         178          240  2.3436E+02         4737.721225
         179          240  5.6623E+01         6939.894667
         180          240  1.1548E+01         8976.475650
         181          240  4.6350E+00        10838.331230
         182          240  3.1087E+00        12512.610884
         183          240  2.3557E+00        13981.611425
         184          240  1.7259E+00        15221.153349
         185          240  1.1517E+00        16197.909379
         186          240  5.1226E-03        75203.155354
         187          240  1.9808E-02        77793.500979
         188          240  2.9293E+01        80257.814745
         189          240  1.0735E+04        82584.729260
         190          240  8.1391E+05        84764.177332
         191          240  1.1262E+07        86787.420340
         192          240  1.8299E+07        88647.180997
         193          240  1.5921E+06        90337.874709
         194          240  5.2232E+06        91855.933941
         195          240  8.0425E+06        93200.211808
         196          240  3.0089E+06        94372.431333
         197          240  1.8876E+05        95377.614492
         198          240  2.3718E+05        96224.381293
         199          240  9.6415E+05        96924.967541
         200          240  1.3753E+06        97494.798429
         178          241  4.2237E+01         2227.675143
         179          241  2.5409E+02         4429.848584
         180          241  7.9078E+01         6466.429567
         181          241  1.6553E+01         8328.285147
         182          241  5.4580E+00        10002.564801
         183          241  3.1203E+00        11471.565343
         184          241  2.2098E+00        12711.107266
         185          241  1.5289E+00        13687.863296
         186          241  4.1497E-05        72693.109271
         187          241  1.1939E-04        75283.454896
         188          241  2.3397E-02        77747.768662
         189          241  1.3291E+02        80074.683177
         190          241  3.3285E+04        82254.131250
         191          241  1.6544E+06        84277.374257
         192          241  1.4209E+07        86137.134915
         193          241  9.2646E+06        87827.828626
         194          241  6.8182E+06        89345.887858
         195          241  1.7722E+05        90690.165726
         196          241  4.5499E+06        91862.385250
         197          241  5.3000E+06        92867.568410
         198          241  3.0325E+06        93714.335210
         199          241  1.1072E+06        94414.921459
         200          241  2.3847E+05        94984.752346
         179          242  1.9176E+01         2075.220795
         180          242  2.5638E+02         4111.801778
         181          242  1.0744E+02         5973.657358
         182          242  2.5416E+01         7647.937012
         183          242  7.3129E+00         9116.937554
         184          242  3.2962E+00        10356.479477
         185          242  1.9253E+00        11333.235508
         186          242  1.6612E-03        70338.481483
         187          242  1.7575E-03        72928.827108
         188          242  2.2976E-04        75393.140874
         189          242  9.1353E-02        77720.055388
         190          242  5.0172E+02        79899.503461
         191          242  9.0932E+04        81922.746468
         192          242  2.9807E+06        83782.507126
         193          242  1.4968E+07        85473.200837
         194          242  1.9230E+06        86991.260069
         195          242  8.8147E+06        88335.537937
         196          242  1.8686E+06        89507.757462
         197          242  2.0915E+05        90512.940621
         198          242  2.1155E+06        91359.707422
         199          242  2.9801E+06        92060.293670
         200          242  2.5957E+06        92630.124557
         180          243  4.5204E+00         1916.727915
         181          243  2.3424E+02         3778.583495
         182          243  1.3825E+02         5452.863149
         183          243  4.0602E+01         6921.863691
         184          243  1.1731E+01         8161.405614
         185          243  4.2693E+00         9138.161645
         186          243  3.5626E-03        68143.407620
         187          243  3.1876E-03        70733.753245
         188          243  1.6451E-04        73198.067011
         189          243  7.8564E-03        75524.981525
         190          243  2.7122E-01        77704.429598
         191          243  1.6487E+03        79727.672605
         192          243  2.2043E+05        81587.433263
         193          243  4.7123E+06        83278.126974
         194          243  1.2432E+07        84796.186206
         195          243  1.1697E+05        86140.464074
         196          243  4.8579E+06        87312.683599
         197          243  4.9855E+06        88317.866758
         198          243  1.4392E+06        89164.633559
         199          243  3.5153E+04        89865.219807
         200          243  2.2369E+05        90435.050694
         181          244  1.5614E-02         1749.417017
         182          244  1.8429E+02         3423.696671
         183          244  1.6104E+02         4892.697212
         184          244  6.2958E+01         6132.239136
         185          244  2.0999E+01         7108.995166
         186          244  2.9769E-03        66114.241141
         187          244  2.4048E-03        68704.586766
         188          244  2.1044E-04        71168.900532
         189          244  1.2961E-03        73495.815047
         190          244  4.4414E-02        75675.263120
         191          244  3.0626E-01        77698.506127
         192          244  4.7131E+03        79558.266785
         193          244  4.7224E+05        81248.960496
         194          244  6.4045E+06        82767.019728
         195          244  7.2833E+06        84111.297596
         196          244  2.7343E+06        85283.517120
         197          244  4.6185E+05        86288.700280
         198          244  3.1369E+06        87135.467080
         199          244  3.1844E+06        87836.053328
         200          244  1.8416E+06        88405.884216
         182          245  4.7180E+00         1569.733368
         183          245  1.1258E+02         3038.733910
         184          245  1.5547E+02         4278.275833
         185          245  8.3427E+01         5255.031864
         186          245  1.3278E-03        64260.277839
         187          245  1.0256E-03        66850.623464
         188          245  8.9514E-05        69314.937229
         189          245  6.4347E-04        71641.851744
         190          245  3.1252E-03        73821.299817
         191          245  1.6535E-01        75844.542824
         192          245  7.7332E-03        77704.303482
         193          245  1.1514E+04        79394.997193
         194          245  8.8195E+05        80913.056425
         195          245  7.2738E+06        82257.334293
         196          245  2.2776E+06        83429.553818
         197          245  4.5329E+06        84434.736977
         198          245  6.5935E+05        85281.503777
         199          245  1.7228E+05        85982.090026
         200          245  1.0976E+06        86551.920913
         183          246  1.3855E+01         1373.045200
         184          246  4.1374E+01         2612.587123
         185          246  1.0054E+02         3589.343153
         186          246  2.4898E-04        62594.589128
         187          246  1.9511E-04        65184.934753
         188          246  8.0978E-06        67649.248519
         189          246  2.3331E-04        69976.163034
         190          246  5.3125E-04        72155.611107
         191          246  9.8647E-03        74178.854114
         192          246  6.6349E-01        76038.614772
         193          246  9.9375E+00        77729.308483
         194          246  2.2905E+04        79247.367715
         195          246  1.4087E+06        80591.645583
         196          246  6.6918E+06        81763.865107
         197          246  6.7566E+04        82769.048267
         198          246  2.8874E+06        83615.815067
         199          246  2.2754E+06        84316.401316
         200          246  6.5975E+05        84886.232203
         184          247  1.9546E+01         1153.191658
         185          247  3.0575E+00         2129.947688
         186          247  9.0601E-07        61135.193663
         187          247  2.3543E-07        63725.539288
         188          247  6.0788E-06        66189.853054
         189          247  3.7434E-05        68516.767569
         190          247  1.5025E-04        70696.215641
         191          247  1.6470E-03        72719.458648
         192          247  2.9605E-02        74579.219306
         193          247  2.3495E+00        76269.913018
         194          247  1.5437E+02        77787.972249
         195          247  3.3874E+04        79132.250117
         196          247  1.8856E+06        80304.469642
         197          247  4.8835E+06        81309.652801
         198          247  4.6433E+05        82156.419602
         199          247  5.7055E+05        82857.005850
         200          247  1.5361E+06        83426.836737
         185          248  1.5780E+01          901.509482
         186          248  1.2818E-04        59906.755457
         187          248  9.2530E-05        62497.101082
         188          248  3.0065E-05        64961.414848
         189          248  8.6072E-08        67288.329363
         190          248  6.1144E-05        69467.777436
         191          248  2.8507E-04        71491.020443
         192          248  1.5999E-03        73350.781101
         193          248  2.7246E-01        75041.474812
         194          248  3.0936E+00        76559.534044
         195          248  1.1427E+03        77903.811912
         196          248  2.9272E+04        79076.031436
         197          248  2.0722E+06        80081.214596
         198          248  2.9065E+06        80927.981396
         199          248  1.2013E+06        81628.567645
         200          248  1.0783E+04        82198.398532
         186          249  2.3761E-04        58943.469252
         187          249  1.8039E-04        61533.814877
         188          249  4.0601E-05        63998.128643
         189          249  4.4393E-06        66325.043158
         190          249  2.4377E-05        68504.491230
         191          249  1.1130E-05        70527.734238
         192          249  4.4731E-04        72387.494896
         193          249  1.7543E-02        74078.188607
         194          249  1.7497E+00        75596.247839
         195          249  5.4971E+00        76940.525707
         196          249  4.7727E+03        78112.745231
         197          249  3.4377E+03        79117.928391
         198          249  1.7864E+06        79964.695191
         199          249  1.6785E+06        80665.281439
         200          249  1.0697E+06        81235.112327
         216          231  1.0278E+08       104953.301745
         217          231  6.2548E+07       107537.177231
         218          231  2.2871E+07       109994.709289
         219          231  6.5691E+06       112314.523846
         220          231  1.6297E+06       114486.549337
         221          231  3.6153E+05       116502.047710
         222          231  7.1289E+04       118353.750376
         223          231  1.1736E+04       120036.093567
         224          231  1.2868E+03       121545.547653
         225          231  1.9033E+01       122881.026481
         226          231  6.7560E+01       124044.342439
         227          231  1.5187E+02       125040.639874
         228          231  1.6396E+02       125878.694307
         229          231  1.4092E+02       126570.922463
         230          231  1.1024E+02       127132.936828
         216          232  9.4733E+07       101013.704869
         217          232  5.0295E+06       103597.580356
         218          232  4.1595E+07       106055.112413
         219          232  3.5365E+07       108374.926970
         220          232  1.7558E+07       110546.952461
         221          232  6.8242E+06       112562.450834
         222          232  2.3220E+06       114414.153501
         223          232  7.2931E+05       116096.496691
         224          232  2.1676E+05       117605.950778
         225          232  6.1333E+04       118941.429605
         226          232  1.6310E+04       120104.745564
         227          232  3.9089E+03       121101.042999
         228          232  7.5573E+02       121939.097432
         229          232  8.0180E+01       122631.325587
         230          232  3.5727E-01       123193.339952
         216          233  3.4284E+07        97246.584447
         217          233  8.0125E+07        99830.459934
         218          233  8.9498E+06       102287.991991
         219          233  9.6870E+06       104607.806548
         220          233  2.7052E+07       106779.832039
         221          233  2.3559E+07       108795.330412
         222          233  1.3837E+07       110647.033079
         223          233  6.7511E+06       112329.376269
         224          233  3.0035E+06       113838.830356
         225          233  1.2829E+06       115174.309183
         226          233  5.4322E+05       116337.625142
         227          233  2.3303E+05       117333.922577
         228          233  1.0284E+05       118171.977010
         229          233  4.7222E+04       118864.205165
         230          233  2.2745E+04       119426.219530
         216          234  5.9167E+06        93645.958900
         217          234  6.5833E+07        96229.834387
         218          234  3.5817E+07        98687.366445
         219          234  3.2317E+07       101007.181001
         220          234  2.5148E+05       103179.206493
         221          234  9.3514E+06       105194.704866
         222          234  1.8196E+07       107046.407532
         223          234  1.6717E+07       108728.750722
         224          234  1.1480E+07       110238.204809
         225          234  6.8742E+06       111573.683636
         226          234  3.8679E+06       112736.999595
         227          234  2.1338E+06       113733.297030
         228          234  1.1844E+06       114571.351463
         229          234  6.7207E+05       115263.579619
         230          234  3.9357E+05       115825.593984
         216          235  4.8570E+05        90209.054646
         217          235  1.8220E+07        92792.930133
         218          235  7.7541E+07        95250.462191
         219          235  5.1922E+06        97570.276747
         220          235  3.7132E+07        99742.302239
         221          235  1.1339E+07       101757.800612
         222          235  5.5852E+04       103609.503278
         223          235  6.2057E+06       105291.846468
         224          235  1.1323E+07       106801.300555
         225          235  1.1523E+07       108136.779382
         226          235  9.2430E+06       109300.095341
         227          235  6.6195E+06       110296.392776
         228          235  4.4967E+06       111134.447209
         229          235  2.9956E+06       111826.675365
         230          235  1.9952E+06       112388.689730
         216          236  1.7229E+04        86930.602804
         217          236  2.0812E+06        89514.478291
         218          236  3.4191E+07        91972.010348
         219          236  6.6581E+07        94291.824905
         220          236  1.6671E+06        96463.850397
         221          236  2.1480E+07        98479.348770
         222          236  2.2891E+07       100331.051436
         223          236  5.6521E+06       102013.394626
         224          236  4.6579E+02       103522.848713
         225          236  2.4824E+06       104858.327540
         226          236  5.3969E+06       106021.643499
         227          236  6.4190E+06       107017.940934
         228          236  6.0013E+06       107855.995367
         229          236  4.9838E+06       108548.223522
         230          236  3.8925E+06       109110.237887
         216          237  2.2610E+02        83808.251117
         217          237  9.6665E+04        86392.126604
         218          237  5.3975E+06        88849.658661
         219          237  4.9123E+07        91169.473218
         220          237  4.0654E+07        93341.498709
         221          237  1.6330E+07        95356.997082
         222          237  3.7555E+06        97208.699749
         223          237  1.9511E+07        98891.042939
         224          237  1.5111E+07       100400.497026
         225          237  5.1579E+06       101735.975853
         226          237  5.2006E+05       102899.291812
         227          237  1.4469E+05       103895.589247
         228          237  1.0630E+06       104733.643680
         229          237  1.8132E+06       105425.871835
         230          237  2.0949E+06       105987.886200
         216          238  1.1455E+00        80840.243561
         217          238  1.7247E+03        83424.119048
         218          238  3.3087E+05        85881.651105
         219          238  1.0853E+07        88201.465662
         220          238  5.7441E+07        90373.491154
         221          238  1.3985E+07        92388.989527
         222          238  2.9410E+07        94240.692193
         223          238  1.2603E+06        95923.035383
         224          238  5.9002E+06        97432.489470
         225          238  1.3485E+07        98767.968297
         226          238  1.1452E+07        99931.284256
         227          238  6.3068E+06       100927.581691
         228          238  2.5708E+06       101765.636124
         229          238  7.6461E+05       102457.864279
         230          238  1.3024E+05       103019.878644
         216          239  3.3145E-02        78024.865190
         217          239  1.2812E+01        80608.740677
         218          239  7.8938E+03        83066.272734
         219          239  8.8850E+05        85386.087291
         220          239  1.8324E+07        87558.112782
         221          239  5.4530E+07        89573.611156
         222          239  4.7301E+05        91425.313822
         223          239  2.6151E+07        93107.657012
         224          239  1.2264E+07        94617.111099
         225          239  1.5994E+05        95952.589926
         226          239  3.1156E+06        97115.905885
         227          239  7.2114E+06        98112.203320
         228          239  7.7275E+06        98950.257753
         229          239  6.1646E+06        99642.485908
         230          239  4.2740E+06       100204.500273
         216          240  7.7027E-03        75361.731219
         217          240  3.9998E-02        77945.606705
         218          240  8.1909E+01        80403.138763
         219          240  2.8419E+04        82722.953320
         220          240  2.0341E+06        84894.978811
         221          240  2.6608E+07        86910.477184
         222          240  3.9732E+07        88762.179850
         223          240  4.6708E+06        90444.523041
         224          240  1.0226E+07        91953.977127
         225          240  1.8122E+07        93289.455955
         226          240  7.7296E+06        94452.771913
         227          240  7.9810E+05        95449.069348
         228          240  2.5029E+05        96287.123781
         229          240  1.6522E+06        96979.351937
         230          240  2.6215E+06        97541.366302
         216          241  4.8406E-05        72851.685136
         217          241  3.4856E-05        75435.560623
         218          241  6.8813E-02        77893.092680
         219          241  3.7054E+02        80212.907237
         220          241  8.7450E+04        82384.932728
         221          241  4.0974E+06        84400.431102
         222          241  3.3052E+07        86252.133768
         223          241  1.8965E+07        87934.476958
         224          241  1.6619E+07        89443.931045
         225          241  1.1252E+05        90779.409872
         226          241  9.0868E+06        91942.725831
         227          241  1.1809E+07        92939.023266
         228          241  7.3950E+06        93777.077699
         229          241  3.0612E+06        94469.305854
         230          241  8.5350E+05        95031.320219
         216          242  2.7736E-03        70497.057347
         217          242  4.6168E-03        73080.932834
         218          242  6.9109E-06        75538.464891
         219          242  3.2604E-01        77858.279448
         220          242  1.3991E+03        80030.304940
         221          242  2.3702E+05        82045.803313
         222          242  7.3006E+06        83897.505979
         223          242  3.4075E+07        85579.849169
         224          242  3.2531E+06        87089.303256
         225          242  1.9743E+07        88424.782083
         226          242  5.2077E+06        89588.098042
         227          242  1.6668E+05        90584.395477
         228          242  3.9045E+06        91422.449910
         229          242  6.1671E+06        92114.678065
         230          242  5.7304E+06        92676.692430
         216          243  5.9337E-03        68301.983484
         217          243  5.9382E-03        70885.858971
         218          243  1.1350E-03        73343.391028
         219          243  1.1800E-02        75663.205585
         220          243  1.1137E+00        77835.231077
         221          243  4.5991E+03        79850.729450
         222          243  5.6971E+05        81702.432116
         223          243  1.1383E+07        83384.775306
         224          243  2.7411E+07        84894.229393
         225          243  6.2071E+05        86229.708220
         226          243  9.7657E+06        87393.024179
         227          243  1.1550E+07        88389.321614
         228          243  3.9962E+06        89227.376047
         229          243  2.7733E+05        89919.604202
         230          243  2.3096E+05        90481.618567
         216          244  4.9520E-03        66272.817006
         217          244  3.6873E-03        68856.692493
         218          244  5.3347E-04        71314.224550
         219          244  8.6573E-04        73634.039107
         220          244  9.6055E-02        75806.064598
         221          244  1.8572E+00        77821.562971
         222          244  1.3162E+04        79673.265638
         223          244  1.2091E+06        81355.608828
         224          244  1.5201E+07        82865.062915
         225          244  1.5198E+07        84200.541742
         226          244  7.1129E+06        85363.857701
         227          244  5.6329E+05        86360.155135
         228          244  6.2650E+06        87198.209569
         229          244  7.1224E+06        87890.437724
         230          244  4.5402E+06        88452.452089
         216          245  2.1759E-03        64418.853703
         217          245  1.2595E-03        67002.729190
         218          245  5.8718E-05        69460.261247
         219          245  7.0702E-04        71780.075804
         220          245  2.9221E-03        73952.101295
         221          245  4.2701E-01        75967.599669
         222          245  5.8258E-01        77819.302335
         223          245  3.2251E+04        79501.645525
         224          245  2.2349E+06        81011.099612
         225          245  1.6872E+07        82346.578439
         226          245  4.1644E+06        83509.894398
         227          245  1.0409E+07        84506.191833
         228          245  2.0624E+06        85344.246266
         229          245  1.4318E+05        86036.474421
         230          245  1.9171E+06        86598.488786
         216          246  3.8205E-04        62753.164993
         217          246  1.3104E-04        65337.040480
         218          246  2.7208E-05        67794.572537
         219          246  4.6900E-04        70114.387094
         220          246  2.1273E-04        72286.412585
         221          246  1.4572E-02        74301.910959
         222          246  1.9191E+00        76153.613625
         223          246  1.2196E+01        77835.956815
         224          246  6.4715E+04        79345.410902
         225          246  3.5295E+06        80680.889729
         226          246  1.5048E+07        81844.205688
         227          246  2.2198E+04        82840.503123
         228          246  5.8909E+06        83678.557556
         229          246  5.3890E+06        84370.785711
         230          246  1.9150E+06        84932.800076
         216          247  5.5299E-06        61293.769528
         217          247  4.2892E-05        63877.645014
         218          247  1.6809E-04        66335.177072
         219          247  1.8818E-04        68654.991628
         220          247  7.6535E-05        70827.017120
         221          247  1.3151E-03        72842.515493
         222          247  5.9839E-02        74694.218159
         223          247  7.4156E+00        76376.561350
         224          247  3.0710E+02        77886.015436
         225          247  9.7923E+04        79221.494263
         226          247  4.6710E+06        80384.810222
         227          247  1.0519E+07        81381.107657
         228          247  1.4777E+06        82219.162090
         229          247  8.6416E+05        82911.390246
         230          247  3.0881E+06        83473.404611
         216          248  2.5012E-04        60065.331322
         217          248  2.9348E-04        62649.206809
         218          248  2.4872E-04        65106.738866
         219          248  5.2835E-05        67426.553423
         220          248  8.8057E-05        69598.578914
         221          248  8.8212E-05        71614.077288
         222          248  1.1250E-03        73465.779954
         223          248  6.8838E-01        75148.123144
         224          248  1.2546E+01        76657.577231
         225          248  2.6294E+03        77993.056058
         226          248  9.0826E+04        79156.372017
         227          248  5.0902E+06        80152.669452
         228          248  5.9064E+06        80990.723885
         229          248  3.0711E+06        81682.952040
         230          248  1.1884E+05        82244.966405
         216          249  4.4006E-04        59102.045117
         217          249  4.3149E-04        61685.920603
         218          249  2.2528E-04        64143.452661
         219          249  1.3639E-05        66463.267218
         220          249  8.1549E-05        68635.292709
         221          249  1.7421E-05        70650.791082
         222          249  1.3744E-04        72502.493749
         223          249  3.2981E-02        74184.836939
         224          249  5.0173E+00        75694.291025
         225          249  4.4450E+00        77029.769853
         226          249  1.1983E+04        78193.085812
         227          249  1.8125E+04        79189.383246
         228          249  4.4036E+06        80027.437680
         229          249  3.2172E+06        80719.665835
         230          249  2.5221E+06        81281.680200
         265          231  6.6566E+00          244.892675
         266          231  2.8959E+01         4175.283279
         267          231  3.0798E+00         7933.395945
         268          231  3.7968E-01        11525.276376
         269          231  1.4034E-01        14953.614633
         270          231  4.8005E-02        18223.628302
         271          231  1.2756E-02        21337.725991
         272          231  2.8315E-03        24297.581417
         273          231  5.4086E-04        27104.846708
         274          231  6.8015E-05        29759.884275
         275          231  4.5191E-08        32261.782105
         276          231  1.6273E-05        34608.120974
         277          231  3.3331E-05        36794.665326
         278          231  3.4224E-05        38814.916637
         279          231  2.5101E-05        40659.380411
         280          231  1.4731E-05        42314.714341
         281          231  7.2877E-06        43762.510991
         282          231  3.1220E-06        44977.504323
         283          231  1.1712E-06        45924.398452
         284          231  5.4609E+07       105142.997486
         285          231  3.4143E+07       107719.125748
         286          231  1.2848E+07       110168.529885
         287          231  3.8102E+06       112479.828911
         288          231  9.8175E+05       114642.946824
         289          231  2.2853E+05       116649.146872
         290          231  4.8239E+04       118491.171456
         291          231  8.8933E+03       120163.482437
         292          231  1.2566E+03       121662.596540
         293          231  7.7704E+01       122987.501728
         294          231  6.5402E+00       124140.119423
         295          231  4.7150E+01       125125.743225
         296          231  6.4142E+01       125953.338254
         297          231  6.0961E+01       126635.541478
         266          232  6.1561E+00          235.686403
         267          232  5.1203E+01         3993.799069
         268          232  8.8909E+00         7585.679501
         269          232  1.1039E+00        11014.017757
         270          232  4.6988E-01        14284.031426
         271          232  2.0967E-01        17398.129115
         272          232  7.1163E-02        20357.984542
         273          232  1.8795E-02        23165.249833
         274          232  4.1735E-03        25820.287399
         275          232  8.4157E-04        28322.185230
         276          232  1.3850E-04        30668.524099
         277          232  4.7298E-06        32855.068451
         278          232  1.5872E-05        34875.319761
         279          232  6.0425E-05        36719.783535
         280          232  8.9987E-05        38375.117466
         281          232  9.1134E-05        39822.914115
         282          232  7.2807E-05        41037.907448
         283          232  4.8099E-05        41984.801577
         284          232  5.1619E+07       101203.400611
         285          232  2.2052E+06       103779.528872
         286          232  2.1743E+07       106228.933009
         287          232  1.9268E+07       108540.232035
         288          232  9.8901E+06       110703.349948
         289          232  3.9737E+06       112709.549996
         290          232  1.4022E+06       114551.574580
         291          232  4.5951E+05       116223.885562
         292          232  1.4395E+05       117722.999664
         293          232  4.3656E+04       119047.904852
         294          232  1.2818E+04       120200.522547
         295          232  3.5922E+03       121186.146349
         296          232  9.2652E+02       122013.741379
         297          232  2.0176E+02       122695.944602
         267          233  5.6806E+00          226.678647
         268          233  6.6415E+01         3818.559079
         269          233  1.7519E+01         7246.897335
         270          233  2.0862E+00        10516.911004
         271          233  9.0894E-01        13631.008693
         272          233  5.0487E-01        16590.864120
         273          233  2.2581E-01        19398.129411
         274          233  7.8737E-02        22053.166977
         275          233  2.1492E-02        24555.064808
         276          233  4.5873E-03        26901.403677
         277          233  7.5533E-04        29087.948029
         278          233  8.2842E-05        31108.199339
         279          233  6.2575E-07        32952.663113
         280          233  1.3179E-05        34607.997044
         281          233  4.1493E-05        36055.793693
         282          233  6.4793E-05        37270.787026
         283          233  6.8744E-05        38217.681155
         284          233  1.9184E+07        97436.280189
         285          233  4.2385E+07       100012.408450
         286          233  5.5543E+06       102461.812587
         287          233  4.5139E+06       104773.111613
         288          233  1.4085E+07       106936.229526
         289          233  1.2814E+07       108942.429574
         290          233  7.7838E+06       110784.454158
         291          233  3.9187E+06       112456.765140
         292          233  1.7994E+06       113955.879242
         293          233  7.9458E+05       115280.784430
         294          233  3.4867E+05       116433.402125
         295          233  1.5543E+05       117419.025927
         296          233  7.1492E+04       118246.620957
         297          233  3.4298E+04       118928.824180
         268          234  5.2292E+00          217.933532
         269          234  7.4284E+01         3646.271788
         270          234  2.9242E+01         6916.285457
         271          234  3.4223E+00        10030.383147
         272          234  1.3961E+00        12990.238573
         273          234  8.8177E-01        15797.503864
         274          234  4.7985E-01        18452.541431
         275          234  2.1359E-01        20954.439261
         276          234  7.8429E-02        23300.778130
         277          234  2.3394E-02        25487.322482
         278          234  5.3613E-03        27507.573793
         279          234  8.0822E-04        29352.037567
         280          234  3.9134E-05        31007.371497
         281          234  9.4582E-06        32455.168147
         282          234  3.6463E-05        33670.161479
         283          234  3.8015E-05        34617.055608
         284          234  3.4122E+06        93835.654642
         285          234  3.6290E+07        96411.782903
         286          234  1.7930E+07        98861.187040
         287          234  1.8124E+07       101172.486067
         288          234  3.1063E+05       103335.603980
         289          234  4.3914E+06       105341.804027
         290          234  9.3893E+06       107183.828611
         291          234  9.0107E+06       108856.139593
         292          234  6.3892E+06       110355.253695
         293          234  3.9331E+06       111680.158884
         294          234  2.2699E+06       112832.776579
         295          234  1.2823E+06       113818.400381
         296          234  7.2779E+05       114645.995410
         297          234  4.2160E+05       115328.198634
         269          235  4.7932E+00          209.367534
         270          235  7.5141E+01         3479.381203
         271          235  4.4303E+01         6593.478893
         272          235  5.2335E+00         9553.334319
         273          235  1.8606E+00        12360.599610
         274          235  1.2691E+00        15015.637177
         275          235  8.0513E-01        17517.535007
         276          235  4.2920E-01        19863.873876
         277          235  1.9689E-01        22050.418228
         278          235  7.9292E-02        24070.669539
         279          235  2.8087E-02        25915.133313
         280          235  8.6069E-03        27570.467243
         281          235  2.1841E-03        29018.263893
         282          235  4.1350E-04        30233.257225
         283          235  4.3500E-05        31180.151354
         284          235  2.9037E+05        90398.750388
         285          235  1.0408E+07        92974.878649
         286          235  4.1930E+07        95424.282786
         287          235  2.1114E+06        97735.581813
         288          235  1.9719E+07        99898.699726
         289          235  6.8555E+06       101904.899773
         290          235  2.5395E+02       103746.924357
         291          235  2.8252E+06       105419.235339
         292          235  5.6924E+06       106918.349441
         293          235  6.0612E+06       108243.254630
         294          235  5.0123E+06       109395.872325
         295          235  3.6754E+06       110381.496127
         296          235  2.5457E+06       111209.091156
         297          235  1.7236E+06       111891.294380
         270          236  4.3671E+00          200.929361
         271          236  6.9500E+01         3315.027051
         272          236  6.2508E+01         6274.882477
         273          236  7.7924E+00         9082.147768
         274          236  2.2989E+00        11737.185335
         275          236  1.5921E+00        14239.083165
         276          236  1.1503E+00        16585.422034
         277          236  7.1805E-01        18771.966386
         278          236  3.9229E-01        20792.217697
         279          236  1.9343E-01        22636.681471
         280          236  8.7997E-02        24292.015401
         281          236  3.7502E-02        25739.812051
         282          236  1.5166E-02        26954.805383
         283          236  5.8470E-03        27901.699512
         284          236  1.0763E+04        87120.298546
         285          236  1.2364E+06        89696.426807
         286          236  1.9318E+07        92145.830944
         287          236  3.5038E+07        94457.129971
         288          236  1.3740E+06        96620.247884
         289          236  1.0574E+07        98626.447931
         290          236  1.2630E+07       100468.472515
         291          236  3.6252E+06       102140.783497
         292          236  2.8080E+04       103639.897599
         293          236  1.0004E+06       104964.802788
         294          236  2.5339E+06       106117.420482
         295          236  3.1915E+06       107103.044284
         296          236  3.0834E+06       107930.639314
         297          236  2.6179E+06       108612.842538
         271          237  3.9526E+00          192.675363
         272          237  5.8527E+01         3152.530790
         273          237  8.3367E+01         5959.796081
         274          237  1.1597E+01         8614.833647
         275          237  2.8053E+00        11116.731478
         276          237  1.8186E+00        13463.070347
         277          237  1.4355E+00        15649.614699
         278          237  1.0205E+00        17669.866009
         279          237  6.4250E-01        19514.329783
         280          237  3.6964E-01        21169.663714
         281          237  2.0011E-01        22617.460363
         282          237  1.0377E-01        23832.453696
         283          237  5.1147E-02        24779.347825
         284          237  1.5119E+02        83997.946859
         285          237  6.0184E+04        86574.075120
         286          237  3.1829E+06        89023.479257
         287          237  2.7377E+07        91334.778283
         288          237  2.0449E+07        93497.896196
         289          237  9.8128E+06        95504.096244
         290          237  1.4256E+06        97346.120828
         291          237  9.9220E+06        99018.431810
         292          237  8.4595E+06       100517.545912
         293          237  3.2682E+06       101842.451100
         294          237  4.8629E+05       102995.068795
         295          237  1.4020E+04       103980.692597
         296          237  3.8147E+05       104808.287626
         297          237  7.6343E+05       105490.490850
         272          238  3.5444E+00          184.523234
         273          238  4.3969E+01         2991.788525
         274          238  1.0569E+02         5646.826092
         275          238  1.7284E+01         8148.723922
         276          238  3.5179E+00        10495.062791
         277          238  1.9527E+00        12681.607143
         278          238  1.5910E+00        14701.858454
         279          238  1.2542E+00        16546.322228
         280          238  8.9166E-01        18201.656158
         281          238  5.7959E-01        19649.452808
         282          238  3.5108E-01        20864.446140
         283          238  1.9656E-01        21811.340269
         284          238  8.6512E-01        81029.939303
         285          238  1.1425E+03        83606.067564
         286          238  2.0487E+05        86055.471701
         287          238  6.3427E+06        88366.770728
         288          238  3.1445E+07        90529.888641
         289          238  6.3251E+06        92536.088688
         290          238  1.6267E+07        94378.113272
         291          238  1.1145E+06        96050.424254
         292          238  2.4957E+06        97549.538356
         293          238  6.7975E+06        98874.443544
         294          238  6.2673E+06       100027.061239
         295          238  3.7348E+06       101012.685041
         296          238  1.6905E+06       101840.280071
         297          238  6.0093E+05       102522.483295
         273          239  3.1401E+00          176.410154
         274          239  2.8080E+01         2831.447720
         275          239  1.2724E+02         5333.345551
         276          239  2.5643E+01         7679.684420
         277          239  4.6870E+00         9866.228772
         278          239  2.0757E+00        11886.480082
         279          239  1.6114E+00        13730.943856
         280          239  1.3399E+00        15386.277787
         281          239  1.0351E+00        16834.074436
         282          239  7.2837E-01        18049.067769
         283          239  4.5807E-01        18995.961898
         284          239  1.2419E-02        78214.560932
         285          239  9.1578E+00        80790.689193
         286          239  5.1911E+03        83240.093330
         287          239  5.4617E+05        85551.392356
         288          239  1.0588E+07        87714.510269
         289          239  2.9110E+07        89720.710317
         290          239  5.9567E+04        91562.734901
         291          239  1.3422E+07        93235.045883
         292          239  7.3625E+06        94734.159985
         293          239  2.7523E+05        96059.065173
         294          239  1.1971E+06        97211.682868
         295          239  3.3992E+06        98197.306670
         296          239  3.9425E+06        99024.901700
         297          239  3.3189E+06        99707.104924
         274          240  2.7407E+00          168.313749
         275          240  1.3566E+01         2670.211579
         276          240  1.4476E+02         5016.550448
         277          240  3.7632E+01         7203.094800
         278          240  6.7569E+00         9223.346111
         279          240  2.3134E+00        11067.809885
         280          240  1.5495E+00        12723.143815
         281          240  1.2635E+00        14170.940465
         282          240  9.9380E-01        15385.933797
         283          240  6.9285E-01        16332.827926
         284          240  2.2694E-03        75551.426960
         285          240  1.9551E-02        78127.555222
         286          240  5.7103E+01        80576.959359
         287          240  1.8534E+04        82888.258385
         288          240  1.2392E+06        85051.376298
         289          240  1.5153E+07        87057.576345
         290          240  2.0389E+07        88899.600930
         291          240  3.2931E+06        90571.911911
         292          240  4.5517E+06        92071.026013
         293          240  9.6603E+06        93395.931202
         294          240  4.7617E+06        94548.548897
         295          240  7.4259E+05        95534.172699
         296          240  2.6600E+04        96361.767728
         297          240  5.9489E+05        97043.970952
         275          241  2.3465E+00          160.165497
         276          241  3.3342E+00         2506.504366
         277          241  1.5382E+02         4693.048718
         278          241  5.3961E+01         6713.300028
         279          241  1.0558E+01         8557.763803
         280          241  2.9033E+00        10213.097733
         281          241  1.5084E+00        11660.894383
         282          241  1.0816E+00        12875.887715
         283          241  7.7451E-01        13822.781844
         284          241  1.0022E-05        73041.380878
         285          241  5.5169E-04        75617.509139
         286          241  5.2637E-02        78066.913276
         287          241  2.5726E+02        80378.212303
         288          241  5.6522E+04        82541.330215
         289          241  2.4688E+06        84547.530263
         290          241  1.8465E+07        86389.554847
         291          241  9.0073E+06        88061.865829
         292          241  9.7165E+06        89560.979931
         293          241  1.9558E+02        90885.885119
         294          241  4.1399E+06        92038.502814
         295          241  6.1831E+06        93024.126616
         296          241  4.2901E+06        93851.721646
         297          241  2.0181E+06        94533.924870
         276          242  1.9593E+00          151.876577
         277          242  4.2024E-02         2338.420929
         278          242  1.4936E+02         4358.672240
         279          242  7.4112E+01         6203.136014
         280          242  1.7528E+01         7858.469944
         281          242  4.4065E+00         9306.266594
         282          242  1.6945E+00        10521.259926
         283          242  9.0868E-01        11468.154055
         284          242  9.5969E-04        70686.753089
         285          242  2.8558E-03        73262.881350
         286          242  5.7441E-04        75712.285487
         287          242  2.9415E-01        78023.584514
         288          242  9.7061E+02        80186.702427
         289          242  1.5173E+05        82192.902474
         290          242  4.3394E+06        84034.927058
         291          242  1.8533E+07        85707.238040
         292          242  1.1584E+06        87206.352142
         293          242  1.0451E+07        88531.257331
         294          242  3.4772E+06        89683.875025
         295          242  3.0001E+03        90669.498827
         296          242  1.5798E+06        91497.093857
         297          242  2.9268E+06        92179.297081
         277          243  1.5833E+00          143.347066
         278          243  5.3183E+00         2163.598377
         279          243  1.2741E+02         4008.062151
         280          243  9.4440E+01         5663.396081
         281          243  2.9440E+01         7111.192731
         282          243  8.1270E+00         8326.186063
         283          243  2.6337E+00         9273.080192
         284          243  2.0724E-03        68491.679226
         285          243  2.4096E-03        71067.807487
         286          243  1.3151E-03        73517.211624
         287          243  3.3708E-03        75828.510651
         288          243  1.1225E+00        77991.628564
         289          243  3.1883E+03        79997.828611
         290          243  3.6095E+05        81839.853195
         291          243  6.6518E+06        83512.164177
         292          243  1.4316E+07        85011.278279
         293          243  6.6477E+05        86336.183468
         294          243  4.4896E+06        87488.801162
         295          243  6.3273E+06        88474.424964
         296          243  2.6443E+06        89302.019994
         297          243  3.5474E+05        89984.223218
         278          244  1.2244E+00          134.431898
         279          244  1.8686E+01         1978.895672
         280          244  8.8238E+01         3634.229603
         281          244  1.0570E+02         5082.026252
         282          244  4.5939E+01         6297.019585
         283          244  1.5737E+01         7243.913714
         284          244  1.7361E-03        66462.512748
         285          244  1.0779E-03        69038.641009
         286          244  2.8437E-04        71488.045146
         287          244  7.8384E-07        73799.344172
         288          244  4.8936E-02        75962.462085
         289          244  2.4252E+00        77968.662133
         290          244  9.1259E+03        79810.686717
         291          244  7.5728E+05        81482.997699
         292          244  8.6915E+06        82982.111801
         293          244  7.3860E+06        84307.016989
         294          244  4.4401E+06        85459.634684
         295          244  9.7061E+04        86445.258486
         296          244  2.8362E+06        87272.853515
         297          244  3.7191E+06        87955.056739
         279          245  8.9093E-01          124.932370
         280          245  3.6285E+01         1780.266300
         281          245  4.0834E+01         3228.062950
         282          245  9.2684E+01         4443.056282
         283          245  5.7261E+01         5389.950411
         284          245  7.4750E-04        64608.549445
         285          245  2.2083E-04        67184.677706
         286          245  1.0952E-06        69634.081843
         287          245  1.1796E-04        71945.380870
         288          245  1.8159E-04        74108.498782
         289          245  2.6819E-01        76114.698830
         290          245  2.2862E+00        77956.723414
         291          245  2.2411E+04        79629.034396
         292          245  1.3816E+06        81128.148498
         293          245  9.3733E+06        82453.053686
         294          245  1.6751E+06        83605.671381
         295          245  5.6482E+06        84591.295183
         296          245  1.5201E+06        85418.890213
         297          245  3.8457E+03        86101.093437
         280          246  5.9447E-01          114.577590
         281          246  5.0088E+01         1562.374240
         282          246  5.8709E+00         2777.367572
         283          246  4.6795E+01         3724.261701
         284          246  1.1797E-04        62942.860735
         285          246  8.8415E-09        65518.988996
         286          246  1.6094E-04        67968.393133
         287          246  2.5791E-04        70279.692159
         288          246  3.2627E-05        72442.810072
         289          246  3.8531E-03        74449.010120
         290          246  1.3607E+00        76291.034704
         291          246  1.4327E+00        77963.345686
         292          246  4.5327E+04        79462.459788
         293          246  2.1510E+06        80787.364976
         294          246  8.0366E+06        81939.982671
         295          246  1.0285E+04        82925.606473
         296          246  2.7460E+06        83753.201503
         297          246  3.0053E+06        84435.404727
         281          247  3.4869E-01          102.978774
         282          247  5.0277E+01         1317.972106
         283          247  2.5661E+00         2264.866235
         284          247  5.9002E-06        61483.465269
         285          247  9.5387E-05        64059.593530
         286          247  3.1852E-04        66508.997668
         287          247  2.2393E-04        68820.296694
         288          247  5.0051E-07        70983.414607
         289          247  2.8458E-05        72989.614654
         290          247  2.6760E-02        74831.639238
         291          247  5.7517E+00        76503.950220
         292          247  1.3131E+02        78003.064322
         293          247  7.0144E+04        79327.969511
         294          247  2.8048E+06        80480.587206
         295          247  5.3116E+06        81466.211008
         296          247  1.1062E+06        82293.806037
         297          247  2.4705E+05        82976.009261
         282          248  1.6598E-01           89.533901
         283          248  3.3099E+01         1036.428030
         284          248  1.1040E-04        60255.027064
         285          248  2.1769E-04        62831.155325
         286          248  3.3043E-04        65280.559462
         287          248  1.4123E-04        67591.858489
         288          248  3.5812E-05        69754.976401
         289          248  3.6837E-05        71761.176449
         290          248  3.9428E-09        73603.201033
         291          248  4.1481E-01        75275.512015
         292          248  1.2102E+01        76774.626117
         293          248  1.4128E+03        78099.531305
         294          248  6.9681E+04        79252.149000
         295          248  3.0202E+06        80237.772802
         296          248  2.7563E+06        81065.367832
         297          248  1.8622E+06        81747.571056
         283          249  5.2884E-02           73.141825
         284          249  1.8135E-04        59291.740859
         285          249  2.4371E-04        61867.869120
         286          249  2.4562E-04        64317.273257
         287          249  8.1269E-05        66628.572283
         288          249  7.9679E-05        68791.690196
         289          249  1.0071E-04        70797.890244
         290          249  7.8398E-05        72639.914828
         291          249  1.2966E-02        74312.225810
         292          249  3.5023E+00        75811.339912
         293          249  9.0489E-03        77136.245100
         294          249  7.2216E+03        78288.862795
         295          249  2.0772E+04        79274.486597
         296          249  2.6162E+06        80102.081626
         297          249  1.3807E+06        80784.284850
         232          265  5.9988E+01         3694.704201
         233          265  5.6577E+00         7461.824623
         234          265  6.6358E-01        11062.450169
         235          265  2.1115E-01        14499.354423
         236          265  6.6457E-02        17777.806265
         237          265  1.6770E-02        20900.157953
         238          265  3.3654E-03        23868.165509
         239          265  4.9691E-04        26683.543880
         240          265  3.2221E-05        29346.677851
         241          265  1.9330E-06        31856.723934
         242          265  1.3426E-05        34211.351722
         243          265  1.3240E-05        36406.425585
         244          265  7.7588E-06        38435.592064
         245          265  3.7171E-06        40289.555367
         246          265  1.9240E-06        41955.244077
         247          265  1.3352E-06        43414.639542
         248          265  1.1792E-06        44643.077748
         249          265  1.0422E-06        45606.363953
         250          265  4.7169E+07       104708.410656
         251          265  2.8161E+07       107292.285954
         252          265  1.0091E+07       109749.817851
         253          265  2.8338E+06       112069.632259
         254          265  6.8440E+05       114241.657618
         255          265  1.4661E+05       116257.155878
         256          265  2.7462E+04       118108.858446
         257          265  4.1228E+03       119791.201546
         258          265  3.5316E+02       121300.655550
         259          265  1.2462E-01       122636.134301
         260          265  5.7354E+01       123799.450188
         261          265  9.1815E+01       124795.747557
         262          265  8.9275E+01       125633.801931
         263          265  7.2923E+01       126326.030033
         264          265  5.5375E+01       126888.044352
         233          266  1.0667E+02         3531.434019
         234          266  1.6057E+01         7132.059565
         235          266  2.0065E+00        10568.963819
         236          266  7.3269E-01        13847.415661
         237          266  2.9161E-01        16969.767349
         238          266  9.3935E-02        19937.774904
         239          266  2.4274E-02        22753.153276
         240          266  5.2156E-03        25416.287247
         241          266  9.3805E-04        27926.333330
         242          266  1.0869E-04        30280.961118
         243          266  1.7882E-08        32476.034981
         244          266  3.5926E-05        34505.201460
         245          266  7.8258E-05        36359.164762
         246          266  9.0121E-05        38024.853473
         247          266  7.5605E-05        39484.248938
         248          266  5.1627E-05        40712.687144
         249          266  3.0038E-05        41675.973349
         250          266  4.2681E+07       100778.020052
         251          266  2.6134E+06       103361.895350
         252          266  1.9283E+07       105819.427247
         253          266  1.5929E+07       108139.241654
         254          266  7.7277E+06       110311.267014
         255          266  2.9351E+06       112326.765274
         256          266  9.7373E+05       114178.467841
         257          266  2.9684E+05       115860.810942
         258          266  8.4942E+04       117370.264946
         259          266  2.2811E+04       118705.743697
         260          266  5.6009E+03       119869.059584
         261          266  1.1653E+03       120865.356953
         262          266  1.6254E+02       121703.411327
         263          266  3.1734E+00       122395.639429
         264          266  1.2970E+01       122957.653747
         234          267  1.4022E+02         3373.946900
         235          267  3.0896E+01         6810.851154
         236          267  3.8944E+00        10089.302996
         237          267  1.4991E+00        13211.654683
         238          267  7.2641E-01        16179.662239
         239          267  3.0094E-01        18995.040610
         240          267  1.0124E-01        21658.174581
         241          267  2.7157E-02        24168.220664
         242          267  5.6519E-03        26522.848453
         243          267  8.4901E-04        28717.922316
         244          267  6.2964E-05        30747.088794
         245          267  2.0138E-06        32601.052097
         246          267  3.4513E-05        34266.740807
         247          267  6.7621E-05        35726.136273
         248          267  8.5033E-05        36954.574478
         249          267  7.9995E-05        37917.860683
         250          267  1.5133E+07        97019.907386
         251          267  3.6843E+07        99603.782685
         252          267  3.6453E+06       102061.314581
         253          267  4.8364E+06       104381.128989
         254          267  1.2556E+07       106553.154349
         255          267  1.0614E+07       108568.652609
         256          267  6.0932E+06       110420.355176
         257          267  2.9106E+06       112102.698277
         258          267  1.2677E+06       113612.152281
         259          267  5.2952E+05       114947.631031
         260          267  2.1890E+05       116110.946919
         261          267  9.1467E+04       117107.244288
         262          267  3.9223E+04       117945.298661
         263          267  1.7458E+04       118637.526763
         264          267  8.1346E+03       119199.541082
         235          268  1.6067E+02         3218.970722
         236          268  5.0288E+01         6497.422564
         237          268  6.4177E+00         9619.774251
         238          268  2.4350E+00        12587.781807
         239          268  1.3293E+00        15403.160178
         240          268  6.5610E-01        18066.294150
         241          268  2.7654E-01        20576.340232
         242          268  9.8748E-02        22930.968021
         243          268  2.9050E-02        25126.041884
         244          268  6.5871E-03        27155.208362
         245          268  9.6723E-04        29009.171665
         246          268  3.9355E-05        30674.860375
         247          268  1.7453E-05        32134.255841
         248          268  5.5296E-05        33362.694046
         249          268  5.5778E-05        34325.980251
         250          268  2.5485E+06        93428.026954
         251          268  2.9361E+07        96011.902253
         252          268  1.7098E+07        98469.434150
         253          268  1.4224E+07       100789.248557
         254          268  4.6643E+04       102961.273917
         255          268  4.6311E+06       104976.772177
         256          268  8.4800E+06       106828.474744
         257          268  7.5686E+06       108510.817845
         258          268  5.0883E+06       110020.271849
         259          268  2.9925E+06       111355.750599
         260          268  1.6566E+06       112519.066487
         261          268  9.0016E+05       113515.363856
         262          268  4.9266E+05       114353.418229
         263          268  2.7597E+05       115045.646331
         264          268  1.5973E+05       115607.660650
         236          269  1.6877E+02         3069.084308
         237          269  7.4397E+01         6191.435995
         238          269  9.6673E+00         9159.443551
         239          269  3.4167E+00        11974.821922
         240          269  2.0222E+00        14637.955893
         241          269  1.1453E+00        17148.001976
         242          269  5.6913E-01        19502.629765
         243          269  2.5078E-01        21697.703628
         244          269  9.8813E-02        23726.870106
         245          269  3.4587E-02        25580.833409
         246          269  1.0502E-02        27246.522119
         247          269  2.6261E-03        28705.917585
         248          269  4.7859E-04        29934.355790
         249          269  4.3657E-05        30897.641995
         250          269  2.0300E+05        89999.688698
         251          269  7.9001E+06        92583.563997
         252          269  3.5047E+07        95041.095894
         253          269  2.8172E+06        97360.910301
         254          269  1.6978E+07        99532.935661
         255          269  4.7170E+06       101548.433921
         256          269  7.6624E+04       103400.136488
         257          269  3.1163E+06       105082.479589
         258          269  5.3495E+06       106591.933593
         259          269  5.2887E+06       107927.412343
         260          269  4.1604E+06       109090.728231
         261          269  2.9351E+06       110087.025600
         262          269  1.9697E+06       110925.079973
         263          269  1.2990E+06       111617.308075
         264          269  8.5800E+05       112179.322394
         237          270  1.6526E+02         2921.422326
         238          270  1.0284E+02         5889.429882
         239          270  1.3940E+01         8704.808253
         240          270  4.3964E+00        11367.942224
         241          270  2.7016E+00        13877.988307
         242          270  1.7223E+00        16232.616096
         243          270  9.8693E-01        18427.689959
         244          270  5.1077E-01        20456.856437
         245          270  2.4359E-01        22310.819740
         246          270  1.0855E-01        23976.508450
         247          270  4.5629E-02        25435.903916
         248          270  1.8248E-02        26664.342121
         249          270  6.9709E-03        27627.628326
         250          270  6.9430E+03        86729.675029
         251          270  8.7408E+05        89313.550328
         252          270  1.4944E+07        91771.082225
         253          270  3.0656E+07        94090.896632
         254          270  5.2127E+05        96262.921992
         255          270  1.0317E+07        98278.420252
         256          270  1.0177E+07       100130.122819
         257          270  2.2526E+06       101812.465920
         258          270  1.5371E+04       103321.919924
         259          270  1.3220E+06       104657.398674
         260          270  2.6412E+06       105820.714562
         261          270  3.0355E+06       106817.011931
         262          270  2.7811E+06       107655.066304
         263          270  2.2778E+06       108347.294406
         264          270  1.7612E+06       108909.308725
         238          271  1.5161E+02         2775.332192
         239          271  1.3505E+02         5590.710564
         240          271  1.9852E+01         8253.844535
         241          271  5.4619E+00        10763.890618
         242          271  3.2929E+00        13118.518406
         243          271  2.2876E+00        15313.592269
         244          271  1.4740E+00        17342.758748
         245          271  8.6816E-01        19196.722051
         246          271  4.7786E-01        20862.410761
         247          271  2.5129E-01        22321.806226
         248          271  1.2789E-01        23550.244432
         249          271  6.2457E-02        24513.530637
         250          271  8.5822E+01        83615.577340
         251          271  3.9079E+04        86199.452638
         252          271  2.2803E+06        88656.984535
         253          271  2.1679E+07        90976.798942
         254          271  1.9284E+07        93148.824302
         255          271  6.8104E+06        95164.322562
         256          271  2.0889E+06        97016.025130
         257          271  9.1441E+06        98698.368230
         258          271  6.6460E+06       100207.822234
         259          271  2.0825E+06       101543.300985
         260          271  1.5112E+05       102706.616872
         261          271  1.1857E+05       103702.914241
         262          271  5.8818E+05       104540.968615
         263          271  9.2846E+05       105233.196717
         264          271  1.0364E+06       105795.211036
         239          272  1.2983E+02         2630.855137
         240          272  1.6962E+02         5293.989109
         241          272  2.8185E+01         7804.035191
         242          272  6.7627E+00        10158.662980
         243          272  3.7535E+00        12353.736843
         244          272  2.7279E+00        14382.903321
         245          272  1.9338E+00        16236.866624
         246          272  1.2725E+00        17902.555334
         247          272  7.8423E-01        19361.950800
         248          272  4.5860E-01        20590.389005
         249          272  2.5197E-01        21553.675210
         250          272  3.9477E-01        80655.721914
         251          272  6.6267E+02        83239.597212
         252          272  1.3446E+05        85697.129109
         253          272  4.6180E+06        88016.943516
         254          272  2.5665E+07        90188.968876
         255          272  7.0819E+06        92204.467136
         256          272  1.3032E+07        94056.169703
         257          272  3.7475E+05        95738.512804
         258          272  3.0687E+06        97247.966808
         259          272  6.3291E+06        98583.445558
         260          272  5.1050E+06        99746.761446
         261          272  2.6738E+06       100743.058815
         262          272  1.0176E+06       101581.113188
         263          272  2.6636E+05       102273.341290
         264          272  3.0675E+04       102835.355609
         240          273  1.0253E+02         2486.723818
         241          273  2.0383E+02         4996.769900
         242          273  3.9927E+01         7351.397689
         243          273  8.6007E+00         9546.471552
         244          273  4.1495E+00        11575.638030
         245          273  2.9886E+00        13429.601333
         246          273  2.2421E+00        15095.290043
         247          273  1.5947E+00        16554.685509
         248          273  1.0591E+00        17783.123714
         249          273  6.4375E-01        18746.409919
         250          273  2.0638E-02        77848.456623
         251          273  4.6221E+00        80432.331921
         252          273  3.0601E+03        82889.863818
         253          273  3.6356E+05        85209.678225
         254          273  7.8641E+06        87381.703585
         255          273  2.4773E+07        89397.201845
         256          273  3.9189E+05        91248.904412
         257          273  1.2164E+07        92931.247513
         258          273  5.1289E+06        94440.701517
         259          273  1.8091E+04        95776.180267
         260          273  1.6821E+06        96939.496155
         261          273  3.4957E+06        97935.793524
         262          273  3.5785E+06        98773.847897
         263          273  2.7658E+06        99466.075999
         264          273  1.8675E+06       100028.090318
         241          274  7.2874E+01         2341.732334
         242          274  2.3363E+02         4696.360122
         243          274  5.6375E+01         6891.433985
         244          274  1.1515E+01         8920.600464
         245          274  4.6176E+00        10774.563766
         246          274  3.0838E+00        12440.252477
         247          274  2.3252E+00        13899.647942
         248          274  1.6953E+00        15128.086148
         249          274  1.1231E+00        16091.372353
         250          274  6.0917E-03        75193.419056
         251          274  2.2932E-02        77777.294354
         252          274  3.0331E+01        80234.826251
         253          274  1.1112E+04        82554.640658
         254          274  8.3902E+05        84726.666018
         255          274  1.1540E+07        86742.164278
         256          274  1.8505E+07        88593.866845
         257          274  1.7160E+06        90276.209946
         258          274  5.1611E+06        91785.663950
         259          274  8.1996E+06        93121.142701
         260          274  3.1820E+06        94284.458588
         261          274  2.3648E+05        95280.755957
         262          274  1.9620E+05        96118.810331
         263          274  9.0031E+05        96811.038433
         264          274  1.3227E+06        97373.052751
         242          275  4.4437E+01         2194.462292
         243          275  2.5323E+02         4389.536155
         244          275  7.8694E+01         6418.702633
         245          275  1.6505E+01         8272.665936
         246          275  5.4445E+00         9938.354646
         247          275  3.1012E+00        11397.750112
         248          275  2.1830E+00        12626.188317
         249          275  1.4966E+00        13589.474522
         250          275  1.3732E-04        72691.521225
         251          275  3.7558E-04        75275.396524
         252          275  2.5279E-02        77732.928421
         253          275  1.3800E+02        80052.742828
         254          275  3.4494E+04        82224.768188
         255          275  1.7055E+06        84240.266448
         256          275  1.4525E+07        86091.969015
         257          275  9.2477E+06        87774.312116
         258          275  7.0652E+06        89283.766120
         259          275  1.4069E+05        90619.244870
         260          275  4.4871E+06        91782.560758
         261          275  5.3805E+06        92778.858127
         262          275  3.1678E+06        93616.912500
         263          275  1.2106E+06        94309.140602
         264          275  2.8966E+05        94871.154921
         243          276  2.0920E+01         2043.197286
         244          276  2.5546E+02         4072.363764
         245          276  1.0686E+02         5926.327067
         246          276  2.5345E+01         7592.015777
         247          276  7.3052E+00         9051.411243
         248          276  3.2818E+00        10279.849448
         249          276  1.8988E+00        11243.135653
         250          276  1.4575E-03        70345.182357
         251          276  1.4839E-03        72929.057655
         252          276  3.7507E-04        75386.589552
         253          276  9.1269E-02        77706.403959
         254          276  5.2122E+02        79878.429319
         255          276  9.4285E+04        81893.927579
         256          276  3.0704E+06        83745.630146
         257          276  1.5235E+07        85427.973247
         258          276  1.8407E+06        86937.427251
         259          276  8.9490E+06        88272.906001
         260          276  2.0184E+06        89436.221889
         261          276  1.6470E+05        90432.519258
         262          276  2.0235E+06        91270.573631
         263          276  2.9456E+06        91962.801733
         264          276  2.6198E+06        92524.816052
         244          277  5.5215E+00         1885.819412
         245          277  2.3334E+02         3739.782715
         246          277  1.3738E+02         5405.471425
         247          277  4.0482E+01         6864.866891
         248          277  1.1737E+01         8093.305096
         249          277  4.2624E+00         9056.591302
         250          277  3.5945E-03        68158.638005
         251          277  3.2965E-03        70742.513303
         252          277  1.4928E-04        73200.045200
         253          277  8.4506E-03        75519.859607
         254          277  2.6411E-01        77691.884967
         255          277  1.7112E+03        79707.383227
         256          277  2.2849E+05        81559.085794
         257          277  4.8449E+06        83241.428895
         258          277  1.2562E+07        84750.882899
         259          277  1.5117E+05        86086.361649
         260          277  4.7879E+06        87249.677537
         261          277  5.1054E+06        88245.974906
         262          277  1.5659E+06        89084.029279
         263          277  5.9986E+04        89776.257381
         264          277  1.7736E+05        90338.271700
         245          278  1.6203E-02         1719.531405
         246          278  1.8353E+02         3385.220115
         247          278  1.5972E+02         4844.615580
         248          278  6.2672E+01         6073.053786
         249          278  2.0969E+01         7036.339991
         250          278  3.2396E-03        66138.386694
         251          278  2.7661E-03        68722.261992
         252          278  2.6607E-04        71179.793889
         253          278  1.4163E-03        73499.608296
         254          278  4.8123E-02        75671.633656
         255          278  2.7467E-01        77687.131916
         256          278  4.8825E+03        79538.834484
         257          278  4.8886E+05        81221.177584
         258          278  6.5630E+06        82730.631588
         259          278  7.2626E+06        84066.110339
         260          278  2.8791E+06        85229.426226
         261          278  4.0054E+05        86225.723595
         262          278  3.0661E+06        87063.777969
         263          278  3.2207E+06        87756.006071
         264          278  1.9286E+06        88318.020390
         246          279  3.5863E+00         1540.756340
         247          279  1.1206E+02         3000.151806
         248          279  1.5340E+02         4228.590011
         249          279  8.2434E+01         5191.876217
         250          279  1.5853E-03        64293.922920
         251          279  1.3319E-03        66877.798218
         252          279  1.5298E-04        69335.330115
         253          279  6.9736E-04        71655.144522
         254          279  3.7888E-03        73827.169882
         255          279  1.7636E-01        75842.668142
         256          279  3.5968E-02        77694.370709
         257          279  1.1879E+04        79376.713810
         258          279  9.1059E+05        80886.167814
         259          279  7.4164E+06        82221.646564
         260          279  2.2036E+06        83384.962452
         261          279  4.6129E+06        84381.259821
         262          279  7.3960E+05        85219.314194
         263          279  1.3300E+05        85911.542297
         264          279  1.0206E+06        86473.556615
         247          280  1.1723E+01         1344.817876
         248          280  4.1239E+01         2573.256081
         249          280  9.7736E+01         3536.542286
         250          280  3.7048E-04        62638.588989
         251          280  3.3171E-04        65222.464288
         252          280  3.3584E-05        67679.996185
         253          280  2.5302E-04        69999.810592
         254          280  7.1065E-04        72171.835952
         255          280  1.1401E-02        74187.334212
         256          280  7.0403E-01        76039.036779
         257          280  1.2009E+01        77721.379880
         258          280  2.3442E+04        79230.833884
         259          280  1.4485E+06        80566.312634
         260          280  6.7772E+06        81729.628522
         261          280  5.0737E+04        82725.925891
         262          280  2.8440E+06        83563.980264
         263          280  2.3329E+06        84256.208366
         264          280  7.2564E+05        84818.222685
         248          281  1.6940E+01         1125.459431
         249          281  3.1632E+00         2088.745637
         250          281  4.1331E-06        61190.792340
         251          281  8.7806E-06        63774.667638
         252          281  2.9505E-09        66232.199535
         253          281  4.0203E-05        68552.013942
         254          281  2.0360E-04        70724.039302
         255          281  2.1525E-03        72739.537562
         256          281  3.4028E-02        74591.240129
         257          281  2.4185E+00        76273.583230
         258          281  1.7487E+02        77783.037234
         259          281  3.4099E+04        79118.515984
         260          281  1.9275E+06        80281.831872
         261          281  4.9090E+06        81278.129241
         262          281  5.0455E+05        82116.183614
         263          281  5.2505E+05        82808.411717
         264          281  1.4991E+06        83370.426035
         249          282  1.3566E+01          873.752304
         250          282  8.1593E-05        59975.799008
         251          282  5.0388E-05        62559.674306
         252          282  1.4147E-05        65017.206203
         253          282  2.7248E-08        67337.020610
         254          282  7.8984E-05        69509.045970
         255          282  4.6506E-04        71524.544230
         256          282  2.0349E-03        73376.246797
         257          282  3.0330E-01        75058.589898
         258          282  2.8315E+00        76568.043902
         259          282  1.2569E+03        77903.522652
         260          282  2.8192E+04        79066.838540
         261          282  2.1005E+06        80063.135909
         262          282  2.9099E+06        80901.190282
         263          282  1.2289E+06        81593.418384
         264          282  1.6834E+04        82155.432703
         250          283  1.8934E-04        59028.904878
         251          283  1.3668E-04        61612.780177
         252          283  2.7406E-05        64070.312074
         253          283  5.8934E-06        66390.126481
         254          283  3.0930E-05        68562.151841
         255          283  4.4199E-05        70577.650101
         256          283  5.7952E-04        72429.352668
         257          283  2.1444E-02        74111.695769
         258          283  1.8522E+00        75621.149773
         259          283  8.3843E+00        76956.628523
         260          283  5.0776E+03        78119.944411
         261          283  2.2318E+03        79116.241780
         262          283  1.7816E+06        79954.296153
         263          283  1.6976E+06        80646.524255
         264          283  1.0586E+06        81208.538574
         298          265  1.0242E+08       104898.102570
         299          265  6.2839E+07       107474.231115
         300          265  2.3183E+07       109923.635484
         301          265  6.7270E+06       112234.934722
         302          265  1.6895E+06       114398.052820
         303          265  3.8075E+05       116404.253027
         304          265  7.6791E+04       118246.277750
         305          265  1.3132E+04       119918.588857
         306          265  1.5735E+03       121417.703074
         307          265  4.4035E+01       122742.608370
         308          265  4.7183E+01       123895.226164
         309          265  1.3287E+02       124880.850058
         310          265  1.5224E+02       125708.445170
         311          265  1.3459E+02       126390.648468
         298          266  9.5057E+07       100967.711966
         299          266  4.7475E+06       103543.840511
         300          266  4.1240E+07       105993.244880
         301          266  3.5503E+07       108304.544118
         302          266  1.7813E+07       110467.662216
         303          266  6.9994E+06       112473.862422
         304          266  2.4112E+06       114315.887146
         305          266  7.6860E+05       115988.198253
         306          266  2.3275E+05       117487.312470
         307          266  6.7533E+04       118812.217766
         308          266  1.8631E+04       119964.835560
         309          266  4.7425E+03       120950.459454
         310          266  1.0322E+03       121778.054566
         311          266  1.5381E+02       122460.257864
         298          267  3.4618E+07        97209.599300
         299          267  7.9706E+07        99785.727845
         300          267  9.3363E+06       102235.132214
         301          267  9.2852E+06       104546.431452
         302          267  2.6774E+07       106709.549550
         303          267  2.3634E+07       108715.749757
         304          267  1.4036E+07       110557.774480
         305          267  6.9227E+06       112230.085587
         306          267  3.1152E+06       113729.199805
         307          267  1.3473E+06       115054.105100
         308          267  5.7838E+05       116206.722894
         309          267  2.5193E+05       117192.346788
         310          267  1.1307E+05       118019.941900
         311          267  5.2877E+04       118702.145198
         298          268  6.0104E+06        93617.718869
         299          268  6.6183E+07        96193.847414
         300          268  3.5080E+07        98643.251782
         301          268  3.2698E+07       100954.551020
         302          268  3.3660E+05       103117.669118
         303          268  8.9618E+06       105123.869325
         304          268  1.7940E+07       106965.894048
         305          268  1.6714E+07       108638.205155
         306          268  1.1604E+07       110137.319373
         307          268  7.0187E+06       111462.224668
         308          268  3.9876E+06       112614.842463
         309          268  2.2207E+06       113600.466356
         310          268  1.2440E+06       114428.061469
         311          268  7.1211E+05       115110.264766
         298          269  4.9652E+05        90189.380612
         299          269  1.8459E+07        92765.509157
         300          269  7.7523E+07        95214.913526
         301          269  4.8062E+06        97526.212764
         302          269  3.6957E+07        99689.330862
         303          269  1.1761E+07       101695.531069
         304          269  2.3118E+04       103537.555792
         305          269  5.8674E+06       105209.866899
         306          269  1.1046E+07       106708.981117
         307          269  1.1411E+07       108033.886412
         308          269  9.2517E+06       109186.504206
         309          269  6.6837E+06       110172.128100
         310          269  4.5743E+06       110999.723212
         311          269  3.0671E+06       111681.926510
         298          270  1.7751E+04        86919.366944
         299          270  2.1246E+06        89495.495488
         300          270  3.4538E+07        91944.899857
         301          270  6.6043E+07        94256.199095
         302          270  1.9065E+06        96419.317193
         303          270  2.0881E+07        98425.517400
         304          270  2.3056E+07       100267.542123
         305          270  6.0036E+06       101939.853230
         306          270  4.4739E+03       103438.967448
         307          270  2.2390E+06       104763.872743
         308          270  5.1183E+06       105916.490537
         309          270  6.2076E+06       106902.114431
         310          270  5.8705E+06       107729.709544
         311          270  4.9134E+06       108411.912841
         298          271  2.3562E+02        83805.269254
         299          271  9.9601E+04        86381.397799
         300          271  5.5024E+06        88830.802168
         301          271  4.9436E+07        91142.101406
         302          271  3.9783E+07        93305.219504
         303          271  1.6875E+07        95311.419711
         304          271  3.3719E+06        97153.444434
         305          271  1.9119E+07        98825.755541
         306          271  1.5305E+07       100324.869758
         307          271  5.4800E+06       101649.775054
         308          271  6.5448E+05       102802.392848
         309          271  8.5361E+04       103788.016742
         310          271  9.0435E+05       104615.611854
         311          271  1.6317E+06       105297.815152
         298          272  1.2331E+00        80845.413828
         299          272  1.8001E+03        83421.542373
         300          272  3.4087E+05        85870.946741
         301          272  1.1045E+07        88182.245979
         302          272  5.7509E+07        90345.364077
         303          272  1.3250E+07        92351.564284
         304          272  2.9608E+07        94193.589007
         305          272  1.5101E+06        95865.900114
         306          272  5.4237E+06        97365.014332
         307          272  1.3140E+07        98689.919627
         308          272  1.1504E+07        99842.537422
         309          272  6.5439E+06       100828.161315
         310          272  2.7955E+06       101655.756428
         311          272  9.0629E+05       102337.959725
         298          273  3.3112E-02        78038.148537
         299          273  1.3561E+01        80614.277082
         300          273  8.2485E+03        83063.681450
         301          273  9.1502E+05        85374.980688
         302          273  1.8600E+07        87538.098786
         303          273  5.4168E+07        89544.298993
         304          273  3.2869E+05        91386.323716
         305          273  2.5668E+07        93058.634823
         306          273  1.2731E+07        94557.749041
         307          273  2.6790E+05        95882.654336
         308          273  2.7413E+06        97035.272131
         309          273  6.8194E+06        98020.896024
         310          273  7.5317E+06        98848.491137
         311          273  6.1430E+06        99530.694434
         298          274  8.3746E-03        75383.110970
         299          274  4.4971E-02        77959.239515
         300          274  8.6561E+01        80408.643884
         301          274  2.9700E+04        82719.943122
         302          274  2.0929E+06        84883.061220
         303          274  2.6907E+07        86889.261426
         304          274  3.8952E+07        88731.286150
         305          274  5.1170E+06        90403.597257
         306          274  9.5426E+06        91902.711474
         307          274  1.8002E+07        93227.616770
         308          274  8.1384E+06        94380.234564
         309          274  1.0162E+06        95365.858457
         310          274  1.4441E+05        96193.453570
         311          274  1.3892E+06        96875.656868
         298          275  1.6903E-04        72881.213140
         299          275  1.5404E-06        75457.341685
         300          275  7.7066E-02        77906.746053
         301          275  3.9245E+02        80218.045291
         302          275  9.1355E+04        82381.163389
         303          275  4.2080E+06        84387.363596
         304          275  3.3232E+07        86229.388319
         305          275  1.8103E+07        87901.699426
         306          275  1.7041E+07        89400.813644
         307          275  4.0625E+04        90725.718939
         308          275  8.4864E+06        91878.336734
         309          275  1.1630E+07        92863.960627
         310          275  7.6112E+06        93691.555740
         311          275  3.3479E+06        94373.759037
         298          276  2.2463E-03        70534.874271
         299          276  4.1321E-03        73111.002816
         300          276  2.9262E-06        75560.407184
         301          276  3.5304E-01        77871.706422
         302          276  1.4829E+03        80034.824520
         303          276  2.4734E+05        82041.024727
         304          276  7.4745E+06        83883.049450
         305          276  3.3957E+07        85555.360557
         306          276  2.8212E+06        87054.474775
         307          276  1.9508E+07        88379.380070
         308          276  5.6571E+06        89531.997865
         309          276  7.2246E+04        90517.621758
         310          276  3.4480E+06        91345.216871
         311          276  5.8004E+06        92027.420168
         298          277  5.5358E-03        68348.329919
         299          277  5.9053E-03        70924.458464
         300          277  1.3000E-03        73373.862832
         301          277  1.1649E-02        75685.162070
         302          277  1.2095E+00        77848.280168
         303          277  4.8707E+03        79854.480375
         304          277  5.9332E+05        81696.505098
         305          277  1.1598E+07        83368.816206
         306          277  2.6924E+07        84867.930423
         307          277  8.1698E+05        86192.835718
         308          277  9.1310E+06        87345.453513
         309          277  1.1558E+07        88331.077406
         310          277  4.3539E+06        89158.672519
         311          277  4.2714E+05        89840.875816
         298          278  4.9948E-03        66328.078608
         299          278  3.9693E-03        68904.207153
         300          278  7.0067E-04        71353.611522
         301          278  6.7625E-04        73664.910760
         302          278  1.0216E-01        75828.028858
         303          278  2.0459E+00        77834.229065
         304          278  1.3917E+04        79676.253788
[truncated: 1,537,813 more chars]
