# Supplementary material for: First Principles Rovibronic Absorption Spectra of HF Molecule
Source: J Comput Chem. 2026 Feb 24;47(6):e70317. doi: 10.1002/jcc.70317 (PMC12930379; doi:10.1002/jcc.70317)
Supplement: Supplementary file 1 — Figure S1: The initial and fitted/interpolated transition dipole moment curves for the B–X and C–X transitions. [file JCC-47-0-s001.zip › C-X/C-X_rovibronic_spectrum_0-0_band.pgo]

<?xml version="1.0"?>
<Mixture Version="PGOPHER 10.1.182 4 Dec 2018 16:58 32 bit (Delphi 18.5/18)" nDF="7721" IntensityUnits="cm2WavenumberperMolecule">
  <Species Name="Species" Jmax="128">
    <ExoMolMolecule Name="ExoMolecule">
      <ExoMolManifold Name="ExoManifold" Comment="Imported from C:\Users\ku500772\OneDrive - ku.ac.ae\Desktop\Prof. Sergey\C-X-final\C-X_bound_1A_10-6_final\HF.states" Initial="True">        <![CDATA[
1 0 4 0 0.000000 + e X1Sigma+     0  0       0       0
2 3962.680722 4 0 0.000000 + e X1Sigma+     1  0       0       0
3 7752.389769 4 0 0.000000 + e X1Sigma+     2  0       0       0
4 11374.934046 4 0 0.000000 + e X1Sigma+     3  0       0       0
5 14833.322977 4 0 0.000000 + e X1Sigma+     4  0       0       0
6 18132.920875 4 0 0.000000 + e X1Sigma+     5  0       0       0
7 21275.947482 4 0 0.000000 + e X1Sigma+     6  0       0       0
8 24264.378934 4 0 0.000000 + e X1Sigma+     7  0       0       0
9 27100.071607 4 0 0.000000 + e X1Sigma+     8  0       0       0
10 29783.462934 4 0 0.000000 + e X1Sigma+     9  0       0       0
11 32313.88046 4 0 0.000000 + e X1Sigma+    10  0       0       0
12 34689.210527 4 0 0.000000 + e X1Sigma+    11  0       0       0
13 36905.56112 4 0 0.000000 + e X1Sigma+    12  0       0       0
14 38956.93199 4 0 0.000000 + e X1Sigma+    13  0       0       0
15 40834.508595 4 0 0.000000 + e X1Sigma+    14  0       0       0
16 42525.869515 4 0 0.000000 + e X1Sigma+    15  0       0       0
17 44013.920595 4 0 0.000000 + e X1Sigma+    16  0       0       0
18 45275.407982 4 0 0.000000 + e X1Sigma+    17  0       0       0
19 46278.616204 4 0 0.000000 + e X1Sigma+    18  0       0       0
20 105123.02401 12 1 0.500000 + f C1Pi         0  1       0       1
21 107725.0506 12 1 0.500000 + f C1Pi         1  1       0       1
22 110201.59273 12 1 0.500000 + f C1Pi         2  1       0       1
23 112541.29734 12 1 0.500000 + f C1Pi         3  1       0       1
24 114734.10668 12 1 0.500000 + f C1Pi         4  1       0       1
25 116771.28233 12 1 0.500000 + f C1Pi         5  1       0       1
26 118645.53247 12 1 0.500000 + f C1Pi         6  1       0       1
27 120351.23626 12 1 0.500000 + f C1Pi         7  1       0       1
28 121884.75961 12 1 0.500000 + f C1Pi         8  1       0       1
29 123244.84867 12 1 0.500000 + f C1Pi         9  1       0       1
30 124433.06894 12 1 0.500000 + f C1Pi        10  1       0       1
31 125454.22666 12 1 0.500000 + f C1Pi        11  1       0       1
32 126316.66744 12 1 0.500000 + f C1Pi        12  1       0       1
33 127032.3073 12 1 0.500000 + f C1Pi        13  1       0       1
34 127616.23894 12 1 0.500000 + f C1Pi        14  1       0       1
35 41.110771 12 1 0.000000 - e X1Sigma+     0  0       0       0
36 4002.249526 12 1 0.000000 - e X1Sigma+     1  0       0       0
37 7790.44959 12 1 0.000000 - e X1Sigma+     2  0       0       0
38 11411.530105 12 1 0.000000 - e X1Sigma+     3  0       0       0
39 14868.483602 12 1 0.000000 - e X1Sigma+     4  0       0       0
40 18166.669539 12 1 0.000000 - e X1Sigma+     5  0       0       0
41 21308.316007 12 1 0.000000 - e X1Sigma+     6  0       0       0
42 24295.383893 12 1 0.000000 - e X1Sigma+     7  0       0       0
43 27129.720873 12 1 0.000000 - e X1Sigma+     8  0       0       0
44 29811.760963 12 1 0.000000 - e X1Sigma+     9  0       0       0
45 32340.820325 12 1 0.000000 - e X1Sigma+    10  0       0       0
46 34714.771093 12 1 0.000000 - e X1Sigma+    11  0       0       0
47 36929.70526 12 1 0.000000 - e X1Sigma+    12  0       0       0
48 38979.599438 12 1 0.000000 - e X1Sigma+    13  0       0       0
49 40855.607675 12 1 0.000000 - e X1Sigma+    14  0       0       0
50 42545.266379 12 1 0.000000 - e X1Sigma+    15  0       0       0
51 44031.421755 12 1 0.000000 - e X1Sigma+    16  0       0       0
52 45290.729861 12 1 0.000000 - e X1Sigma+    17  0       0       0
53 46291.320937 12 1 0.000000 - e X1Sigma+    18  0       0       0
54 105123.02412 12 1 0.500000 - e C1Pi         0 -1       0      -1
55 107725.05069 12 1 0.500000 - e C1Pi         1 -1       0      -1
56 110201.59281 12 1 0.500000 - e C1Pi         2 -1       0      -1
57 112541.29741 12 1 0.500000 - e C1Pi         3 -1       0      -1
58 114734.10675 12 1 0.500000 - e C1Pi         4 -1       0      -1
59 116771.28239 12 1 0.500000 - e C1Pi         5 -1       0      -1
60 118645.53252 12 1 0.500000 - e C1Pi         6 -1       0      -1
61 120351.23631 12 1 0.500000 - e C1Pi         7 -1       0      -1
62 121884.75965 12 1 0.500000 - e C1Pi         8 -1       0      -1
63 123244.8487 12 1 0.500000 - e C1Pi         9 -1       0      -1
64 124433.06897 12 1 0.500000 - e C1Pi        10 -1       0      -1
65 125454.22668 12 1 0.500000 - e C1Pi        11 -1       0      -1
66 126316.66746 12 1 0.500000 - e C1Pi        12 -1       0      -1
67 127032.30732 12 1 0.500000 - e C1Pi        13 -1       0      -1
68 127616.23896 12 1 0.500000 - e C1Pi        14 -1       0      -1
69 123.281499 20 2 0.000000 + e X1Sigma+     0  0       0       0
70 4081.337626 20 2 0.000000 + e X1Sigma+     1  0       0       0
71 7866.521042 20 2 0.000000 + e X1Sigma+     2  0       0       0
72 11484.675116 20 2 0.000000 + e X1Sigma+     3  0       0       0
73 14938.759091 20 2 0.000000 + e X1Sigma+     4  0       0       0
74 18234.122051 20 2 0.000000 + e X1Sigma+     5  0       0       0
75 21373.009028 20 2 0.000000 + e X1Sigma+     6  0       0       0
76 24357.350635 20 2 0.000000 + e X1Sigma+     7  0       0       0
77 27188.976832 20 2 0.000000 + e X1Sigma+     8  0       0       0
78 29868.314774 20 2 0.000000 + e X1Sigma+     9  0       0       0
79 32394.657844 20 2 0.000000 + e X1Sigma+    10  0       0       0
80 34765.849659 20 2 0.000000 + e X1Sigma+    11  0       0       0
81 36977.950126 20 2 0.000000 + e X1Sigma+    12  0       0       0
82 39024.889406 20 2 0.000000 + e X1Sigma+    13  0       0       0
83 40897.758442 20 2 0.000000 + e X1Sigma+    14  0       0       0
84 42584.008818 20 2 0.000000 + e X1Sigma+    15  0       0       0
85 44066.366629 20 2 0.000000 + e X1Sigma+    16  0       0       0
86 45321.306144 20 2 0.000000 + e X1Sigma+    17  0       0       0
87 46316.644589 20 2 0.000000 + e X1Sigma+    18  0       0       0
88 105186.83836 20 2 0.166667 + e C1Pi         0  1       0       1
89 107786.26527 20 2 0.166667 + e C1Pi         1  1       0       1
90 110260.08758 20 2 0.166667 + e C1Pi         2  1       0       1
91 112596.94879 20 2 0.166667 + e C1Pi         3  1       0       1
92 114786.78886 20 2 0.166667 + e C1Pi         4  1       0       1
93 116820.86919 20 2 0.166667 + e C1Pi         5  1       0       1
94 118691.90107 20 2 0.166667 + e C1Pi         6  1       0       1
95 120394.27157 20 2 0.166667 + e C1Pi         7  1       0       1
96 121924.36121 20 2 0.166667 + e C1Pi         8  1       0       1
97 123280.93965 20 2 0.166667 + e C1Pi         9  1       0       1
98 124465.60703 20 2 0.166667 + e C1Pi        10  1       0       1
99 125483.21702 20 2 0.166667 + e C1Pi        11  1       0       1
100 126342.17561 20 2 0.166667 + e C1Pi        12  1       0       1
101 127054.46926 20 2 0.166667 + e C1Pi        13  1       0       1
102 127635.26402 20 2 0.166667 + e C1Pi        14  1       0       1
103 105186.83805 20 2 0.166667 - f C1Pi         0 -1       0      -1
104 107786.26499 20 2 0.166667 - f C1Pi         1 -1       0      -1
105 110260.08733 20 2 0.166667 - f C1Pi         2 -1       0      -1
106 112596.94857 20 2 0.166667 - f C1Pi         3 -1       0      -1
107 114786.78867 20 2 0.166667 - f C1Pi         4 -1       0      -1
108 116820.86902 20 2 0.166667 - f C1Pi         5 -1       0      -1
109 118691.90092 20 2 0.166667 - f C1Pi         6 -1       0      -1
110 120394.27144 20 2 0.166667 - f C1Pi         7 -1       0      -1
111 121924.36109 20 2 0.166667 - f C1Pi         8 -1       0      -1
112 123280.93955 20 2 0.166667 - f C1Pi         9 -1       0      -1
113 124465.60694 20 2 0.166667 - f C1Pi        10 -1       0      -1
114 125483.21694 20 2 0.166667 - f C1Pi        11 -1       0      -1
115 126342.17555 20 2 0.166667 - f C1Pi        12 -1       0      -1
116 127054.46921 20 2 0.166667 - f C1Pi        13 -1       0      -1
117 127635.26398 20 2 0.166667 - f C1Pi        14 -1       0      -1
118 105282.42183 28 3 0.083333 + f C1Pi         0  1       0       1
119 107877.95351 28 3 0.083333 + f C1Pi         1  1       0       1
120 110347.69876 28 3 0.083333 + f C1Pi         2  1       0       1
121 112680.29619 28 3 0.083333 + f C1Pi         3  1       0       1
122 114865.68254 28 3 0.083333 + f C1Pi         4  1       0       1
123 116895.11908 28 3 0.083333 + f C1Pi         5  1       0       1
124 118761.32188 28 3 0.083333 + f C1Pi         6  1       0       1
125 120458.69006 28 3 0.083333 + f C1Pi         7  1       0       1
126 121983.62623 28 3 0.083333 + f C1Pi         8  1       0       1
127 123334.9356 28 3 0.083333 + f C1Pi         9  1       0       1
128 124514.27065 28 3 0.083333 + f C1Pi        10  1       0       1
129 125526.55676 28 3 0.083333 + f C1Pi        11  1       0       1
130 126380.29112 28 3 0.083333 + f C1Pi        12  1       0       1
131 127087.56649 28 3 0.083333 + f C1Pi        13  1       0       1
132 127663.65955 28 3 0.083333 + f C1Pi        14  1       0       1
133 246.41067 28 3 0.000000 - e X1Sigma+     0  0       0       0
134 4199.846124 28 3 0.000000 - e X1Sigma+     1  0       0       0
135 7980.50786 28 3 0.000000 - e X1Sigma+     2  0       0       0
136 11594.274976 28 3 0.000000 - e X1Sigma+     3  0       0       0
137 15044.058019 28 3 0.000000 - e X1Sigma+     4  0       0       0
138 18335.18889 28 3 0.000000 - e X1Sigma+     5  0       0       0
139 21469.93858 28 3 0.000000 - e X1Sigma+     6  0       0       0
140 24450.192897 28 3 0.000000 - e X1Sigma+     7  0       0       0
141 27277.754426 28 3 0.000000 - e X1Sigma+     8  0       0       0
142 29953.039951 28 3 0.000000 - e X1Sigma+     9  0       0       0
143 32475.308668 28 3 0.000000 - e X1Sigma+    10  0       0       0
144 34842.36115 28 3 0.000000 - e X1Sigma+    11  0       0       0
145 37050.20892 28 3 0.000000 - e X1Sigma+    12  0       0       0
146 39092.712031 28 3 0.000000 - e X1Sigma+    13  0       0       0
147 40960.866053 28 3 0.000000 - e X1Sigma+    14  0       0       0
148 42641.994097 28 3 0.000000 - e X1Sigma+    15  0       0       0
149 44118.640005 28 3 0.000000 - e X1Sigma+    16  0       0       0
150 45367.001247 28 3 0.000000 - e X1Sigma+    17  0       0       0
151 46354.414102 28 3 0.000000 - e X1Sigma+    18  0       0       0
152 105282.42245 28 3 0.083333 - e C1Pi         0 -1       0      -1
153 107877.95407 28 3 0.083333 - e C1Pi         1 -1       0      -1
154 110347.69926 28 3 0.083333 - e C1Pi         2 -1       0      -1
155 112680.29663 28 3 0.083333 - e C1Pi         3 -1       0      -1
156 114865.68292 28 3 0.083333 - e C1Pi         4 -1       0      -1
157 116895.11942 28 3 0.083333 - e C1Pi         5 -1       0      -1
158 118761.32219 28 3 0.083333 - e C1Pi         6 -1       0      -1
159 120458.69033 28 3 0.083333 - e C1Pi         7 -1       0      -1
160 121983.62646 28 3 0.083333 - e C1Pi         8 -1       0      -1
161 123334.9358 28 3 0.083333 - e C1Pi         9 -1       0      -1
162 124514.27082 28 3 0.083333 - e C1Pi        10 -1       0      -1
163 125526.5569 28 3 0.083333 - e C1Pi        11 -1       0      -1
164 126380.29124 28 3 0.083333 - e C1Pi        12 -1       0      -1
165 127087.56659 28 3 0.083333 - e C1Pi        13 -1       0      -1
166 127663.65964 28 3 0.083333 - e C1Pi        14 -1       0      -1
167 410.346309 36 4 0.000000 + e X1Sigma+     0  0       0       0
168 4357.626951 36 4 0.000000 + e X1Sigma+     1  0       0       0
169 8132.26593 36 4 0.000000 + e X1Sigma+     2  0       0       0
170 11740.188787 36 4 0.000000 + e X1Sigma+     3  0       0       0
171 15184.24349 36 4 0.000000 + e X1Sigma+     4  0       0       0
172 18469.736032 36 4 0.000000 + e X1Sigma+     5  0       0       0
173 21598.972952 36 4 0.000000 + e X1Sigma+     6  0       0       0
174 24573.781483 36 4 0.000000 + e X1Sigma+     7  0       0       0
175 27395.926268 36 4 0.000000 + e X1Sigma+     8  0       0       0
176 30065.810057 36 4 0.000000 + e X1Sigma+     9  0       0       0
177 32582.646429 36 4 0.000000 + e X1Sigma+    10  0       0       0
178 34944.178083 36 4 0.000000 + e X1Sigma+    11  0       0       0
179 37146.351525 36 4 0.000000 + e X1Sigma+    12  0       0       0
180 39182.932508 36 4 0.000000 + e X1Sigma+    13  0       0       0
181 41044.788088 36 4 0.000000 + e X1Sigma+    14  0       0       0
182 42719.067742 36 4 0.000000 + e X1Sigma+    15  0       0       0
183 44188.068283 36 4 0.000000 + e X1Sigma+    16  0       0       0
184 45427.610207 36 4 0.000000 + e X1Sigma+    17  0       0       0
185 46404.366237 36 4 0.000000 + e X1Sigma+    18  0       0       0
186 105409.61221 36 4 0.050000 + e C1Pi         0  1       0       1
187 107999.95784 36 4 0.050000 + e C1Pi         1  1       0       1
188 110464.2716 36 4 0.050000 + e C1Pi         2  1       0       1
189 112791.18612 36 4 0.050000 + e C1Pi         3  1       0       1
190 114970.63419 36 4 0.050000 + e C1Pi         4  1       0       1
191 116993.8772 36 4 0.050000 + e C1Pi         5  1       0       1
192 118853.63786 36 4 0.050000 + e C1Pi         6  1       0       1
193 120544.33157 36 4 0.050000 + e C1Pi         7  1       0       1
194 122062.3908 36 4 0.050000 + e C1Pi         8  1       0       1
195 123406.66867 36 4 0.050000 + e C1Pi         9  1       0       1
196 124578.88819 36 4 0.050000 + e C1Pi        10  1       0       1
197 125584.07135 36 4 0.050000 + e C1Pi        11  1       0       1
198 126430.83815 36 4 0.050000 + e C1Pi        12  1       0       1
199 127131.4244 36 4 0.050000 + e C1Pi        13  1       0       1
200 127701.25529 36 4 0.050000 + e C1Pi        14  1       0       1
201 105409.61116 36 4 0.050000 - f C1Pi         0 -1       0      -1
202 107999.95691 36 4 0.050000 - f C1Pi         1 -1       0      -1
203 110464.27078 36 4 0.050000 - f C1Pi         2 -1       0      -1
204 112791.18539 36 4 0.050000 - f C1Pi         3 -1       0      -1
205 114970.63355 36 4 0.050000 - f C1Pi         4 -1       0      -1
206 116993.87663 36 4 0.050000 - f C1Pi         5 -1       0      -1
207 118853.63736 36 4 0.050000 - f C1Pi         6 -1       0      -1
208 120544.33113 36 4 0.050000 - f C1Pi         7 -1       0      -1
209 122062.39041 36 4 0.050000 - f C1Pi         8 -1       0      -1
210 123406.66833 36 4 0.050000 - f C1Pi         9 -1       0      -1
211 124578.8879 36 4 0.050000 - f C1Pi        10 -1       0      -1
212 125584.07111 36 4 0.050000 - f C1Pi        11 -1       0      -1
213 126430.83795 36 4 0.050000 - f C1Pi        12 -1       0      -1
214 127131.42423 36 4 0.050000 - f C1Pi        13 -1       0      -1
215 127701.25515 36 4 0.050000 - f C1Pi        14 -1       0      -1
216 105568.18808 44 5 0.033333 + f C1Pi         0  1       0       1
217 108152.06356 44 5 0.033333 + f C1Pi         1  1       0       1
218 110609.59562 44 5 0.033333 + f C1Pi         2  1       0       1
219 112929.41018 44 5 0.033333 + f C1Pi         3  1       0       1
220 115101.43567 44 5 0.033333 + f C1Pi         4  1       0       1
221 117116.93404 44 5 0.033333 + f C1Pi         5  1       0       1
222 118968.63671 44 5 0.033333 + f C1Pi         6  1       0       1
223 120650.9799 44 5 0.033333 + f C1Pi         7  1       0       1
224 122160.43399 44 5 0.033333 + f C1Pi         8  1       0       1
225 123495.91281 44 5 0.033333 + f C1Pi         9  1       0       1
226 124659.22877 44 5 0.033333 + f C1Pi        10  1       0       1
227 125655.52621 44 5 0.033333 + f C1Pi        11  1       0       1
228 126493.58064 44 5 0.033333 + f C1Pi        12  1       0       1
229 127185.80879 44 5 0.033333 + f C1Pi        13  1       0       1
230 127747.82316 44 5 0.033333 + f C1Pi        14  1       0       1
231 614.886332 44 5 0.000000 - e X1Sigma+     0  0       0       0
232 4554.483208 44 5 0.000000 - e X1Sigma+     1  0       0       0
233 8321.60363 44 5 0.000000 - e X1Sigma+     2  0       0       0
234 11922.229176 44 5 0.000000 - e X1Sigma+     3  0       0       0
235 15359.13343 44 5 0.000000 - e X1Sigma+     4  0       0       0
236 18637.585272 44 5 0.000000 - e X1Sigma+     5  0       0       0
237 21759.93696 44 5 0.000000 - e X1Sigma+     6  0       0       0
238 24727.944515 44 5 0.000000 - e X1Sigma+     7  0       0       0
239 27543.322887 44 5 0.000000 - e X1Sigma+     8  0       0       0
240 30206.456858 44 5 0.000000 - e X1Sigma+     9  0       0       0
241 32716.502941 44 5 0.000000 - e X1Sigma+    10  0       0       0
242 35071.130729 44 5 0.000000 - e X1Sigma+    11  0       0       0
243 37266.204592 44 5 0.000000 - e X1Sigma+    12  0       0       0
244 39295.371071 44 5 0.000000 - e X1Sigma+    13  0       0       0
245 41149.334374 44 5 0.000000 - e X1Sigma+    14  0       0       0
246 42815.023084 44 5 0.000000 - e X1Sigma+    15  0       0       0
247 44274.418549 44 5 0.000000 - e X1Sigma+    16  0       0       0
248 45502.856755 44 5 0.000000 - e X1Sigma+    17  0       0       0
249 46466.14296 44 5 0.000000 - e X1Sigma+    18  0       0       0
250 105568.18966 44 5 0.033333 - e C1Pi         0 -1       0      -1
251 108152.06496 44 5 0.033333 - e C1Pi         1 -1       0      -1
252 110609.59686 44 5 0.033333 - e C1Pi         2 -1       0      -1
253 112929.41127 44 5 0.033333 - e C1Pi         3 -1       0      -1
254 115101.43663 44 5 0.033333 - e C1Pi         4 -1       0      -1
255 117116.93489 44 5 0.033333 - e C1Pi         5 -1       0      -1
256 118968.63745 44 5 0.033333 - e C1Pi         6 -1       0      -1
257 120650.98055 44 5 0.033333 - e C1Pi         7 -1       0      -1
258 122160.43456 44 5 0.033333 - e C1Pi         8 -1       0      -1
259 123495.91331 44 5 0.033333 - e C1Pi         9 -1       0      -1
260 124659.2292 44 5 0.033333 - e C1Pi        10 -1       0      -1
261 125655.52656 44 5 0.033333 - e C1Pi        11 -1       0      -1
262 126493.58094 44 5 0.033333 - e C1Pi        12 -1       0      -1
263 127185.80904 44 5 0.033333 - e C1Pi        13 -1       0      -1
264 127747.82336 44 5 0.033333 - e C1Pi        14 -1       0      -1
265 859.779007 52 6 0.000000 + e X1Sigma+     0  0       0       0
266 4790.169611 52 6 0.000000 + e X1Sigma+     1  0       0       0
267 8548.282277 52 6 0.000000 + e X1Sigma+     2  0       0       0
268 12140.162708 52 6 0.000000 + e X1Sigma+     3  0       0       0
269 15568.500965 52 6 0.000000 + e X1Sigma+     4  0       0       0
270 18838.514634 52 6 0.000000 + e X1Sigma+     5  0       0       0
271 21952.612323 52 6 0.000000 + e X1Sigma+     6  0       0       0
272 24912.467749 52 6 0.000000 + e X1Sigma+     7  0       0       0
273 27719.73304 52 6 0.000000 + e X1Sigma+     8  0       0       0
274 30374.770607 52 6 0.000000 + e X1Sigma+     9  0       0       0
275 32876.668437 52 6 0.000000 + e X1Sigma+    10  0       0       0
276 35223.007306 52 6 0.000000 + e X1Sigma+    11  0       0       0
277 37409.551658 52 6 0.000000 + e X1Sigma+    12  0       0       0
278 39429.802969 52 6 0.000000 + e X1Sigma+    13  0       0       0
279 41274.266743 52 6 0.000000 + e X1Sigma+    14  0       0       0
280 42929.600674 52 6 0.000000 + e X1Sigma+    15  0       0       0
281 44377.397323 52 6 0.000000 + e X1Sigma+    16  0       0       0
282 45592.390655 52 6 0.000000 + e X1Sigma+    17  0       0       0
283 46539.284784 52 6 0.000000 + e X1Sigma+    18  0       0       0
284 105757.88382 52 6 0.023810 + e C1Pi         0  1       0       1
285 108334.01208 52 6 0.023810 + e C1Pi         1  1       0       1
286 110783.41622 52 6 0.023810 + e C1Pi         2  1       0       1
287 113094.71524 52 6 0.023810 + e C1Pi         3  1       0       1
288 115257.83316 52 6 0.023810 + e C1Pi         4  1       0       1
289 117264.0332 52 6 0.023810 + e C1Pi         5  1       0       1
290 119106.05779 52 6 0.023810 + e C1Pi         6  1       0       1
291 120778.36877 52 6 0.023810 + e C1Pi         7  1       0       1
292 122277.48287 52 6 0.023810 + e C1Pi         8  1       0       1
293 123602.38806 52 6 0.023810 + e C1Pi         9  1       0       1
294 124755.00575 52 6 0.023810 + e C1Pi        10  1       0       1
295 125740.62956 52 6 0.023810 + e C1Pi        11  1       0       1
296 126568.22459 52 6 0.023810 + e C1Pi        12  1       0       1
297 127250.42781 52 6 0.023810 + e C1Pi        13  1       0       1
298 105757.88158 52 6 0.023810 - f C1Pi         0 -1       0      -1
299 108334.01012 52 6 0.023810 - f C1Pi         1 -1       0      -1
300 110783.41449 52 6 0.023810 - f C1Pi         2 -1       0      -1
301 113094.71373 52 6 0.023810 - f C1Pi         3 -1       0      -1
302 115257.83183 52 6 0.023810 - f C1Pi         4 -1       0      -1
303 117264.03203 52 6 0.023810 - f C1Pi         5 -1       0      -1
304 119106.05676 52 6 0.023810 - f C1Pi         6 -1       0      -1
305 120778.36786 52 6 0.023810 - f C1Pi         7 -1       0      -1
306 122277.48208 52 6 0.023810 - f C1Pi         8 -1       0      -1
307 123602.38738 52 6 0.023810 - f C1Pi         9 -1       0      -1
308 124755.00517 52 6 0.023810 - f C1Pi        10 -1       0      -1
309 125740.62906 52 6 0.023810 - f C1Pi        11 -1       0      -1
310 126568.22418 52 6 0.023810 - f C1Pi        12 -1       0      -1
311 127250.42747 52 6 0.023810 - f C1Pi        13 -1       0      -1
312 105978.36863 60 7 0.017857 + f C1Pi         0  1       0       1
313 108545.48222 60 7 0.017857 + f C1Pi         1  1       0       1
314 110985.41812 60 7 0.017857 + f C1Pi         2  1       0       1
315 113286.78883 60 7 0.017857 + f C1Pi         3  1       0       1
316 115439.51422 60 7 0.017857 + f C1Pi         4  1       0       1
317 117434.85987 60 7 0.017857 + f C1Pi         5  1       0       1
318 119265.58179 60 7 0.017857 + f C1Pi         6  1       0       1
319 120926.17263 60 7 0.017857 + f C1Pi         7  1       0       1
320 122413.2044 60 7 0.017857 + f C1Pi         8  1       0       1
321 123725.75329 60 7 0.017857 + f C1Pi         9  1       0       1
322 124865.87043 60 7 0.017857 + f C1Pi        10  1       0       1
323 125839.02695 60 7 0.017857 + f C1Pi        11  1       0       1
324 126654.41337 60 7 0.017857 + f C1Pi        12  1       0       1
325 127324.92803 60 7 0.017857 + f C1Pi        13  1       0       1
326 1144.723534 60 7 0.000000 - e X1Sigma+     0  0       0       0
327 5064.393047 60 7 0.000000 - e X1Sigma+     1  0       0       0
328 8812.016683 60 7 0.000000 - e X1Sigma+     2  0       0       0
329 12393.710408 60 7 0.000000 - e X1Sigma+     3  0       0       0
330 15812.074887 60 7 0.000000 - e X1Sigma+     4  0       0       0
331 19072.258876 60 7 0.000000 - e X1Sigma+     5  0       0       0
332 22176.738127 60 7 0.000000 - e X1Sigma+     6  0       0       0
333 25127.094969 60 7 0.000000 - e X1Sigma+     7  0       0       0
334 27924.904099 60 7 0.000000 - e X1Sigma+     8  0       0       0
335 30570.500399 60 7 0.000000 - e X1Sigma+     9  0       0       0
336 33062.891872 60 7 0.000000 - e X1Sigma+    10  0       0       0
337 35399.554213 60 7 0.000000 - e X1Sigma+    11  0       0       0
338 37576.133266 60 7 0.000000 - e X1Sigma+    12  0       0       0
339 39585.958414 60 7 0.000000 - e X1Sigma+    13  0       0       0
340 41419.29871 60 7 0.000000 - e X1Sigma+    14  0       0       0
341 43062.487503 60 7 0.000000 - e X1Sigma+    15  0       0       0
342 44496.648938 60 7 0.000000 - e X1Sigma+    16  0       0       0
343 45695.784156 60 7 0.000000 - e X1Sigma+    17  0       0       0
344 46623.221448 60 7 0.000000 - e X1Sigma+    18  0       0       0
345 105978.37165 60 7 0.017857 - e C1Pi         0 -1       0      -1
346 108545.48483 60 7 0.017857 - e C1Pi         1 -1       0      -1
347 110985.42041 60 7 0.017857 - e C1Pi         2 -1       0      -1
348 113286.79083 60 7 0.017857 - e C1Pi         3 -1       0      -1
349 115439.51597 60 7 0.017857 - e C1Pi         4 -1       0      -1
350 117434.86141 60 7 0.017857 - e C1Pi         5 -1       0      -1
351 119265.58314 60 7 0.017857 - e C1Pi         6 -1       0      -1
352 120926.17382 60 7 0.017857 - e C1Pi         7 -1       0      -1
353 122413.20543 60 7 0.017857 - e C1Pi         8 -1       0      -1
354 123725.75418 60 7 0.017857 - e C1Pi         9 -1       0      -1
355 124865.87119 60 7 0.017857 - e C1Pi        10 -1       0      -1
356 125839.02759 60 7 0.017857 - e C1Pi        11 -1       0      -1
357 126654.41391 60 7 0.017857 - e C1Pi        12 -1       0      -1
358 127324.92846 60 7 0.017857 - e C1Pi        13 -1       0      -1
359 1469.370732 68 8 0.000000 + e X1Sigma+     0  0       0       0
360 5376.813228 68 8 0.000000 + e X1Sigma+     1  0       0       0
361 9112.475813 68 8 0.000000 + e X1Sigma+     2  0       0       0
362 12682.548381 68 8 0.000000 + e X1Sigma+     3  0       0       0
363 16089.540209 68 8 0.000000 + e X1Sigma+     4  0       0       0
364 19338.510097 68 8 0.000000 + e X1Sigma+     5  0       0       0
365 22432.011377 68 8 0.000000 + e X1Sigma+     6  0       0       0
366 25371.52845 68 8 0.000000 + e X1Sigma+     7  0       0       0
367 28158.542485 68 8 0.000000 + e X1Sigma+     8  0       0       0
368 30793.354571 68 8 0.000000 + e X1Sigma+     9  0       0       0
369 33274.881246 68 8 0.000000 + e X1Sigma+    10  0       0       0
370 35600.476283 68 8 0.000000 + e X1Sigma+    11  0       0       0
371 37765.647088 68 8 0.000000 + e X1Sigma+    12  0       0       0
372 39763.522484 68 8 0.000000 + e X1Sigma+    13  0       0       0
373 41584.095025 68 8 0.000000 + e X1Sigma+    14  0       0       0
374 43213.315991 68 8 0.000000 + e X1Sigma+    15  0       0       0
375 44631.753427 68 8 0.000000 + e X1Sigma+    16  0       0       0
376 45812.527251 68 8 0.000000 + e X1Sigma+    17  0       0       0
377 46717.258842 68 8 0.000000 + e X1Sigma+    18  0       0       0
378 106229.27923 68 8 0.013889 + e C1Pi         0  1       0       1
379 108786.11877 68 8 0.013889 + e C1Pi         1  1       0       1
380 111215.25039 68 8 0.013889 + e C1Pi         2  1       0       1
381 113505.28093 68 8 0.013889 + e C1Pi         3  1       0       1
382 115646.12688 68 8 0.013889 + e C1Pi         4  1       0       1
383 117629.05751 68 8 0.013889 + e C1Pi         5  1       0       1
384 119446.84531 68 8 0.013889 + e C1Pi         6  1       0       1
385 121094.01929 68 8 0.013889 + e C1Pi         7  1       0       1
386 122567.2162 68 8 0.013889 + e C1Pi         8  1       0       1
387 123865.6154 68 8 0.013889 + e C1Pi         9  1       0       1
388 124991.41962 68 8 0.013889 + e C1Pi        10  1       0       1
389 125950.3075 68 8 0.013889 + e C1Pi        11  1       0       1
390 126751.73283 68 8 0.013889 + e C1Pi        12  1       0       1
391 127408.89862 68 8 0.013889 + e C1Pi        13  1       0       1
392 106229.2753 68 8 0.013889 - f C1Pi         0 -1       0      -1
393 108786.11541 68 8 0.013889 - f C1Pi         1 -1       0      -1
394 111215.24745 68 8 0.013889 - f C1Pi         2 -1       0      -1
395 113505.27837 68 8 0.013889 - f C1Pi         3 -1       0      -1
396 115646.12464 68 8 0.013889 - f C1Pi         4 -1       0      -1
397 117629.05554 68 8 0.013889 - f C1Pi         5 -1       0      -1
398 119446.84359 68 8 0.013889 - f C1Pi         6 -1       0      -1
399 121094.01778 68 8 0.013889 - f C1Pi         7 -1       0      -1
400 122567.21489 68 8 0.013889 - f C1Pi         8 -1       0      -1
401 123865.61427 68 8 0.013889 - f C1Pi         9 -1       0      -1
402 124991.41866 68 8 0.013889 - f C1Pi        10 -1       0      -1
403 125950.30669 68 8 0.013889 - f C1Pi        11 -1       0      -1
404 126751.73216 68 8 0.013889 - f C1Pi        12 -1       0      -1
405 127408.89807 68 8 0.013889 - f C1Pi        13 -1       0      -1
406 106510.1781 76 9 0.011111 + f C1Pi         0  1       0       1
407 109055.49616 76 9 0.011111 + f C1Pi         1  1       0       1
408 111472.49447 76 9 0.011111 + f C1Pi         2  1       0       1
409 113749.77597 76 9 0.011111 + f C1Pi         3  1       0       1
410 115877.25491 76 9 0.011111 + f C1Pi         4  1       0       1
411 117846.20598 76 9 0.011111 + f C1Pi         5  1       0       1
412 119649.42148 76 9 0.011111 + f C1Pi         6  1       0       1
413 121281.47272 76 9 0.011111 + f C1Pi         7  1       0       1
414 122739.0714 76 9 0.011111 + f C1Pi         8  1       0       1
415 124021.51593 76 9 0.011111 + f C1Pi         9  1       0       1
416 125131.18402 76 9 0.011111 + f C1Pi        10  1       0       1
417 126073.99379 76 9 0.011111 + f C1Pi        11  1       0       1
418 126859.70271 76 9 0.011111 + f C1Pi        12  1       0       1
419 127501.86434 76 9 0.011111 + f C1Pi        13  1       0       1
420 1833.323824 76 9 0.000000 - e X1Sigma+     0  0       0       0
421 5727.043453 76 9 0.000000 - e X1Sigma+     1  0       0       0
422 9449.283541 76 9 0.000000 - e X1Sigma+     2  0       0       0
423 13006.308539 76 9 0.000000 - e X1Sigma+     3  0       0       0
424 16400.538791 76 9 0.000000 - e X1Sigma+     4  0       0       0
425 19636.91841 76 9 0.000000 - e X1Sigma+     5  0       0       0
426 22718.087647 76 9 0.000000 - e X1Sigma+     6  0       0       0
427 25645.429493 76 9 0.000000 - e X1Sigma+     7  0       0       0
428 28420.314175 76 9 0.000000 - e X1Sigma+     8  0       0       0
429 31043.001155 76 9 0.000000 - e X1Sigma+     9  0       0       0
430 33512.303973 76 9 0.000000 - e X1Sigma+    10  0       0       0
431 35825.437041 76 9 0.000000 - e X1Sigma+    11  0       0       0
432 37977.748024 76 9 0.000000 - e X1Sigma+    12  0       0       0
433 39962.134954 76 9 0.000000 - e X1Sigma+    13  0       0       0
434 41768.271071 76 9 0.000000 - e X1Sigma+    14  0       0       0
435 43381.662638 76 9 0.000000 - e X1Sigma+    15  0       0       0
436 44782.223739 76 9 0.000000 - e X1Sigma+    16  0       0       0
437 45942.021313 76 9 0.000000 - e X1Sigma+    17  0       0       0
438 46820.560428 76 9 0.000000 - e X1Sigma+    18  0       0       0
439 106510.18307 76 9 0.011111 - e C1Pi         0 -1       0      -1
440 109055.50036 76 9 0.011111 - e C1Pi         1 -1       0      -1
441 111472.49812 76 9 0.011111 - e C1Pi         2 -1       0      -1
442 113749.77915 76 9 0.011111 - e C1Pi         3 -1       0      -1
443 115877.25767 76 9 0.011111 - e C1Pi         4 -1       0      -1
444 117846.2084 76 9 0.011111 - e C1Pi         5 -1       0      -1
445 119649.4236 76 9 0.011111 - e C1Pi         6 -1       0      -1
446 121281.47457 76 9 0.011111 - e C1Pi         7 -1       0      -1
447 122739.073 76 9 0.011111 - e C1Pi         8 -1       0      -1
448 124021.51731 76 9 0.011111 - e C1Pi         9 -1       0      -1
449 125131.18519 76 9 0.011111 - e C1Pi        10 -1       0      -1
450 126073.99478 76 9 0.011111 - e C1Pi        11 -1       0      -1
451 126859.70351 76 9 0.011111 - e C1Pi        12 -1       0      -1
452 127501.865 76 9 0.011111 - e C1Pi        13 -1       0      -1
453 2236.139335 84 10 0.000000 + e X1Sigma+     0  0       0       0
454 6114.651465 84 10 0.000000 + e X1Sigma+     1  0       0       0
455 9822.019493 84 10 0.000000 + e X1Sigma+     2  0       0       0
456 13364.579418 84 10 0.000000 + e X1Sigma+     3  0       0       0
457 16744.670043 84 10 0.000000 + e X1Sigma+     4  0       0       0
458 19967.092697 84 10 0.000000 + e X1Sigma+     5  0       0       0
459 23034.581809 84 10 0.000000 + e X1Sigma+     6  0       0       0
460 25948.419023 84 10 0.000000 + e X1Sigma+     7  0       0       0
461 28709.845234 84 10 0.000000 + e X1Sigma+     8  0       0       0
462 31319.068356 84 10 0.000000 + e X1Sigma+     9  0       0       0
463 33774.787253 84 10 0.000000 + e X1Sigma+    10  0       0       0
464 36074.058953 84 10 0.000000 + e X1Sigma+    11  0       0       0
465 38212.048249 84 10 0.000000 + e X1Sigma+    12  0       0       0
466 40181.390008 84 10 0.000000 + e X1Sigma+    13  0       0       0
467 41971.392025 84 10 0.000000 + e X1Sigma+    14  0       0       0
468 43567.046232 84 10 0.000000 + e X1Sigma+    15  0       0       0
469 44947.502055 84 10 0.000000 + e X1Sigma+    16  0       0       0
470 46083.570424 84 10 0.000000 + e X1Sigma+    17  0       0       0
471 46932.120181 84 10 0.000000 + e X1Sigma+    18  0       0       0
472 106820.61157 84 10 0.009091 + e C1Pi         0  1       0       1
473 109353.16814 84 10 0.009091 + e C1Pi         1  1       0       1
474 111756.70746 84 10 0.009091 + e C1Pi         2  1       0       1
475 114019.83042 84 10 0.009091 + e C1Pi         3  1       0       1
476 116132.4506 84 10 0.009091 + e C1Pi         4  1       0       1
477 118085.85017 84 10 0.009091 + e C1Pi         5  1       0       1
478 119872.84481 84 10 0.009091 + e C1Pi         6  1       0       1
479 121488.05461 84 10 0.009091 + e C1Pi         7  1       0       1
480 122928.27704 84 10 0.009091 + e C1Pi         8  1       0       1
481 124192.94663 84 10 0.009091 + e C1Pi         9  1       0       1
482 125284.64114 84 10 0.009091 + e C1Pi        10  1       0       1
483 126209.55253 84 10 0.009091 + e C1Pi        11  1       0       1
484 126977.78528 84 10 0.009091 + e C1Pi        12  1       0       1
485 127603.29252 84 10 0.009091 + e C1Pi        13  1       0       1
486 106820.60541 84 10 0.009091 - f C1Pi         0 -1       0      -1
487 109353.163 84 10 0.009091 - f C1Pi         1 -1       0      -1
488 111756.70303 84 10 0.009091 - f C1Pi         2 -1       0      -1
489 114019.82658 84 10 0.009091 - f C1Pi         3 -1       0      -1
490 116132.44725 84 10 0.009091 - f C1Pi         4 -1       0      -1
491 118085.84725 84 10 0.009091 - f C1Pi         5 -1       0      -1
492 119872.84226 84 10 0.009091 - f C1Pi         6 -1       0      -1
493 121488.05239 84 10 0.009091 - f C1Pi         7 -1       0      -1
494 122928.27511 84 10 0.009091 - f C1Pi         8 -1       0      -1
495 124192.94498 84 10 0.009091 - f C1Pi         9 -1       0      -1
496 125284.63975 84 10 0.009091 - f C1Pi        10 -1       0      -1
497 126209.55137 84 10 0.009091 - f C1Pi        11 -1       0      -1
498 126977.78433 84 10 0.009091 - f C1Pi        12 -1       0      -1
499 127603.29175 84 10 0.009091 - f C1Pi        13 -1       0      -1
500 107160.03915 92 11 0.007576 + f C1Pi         0  1       0       1
501 109678.60783 92 11 0.007576 + f C1Pi         1  1       0       1
502 112067.36986 92 11 0.007576 + f C1Pi         2  1       0       1
503 114314.92718 92 11 0.007576 + f C1Pi         3  1       0       1
504 116411.19478 92 11 0.007576 + f C1Pi         4  1       0       1
505 118347.46475 92 11 0.007576 + f C1Pi         5  1       0       1
506 120116.58016 92 11 0.007576 + f C1Pi         6  1       0       1
507 121713.21693 92 11 0.007576 + f C1Pi         7  1       0       1
508 123134.26997 92 11 0.007576 + f C1Pi         8  1       0       1
509 124379.32836 92 11 0.007576 + f C1Pi         9  1       0       1
510 125451.19697 92 11 0.007576 + f C1Pi        10  1       0       1
511 126356.37877 92 11 0.007576 + f C1Pi        11  1       0       1
512 127105.37213 92 11 0.007576 + f C1Pi        12  1       0       1
513 127712.5823 92 11 0.007576 + f C1Pi        13  1       0       1
514 2677.328076 92 11 0.000000 - e X1Sigma+     0  0       0       0
515 6539.160396 92 11 0.000000 - e X1Sigma+     1  0       0       0
516 10230.219986 92 11 0.000000 - e X1Sigma+     2  0       0       0
517 13756.907106 92 11 0.000000 - e X1Sigma+     3  0       0       0
518 17121.491698 92 11 0.000000 - e X1Sigma+     4  0       0       0
519 20328.601422 92 11 0.000000 - e X1Sigma+     5  0       0       0
520 23381.068852 92 11 0.000000 - e X1Sigma+     6  0       0       0
521 26280.078252 92 11 0.000000 - e X1Sigma+     7  0       0       0
522 29026.722398 92 11 0.000000 - e X1Sigma+     8  0       0       0
523 31621.145068 92 11 0.000000 - e X1Sigma+     9  0       0       0
524 34061.918456 92 11 0.000000 - e X1Sigma+    10  0       0       0
525 36345.923638 92 11 0.000000 - e X1Sigma+    11  0       0       0
526 38468.117181 92 11 0.000000 - e X1Sigma+    12  0       0       0
527 40420.835809 92 11 0.000000 - e X1Sigma+    13  0       0       0
528 42192.97172 92 11 0.000000 - e X1Sigma+    14  0       0       0
529 43768.925463 92 11 0.000000 - e X1Sigma+    15  0       0       0
530 45126.954885 92 11 0.000000 - e X1Sigma+    16  0       0       0
531 46236.369489 92 11 0.000000 - e X1Sigma+    17  0       0       0
532 107160.04665 92 11 0.007576 - e C1Pi         0 -1       0      -1
533 109678.614 92 11 0.007576 - e C1Pi         1 -1       0      -1
534 112067.37514 92 11 0.007576 - e C1Pi         2 -1       0      -1
535 114314.93175 92 11 0.007576 - e C1Pi         3 -1       0      -1
536 116411.19874 92 11 0.007576 - e C1Pi         4 -1       0      -1
537 118347.46819 92 11 0.007576 - e C1Pi         5 -1       0      -1
538 120116.58316 92 11 0.007576 - e C1Pi         6 -1       0      -1
539 121713.21953 92 11 0.007576 - e C1Pi         7 -1       0      -1
540 123134.27222 92 11 0.007576 - e C1Pi         8 -1       0      -1
541 124379.33029 92 11 0.007576 - e C1Pi         9 -1       0      -1
542 125451.1986 92 11 0.007576 - e C1Pi        10 -1       0      -1
543 126356.38012 92 11 0.007576 - e C1Pi        11 -1       0      -1
544 127105.37324 92 11 0.007576 - e C1Pi        12 -1       0      -1
545 127712.58319 92 11 0.007576 - e C1Pi        13 -1       0      -1
546 3156.356221 100 12 0.000000 + e X1Sigma+     0  0       0       0
547 7000.049813 100 12 0.000000 + e X1Sigma+     1  0       0       0
548 10673.379034 100 12 0.000000 + e X1Sigma+     2  0       0       0
549 14182.796255 100 12 0.000000 + e X1Sigma+     3  0       0       0
550 17530.520657 100 12 0.000000 + e X1Sigma+     4  0       0       0
551 20720.97349 100 12 0.000000 + e X1Sigma+     5  0       0       0
552 23757.084774 100 12 0.000000 + e X1Sigma+     6  0       0       0
553 26639.949411 100 12 0.000000 + e X1Sigma+     7  0       0       0
554 29370.493675 100 12 0.000000 + e X1Sigma+     8  0       0       0
555 31948.781388 100 12 0.000000 + e X1Sigma+     9  0       0       0
556 34373.245493 100 12 0.000000 + e X1Sigma+    10  0       0       0
557 36640.57203 100 12 0.000000 + e X1Sigma+    11  0       0       0
558 38745.481346 100 12 0.000000 + e X1Sigma+    12  0       0       0
559 40679.973867 100 12 0.000000 + e X1Sigma+    13  0       0       0
560 42432.471141 100 12 0.000000 + e X1Sigma+    14  0       0       0
561 43986.695813 100 12 0.000000 + e X1Sigma+    15  0       0       0
562 45319.866596 100 12 0.000000 + e X1Sigma+    16  0       0       0
563 46399.487744 100 12 0.000000 + e X1Sigma+    17  0       0       0
564 107527.92551 100 12 0.006410 + e C1Pi         0  1       0       1
565 110031.28452 100 12 0.006410 + e C1Pi         1  1       0       1
566 112403.95178 100 12 0.006410 + e C1Pi         2  1       0       1
567 114634.5329 100 12 0.006410 + e C1Pi         3  1       0       1
568 116712.94653 100 12 0.006410 + e C1Pi         4  1       0       1
569 118630.49735 100 12 0.006410 + e C1Pi         5  1       0       1
570 120380.06016 100 12 0.006410 + e C1Pi         6  1       0       1
571 121956.37419 100 12 0.006410 + e C1Pi         7  1       0       1
572 123356.4444 100 12 0.006410 + e C1Pi         8  1       0       1
573 124580.03425 100 12 0.006410 + e C1Pi         9  1       0       1
574 125630.20512 100 12 0.006410 + e C1Pi        10  1       0       1
575 126513.81148 100 12 0.006410 + e C1Pi        11  1       0       1
576 127241.79663 100 12 0.006410 + e C1Pi        12  1       0       1
577 127829.07469 100 12 0.006410 + e C1Pi        13  1       0       1
578 107527.91651 100 12 0.006410 - f C1Pi         0 -1       0      -1
579 110031.27723 100 12 0.006410 - f C1Pi         1 -1       0      -1
580 112403.94557 100 12 0.006410 - f C1Pi         2 -1       0      -1
581 114634.52756 100 12 0.006410 - f C1Pi         3 -1       0      -1
582 116712.94192 100 12 0.006410 - f C1Pi         4 -1       0      -1
583 118630.49335 100 12 0.006410 - f C1Pi         5 -1       0      -1
584 120380.05669 100 12 0.006410 - f C1Pi         6 -1       0      -1
585 121956.37118 100 12 0.006410 - f C1Pi         7 -1       0      -1
586 123356.44181 100 12 0.006410 - f C1Pi         8 -1       0      -1
587 124580.03204 100 12 0.006410 - f C1Pi         9 -1       0      -1
588 125630.20326 100 12 0.006410 - f C1Pi        10 -1       0      -1
589 126513.80994 100 12 0.006410 - f C1Pi        11 -1       0      -1
590 127241.79537 100 12 0.006410 - f C1Pi        12 -1       0      -1
591 127829.07369 100 12 0.006410 - f C1Pi        13 -1       0      -1
592 107923.63182 108 13 0.005495 + f C1Pi         0  1       0       1
593 110410.57393 108 13 0.005495 + f C1Pi         1  1       0       1
594 112765.83578 108 13 0.005495 + f C1Pi         2  1       0       1
595 114978.03105 108 13 0.005495 + f C1Pi         3  1       0       1
596 117037.08487 108 13 0.005495 + f C1Pi         4  1       0       1
597 118934.31756 108 13 0.005495 + f C1Pi         5  1       0       1
598 120662.6404 108 13 0.005495 + f C1Pi         6  1       0       1
599 122216.8641 108 13 0.005495 + f C1Pi         7  1       0       1
600 123594.11736 108 13 0.005495 + f C1Pi         8  1       0       1
601 124794.35959 108 13 0.005495 + f C1Pi         9  1       0       1
602 125820.94081 108 13 0.005495 + f C1Pi        10  1       0       1
603 126681.11138 108 13 0.005495 + f C1Pi        11  1       0       1
604 127386.31542 108 13 0.005495 + f C1Pi        12  1       0       1
605 3672.646476 108 13 0.000000 - e X1Sigma+     0  0       0       0
606 7496.756833 108 13 0.000000 - e X1Sigma+     1  0       0       0
607 11150.949429 108 13 0.000000 - e X1Sigma+     2  0       0       0
608 14641.711191 108 13 0.000000 - e X1Sigma+     3  0       0       0
609 17971.233898 108 13 0.000000 - e X1Sigma+     4  0       0       0
610 21143.699144 108 13 0.000000 - e X1Sigma+     5  0       0       0
611 24162.127549 108 13 0.000000 - e X1Sigma+     6  0       0       0
612 27027.536548 108 13 0.000000 - e X1Sigma+     7  0       0       0
613 29740.668969 108 13 0.000000 - e X1Sigma+     8  0       0       0
614 32301.489137 108 13 0.000000 - e X1Sigma+     9  0       0       0
615 34708.277162 108 13 0.000000 - e X1Sigma+    10  0       0       0
616 36957.504466 108 13 0.000000 - e X1Sigma+    11  0       0       0
617 39043.624098 108 13 0.000000 - e X1Sigma+    12  0       0       0
618 40958.258161 108 13 0.000000 - e X1Sigma+    13  0       0       0
619 42689.296479 108 13 0.000000 - e X1Sigma+    14  0       0       0
620 44219.685544 108 13 0.000000 - e X1Sigma+    15  0       0       0
621 45525.430884 108 13 0.000000 - e X1Sigma+    16  0       0       0
622 46571.84558 108 13 0.000000 - e X1Sigma+    17  0       0       0
623 107923.64248 108 13 0.005495 - e C1Pi         0 -1       0      -1
624 110410.58245 108 13 0.005495 - e C1Pi         1 -1       0      -1
625 112765.84297 108 13 0.005495 - e C1Pi         2 -1       0      -1
626 114978.03721 108 13 0.005495 - e C1Pi         3 -1       0      -1
627 117037.09018 108 13 0.005495 - e C1Pi         4 -1       0      -1
628 118934.32214 108 13 0.005495 - e C1Pi         5 -1       0      -1
629 120662.64437 108 13 0.005495 - e C1Pi         6 -1       0      -1
630 122216.86753 108 13 0.005495 - e C1Pi         7 -1       0      -1
631 123594.1203 108 13 0.005495 - e C1Pi         8 -1       0      -1
632 124794.36208 108 13 0.005495 - e C1Pi         9 -1       0      -1
633 125820.9429 108 13 0.005495 - e C1Pi        10 -1       0      -1
634 126681.1131 108 13 0.005495 - e C1Pi        11 -1       0      -1
635 127386.31682 108 13 0.005495 - e C1Pi        12 -1       0      -1
636 4225.579316 116 14 0.000000 + e X1Sigma+     0  0       0       0
637 8028.677333 116 14 0.000000 + e X1Sigma+     1  0       0       0
638 11662.343886 116 14 0.000000 + e X1Sigma+     2  0       0       0
639 15133.077106 116 14 0.000000 + e X1Sigma+     3  0       0       0
640 18443.06946 116 14 0.000000 + e X1Sigma+     4  0       0       0
641 21596.230867 116 14 0.000000 + e X1Sigma+     5  0       0       0
642 24595.658139 116 14 0.000000 + e X1Sigma+     6  0       0       0
643 27442.306395 116 14 0.000000 + e X1Sigma+     7  0       0       0
644 30136.720728 116 14 0.000000 + e X1Sigma+     8  0       0       0
645 32678.742365 116 14 0.000000 + e X1Sigma+     9  0       0       0
646 35066.483465 116 14 0.000000 + e X1Sigma+    10  0       0       0
647 37296.180672 116 14 0.000000 + e X1Sigma+    11  0       0       0
648 39361.98516 116 14 0.000000 + e X1Sigma+    12  0       0       0
649 41255.093978 116 14 0.000000 + e X1Sigma+    13  0       0       0
650 42962.796644 116 14 0.000000 + e X1Sigma+    14  0       0       0
651 44467.150583 116 14 0.000000 + e X1Sigma+    15  0       0       0
652 45742.739521 116 14 0.000000 + e X1Sigma+    16  0       0       0
653 46752.181139 116 14 0.000000 + e X1Sigma+    17  0       0       0
654 108346.55097 116 14 0.004762 + e C1Pi         0  1       0       1
655 110815.86822 116 14 0.004762 + e C1Pi         1  1       0       1
656 113152.41048 116 14 0.004762 + e C1Pi         2  1       0       1
657 115344.80237 116 14 0.004762 + e C1Pi         3  1       0       1
658 117382.9781 116 14 0.004762 + e C1Pi         4  1       0       1
659 119258.27673 116 14 0.004762 + e C1Pi         5  1       0       1
660 120963.65102 116 14 0.004762 + e C1Pi         6  1       0       1
661 122493.99181 116 14 0.004762 + e C1Pi         7  1       0       1
662 123846.56621 116 14 0.004762 + e C1Pi         8  1       0       1
663 125021.55315 116 14 0.004762 + e C1Pi         9  1       0       1
664 126022.62651 116 14 0.004762 + e C1Pi        10  1       0       1
665 126857.4815 116 14 0.004762 + e C1Pi        11  1       0       1
666 127538.1248 116 14 0.004762 + e C1Pi        12  1       0       1
667 108346.53849 116 14 0.004762 - f C1Pi         0 -1       0      -1
668 110815.85838 116 14 0.004762 - f C1Pi         1 -1       0      -1
669 113152.40224 116 14 0.004762 - f C1Pi         2 -1       0      -1
670 115344.79534 116 14 0.004762 - f C1Pi         3 -1       0      -1
671 117382.97207 116 14 0.004762 - f C1Pi         4 -1       0      -1
672 119258.27154 116 14 0.004762 - f C1Pi         5 -1       0      -1
673 120963.64654 116 14 0.004762 - f C1Pi         6 -1       0      -1
674 122493.98796 116 14 0.004762 - f C1Pi         7 -1       0      -1
675 123846.56292 116 14 0.004762 - f C1Pi         8 -1       0      -1
676 125021.55037 116 14 0.004762 - f C1Pi         9 -1       0      -1
677 126022.62419 116 14 0.004762 - f C1Pi        10 -1       0      -1
678 126857.47961 116 14 0.004762 - f C1Pi        11 -1       0      -1
679 127538.12327 116 14 0.004762 - f C1Pi        12 -1       0      -1
680 108795.95107 124 15 0.004167 + f C1Pi         0  1       0       1
681 111246.45027 124 15 0.004167 + f C1Pi         1  1       0       1
682 113562.96404 124 15 0.004167 + f C1Pi         2  1       0       1
683 115734.13325 124 15 0.004167 + f C1Pi         3  1       0       1
684 117749.90451 124 15 0.004167 + f C1Pi         4  1       0       1
685 119601.63907 124 15 0.004167 + f C1Pi         5  1       0       1
686 121282.33652 124 15 0.004167 + f C1Pi         6  1       0       1
687 122786.97724 124 15 0.004167 + f C1Pi         7  1       0       1
688 124112.98275 124 15 0.004167 + f C1Pi         8  1       0       1
689 125260.7773 124 15 0.004167 + f C1Pi         9  1       0       1
690 126234.39758 124 15 0.004167 + f C1Pi        10  1       0       1
691 127042.03804 124 15 0.004167 + f C1Pi        11  1       0       1
692 127696.33647 124 15 0.004167 + f C1Pi        12  1       0       1
693 4814.494306 124 15 0.000000 - e X1Sigma+     0  0       0       0
694 8595.167225 124 15 0.000000 - e X1Sigma+     1  0       0       0
695 12206.936235 124 15 0.000000 - e X1Sigma+     2  0       0       0
696 15656.281331 124 15 0.000000 - e X1Sigma+     3  0       0       0
697 18945.4275 124 15 0.000000 - e X1Sigma+     4  0       0       0
698 22077.984308 124 15 0.000000 - e X1Sigma+     5  0       0       0
699 25057.101541 124 15 0.000000 - e X1Sigma+     6  0       0       0
700 27883.689309 124 15 0.000000 - e X1Sigma+     7  0       0       0
701 30558.084592 124 15 0.000000 - e X1Sigma+     8  0       0       0
702 33079.977821 124 15 0.000000 - e X1Sigma+     9  0       0       0
703 35447.295866 124 15 0.000000 - e X1Sigma+    10  0       0       0
704 37656.019637 124 15 0.000000 - e X1Sigma+    11  0       0       0
705 39699.959942 124 15 0.000000 - e X1Sigma+    12  0       0       0
706 41569.836363 124 15 0.000000 - e X1Sigma+    13  0       0       0
707 43252.260123 124 15 0.000000 - e X1Sigma+    14  0       0       0
708 44728.268024 124 15 0.000000 - e X1Sigma+    15  0       0       0
709 45970.767343 124 15 0.000000 - e X1Sigma+    16  0       0       0
710 46939.000361 124 15 0.000000 - e X1Sigma+    17  0       0       0
711 108795.96557 124 15 0.004167 - e C1Pi         0 -1       0      -1
712 111246.46153 124 15 0.004167 - e C1Pi         1 -1       0      -1
713 113562.97338 124 15 0.004167 - e C1Pi         2 -1       0      -1
714 115734.14117 124 15 0.004167 - e C1Pi         3 -1       0      -1
715 117749.91129 124 15 0.004167 - e C1Pi         4 -1       0      -1
716 119601.64488 124 15 0.004167 - e C1Pi         5 -1       0      -1
717 121282.34152 124 15 0.004167 - e C1Pi         6 -1       0      -1
718 122786.98152 124 15 0.004167 - e C1Pi         7 -1       0      -1
719 124112.98639 124 15 0.004167 - e C1Pi         8 -1       0      -1
720 125260.78036 124 15 0.004167 - e C1Pi         9 -1       0      -1
721 126234.40012 124 15 0.004167 - e C1Pi        10 -1       0      -1
722 127042.0401 124 15 0.004167 - e C1Pi        11 -1       0      -1
723 127696.33813 124 15 0.004167 - e C1Pi        12 -1       0      -1
724 5438.691482 132 16 0.000000 + e X1Sigma+     0  0       0       0
725 9195.543805 132 16 0.000000 + e X1Sigma+     1  0       0       0
726 12784.062663 132 16 0.000000 + e X1Sigma+     2  0       0       0
727 16210.674674 132 16 0.000000 + e X1Sigma+     3  0       0       0
728 19477.671436 132 16 0.000000 + e X1Sigma+     4  0       0       0
729 22588.339183 132 16 0.000000 + e X1Sigma+     5  0       0       0
730 25545.847847 132 16 0.000000 + e X1Sigma+     6  0       0       0
731 28351.080276 132 16 0.000000 + e X1Sigma+     7  0       0       0
732 31004.16007 132 16 0.000000 + e X1Sigma+     8  0       0       0
733 33504.595386 132 16 0.000000 + e X1Sigma+     9  0       0       0
734 35850.107475 132 16 0.000000 + e X1Sigma+    10  0       0       0
735 38036.399328 132 16 0.000000 + e X1Sigma+    11  0       0       0
736 40056.898587 132 16 0.000000 + e X1Sigma+    12  0       0       0
737 41901.78811 132 16 0.000000 + e X1Sigma+    13  0       0       0
738 43556.910993 132 16 0.000000 + e X1Sigma+    14  0       0       0
739 45002.127794 132 16 0.000000 + e X1Sigma+    15  0       0       0
740 46208.351784 132 16 0.000000 + e X1Sigma+    16  0       0       0
741 47130.497995 132 16 0.000000 + e X1Sigma+    17  0       0       0
742 109271.16405 132 16 0.003676 + e C1Pi         0  1       0       1
743 111701.64299 132 16 0.003676 + e C1Pi         1  1       0       1
744 113996.80927 132 16 0.003676 + e C1Pi         2  1       0       1
745 116145.32235 132 16 0.003676 + e C1Pi         3  1       0       1
746 118137.14369 132 16 0.003676 + e C1Pi         4  1       0       1
747 119963.65986 132 16 0.003676 + e C1Pi         5  1       0       1
748 121617.92272 132 16 0.003676 + e C1Pi         6  1       0       1
749 123095.01202 132 16 0.003676 + e C1Pi         7  1       0       1
750 124392.52099 132 16 0.003676 + e C1Pi         8  1       0       1
751 125511.14742 132 16 0.003676 + e C1Pi         9  1       0       1
752 126455.33405 132 16 0.003676 + e C1Pi        10  1       0       1
753 127233.83535 132 16 0.003676 + e C1Pi        11  1       0       1
754 127859.99709 132 16 0.003676 + e C1Pi        12  1       0       1
755 109271.14736 132 16 0.003676 - f C1Pi         0 -1       0      -1
756 111701.63021 132 16 0.003676 - f C1Pi         1 -1       0      -1
757 113996.79877 132 16 0.003676 - f C1Pi         2 -1       0      -1
758 116145.31349 132 16 0.003676 - f C1Pi         3 -1       0      -1
759 118137.13614 132 16 0.003676 - f C1Pi         4 -1       0      -1
760 119963.65341 132 16 0.003676 - f C1Pi         5 -1       0      -1
761 121617.91721 132 16 0.003676 - f C1Pi         6 -1       0      -1
762 123095.00732 132 16 0.003676 - f C1Pi         7 -1       0      -1
763 124392.51701 132 16 0.003676 - f C1Pi         8 -1       0      -1
764 125511.14409 132 16 0.003676 - f C1Pi         9 -1       0      -1
765 126455.3313 132 16 0.003676 - f C1Pi        10 -1       0      -1
766 127233.83313 132 16 0.003676 - f C1Pi        11 -1       0      -1
767 127859.99532 132 16 0.003676 - f C1Pi        12 -1       0      -1
768 109771.37049 140 17 0.003268 + f C1Pi         0  1       0       1
769 112180.64134 140 17 0.003268 + f C1Pi         1  1       0       1
770 114453.14374 140 17 0.003268 + f C1Pi         2  1       0       1
771 116577.56143 140 17 0.003268 + f C1Pi         3  1       0       1
772 118543.87404 140 17 0.003268 + f C1Pi         4  1       0       1
773 120343.49692 140 17 0.003268 + f C1Pi         5  1       0       1
774 121969.53991 140 17 0.003268 + f C1Pi         6  1       0       1
775 123417.19275 140 17 0.003268 + f C1Pi         7  1       0       1
776 124684.23914 140 17 0.003268 + f C1Pi         8  1       0       1
777 125771.68172 140 17 0.003268 + f C1Pi         9  1       0       1
778 126684.41749 140 17 0.003268 + f C1Pi        10  1       0       1
779 127431.8295 140 17 0.003268 + f C1Pi        11  1       0       1
780 128028.05812 140 17 0.003268 + f C1Pi        12  1       0       1
781 6097.432795 140 17 0.000000 - e X1Sigma+     0  0       0       0
782 9829.087165 140 17 0.000000 - e X1Sigma+     1  0       0       0
783 13393.022988 140 17 0.000000 - e X1Sigma+     2  0       0       0
784 16795.572806 140 17 0.000000 - e X1Sigma+     3  0       0       0
785 20039.129185 140 17 0.000000 - e X1Sigma+     4  0       0       0
786 23126.640183 140 17 0.000000 - e X1Sigma+     5  0       0       0
787 26061.253269 140 17 0.000000 - e X1Sigma+     6  0       0       0
788 28843.839973 140 17 0.000000 - e X1Sigma+     7  0       0       0
789 31474.311226 140 17 0.000000 - e X1Sigma+     8  0       0       0
790 33951.95844 140 17 0.000000 - e X1Sigma+     9  0       0       0
791 36274.273144 140 17 0.000000 - e X1Sigma+    10  0       0       0
792 38436.656239 140 17 0.000000 - e X1Sigma+    11  0       0       0
793 40432.104674 140 17 0.000000 - e X1Sigma+    12  0       0       0
794 42250.197143 140 17 0.000000 - e X1Sigma+    13  0       0       0
795 43875.903807 140 17 0.000000 - e X1Sigma+    14  0       0       0
796 45287.721809 140 17 0.000000 - e X1Sigma+    15  0       0       0
797 46454.164111 140 17 0.000000 - e X1Sigma+    16  0       0       0
798 109771.38953 140 17 0.003268 - e C1Pi         0 -1       0      -1
799 112180.65574 140 17 0.003268 - e C1Pi         1 -1       0      -1
800 114453.15547 140 17 0.003268 - e C1Pi         2 -1       0      -1
801 116577.57126 140 17 0.003268 - e C1Pi         3 -1       0      -1
802 118543.88237 140 17 0.003268 - e C1Pi         4 -1       0      -1
803 120343.50401 140 17 0.003268 - e C1Pi         5 -1       0      -1
804 121969.54595 140 17 0.003268 - e C1Pi         6 -1       0      -1
805 123417.19787 140 17 0.003268 - e C1Pi         7 -1       0      -1
806 124684.24345 140 17 0.003268 - e C1Pi         8 -1       0      -1
807 125771.68531 140 17 0.003268 - e C1Pi         9 -1       0      -1
808 126684.42043 140 17 0.003268 - e C1Pi        10 -1       0      -1
809 127431.83186 140 17 0.003268 - e C1Pi        11 -1       0      -1
810 128028.05998 140 17 0.003268 - e C1Pi        12 -1       0      -1
811 6789.943605 148 18 0.000000 + e X1Sigma+     0  0       0       0
812 10495.041667 148 18 0.000000 + e X1Sigma+     1  0       0       0
813 14033.081967 148 18 0.000000 + e X1Sigma+     2  0       0       0
814 17410.257685 148 18 0.000000 + e X1Sigma+     3  0       0       0
815 20629.094488 148 18 0.000000 + e X1Sigma+     4  0       0       0
816 23692.197862 148 18 0.000000 + e X1Sigma+     5  0       0       0
817 26602.641111 148 18 0.000000 + e X1Sigma+     6  0       0       0
818 29361.295869 148 18 0.000000 + e X1Sigma+     7  0       0       0
819 31967.867397 148 18 0.000000 + e X1Sigma+     8  0       0       0
820 34421.394169 148 18 0.000000 + e X1Sigma+     9  0       0       0
821 36719.109431 148 18 0.000000 + e X1Sigma+    10  0       0       0
822 38856.084714 148 18 0.000000 + e X1Sigma+    11  0       0       0
823 40824.833512 148 18 0.000000 + e X1Sigma+    12  0       0       0
824 42614.253129 148 18 0.000000 + e X1Sigma+    13  0       0       0
825 44208.316988 148 18 0.000000 + e X1Sigma+    14  0       0       0
826 45583.929593 148 18 0.000000 + e X1Sigma+    15  0       0       0
827 46706.667407 148 18 0.000000 + e X1Sigma+    16  0       0       0
828 110295.85264 148 18 0.002924 + e C1Pi         0  1       0       1
829 112682.70714 148 18 0.002924 + e C1Pi         1  1       0       1
830 114931.21015 148 18 0.002924 + e C1Pi         2  1       0       1
831 117030.07055 148 18 0.002924 + e C1Pi         3  1       0       1
832 118969.28766 148 18 0.002924 + e C1Pi         4  1       0       1
833 120740.30828 148 18 0.002924 + e C1Pi         5  1       0       1
834 122336.30569 148 18 0.002924 + e C1Pi         6  1       0       1
835 123752.59053 148 18 0.002924 + e C1Pi         7  1       0       1
836 124987.15727 148 18 0.002924 + e C1Pi         8  1       0       1
837 126041.34788 148 18 0.002924 + e C1Pi         9  1       0       1
838 126920.56775 148 18 0.002924 + e C1Pi        10  1       0       1
839 127634.90629 148 18 0.002924 + e C1Pi        11  1       0       1
840 110295.83105 148 18 0.002924 - f C1Pi         0 -1       0      -1
841 112682.69102 148 18 0.002924 - f C1Pi         1 -1       0      -1
842 114931.19715 148 18 0.002924 - f C1Pi         2 -1       0      -1
843 117030.05972 148 18 0.002924 - f C1Pi         3 -1       0      -1
844 118969.27853 148 18 0.002924 - f C1Pi         4 -1       0      -1
845 120740.30055 148 18 0.002924 - f C1Pi         5 -1       0      -1
846 122336.29913 148 18 0.002924 - f C1Pi         6 -1       0      -1
847 123752.585 148 18 0.002924 - f C1Pi         7 -1       0      -1
848 124987.15264 148 18 0.002924 - f C1Pi         8 -1       0      -1
849 126041.34406 148 18 0.002924 - f C1Pi         9 -1       0      -1
850 126920.56465 148 18 0.002924 - f C1Pi        10 -1       0      -1
851 127634.90382 148 18 0.002924 - f C1Pi        11 -1       0      -1
852 110843.70922 156 19 0.002632 + f C1Pi         0  1       0       1
853 113206.95239 156 19 0.002632 + f C1Pi         1  1       0       1
854 115430.11917 156 19 0.002632 + f C1Pi         2  1       0       1
855 117501.94886 156 19 0.002632 + f C1Pi         3  1       0       1
856 119412.46312 156 19 0.002632 + f C1Pi         4  1       0       1
857 121153.14299 156 19 0.002632 + f C1Pi         5  1       0       1
858 122717.23076 156 19 0.002632 + f C1Pi         6  1       0       1
859 124100.16965 156 19 0.002632 + f C1Pi         7  1       0       1
860 125300.18694 156 19 0.002632 + f C1Pi         8  1       0       1
861 126319.00227 156 19 0.002632 + f C1Pi         9  1       0       1
862 127162.59069 156 19 0.002632 + f C1Pi        10  1       0       1
863 127841.83699 156 19 0.002632 + f C1Pi        11  1       0       1
864 7515.414223 156 19 0.000000 - e X1Sigma+     0  0       0       0
865 11192.617466 156 19 0.000000 - e X1Sigma+     1  0       0       0
866 14703.470632 156 19 0.000000 - e X1Sigma+     2  0       0       0
867 18053.978988 156 19 0.000000 - e X1Sigma+     3  0       0       0
868 21246.828353 156 19 0.000000 - e X1Sigma+     4  0       0       0
869 24284.289548 156 19 0.000000 - e X1Sigma+     5  0       0       0
870 27169.302643 156 19 0.000000 - e X1Sigma+     6  0       0       0
871 29902.743323 156 19 0.000000 - e X1Sigma+     7  0       0       0
872 32484.123932 156 19 0.000000 - e X1Sigma+     8  0       0       0
873 34912.193798 156 19 0.000000 - e X1Sigma+     9  0       0       0
874 37183.894407 156 19 0.000000 - e X1Sigma+    10  0       0       0
875 39293.936014 156 19 0.000000 - e X1Sigma+    11  0       0       0
876 41234.289943 156 19 0.000000 - e X1Sigma+    12  0       0       0
877 42993.083105 156 19 0.000000 - e X1Sigma+    13  0       0       0
878 44553.144176 156 19 0.000000 - e X1Sigma+    14  0       0       0
879 45889.498729 156 19 0.000000 - e X1Sigma+    15  0       0       0
880 46964.052145 156 19 0.000000 - e X1Sigma+    16  0       0       0
881 110843.73353 156 19 0.002632 - e C1Pi         0 -1       0      -1
882 113206.97035 156 19 0.002632 - e C1Pi         1 -1       0      -1
883 115430.1335 156 19 0.002632 - e C1Pi         2 -1       0      -1
884 117501.96072 156 19 0.002632 - e C1Pi         3 -1       0      -1
885 119412.47307 156 19 0.002632 - e C1Pi         4 -1       0      -1
886 121153.15137 156 19 0.002632 - e C1Pi         5 -1       0      -1
887 122717.23783 156 19 0.002632 - e C1Pi         6 -1       0      -1
888 124100.17558 156 19 0.002632 - e C1Pi         7 -1       0      -1
889 125300.19187 156 19 0.002632 - e C1Pi         8 -1       0      -1
890 126319.00631 156 19 0.002632 - e C1Pi         9 -1       0      -1
891 127162.59395 156 19 0.002632 - e C1Pi        10 -1       0      -1
892 127841.83956 156 19 0.002632 - e C1Pi        11 -1       0      -1
893 8273.00149 164 20 0.000000 + e X1Sigma+     0  0       0       0
894 11920.99208 164 20 0.000000 + e X1Sigma+     1  0       0       0
895 15403.387647 164 20 0.000000 + e X1Sigma+     2  0       0       0
896 18725.955523 164 20 0.000000 + e X1Sigma+     3  0       0       0
897 21891.560584 164 20 0.000000 + e X1Sigma+     4  0       0       0
898 24902.160282 164 20 0.000000 + e X1Sigma+     5  0       0       0
899 27760.497843 164 20 0.000000 + e X1Sigma+     6  0       0       0
900 30467.446631 164 20 0.000000 + e X1Sigma+     7  0       0       0
901 33022.342956 164 20 0.000000 + e X1Sigma+     8  0       0       0
902 35423.612738 164 20 0.000000 + e X1Sigma+     9  0       0       0
903 37667.867262 164 20 0.000000 + e X1Sigma+    10  0       0       0
904 39749.417066 164 20 0.000000 + e X1Sigma+    11  0       0       0
905 41659.625538 164 20 0.000000 + e X1Sigma+    12  0       0       0
906 43385.745871 164 20 0.000000 + e X1Sigma+    13  0       0       0
907 44909.282812 164 20 0.000000 + e X1Sigma+    14  0       0       0
908 46203.01759 164 20 0.000000 + e X1Sigma+    15  0       0       0
909 47224.130931 164 20 0.000000 + e X1Sigma+    16  0       0       0
910 111414.18403 164 20 0.002381 + e C1Pi         0  1       0       1
911 113752.58589 164 20 0.002381 + e C1Pi         1  1       0       1
912 115949.04871 164 20 0.002381 + e C1Pi         2  1       0       1
913 117992.34053 164 20 0.002381 + e C1Pi         3  1       0       1
914 119872.50496 164 20 0.002381 + e C1Pi         4  1       0       1
915 121581.05854 164 20 0.002381 + e C1Pi         5  1       0       1
916 123111.31741 164 20 0.002381 + e C1Pi         6  1       0       1
917 124458.86907 164 20 0.002381 + e C1Pi         7  1       0       1
918 125622.19731 164 20 0.002381 + e C1Pi         8  1       0       1
919 126603.44198 164 20 0.002381 + e C1Pi         9  1       0       1
920 127409.21745 164 20 0.002381 + e C1Pi        10  1       0       1
921 128051.30674 164 20 0.002381 + e C1Pi        11  1       0       1
922 111414.15683 164 20 0.002381 - f C1Pi         0 -1       0      -1
923 113752.566 164 20 0.002381 - f C1Pi         1 -1       0      -1
924 115949.033 164 20 0.002381 - f C1Pi         2 -1       0      -1
925 117992.32763 164 20 0.002381 - f C1Pi         3 -1       0      -1
926 119872.49419 164 20 0.002381 - f C1Pi         4 -1       0      -1
927 121581.04951 164 20 0.002381 - f C1Pi         5 -1       0      -1
928 123111.30984 164 20 0.002381 - f C1Pi         6 -1       0      -1
929 124458.86276 164 20 0.002381 - f C1Pi         7 -1       0      -1
930 125622.1921 164 20 0.002381 - f C1Pi         8 -1       0      -1
931 126603.43774 164 20 0.002381 - f C1Pi         9 -1       0      -1
932 127409.21407 164 20 0.002381 - f C1Pi        10 -1       0      -1
933 128051.3041 164 20 0.002381 - f C1Pi        11 -1       0      -1
934 112006.29927 172 21 0.002165 + f C1Pi         0  1       0       1
935 114318.64123 172 21 0.002165 + f C1Pi         1  1       0       1
936 116487.02575 172 21 0.002165 + f C1Pi         2  1       0       1
937 118500.25329 172 21 0.002165 + f C1Pi         3  1       0       1
938 120348.39039 172 21 0.002165 + f C1Pi         4  1       0       1
939 122022.99031 172 21 0.002165 + f C1Pi         5  1       0       1
940 123517.44763 172 21 0.002165 + f C1Pi         6  1       0       1
941 124827.50623 172 21 0.002165 + f C1Pi         7  1       0       1
942 125951.93208 172 21 0.002165 + f C1Pi         8  1       0       1
943 126893.33291 172 21 0.002165 + f C1Pi         9  1       0       1
944 127659.04216 172 21 0.002165 + f C1Pi        10  1       0       1
945 128261.86117 172 21 0.002165 + f C1Pi        11  1       0       1
946 9061.830387 172 21 0.000000 - e X1Sigma+     0  0       0       0
947 12679.312003 172 21 0.000000 - e X1Sigma+     1  0       0       0
948 16132.000693 172 21 0.000000 - e X1Sigma+     2  0       0       0
949 19425.376608 172 21 0.000000 - e X1Sigma+     3  0       0       0
950 22562.491401 172 21 0.000000 - e X1Sigma+     4  0       0       0
951 25545.023824 172 21 0.000000 - e X1Sigma+     5  0       0       0
952 28375.456012 172 21 0.000000 - e X1Sigma+     6  0       0       0
953 31054.639957 172 21 0.000000 - e X1Sigma+     7  0       0       0
954 33581.754131 172 21 0.000000 - e X1Sigma+     8  0       0       0
955 35954.870674 172 21 0.000000 - e X1Sigma+     9  0       0       0
956 38170.227666 172 21 0.000000 - e X1Sigma+    10  0       0       0
957 40221.688806 172 21 0.000000 - e X1Sigma+    11  0       0       0
958 42099.935068 172 21 0.000000 - e X1Sigma+    12  0       0       0
959 43791.224812 172 21 0.000000 - e X1Sigma+    13  0       0       0
960 45275.518956 172 21 0.000000 - e X1Sigma+    14  0       0       0
961 46522.876092 172 21 0.000000 - e X1Sigma+    15  0       0       0
962 47484.150268 172 21 0.000000 - e X1Sigma+    16  0       0       0
963 112006.32952 172 21 0.002165 - e C1Pi         0 -1       0      -1
964 114318.66316 172 21 0.002165 - e C1Pi         1 -1       0      -1
965 116487.0429 172 21 0.002165 - e C1Pi         2 -1       0      -1
966 118500.26727 172 21 0.002165 - e C1Pi         3 -1       0      -1
967 120348.40198 172 21 0.002165 - e C1Pi         4 -1       0      -1
968 122022.99999 172 21 0.002165 - e C1Pi         5 -1       0      -1
969 123517.45569 172 21 0.002165 - e C1Pi         6 -1       0      -1
970 124827.5129 172 21 0.002165 - e C1Pi         7 -1       0      -1
971 125951.93755 172 21 0.002165 - e C1Pi         8 -1       0      -1
972 126893.33732 172 21 0.002165 - e C1Pi         9 -1       0      -1
973 127659.04563 172 21 0.002165 - e C1Pi        10 -1       0      -1
974 128261.86385 172 21 0.002165 - e C1Pi        11 -1       0      -1
975 9880.995671 180 22 0.000000 + e X1Sigma+     0  0       0       0
976 13466.694338 180 22 0.000000 + e X1Sigma+     1  0       0       0
977 16888.447879 180 22 0.000000 + e X1Sigma+     2  0       0       0
978 20151.403375 180 22 0.000000 + e X1Sigma+     3  0       0       0
979 23258.793119 180 22 0.000000 + e X1Sigma+     4  0       0       0
980 26212.063782 180 22 0.000000 + e X1Sigma+     5  0       0       0
981 29013.376238 180 22 0.000000 + e X1Sigma+     6  0       0       0
982 31663.528055 180 22 0.000000 + e X1Sigma+     7  0       0       0
983 34161.555373 180 22 0.000000 + e X1Sigma+     8  0       0       0
984 36505.151563 180 22 0.000000 + e X1Sigma+     9  0       0       0
985 38690.134826 180 22 0.000000 + e X1Sigma+    10  0       0       0
986 40709.864012 180 22 0.000000 + e X1Sigma+    11  0       0       0
987 42554.252041 180 22 0.000000 + e X1Sigma+    12  0       0       0
988 44208.418706 180 22 0.000000 + e X1Sigma+    13  0       0       0
989 45650.50683 180 22 0.000000 + e X1Sigma+    14  0       0       0
990 46847.206834 180 22 0.000000 + e X1Sigma+    15  0       0       0
991 112619.27087 180 22 0.001976 + e C1Pi         0  1       0       1
992 114904.28174 180 22 0.001976 + e C1Pi         1  1       0       1
993 117043.16785 180 22 0.001976 + e C1Pi         2  1       0       1
994 119024.75669 180 22 0.001976 + e C1Pi         3  1       0       1
995 120839.1341 180 22 0.001976 + e C1Pi         4  1       0       1
996 122477.88864 180 22 0.001976 + e C1Pi         5  1       0       1
997 123934.49625 180 22 0.001976 + e C1Pi         6  1       0       1
998 125204.86882 180 22 0.001976 + e C1Pi         7  1       0       1
999 126288.08178 180 22 0.001976 + e C1Pi         8  1       0       1
1000 127187.26381 180 22 0.001976 + e C1Pi         9  1       0       1
1001 127910.55946 180 22 0.001976 + e C1Pi        10  1       0       1
1002 112619.23744 180 22 0.001976 - f C1Pi         0 -1       0      -1
1003 114904.25767 180 22 0.001976 - f C1Pi         1 -1       0      -1
1004 117043.1492 180 22 0.001976 - f C1Pi         2 -1       0      -1
1005 119024.74162 180 22 0.001976 - f C1Pi         3 -1       0      -1
1006 120839.12168 180 22 0.001976 - f C1Pi         4 -1       0      -1
1007 122477.87834 180 22 0.001976 - f C1Pi         5 -1       0      -1
1008 123934.48772 180 22 0.001976 - f C1Pi         6 -1       0      -1
1009 125204.8618 180 22 0.001976 - f C1Pi         7 -1       0      -1
1010 126288.07608 180 22 0.001976 - f C1Pi         8 -1       0      -1
1011 127187.25927 180 22 0.001976 - f C1Pi         9 -1       0      -1
1012 127910.55592 180 22 0.001976 - f C1Pi        10 -1       0      -1
1013 113252.04936 188 23 0.001812 + f C1Pi         0  1       0       1
1014 115508.46631 188 23 0.001812 + f C1Pi         1  1       0       1
1015 117616.42033 188 23 0.001812 + f C1Pi         2  1       0       1
1016 119564.76654 188 23 0.001812 + f C1Pi         3  1       0       1
1017 121343.60789 188 23 0.001812 + f C1Pi         4  1       0       1
1018 122944.56629 188 23 0.001812 + f C1Pi         5  1       0       1
1019 124361.20102 188 23 0.001812 + f C1Pi         6  1       0       1
1020 125589.60331 188 23 0.001812 + f C1Pi         7  1       0       1
1021 126629.18707 188 23 0.001812 + f C1Pi         8  1       0       1
1022 127483.66146 188 23 0.001812 + f C1Pi         9  1       0       1
1023 128162.0892 188 23 0.001812 + f C1Pi        10  1       0       1
1024 10729.563525 188 23 0.000000 - e X1Sigma+     0  0       0       0
1025 14282.228454 188 23 0.000000 - e X1Sigma+     1  0       0       0
1026 17671.839197 188 23 0.000000 - e X1Sigma+     2  0       0       0
1027 20903.169989 188 23 0.000000 - e X1Sigma+     3  0       0       0
1028 23979.611826 188 23 0.000000 - e X1Sigma+     4  0       0       0
1029 26902.434879 188 23 0.000000 - e X1Sigma+     5  0       0       0
1030 29673.427769 188 23 0.000000 - e X1Sigma+     6  0       0       0
1031 32293.286715 188 23 0.000000 - e X1Sigma+     7  0       0       0
1032 34760.913446 188 23 0.000000 - e X1Sigma+     8  0       0       0
1033 37073.603547 188 23 0.000000 - e X1Sigma+     9  0       0       0
1034 39226.706201 188 23 0.000000 - e X1Sigma+    10  0       0       0
1035 41213.004479 188 23 0.000000 - e X1Sigma+    11  0       0       0
1036 43021.543042 188 23 0.000000 - e X1Sigma+    12  0       0       0
1037 44636.129851 188 23 0.000000 - e X1Sigma+    13  0       0       0
1038 46032.740787 188 23 0.000000 - e X1Sigma+    14  0       0       0
1039 47173.791913 188 23 0.000000 - e X1Sigma+    15  0       0       0
1040 113252.08611 188 23 0.001812 - e C1Pi         0 -1       0      -1
1041 115508.49261 188 23 0.001812 - e C1Pi         1 -1       0      -1
1042 117616.44053 188 23 0.001812 - e C1Pi         2 -1       0      -1
1043 119564.78273 188 23 0.001812 - e C1Pi         3 -1       0      -1
1044 121343.62114 188 23 0.001812 - e C1Pi         4 -1       0      -1
1045 122944.57721 188 23 0.001812 - e C1Pi         5 -1       0      -1
1046 124361.21 188 23 0.001812 - e C1Pi         6 -1       0      -1
1047 125589.61064 188 23 0.001812 - e C1Pi         7 -1       0      -1
1048 126629.19296 188 23 0.001812 - e C1Pi         8 -1       0      -1
1049 127483.66611 188 23 0.001812 - e C1Pi         9 -1       0      -1
1050 128162.09277 188 23 0.001812 - e C1Pi        10 -1       0      -1
1051 11606.573221 196 24 0.000000 + e X1Sigma+     0  0       0       0
1052 15124.977654 196 24 0.000000 + e X1Sigma+     1  0       0       0
1053 18481.258007 196 24 0.000000 + e X1Sigma+     2  0       0       0
1054 21679.78477 196 24 0.000000 + e X1Sigma+     3  0       0       0
1055 24724.069021 196 24 0.000000 + e X1Sigma+     4  0       0       0
1056 27615.264409 196 24 0.000000 + e X1Sigma+     5  0       0       0
1057 30354.750352 196 24 0.000000 + e X1Sigma+     6  0       0       0
1058 32943.062849 196 24 0.000000 + e X1Sigma+     7  0       0       0
1059 35378.964313 196 24 0.000000 + e X1Sigma+     8  0       0       0
1060 37659.338725 196 24 0.000000 + e X1Sigma+     9  0       0       0
1061 39779.015794 196 24 0.000000 + e X1Sigma+    10  0       0       0
1062 41730.11735 196 24 0.000000 + e X1Sigma+    11  0       0       0
1063 43500.700447 196 24 0.000000 + e X1Sigma+    12  0       0       0
1064 45073.04848 196 24 0.000000 + e X1Sigma+    13  0       0       0
1065 46420.515805 196 24 0.000000 + e X1Sigma+    14  0       0       0
1066 47499.903511 196 24 0.000000 + e X1Sigma+    15  0       0       0
1067 113903.83195 196 24 0.001667 + e C1Pi         0  1       0       1
1068 116130.31915 196 24 0.001667 + e C1Pi         1  1       0       1
1069 118205.84339 196 24 0.001667 + e C1Pi         2  1       0       1
1070 120119.27676 196 24 0.001667 + e C1Pi         3  1       0       1
1071 121860.7307 196 24 0.001667 + e C1Pi         4  1       0       1
1072 123421.85421 196 24 0.001667 + e C1Pi         5  1       0       1
1073 124796.28868 196 24 0.001667 + e C1Pi         6  1       0       1
1074 125980.31411 196 24 0.001667 + e C1Pi         7  1       0       1
1075 126973.71273 196 24 0.001667 + e C1Pi         8  1       0       1
1076 127780.84048 196 24 0.001667 + e C1Pi         9  1       0       1
1077 128411.80358 196 24 0.001667 + e C1Pi        10  1       0       1
1078 113903.79178 196 24 0.001667 - f C1Pi         0 -1       0      -1
1079 116130.29052 196 24 0.001667 - f C1Pi         1 -1       0      -1
1080 118205.82159 196 24 0.001667 - f C1Pi         2 -1       0      -1
1081 120119.25944 196 24 0.001667 - f C1Pi         3 -1       0      -1
1082 121860.71663 196 24 0.001667 - f C1Pi         4 -1       0      -1
1083 123421.84269 196 24 0.001667 - f C1Pi         5 -1       0      -1
1084 124796.27927 196 24 0.001667 - f C1Pi         6 -1       0      -1
1085 125980.3065 196 24 0.001667 - f C1Pi         7 -1       0      -1
1086 126973.70668 196 24 0.001667 - f C1Pi         8 -1       0      -1
1087 127780.83577 196 24 0.001667 - f C1Pi         9 -1       0      -1
1088 128411.80002 196 24 0.001667 - f C1Pi        10 -1       0      -1
1089 114573.50147 204 25 0.001538 + f C1Pi         0  1       0       1
1090 116768.72683 204 25 0.001538 + f C1Pi         1  1       0       1
1091 118810.30079 204 25 0.001538 + f C1Pi         2  1       0       1
1092 120687.10789 204 25 0.001538 + f C1Pi         3  1       0       1
1093 122389.26043 204 25 0.001538 + f C1Pi         4  1       0       1
1094 123908.4267 204 25 0.001538 + f C1Pi         5  1       0       1
1095 125238.32645 204 25 0.001538 + f C1Pi         6  1       0       1
1096 126375.43558 204 25 0.001538 + f C1Pi         7  1       0       1
1097 127319.9348 204 25 0.001538 + f C1Pi         8  1       0       1
1098 128076.90029 204 25 0.001538 + f C1Pi         9  1       0       1
1099 12511.03879 204 25 0.000000 - e X1Sigma+     0  0       0       0
1100 15993.980821 204 25 0.000000 - e X1Sigma+     1  0       0       0
1101 19315.762578 204 25 0.000000 - e X1Sigma+     2  0       0       0
1102 22480.331217 204 25 0.000000 - e X1Sigma+     3  0       0       0
1103 25491.263112 204 25 0.000000 - e X1Sigma+     4  0       0       0
1104 28349.653859 204 25 0.000000 - e X1Sigma+     5  0       0       0
1105 31056.454635 204 25 0.000000 - e X1Sigma+     6  0       0       0
1106 33611.974187 204 25 0.000000 - e X1Sigma+     7  0       0       0
1107 36014.813111 204 25 0.000000 - e X1Sigma+     8  0       0       0
1108 38261.432697 204 25 0.000000 - e X1Sigma+     9  0       0       0
1109 40346.091962 204 25 0.000000 - e X1Sigma+    10  0       0       0
1110 42260.150369 204 25 0.000000 - e X1Sigma+    11  0       0       0
1111 43990.532926 204 25 0.000000 - e X1Sigma+    12  0       0       0
1112 45517.731829 204 25 0.000000 - e X1Sigma+    13  0       0       0
1113 46811.869519 204 25 0.000000 - e X1Sigma+    14  0       0       0
1114 47821.996925 204 25 0.000000 - e X1Sigma+    15  0       0       0
1115 114573.54512 204 25 0.001538 - e C1Pi         0 -1       0      -1
1116 116768.75788 204 25 0.001538 - e C1Pi         1 -1       0      -1
1117 118810.32425 204 25 0.001538 - e C1Pi         2 -1       0      -1
1118 120687.12638 204 25 0.001538 - e C1Pi         3 -1       0      -1
1119 122389.27533 204 25 0.001538 - e C1Pi         4 -1       0      -1
1120 123908.4388 204 25 0.001538 - e C1Pi         5 -1       0      -1
1121 125238.33625 204 25 0.001538 - e C1Pi         6 -1       0      -1
1122 126375.44343 204 25 0.001538 - e C1Pi         7 -1       0      -1
1123 127319.94097 204 25 0.001538 - e C1Pi         8 -1       0      -1
1124 128076.90502 204 25 0.001538 - e C1Pi         9 -1       0      -1
1125 13441.950683 212 26 0.000000 + e X1Sigma+     0  0       0       0
1126 16888.254063 212 26 0.000000 + e X1Sigma+     1  0       0       0
1127 20174.387683 212 26 0.000000 + e X1Sigma+     2  0       0       0
1128 23303.868945 212 26 0.000000 + e X1Sigma+     3  0       0       0
1129 26280.270696 212 26 0.000000 + e X1Sigma+     4  0       0       0
1130 29104.680663 212 26 0.000000 + e X1Sigma+     5  0       0       0
1131 31777.622741 212 26 0.000000 + e X1Sigma+     6  0       0       0
1132 34299.108607 212 26 0.000000 + e X1Sigma+     7  0       0       0
1133 36667.533573 212 26 0.000000 + e X1Sigma+     8  0       0       0
1134 38878.923702 212 26 0.000000 + e X1Sigma+     9  0       0       0
1135 40926.914605 212 26 0.000000 + e X1Sigma+    10  0       0       0
1136 42801.985733 212 26 0.000000 + e X1Sigma+    11  0       0       0
1137 44489.752873 212 26 0.000000 + e X1Sigma+    12  0       0       0
1138 45968.575189 212 26 0.000000 + e X1Sigma+    13  0       0       0
1139 47204.492271 212 26 0.000000 + e X1Sigma+    14  0       0       0
1140 115260.24342 212 26 0.001425 + e C1Pi         0  1       0       1
1141 117422.77886 212 26 0.001425 + e C1Pi         1  1       0       1
1142 119428.79581 212 26 0.001425 + e C1Pi         2  1       0       1
1143 121267.1735 212 26 0.001425 + e C1Pi         3  1       0       1
1144 122928.00859 212 26 0.001425 + e C1Pi         4  1       0       1
1145 124402.97391 212 26 0.001425 + e C1Pi         5  1       0       1
1146 125685.85754 212 26 0.001425 + e C1Pi         6  1       0       1
1147 126773.33313 212 26 0.001425 + e C1Pi         7  1       0       1
1148 127666.00759 212 26 0.001425 + e C1Pi         8  1       0       1
1149 128369.75693 212 26 0.001425 + e C1Pi         9  1       0       1
1150 115260.19623 212 26 0.001425 - f C1Pi         0 -1       0      -1
1151 117422.74533 212 26 0.001425 - f C1Pi         1 -1       0      -1
1152 119428.77064 212 26 0.001425 - f C1Pi         2 -1       0      -1
1153 121267.15383 212 26 0.001425 - f C1Pi         3 -1       0      -1
1154 122927.99287 212 26 0.001425 - f C1Pi         4 -1       0      -1
1155 124402.96125 212 26 0.001425 - f C1Pi         5 -1       0      -1
1156 125685.84737 212 26 0.001425 - f C1Pi         6 -1       0      -1
1157 126773.32507 212 26 0.001425 - f C1Pi         7 -1       0      -1
1158 127666.00134 212 26 0.001425 - f C1Pi         8 -1       0      -1
1159 128369.75223 212 26 0.001425 - f C1Pi         9 -1       0      -1
1160 115962.87571 220 27 0.001323 + f C1Pi         0  1       0       1
1161 118091.2897 220 27 0.001323 + f C1Pi         1  1       0       1
1162 120060.10765 220 27 0.001323 + f C1Pi         2  1       0       1
1163 121858.19079 220 27 0.001323 + f C1Pi         3  1       0       1
1164 123475.60331 220 27 0.001323 + f C1Pi         4  1       0       1
1165 124904.00388 220 27 0.001323 + f C1Pi         5  1       0       1
1166 126137.23256 220 27 0.001323 + f C1Pi         6  1       0       1
1167 127172.15506 220 27 0.001323 + f C1Pi         7  1       0       1
1168 128009.82624 220 27 0.001323 + f C1Pi         8  1       0       1
1169 128657.00453 220 27 0.001323 + f C1Pi         9  1       0       1
1170 14398.277435 220 27 0.000000 - e X1Sigma+     0  0       0       0
1171 17806.792307 220 27 0.000000 - e X1Sigma+     1  0       0       0
1172 21056.146229 220 27 0.000000 - e X1Sigma+     2  0       0       0
1173 24149.434582 220 27 0.000000 - e X1Sigma+     3  0       0       0
1174 27090.147556 220 27 0.000000 - e X1Sigma+     4  0       0       0
1175 29879.399995 220 27 0.000000 - e X1Sigma+     5  0       0       0
1176 32517.309121 220 27 0.000000 - e X1Sigma+     6  0       0       0
1177 35003.523187 220 27 0.000000 - e X1Sigma+     7  0       0       0
1178 37336.166775 220 27 0.000000 - e X1Sigma+     8  0       0       0
1179 39510.81113 220 27 0.000000 - e X1Sigma+     9  0       0       0
1180 41520.411552 220 27 0.000000 - e X1Sigma+    10  0       0       0
1181 43354.432167 220 27 0.000000 - e X1Sigma+    11  0       0       0
1182 44996.959543 220 27 0.000000 - e X1Sigma+    12  0       0       0
1183 46423.770578 220 27 0.000000 - e X1Sigma+    13  0       0       0
1184 47595.576335 220 27 0.000000 - e X1Sigma+    14  0       0       0
1185 115962.92643 220 27 0.001323 - e C1Pi         0 -1       0      -1
1186 118091.32577 220 27 0.001323 - e C1Pi         1 -1       0      -1
1187 120060.13458 220 27 0.001323 - e C1Pi         2 -1       0      -1
1188 121858.21166 220 27 0.001323 - e C1Pi         3 -1       0      -1
1189 123475.61985 220 27 0.001323 - e C1Pi         4 -1       0      -1
1190 124904.01708 220 27 0.001323 - e C1Pi         5 -1       0      -1
1191 126137.24305 220 27 0.001323 - e C1Pi         6 -1       0      -1
1192 127172.16327 220 27 0.001323 - e C1Pi         7 -1       0      -1
1193 128009.83251 220 27 0.001323 - e C1Pi         8 -1       0      -1
1194 128657.00914 220 27 0.001323 - e C1Pi         9 -1       0      -1
1195 15378.967309 228 28 0.000000 + e X1Sigma+     0  0       0       0
1196 18748.570843 228 28 0.000000 + e X1Sigma+     1  0       0       0
1197 21960.030942 228 28 0.000000 + e X1Sigma+     2  0       0       0
1198 25016.042664 228 28 0.000000 + e X1Sigma+     3  0       0       0
1199 27919.929288 228 28 0.000000 + e X1Sigma+     4  0       0       0
1200 30672.846446 228 28 0.000000 + e X1Sigma+     5  0       0       0
1201 33274.541734 228 28 0.000000 + e X1Sigma+     6  0       0       0
1202 35724.243138 228 28 0.000000 + e X1Sigma+     7  0       0       0
1203 38019.71909 228 28 0.000000 + e X1Sigma+     8  0       0       0
1204 40156.053063 228 28 0.000000 + e X1Sigma+     9  0       0       0
1205 42125.453807 228 28 0.000000 + e X1Sigma+    10  0       0       0
1206 43916.214611 228 28 0.000000 + e X1Sigma+    11  0       0       0
1207 45510.616098 228 28 0.000000 + e X1Sigma+    12  0       0       0
1208 46881.245419 228 28 0.000000 + e X1Sigma+    13  0       0       0
1209 47981.533852 228 28 0.000000 + e X1Sigma+    14  0       0       0
1210 116680.57597 228 28 0.001232 + e C1Pi         0  1       0       1
1211 118773.31551 228 28 0.001232 + e C1Pi         1  1       0       1
1212 120703.1792 228 28 0.001232 + e C1Pi         2  1       0       1
1213 122458.98224 228 28 0.001232 + e C1Pi         3  1       0       1
1214 124030.72723 228 28 0.001232 + e C1Pi         4  1       0       1
1215 125410.02827 228 28 0.001232 + e C1Pi         5  1       0       1
1216 126590.74825 228 28 0.001232 + e C1Pi         6  1       0       1
1217 127569.92461 228 28 0.001232 + e C1Pi         7  1       0       1
1218 128349.06677 228 28 0.001232 + e C1Pi         8  1       0       1
1219 116680.52176 228 28 0.001232 - f C1Pi         0 -1       0      -1
1220 118773.27686 228 28 0.001232 - f C1Pi         1 -1       0      -1
1221 120703.15047 228 28 0.001232 - f C1Pi         2 -1       0      -1
1222 122458.96015 228 28 0.001232 - f C1Pi         3 -1       0      -1
1223 124030.70989 228 28 0.001232 - f C1Pi         4 -1       0      -1
1224 125410.01456 228 28 0.001232 - f C1Pi         5 -1       0      -1
1225 126590.73749 228 28 0.001232 - f C1Pi         6 -1       0      -1
1226 127569.9163 228 28 0.001232 - f C1Pi         7 -1       0      -1
1227 128349.06055 228 28 0.001232 - f C1Pi         8 -1       0      -1
1228 117412.09845 236 29 0.001149 + f C1Pi         0  1       0       1
1229 119467.59599 236 29 0.001149 + f C1Pi         1  1       0       1
1230 121356.6973 236 29 0.001149 + f C1Pi         2  1       0       1
1231 123068.14599 236 29 0.001149 + f C1Pi         3  1       0       1
1232 124591.8501 236 29 0.001149 + f C1Pi         4  1       0       1
1233 125919.33916 236 29 0.001149 + f C1Pi         5  1       0       1
1234 127044.45391 236 29 0.001149 + f C1Pi         6  1       0       1
1235 127964.35978 236 29 0.001149 + f C1Pi         7  1       0       1
1236 128680.9958 236 29 0.001149 + f C1Pi         8  1       0       1
1237 16382.949928 236 29 0.000000 - e X1Sigma+     0  0       0       0
1238 19712.546816 236 29 0.000000 - e X1Sigma+     1  0       0       0
1239 22885.016047 236 29 0.000000 - e X1Sigma+     2  0       0       0
1240 25902.686586 236 29 0.000000 - e X1Sigma+     3  0       0       0
1241 28768.631566 236 29 0.000000 - e X1Sigma+     4  0       0       0
1242 31484.0354 236 29 0.000000 - e X1Sigma+     5  0       0       0
1243 34048.323513 236 29 0.000000 - e X1Sigma+     6  0       0       0
1244 36460.260834 236 29 0.000000 - e X1Sigma+     7  0       0       0
1245 38717.159387 236 29 0.000000 - e X1Sigma+     8  0       0       0
1246 40813.5625 236 29 0.000000 - e X1Sigma+     9  0       0       0
1247 42740.84915 236 29 0.000000 - e X1Sigma+    10  0       0       0
1248 44485.960636 236 29 0.000000 - e X1Sigma+    11  0       0       0
1249 46029.017724 236 29 0.000000 - e X1Sigma+    12  0       0       0
1250 47338.56712 236 29 0.000000 - e X1Sigma+    13  0       0       0
1251 117412.15606 236 29 0.001149 - e C1Pi         0 -1       0      -1
1252 119467.63722 236 29 0.001149 - e C1Pi         1 -1       0      -1
1253 121356.72786 236 29 0.001149 - e C1Pi         2 -1       0      -1
1254 123068.16932 236 29 0.001149 - e C1Pi         3 -1       0      -1
1255 124591.86825 236 29 0.001149 - e C1Pi         4 -1       0      -1
1256 125919.35335 236 29 0.001149 - e C1Pi         5 -1       0      -1
1257 127044.46491 236 29 0.001149 - e C1Pi         6 -1       0      -1
1258 127964.36812 236 29 0.001149 - e C1Pi         7 -1       0      -1
1259 128681.00189 236 29 0.001149 - e C1Pi         8 -1       0      -1
1260 17409.137887 244 30 0.000000 + e X1Sigma+     0  0       0       0
1261 20697.660628 244 30 0.000000 + e X1Sigma+     1  0       0       0
1262 23830.05894 244 30 0.000000 + e X1Sigma+     2  0       0       0
1263 26808.339672 244 30 0.000000 + e X1Sigma+     3  0       0       0
1264 29635.250052 244 30 0.000000 + e X1Sigma+     4  0       0       0
1265 32311.963888 244 30 0.000000 + e X1Sigma+     5  0       0       0
1266 34837.633967 244 30 0.000000 + e X1Sigma+     6  0       0       0
1267 37210.535144 244 30 0.000000 + e X1Sigma+     7  0       0       0
1268 39427.415574 244 30 0.000000 + e X1Sigma+     8  0       0       0
1269 41482.201911 244 30 0.000000 + e X1Sigma+     9  0       0       0
1270 43365.333367 244 30 0.000000 + e X1Sigma+    10  0       0       0
1271 45062.182162 244 30 0.000000 + e X1Sigma+    11  0       0       0
1272 46550.246122 244 30 0.000000 + e X1Sigma+    12  0       0       0
1273 47792.78423 244 30 0.000000 + e X1Sigma+    13  0       0       0
1274 118156.61249 244 30 0.001075 + e C1Pi         0  1       0       1
1275 120173.15068 244 30 0.001075 + e C1Pi         1  1       0       1
1276 122019.53469 244 30 0.001075 + e C1Pi         2  1       0       1
1277 123684.39267 244 30 0.001075 + e C1Pi         3  1       0       1
1278 125157.48706 244 30 0.001075 + e C1Pi         4  1       0       1
1279 126430.20145 244 30 0.001075 + e C1Pi         5  1       0       1
1280 127496.28022 244 30 0.001075 + e C1Pi         6  1       0       1
1281 128352.92902 244 30 0.001075 + e C1Pi         7  1       0       1
1282 118156.55161 244 30 0.001075 - f C1Pi         0 -1       0      -1
1283 120173.1069 244 30 0.001075 - f C1Pi         1 -1       0      -1
1284 122019.50229 244 30 0.001075 - f C1Pi         2 -1       0      -1
1285 123684.36809 244 30 0.001075 - f C1Pi         3 -1       0      -1
1286 125157.46812 244 30 0.001075 - f C1Pi         4 -1       0      -1
1287 126430.18683 244 30 0.001075 - f C1Pi         5 -1       0      -1
1288 127496.26905 244 30 0.001075 - f C1Pi         6 -1       0      -1
1289 128352.92073 244 30 0.001075 - f C1Pi         7 -1       0      -1
1290 118912.80783 252 31 0.001008 + f C1Pi         0  1       0       1
1291 120888.63757 252 31 0.001008 + f C1Pi         1  1       0       1
1292 122690.27052 252 31 0.001008 + f C1Pi         2  1       0       1
1293 124306.17253 252 31 0.001008 + f C1Pi         3  1       0       1
1294 125725.89757 252 31 0.001008 + f C1Pi         4  1       0       1
1295 126940.59826 252 31 0.001008 + f C1Pi         5  1       0       1
1296 127943.80546 252 31 0.001008 + f C1Pi         6  1       0       1
1297 128732.59801 252 31 0.001008 + f C1Pi         7  1       0       1
1298 18456.428332 252 31 0.000000 - e X1Sigma+     0  0       0       0
1299 21702.837268 252 31 0.000000 - e X1Sigma+     1  0       0       0
1300 24794.101785 252 31 0.000000 - e X1Sigma+     2  0       0       0
1301 27731.956398 252 31 0.000000 - e X1Sigma+     3  0       0       0
1302 30518.760059 252 31 0.000000 - e X1Sigma+     4  0       0       0
1303 33155.610741 252 31 0.000000 - e X1Sigma+     5  0       0       0
1304 35641.430602 252 31 0.000000 - e X1Sigma+     6  0       0       0
1305 37973.991157 252 31 0.000000 - e X1Sigma+     7  0       0       0
1306 40149.370724 252 31 0.000000 - e X1Sigma+     8  0       0       0
1307 42160.775838 252 31 0.000000 - e X1Sigma+     9  0       0       0
1308 43997.558115 252 31 0.000000 - e X1Sigma+    10  0       0       0
1309 45643.250187 252 31 0.000000 - e X1Sigma+    11  0       0       0
1310 47072.101897 252 31 0.000000 - e X1Sigma+    12  0       0       0
1311 48240.133303 252 31 0.000000 - e X1Sigma+    13  0       0       0
1312 118912.87179 252 31 0.001008 - e C1Pi         0 -1       0      -1
1313 120888.68385 252 31 0.001008 - e C1Pi         1 -1       0      -1
1314 122690.30474 252 31 0.001008 - e C1Pi         2 -1       0      -1
1315 124306.19834 252 31 0.001008 - e C1Pi         3 -1       0      -1
1316 125725.91727 252 31 0.001008 - e C1Pi         4 -1       0      -1
1317 126940.61328 252 31 0.001008 - e C1Pi         5 -1       0      -1
1318 127943.81673 252 31 0.001008 - e C1Pi         6 -1       0      -1
1319 128732.60615 252 31 0.001008 - e C1Pi         7 -1       0      -1
1320 19523.704515 260 32 0.000000 + e X1Sigma+     0  0       0       0
1321 22726.98755 260 32 0.000000 + e X1Sigma+     1  0       0       0
1322 25776.07299 260 32 0.000000 + e X1Sigma+     2  0       0       0
1323 28672.473792 260 32 0.000000 + e X1Sigma+     3  0       0       0
1324 31418.116092 260 32 0.000000 + e X1Sigma+     4  0       0       0
1325 34013.935907 260 32 0.000000 + e X1Sigma+     5  0       0       0
1326 36458.649749 260 32 0.000000 + e X1Sigma+     6  0       0       0
1327 38749.520246 260 32 0.000000 + e X1Sigma+     7  0       0       0
1328 40881.859024 260 32 0.000000 + e X1Sigma+     8  0       0       0
1329 42848.021412 260 32 0.000000 + e X1Sigma+     9  0       0       0
1330 44636.074181 260 32 0.000000 + e X1Sigma+    10  0       0       0
1331 46227.358849 260 32 0.000000 + e X1Sigma+    11  0       0       0
1332 47591.998631 260 32 0.000000 + e X1Sigma+    12  0       0       0
1333 119679.83961 260 32 0.000947 + e C1Pi         0  1       0       1
1334 121613.02941 260 32 0.000947 + e C1Pi         1  1       0       1
1335 123367.68725 260 32 0.000947 + e C1Pi         2  1       0       1
1336 124932.04596 260 32 0.000947 + e C1Pi         3  1       0       1
1337 126295.35813 260 32 0.000947 + e C1Pi         4  1       0       1
1338 127448.41552 260 32 0.000947 + e C1Pi         5  1       0       1
1339 128384.34012 260 32 0.000947 + e C1Pi         6  1       0       1
1340 119679.7728 260 32 0.000947 - f C1Pi         0 -1       0      -1
1341 121612.98074 260 32 0.000947 - f C1Pi         1 -1       0      -1
1342 123367.65124 260 32 0.000947 - f C1Pi         2 -1       0      -1
1343 124932.01893 260 32 0.000947 - f C1Pi         3 -1       0      -1
1344 126295.3377 260 32 0.000947 - f C1Pi         4 -1       0      -1
1345 127448.40016 260 32 0.000947 - f C1Pi         5 -1       0      -1
1346 128384.32885 260 32 0.000947 - f C1Pi         6 -1       0      -1
1347 120456.32902 268 33 0.000891 + f C1Pi         0  1       0       1
1348 122344.8891 268 33 0.000891 + f C1Pi         1  1       0       1
1349 124050.22876 268 33 0.000891 + f C1Pi         2  1       0       1
1350 125560.26317 268 33 0.000891 + f C1Pi         3  1       0       1
1351 126863.81995 268 33 0.000891 + f C1Pi         4  1       0       1
1352 127951.13746 268 33 0.000891 + f C1Pi         5  1       0       1
1353 128814.59791 268 33 0.000891 + f C1Pi         6  1       0       1
1354 20609.837309 268 33 0.000000 - e X1Sigma+     0  0       0       0
1355 23769.009277 268 33 0.000000 - e X1Sigma+     1  0       0       0
1356 26774.8885 268 33 0.000000 - e X1Sigma+     2  0       0       0
1357 29628.812962 268 33 0.000000 - e X1Sigma+     3  0       0       0
1358 32332.251471 268 33 0.000000 - e X1Sigma+     4  0       0       0
1359 34885.878934 268 33 0.000000 - e X1Sigma+     5  0       0       0
1360 37288.206296 268 33 0.000000 - e X1Sigma+     6  0       0       0
1361 39535.980095 268 33 0.000000 - e X1Sigma+     7  0       0       0
1362 41623.661661 268 33 0.000000 - e X1Sigma+     8  0       0       0
1363 43542.596706 268 33 0.000000 - e X1Sigma+     9  0       0       0
1364 45279.308569 268 33 0.000000 - e X1Sigma+    10  0       0       0
1365 46812.472813 268 33 0.000000 - e X1Sigma+    11  0       0       0
1366 48106.784484 268 33 0.000000 - e X1Sigma+    12  0       0       0
1367 120456.39837 268 33 0.000891 - e C1Pi         0 -1       0      -1
1368 122344.94001 268 33 0.000891 - e C1Pi         1 -1       0      -1
1369 124050.26647 268 33 0.000891 - e C1Pi         2 -1       0      -1
1370 125560.29136 268 33 0.000891 - e C1Pi         3 -1       0      -1
1371 126863.84105 268 33 0.000891 - e C1Pi         4 -1       0      -1
1372 127951.15306 268 33 0.000891 - e C1Pi         5 -1       0      -1
1373 128814.60906 268 33 0.000891 - e C1Pi         6 -1       0      -1
1374 21713.686677 276 34 0.000000 + e X1Sigma+     0  0       0       0
1375 24827.788315 276 34 0.000000 + e X1Sigma+     1  0       0       0
1376 27789.45286 276 34 0.000000 + e X1Sigma+     2  0       0       0
1377 30599.880689 276 34 0.000000 + e X1Sigma+     3  0       0       0
1378 33260.07819 276 34 0.000000 + e X1Sigma+     4  0       0       0
1379 35770.356732 276 34 0.000000 + e X1Sigma+     5  0       0       0
1380 38128.991879 276 34 0.000000 + e X1Sigma+     6  0       0       0
1381 40332.194031 276 34 0.000000 + e X1Sigma+     7  0       0       0
1382 42373.502422 276 34 0.000000 + e X1Sigma+     8  0       0       0
1383 44243.066778 276 34 0.000000 + e X1Sigma+     9  0       0       0
1384 45925.53328 276 34 0.000000 + e X1Sigma+    10  0       0       0
1385 47396.247684 276 34 0.000000 + e X1Sigma+    11  0       0       0
1386 48612.408413 276 34 0.000000 + e X1Sigma+    13  0       0       0
1387 121241.40397 276 34 0.000840 + e C1Pi         0  1       0       1
1388 123083.12191 276 34 0.000840 + e C1Pi         1  1       0       1
1389 124736.54944 276 34 0.000840 + e C1Pi         2  1       0       1
1390 126189.16267 276 34 0.000840 + e C1Pi         3  1       0       1
1391 127429.18114 276 34 0.000840 + e C1Pi         4  1       0       1
1392 128445.98333 276 34 0.000840 + e C1Pi         5  1       0       1
1393 121241.33242 276 34 0.000840 - f C1Pi         0 -1       0      -1
1394 123083.06897 276 34 0.000840 - f C1Pi         1 -1       0      -1
1395 124736.51014 276 34 0.000840 - f C1Pi         2 -1       0      -1
1396 126189.13341 276 34 0.000840 - f C1Pi         3 -1       0      -1
1397 127429.15947 276 34 0.000840 - f C1Pi         4 -1       0      -1
1398 128445.96761 276 34 0.000840 - f C1Pi         5 -1       0      -1
1399 122033.60814 284 35 0.000794 + f C1Pi         0  1       0       1
1400 123826.17177 284 35 0.000794 + f C1Pi         1  1       0       1
1401 125424.90852 284 35 0.000794 + f C1Pi         2  1       0       1
1402 126816.69636 284 35 0.000794 + f C1Pi         3  1       0       1
1403 127988.88265 284 35 0.000794 + f C1Pi         4  1       0       1
1404 128929.48554 284 35 0.000794 + f C1Pi         5  1       0       1
1405 22834.103091 284 35 0.000000 - e X1Sigma+     0  0       0       0
1406 25902.199611 284 35 0.000000 - e X1Sigma+     1  0       0       0
1407 28818.660001 284 35 0.000000 - e X1Sigma+     2  0       0       0
1408 31584.570935 284 35 0.000000 - e X1Sigma+     3  0       0       0
1409 34200.487168 284 35 0.000000 - e X1Sigma+     4  0       0       0
1410 36666.260891 284 35 0.000000 - e X1Sigma+     5  0       0       0
1411 38979.871235 284 35 0.000000 - e X1Sigma+     6  0       0       0
1412 41136.948744 284 35 0.000000 - e X1Sigma+     7  0       0       0
1413 43130.042235 284 35 0.000000 - e X1Sigma+     8  0       0       0
1414 44947.886777 284 35 0.000000 - e X1Sigma+     9  0       0       0
1415 46572.822485 284 35 0.000000 - e X1Sigma+    10  0       0       0
1416 47975.904009 284 35 0.000000 - e X1Sigma+    11  0       0       0
1417 122033.68148 284 35 0.000794 - e C1Pi         0 -1       0      -1
1418 123826.22647 284 35 0.000794 - e C1Pi         1 -1       0      -1
1419 125424.94922 284 35 0.000794 - e C1Pi         2 -1       0      -1
1420 126816.72653 284 35 0.000794 - e C1Pi         3 -1       0      -1
1421 127988.90474 284 35 0.000794 - e C1Pi         4 -1       0      -1
1422 128929.50117 284 35 0.000794 - e C1Pi         5 -1       0      -1
1423 23969.928886 292 36 0.000000 + e X1Sigma+     0  0       0       0
1424 26991.108149 292 36 0.000000 + e X1Sigma+     1  0       0       0
1425 29861.393726 292 36 0.000000 + e X1Sigma+     2  0       0       0
1426 32581.766084 292 36 0.000000 + e X1Sigma+     3  0       0       0
1427 35152.348898 292 36 0.000000 + e X1Sigma+     4  0       0       0
1428 37572.45489 292 36 0.000000 + e X1Sigma+     5  0       0       0
1429 39839.676692 292 36 0.000000 + e X1Sigma+     6  0       0       0
1430 41948.989348 292 36 0.000000 + e X1Sigma+     7  0       0       0
1431 43891.871188 292 36 0.000000 + e X1Sigma+     8  0       0       0
1432 45655.380423 292 36 0.000000 + e X1Sigma+     9  0       0       0
1433 47218.991996 292 36 0.000000 + e X1Sigma+    10  0       0       0
1434 48548.013316 292 36 0.000000 + e X1Sigma+    11  0       0       0
1435 122832.01939 292 36 0.000751 + e C1Pi         0  1       0       1
1436 124572.83888 292 36 0.000751 + e C1Pi         1  1       0       1
1437 126113.76201 292 36 0.000751 + e C1Pi         2  1       0       1
1438 127440.83931 292 36 0.000751 + e C1Pi         3  1       0       1
1439 128540.13531 292 36 0.000751 + e C1Pi         4  1       0       1
1440 122831.94471 292 36 0.000751 - f C1Pi         0 -1       0      -1
1441 124572.78274 292 36 0.000751 - f C1Pi         1 -1       0      -1
1442 126113.72015 292 36 0.000751 - f C1Pi         2 -1       0      -1
1443 127440.80844 292 36 0.000751 - f C1Pi         3 -1       0      -1
1444 128540.11304 292 36 0.000751 - f C1Pi         4 -1       0      -1
1445 123635.08673 300 37 0.000711 + f C1Pi         0  1       0       1
1446 125321.40576 300 37 0.000711 + f C1Pi         1  1       0       1
1447 126801.09225 300 37 0.000711 + f C1Pi         2  1       0       1
1448 128059.04249 300 37 0.000711 + f C1Pi         3  1       0       1
1449 25119.999542 300 37 0.000000 - e X1Sigma+     0  0       0       0
1450 28093.36985 300 37 0.000000 - e X1Sigma+     1  0       0       0
1451 30916.527913 300 37 0.000000 - e X1Sigma+     2  0       0       0
1452 33590.337731 300 37 0.000000 - e X1Sigma+     3  0       0       0
1453 36114.514408 300 37 0.000000 - e X1Sigma+     4  0       0       0
1454 38487.771522 300 37 0.000000 - e X1Sigma+     5  0       0       0
1455 40707.201064 300 37 0.000000 - e X1Sigma+     6  0       0       0
1456 42767.010829 300 37 0.000000 - e X1Sigma+     7  0       0       0
1457 44657.495884 300 37 0.000000 - e X1Sigma+     8  0       0       0
1458 46363.710324 300 37 0.000000 - e X1Sigma+     9  0       0       0
1459 47861.508941 300 37 0.000000 - e X1Sigma+    10  0       0       0
1460 49108.090076 300 37 0.000000 - e X1Sigma+    13  0       0       0
1461 123635.16224 300 37 0.000711 - e C1Pi         0 -1       0      -1
1462 125321.46294 300 37 0.000711 - e C1Pi         1 -1       0      -1
1463 126801.13494 300 37 0.000711 - e C1Pi         2 -1       0      -1
1464 128059.07378 300 37 0.000711 - e C1Pi         3 -1       0      -1
1465 26283.144876 308 38 0.000000 + e X1Sigma+     0  0       0       0
1466 29207.832432 308 38 0.000000 + e X1Sigma+     1  0       0       0
1467 31982.926451 308 38 0.000000 + e X1Sigma+     2  0       0       0
1468 34609.146824 308 38 0.000000 + e X1Sigma+     3  0       0       0
1469 37085.816244 308 38 0.000000 + e X1Sigma+     4  0       0       0
1470 39411.010742 308 38 0.000000 + e X1Sigma+     5  0       0       0
1471 41581.189489 308 38 0.000000 + e X1Sigma+     6  0       0       0
1472 43589.645217 308 38 0.000000 + e X1Sigma+     7  0       0       0
1473 45425.319367 308 38 0.000000 + e X1Sigma+     8  0       0       0
1474 47070.833706 308 38 0.000000 + e X1Sigma+     9  0       0       0
1475 48497.34592 308 38 0.000000 + e X1Sigma+    10  0       0       0
1476 124441.80088 308 38 0.000675 + e C1Pi         0  1       0       1
1477 126070.50045 308 38 0.000675 + e C1Pi         1  1       0       1
1478 127485.01975 308 38 0.000675 + e C1Pi         2  1       0       1
1479 128668.60354 308 38 0.000675 + e C1Pi         3  1       0       1
1480 124441.72508 308 38 0.000675 - f C1Pi         0 -1       0      -1
1481 126070.4427 308 38 0.000675 - f C1Pi         1 -1       0      -1
1482 127484.97663 308 38 0.000675 - f C1Pi         2 -1       0      -1
1483 128668.57224 308 38 0.000675 - f C1Pi         3 -1       0      -1
1484 125250.48434 316 39 0.000641 + f C1Pi         0  1       0       1
1485 126818.16485 316 39 0.000641 + f C1Pi         1  1       0       1
1486 128163.06042 316 39 0.000641 + f C1Pi         2  1       0       1
1487 27458.190139 316 39 0.000000 - e X1Sigma+     0  0       0       0
1488 30333.336203 316 39 0.000000 - e X1Sigma+     1  0       0       0
1489 33059.442963 316 39 0.000000 - e X1Sigma+     2  0       0       0
1490 35637.043029 316 39 0.000000 - e X1Sigma+     3  0       0       0
1491 38065.069052 316 39 0.000000 - e X1Sigma+     4  0       0       0
1492 40340.93783 316 39 0.000000 - e X1Sigma+     5  0       0       0
1493 42460.330795 316 39 0.000000 - e X1Sigma+     6  0       0       0
1494 44415.444158 316 39 0.000000 - e X1Sigma+     7  0       0       0
1495 46193.610471 316 39 0.000000 - e X1Sigma+     8  0       0       0
1496 47774.432628 316 39 0.000000 - e X1Sigma+     9  0       0       0
1497 49122.720735 316 39 0.000000 - e X1Sigma+    11  0       0       0
1498 125250.55983 316 39 0.000641 - e C1Pi         0 -1       0      -1
1499 126818.22265 316 39 0.000641 - e C1Pi         1 -1       0      -1
1500 128163.10347 316 39 0.000641 - e C1Pi         2 -1       0      -1
1501 28643.956989 324 40 0.000000 + e X1Sigma+     0  0       0       0
1502 31468.714785 324 40 0.000000 + e X1Sigma+     1  0       0       0
1503 34144.920368 324 40 0.000000 + e X1Sigma+     2  0       0       0
1504 36672.863261 324 40 0.000000 + e X1Sigma+     3  0       0       0
1505 39051.06927 324 40 0.000000 + e X1Sigma+     4  0       0       0
1506 41276.281454 324 40 0.000000 + e X1Sigma+     5  0       0       0
1507 43343.248697 324 40 0.000000 + e X1Sigma+     6  0       0       0
1508 45242.856763 324 40 0.000000 + e X1Sigma+     7  0       0       0
1509 46960.458765 324 40 0.000000 + e X1Sigma+     8  0       0       0
1510 48471.79976 324 40 0.000000 + e X1Sigma+     9  0       0       0
1511 49732.56323 324 40 0.000000 + e X1Sigma+    13  0       0       0
1512 126059.98038 324 40 0.000610 + e C1Pi         0  1       0       1
1513 127562.7295 324 40 0.000610 + e C1Pi         1  1       0       1
1514 128832.69976 324 40 0.000610 + e C1Pi         2  1       0       1
1515 126059.90583 324 40 0.000610 - f C1Pi         0 -1       0      -1
1516 127562.67226 324 40 0.000610 - f C1Pi         1 -1       0      -1
1517 128832.65738 324 40 0.000610 - f C1Pi         2 -1       0      -1
1518 126868.4248 332 41 0.000581 + f C1Pi         0  1       0       1
1519 128301.83373 332 41 0.000581 + f C1Pi         1  1       0       1
1520 29839.264338 332 41 0.000000 - e X1Sigma+     0  0       0       0
1521 32612.795718 332 41 0.000000 - e X1Sigma+     1  0       0       0
1522 35238.190324 332 41 0.000000 - e X1Sigma+     2  0       0       0
1523 37715.429412 332 41 0.000000 - e X1Sigma+     3  0       0       0
1524 40042.593376 332 41 0.000000 - e X1Sigma+     4  0       0       0
1525 42215.730805 332 41 0.000000 - e X1Sigma+     5  0       0       0
1526 44228.492519 332 41 0.000000 - e X1Sigma+     6  0       0       0
1527 46070.202239 332 41 0.000000 - e X1Sigma+     7  0       0       0
1528 47723.709666 332 41 0.000000 - e X1Sigma+     8  0       0       0
1529 49159.643362 332 41 0.000000 - e X1Sigma+    10  0       0       0
1530 126868.49776 332 41 0.000581 - e C1Pi         0 -1       0      -1
1531 128301.88974 332 41 0.000581 - e C1Pi         1 -1       0      -1
1532 31042.929046 340 42 0.000000 + e X1Sigma+     0  0       0       0
1533 33764.400914 340 42 0.000000 + e X1Sigma+     1  0       0       0
1534 36338.072572 340 42 0.000000 + e X1Sigma+     2  0       0       0
1535 38763.545393 340 42 0.000000 + e X1Sigma+     3  0       0       0
1536 41038.394241 340 42 0.000000 + e X1Sigma+     4  0       0       0
1537 43157.930718 340 42 0.000000 + e X1Sigma+     5  0       0       0
1538 45114.526105 340 42 0.000000 + e X1Sigma+     6  0       0       0
1539 46895.635501 340 42 0.000000 + e X1Sigma+     7  0       0       0
1540 48480.86968 340 42 0.000000 + e X1Sigma+     8  0       0       0
1541 49833.72755 340 42 0.000000 + e X1Sigma+    12  0       0       0
1542 127674.4094 340 42 0.000554 + e C1Pi         0  1       0       1
1543 127674.33872 340 42 0.000554 - f C1Pi         0 -1       0      -1
1544 128475.76174 348 43 0.000529 + f C1Pi         0  1       0       1
1545 32253.766448 348 43 0.000000 - e X1Sigma+     0  0       0       0
1546 34922.346887 348 43 0.000000 - e X1Sigma+     1  0       0       0
1547 37443.374133 348 43 0.000000 - e X1Sigma+     2  0       0       0
1548 39815.993617 348 43 0.000000 - e X1Sigma+     3  0       0       0
1549 42037.195264 348 43 0.000000 - e X1Sigma+     4  0       0       0
1550 44101.473506 348 43 0.000000 - e X1Sigma+     5  0       0       0
1551 45999.712349 348 43 0.000000 - e X1Sigma+     6  0       0       0
1552 47717.101215 348 43 0.000000 - e X1Sigma+     7  0       0       0
1553 49228.960123 348 43 0.000000 - e X1Sigma+     9  0       0       0
1554 128475.82943 348 43 0.000529 - e C1Pi         0 -1       0      -1
1555 33470.590696 356 44 0.000000 + e X1Sigma+     0  0       0       0
1556 36085.444705 356 44 0.000000 + e X1Sigma+     1  0       0       0
1557 38552.888275 356 44 0.000000 + e X1Sigma+     2  0       0       0
1558 40871.531064 356 44 0.000000 + e X1Sigma+     3  0       0       0
1559 43037.682083 356 44 0.000000 + e X1Sigma+     4  0       0       0
1560 45044.886247 356 44 0.000000 + e X1Sigma+     5  0       0       0
1561 46882.289378 356 44 0.000000 + e X1Sigma+     6  0       0       0
1562 48532.266729 356 44 0.000000 + e X1Sigma+     7  0       0       0
1563 49964.268034 356 44 0.000000 + e X1Sigma+    10  0       0       0
1564 129270.5564 356 44 0.000505 - f C1Pi         0 -1       0      -1
1565 130056.22511 364 45 0.000483 + f C1Pi         0  1       0       1
1566 34692.21489 364 45 0.000000 - e X1Sigma+     0  0       0       0
1567 37252.499572 364 45 0.000000 - e X1Sigma+     1  0       0       0
1568 39665.39309 364 45 0.000000 - e X1Sigma+     2  0       0       0
1569 41928.88491 364 45 0.000000 - e X1Sigma+     3  0       0       0
1570 44038.491737 364 45 0.000000 - e X1Sigma+     4  0       0       0
1571 45986.612203 364 45 0.000000 - e X1Sigma+     5  0       0       0
1572 47760.332834 364 45 0.000000 - e X1Sigma+     6  0       0       0
1573 49338.415253 364 45 0.000000 - e X1Sigma+     8  0       0       0
1574 50681.856516 364 45 0.000000 - e X1Sigma+    12  0       0       0
1575 35917.450985 372 46 0.000000 + e X1Sigma+     0  0       0       0
1576 38422.309982 372 46 0.000000 + e X1Sigma+     1  0       0       0
1577 40779.649473 372 46 0.000000 + e X1Sigma+     2  0       0       0
1578 42986.74753 372 46 0.000000 + e X1Sigma+     3  0       0       0
1579 45038.199076 372 46 0.000000 + e X1Sigma+     4  0       0       0
1580 46924.9848 372 46 0.000000 + e X1Sigma+     5  0       0       0
1581 48631.696353 372 46 0.000000 + e X1Sigma+     6  0       0       0
1582 50132.261753 372 46 0.000000 + e X1Sigma+     9  0       0       0
1583 130829.72307 372 46 0.000463 - f C1Pi         0 -1       0      -1
1584 37145.109418 380 47 0.000000 - e X1Sigma+     0  0       0       0
1585 39593.666336 380 47 0.000000 - e X1Sigma+     1  0       0       0
1586 41894.398234 380 47 0.000000 - e X1Sigma+     2  0       0       0
1587 44043.770404 380 47 0.000000 - e X1Sigma+     3  0       0       0
1588 46035.299925 380 47 0.000000 - e X1Sigma+     4  0       0       0
1589 47858.191646 380 47 0.000000 - e X1Sigma+     5  0       0       0
1590 49493.917655 380 47 0.000000 - e X1Sigma+     7  0       0       0
1591 50909.605745 380 47 0.000000 - e X1Sigma+    11  0       0       0
1592 38373.99844 388 48 0.000000 + e X1Sigma+     0  0       0       0
1593 40765.34893 388 48 0.000000 + e X1Sigma+     1  0       0       0
1594 43008.356052 388 48 0.000000 + e X1Sigma+     2  0       0       0
1595 45098.5561 388 48 0.000000 + e X1Sigma+     3  0       0       0
1596 47028.189869 388 48 0.000000 + e X1Sigma+     4  0       0       0
1597 48784.223944 388 48 0.000000 + e X1Sigma+     5  0       0       0
1598 50344.06641 388 48 0.000000 + e X1Sigma+     8  0       0       0
1599 39602.923085 396 49 0.000000 - e X1Sigma+     0  0       0       0
1600 41936.125192 396 49 0.000000 - e X1Sigma+     1  0       0       0
1601 44120.209931 396 49 0.000000 - e X1Sigma+     2  0       0       0
1602 46149.647146 396 49 0.000000 - e X1Sigma+     3  0       0       0
1603 48015.136493 396 49 0.000000 - e X1Sigma+     4  0       0       0
1604 49700.802192 396 49 0.000000 - e X1Sigma+     6  0       0       0
1605 51178.480561 396 49 0.000000 - e X1Sigma+    10  0       0       0
1606 40830.683711 404 50 0.000000 + e X1Sigma+     0  0       0       0
1607 43104.746001 404 50 0.000000 + e X1Sigma+     1  0       0       0
1608 45228.609709 404 50 0.000000 + e X1Sigma+     2  0       0       0
1609 47195.510118 404 50 0.000000 + e X1Sigma+     3  0       0       0
1610 48994.240995 404 50 0.000000 + e X1Sigma+     4  0       0       0
1611 50605.260116 404 50 0.000000 + e X1Sigma+     8  0       0       0
1612 42056.074005 412 51 0.000000 - e X1Sigma+     0  0       0       0
1613 44269.940856 412 51 0.000000 - e X1Sigma+     1  0       0       0
1614 46332.158043 412 51 0.000000 - e X1Sigma+     2  0       0       0
1615 48234.512706 412 51 0.000000 - e X1Sigma+     3  0       0       0
1616 49963.381853 412 51 0.000000 - e X1Sigma+     5  0       0       0
1617 51494.348486 412 51 0.000000 - e X1Sigma+     9  0       0       0
1618 43277.878348 420 52 0.000000 + e X1Sigma+     0  0       0       0
1619 45430.411589 420 52 0.000000 + e X1Sigma+     1  0       0       0
1620 47429.396951 420 52 0.000000 + e X1Sigma+     2  0       0       0
1621 49264.890489 420 52 0.000000 + e X1Sigma+     3  0       0       0
1622 50920.126772 420 52 0.000000 + e X1Sigma+     7  0       0       0
1623 52363.866522 420 52 0.000000 + e X1Sigma+    11  0       0       0
1624 44494.868345 428 53 0.000000 - e X1Sigma+     0  0       0       0
1625 46584.824162 428 53 0.000000 - e X1Sigma+     1  0       0       0
1626 48518.789447 428 53 0.000000 - e X1Sigma+     2  0       0       0
1627 50284.698342 428 53 0.000000 - e X1Sigma+     4  0       0       0
1628 51861.585439 428 53 0.000000 - e X1Sigma+     9  0       0       0
1629 45705.79829 436 54 0.000000 + e X1Sigma+     0  0       0       0
1630 47731.797876 436 54 0.000000 + e X1Sigma+     1  0       0       0
1631 49598.693883 436 54 0.000000 + e X1Sigma+     2  0       0       0
1632 51291.737442 436 54 0.000000 + e X1Sigma+     6  0       0       0
1633 52784.141569 436 54 0.000000 + e X1Sigma+    10  0       0       0
1634 46909.399246 444 55 0.000000 - e X1Sigma+     0  0       0       0
1635 48869.89098 444 55 0.000000 - e X1Sigma+     1  0       0       0
1636 50667.326966 444 55 0.000000 - e X1Sigma+     4  0       0       0
1637 52283.44014 444 55 0.000000 - e X1Sigma+     8  0       0       0
1638 48104.371266 452 56 0.000000 + e X1Sigma+     0  0       0       0
1639 49997.581114 452 56 0.000000 + e X1Sigma+     1  0       0       0
1640 51722.708539 452 56 0.000000 + e X1Sigma+     5  0       0       0
1641 53256.67354 452 56 0.000000 + e X1Sigma+    10  0       0       0
1642 49289.373088 460 57 0.000000 - e X1Sigma+     0  0       0       0
1643 51113.237969 460 57 0.000000 - e X1Sigma+     3  0       0       0
1644 52762.575389 460 57 0.000000 - e X1Sigma+     7  0       0       0
1645 54207.361803 460 57 0.000000 - e X1Sigma+    11  0       0       0
1646 50463.008294 468 58 0.000000 + e X1Sigma+     1  0       0       0
1647 52215.083766 468 58 0.000000 + e X1Sigma+     5  0       0       0
1648 53784.238478 468 58 0.000000 + e X1Sigma+     9  0       0       0
1649 51623.806395 476 59 0.000000 - e X1Sigma+     3  0       0       0
1650 53301.13351 476 59 0.000000 - e X1Sigma+     7  0       0       0
1651 54784.324309 476 59 0.000000 - e X1Sigma+    11  0       0       0
1652 52770.196327 484 60 0.000000 + e X1Sigma+     4  0       0       0
1653 54369.099456 484 60 0.000000 + e X1Sigma+     9  0       0       0
1654 53900.468098 492 61 0.000000 - e X1Sigma+     6  0       0       0
1655 55416.226194 492 61 0.000000 - e X1Sigma+    10  0       0       0
1656 55012.714794 500 62 0.000000 + e X1Sigma+     8  0       0       0
1657 56104.7395 508 63 0.000000 - e X1Sigma+    10  0       0       0
1658 57173.892195 516 64 0.000000 + e X1Sigma+    11  0       0       0
]]>
</ExoMolManifold>
      <ExoMolTransitions Bra="ExoManifold" Ket="ExoManifold">        <![CDATA[
35 1 0.022658
36 1 28.406
37 1 2.8425
38 1 0.35212
39 1 0.11926
40 1 0.038276
41 1 0.0097022
42 1 0.0020046
43 1 0.00032644
44 1 2.7051E-005
45 1 9.2754E-007
46 1 1.2998E-005
47 1 1.8065E-005
48 1 1.4854E-005
49 1 9.4209E-006
50 1 5.1762E-006
51 1 2.6491E-006
52 1 1.3178E-006
53 1 6.4071E-007
54 1 68965000
55 1 41302000
56 1 14837000
57 1 4175800
58 1 1010700
59 1 217140
60 1 40875
61 1 6206.8
62 1 553.31
63 1 0.035179
64 1 74.829
65 1 124.34
66 1 121.99
67 1 99.853
68 1 75.805
36 2 0.020962
37 2 50.444
38 2 8.0945
39 2 1.043
40 2 0.40879
41 2 0.16867
42 2 0.054539
43 2 0.013965
44 2 0.0029965
45 2 0.00055158
46 2 6.6402E-005
47 2 5.1128E-008
48 2 2.6613E-005
49 2 5.9651E-005
50 2 7.1192E-005
51 2 6.2095E-005
52 2 4.4239E-005
53 2 2.7002E-005
54 2 62731000
55 2 3731700
56 2 28179000
57 2 23384000
58 2 11370000
59 2 4322700
60 2 1434300
61 2 436990
62 2 124900
63 2 33483
64 2 8201.7
65 2 1700.7
66 2 235.69
67 2 4.382
68 2 19.412
37 3 0.01935
38 3 66.02
39 3 15.682
40 3 1.9914
41 3 0.81922
42 3 0.41777
43 3 0.17579
44 3 0.058554
45 3 0.015335
46 3 0.0031124
47 3 0.00046318
48 3 3.4694E-005
49 3 1.5491E-006
50 3 2.4949E-005
51 3 5.1933E-005
52 3 6.834E-005
53 3 6.6809E-005
54 3 22445000
55 3 53950000
56 3 5481200
57 3 6991500
58 3 18386000
59 3 15595000
60 3 8959100
61 3 4275500
62 3 1857700
63 3 773050
64 3 317900
65 3 131930
66 3 56089
67 3 24703
68 3 11368
38 4 0.017823
39 4 75.005
40 4 25.767
41 4 3.2582
42 4 1.2975
43 4 0.75109
44 4 0.38216
45 4 0.16183
46 4 0.056858
47 4 0.016154
48 4 0.003461
49 4 0.00045837
50 4 1.1747E-005
51 4 1.4789E-005
52 4 3.599E-005
53 4 3.5653E-005
54 4 3834900
55 4 43471000
56 4 24830000
57 4 21047000
58 4 80522
59 4 6755200
60 4 12459000
61 4 11136000
62 4 7479400
63 4 4387300
64 4 2419200
65 4 1307900
66 4 711650
67 4 396090
68 4 227740
39 5 0.016346
40 5 77.704
41 5 38.464
42 5 4.9047
43 5 1.777
44 5 1.1173
45 5 0.65897
46 5 0.33322
47 5 0.14669
48 5 0.056849
49 5 0.019255
50 5 0.0055306
51 5 0.0012511
52 5 0.00018104
53 5 5.8041E-006
54 5 311730
55 5 11871000
56 5 51745000
57 5 3983600
58 5 24966000
59 5 7013200
60 5 108480
61 5 4600200
62 5 7914300
63 5 7819400
64 5 6138300
65 5 4317400
66 5 2886900
67 5 1896700
68 5 1248000
40 6 0.014906
41 6 74.491
42 6 53.614
43 6 7.1238
44 6 2.2421
45 6 1.4568
46 6 0.97447
47 6 0.57353
48 6 0.29948
49 6 0.14207
50 6 0.062241
51 6 0.025448
52 6 0.009804
53 6 0.0035886
54 6 10924
55 6 1339100
56 6 22400000
57 6 45101000
58 6 832340
59 6 15106000
60 6 15022000
61 6 3313100
62 6 26764
63 6 2006700
64 6 3983500
65 6 4563900
66 6 4171300
67 6 3409400
68 6 2631500
41 7 0.013506
42 7 66.206
43 7 70.903
44 7 10.283
45 7 2.7522
46 7 1.7292
47 7 1.2647
48 7 0.84347
49 7 0.50587
50 7 0.28012
51 7 0.14689
52 7 0.074148
53 7 0.036001
54 7 140.97
55 7 61254
56 7 3481200
57 7 32408000
58 7 28252000
59 7 10188000
60 7 3047500
61 7 13513000
62 7 9787500
63 7 3009300
64 7 193450
65 7 211170
66 7 953590
67 7 1477200
68 7 1637200
42 8 0.012127
43 8 54.072
44 8 89.492
45 8 14.833
46 8 3.4
47 8 1.9203
48 8 1.4676
49 8 1.0837
50 8 0.73171
51 8 0.45741
52 8 0.2696
53 8 0.14966
54 8 0.67258
55 8 1069.4
56 8 209570
57 8 7020900
58 8 38270000
59 8 10321000
60 8 19330000
61 8 550430
62 8 4606300
63 8 9435900
64 8 7527400
65 8 3861300
66 8 1409100
67 8 333010
68 8 24513
43 9 0.010762
44 9 39.671
45 9 107.79
46 9 21.352
47 9 4.3688
48 9 2.0809
49 9 1.5593
50 9 1.2223
51 9 0.89846
52 9 0.61096
53 9 0.38018
54 9 0.020476
55 9 7.7861
56 9 4874.7
57 9 562630
58 9 11905000
59 9 36880000
60 9 557350
61 9 18062000
62 9 7539300
63 9 16564
64 9 2632400
65 9 5343700
66 9 5390100
67 9 4101700
68 9 2719400
44 10 0.0094138
45 10 24.953
46 10 123.45
47 10 30.57
48 10 5.9706
49 10 2.2988
50 10 1.563
51 10 1.2268
52 10 0.92967
53 10 0.63973
54 10 0.0035717
55 10 0.018651
56 10 49.659
57 10 17522
58 10 1289200
59 10 17406000
60 10 27563000
61 10 2555800
62 10 7774500
63 10 12198000
64 10 4581600
65 10 281260
66 10 377430
67 10 1511800
68 10 2149000
45 11 0.008083
46 11 12.08
47 11 133.19
48 11 43.113
49 11 8.7798
50 11 2.7413
51 11 1.5443
52 11 1.1175
53 11 0.79985
54 11 5.1706E-005
55 11 0.00048746
56 11 0.03656
57 11 223.22
58 11 53890
59 11 2603700
60 11 21857000
61 11 13847000
62 11 10502000
63 11 248670
64 11 6899100
65 11 8064000
66 11 4583100
67 11 1637900
68 11 330530
46 12 0.0067753
47 12 3.2025
48 12 133.01
49 12 58.885
50 12 13.81
51 12 3.7888
52 12 1.6453
53 12 0.96259
54 12 0.0026621
55 12 0.0038413
56 12 4.1667E-005
57 12 0.19552
58 12 841.46
59 12 146200
60 12 4664100
61 12 22925000
62 12 2817700
63 12 13453000
64 12 2870000
65 12 327420
66 12 3282900
67 12 4603500
68 12 3981000
47 13 0.0055036
48 13 0.00016924
49 13 119.27
50 13 75.778
51 13 22.443
52 13 6.3155
53 13 2.2219
54 13 0.0042227
55 13 0.0036402
56 13 0.00056393
57 13 0.007481
58 13 0.67293
59 13 2771.4
60 13 352570
61 13 7337400
62 13 18969000
63 13 200420
64 13 7410800
65 13 7632600
66 13 2164100
67 13 41543
68 13 386220
48 14 0.0042866
49 14 3.0303
50 14 90.692
51 14 87.727
52 14 35.07
53 14 11.668
54 14 0.0028886
55 14 0.0017304
56 14 0.00013318
57 14 0.00070108
58 14 0.053783
59 14 1.1446
60 14 7962.2
61 14 752830
62 14 9932800
63 14 11063000
64 14 4247400
65 14 711670
66 14 4865700
67 14 4906100
68 14 2788600
49 15 0.0031513
50 15 10.91
51 15 51.65
52 15 83.516
53 15 46.549
54 15 0.00095165
55 15 0.00036586
56 15 2.7101E-006
57 15 0.00052488
58 15 0.0012821
59 15 0.24084
60 15 0.4564
61 15 19675
62 15 1404700
63 15 11243000
64 15 3419000
65 15 7005000
66 15 1007900
67 15 287250
68 15 1762400
50 16 0.0021352
51 16 19.61
52 16 15.564
53 16 52.454
54 16 5.8057E-005
55 16 1.6587E-009
56 16 0.00011678
57 16 0.00030571
58 16 5.9239E-005
59 16 0.0072099
60 16 1.0695
61 16 5.5841
62 16 40103
63 16 2248500
64 16 10297000
65 16 86969
66 16 4462300
67 16 3531600
68 16 998800
51 17 0.0012833
52 17 23.207
53 17 0.13316
54 17 9.2536E-005
55 17 0.00016623
56 17 0.0002262
57 17 0.00011052
58 17 2.8723E-005
59 17 0.00038394
60 17 0.029077
61 17 4.3069
62 17 159.5
63 17 62504
64 17 3028400
65 17 7437400
66 17 778150
67 17 865480
68 17 2408400
52 18 0.00063803
53 18 17.762
54 18 0.00036615
55 18 0.00037975
56 18 0.00023759
57 18 2.938E-005
58 18 4.5608E-005
59 18 5.7578E-007
60 18 0.00040657
61 18 0.35002
62 18 8.2981
63 18 1428.9
64 18 62111
65 18 3373800
66 18 4304100
67 18 1976300
68 18 25512
53 19 0.00022385
54 19 0.00047545
55 19 0.00043046
56 19 0.00018231
57 19 8.0611E-006
58 19 4.2276E-005
59 19 8.6295E-005
60 19 4.4164E-005
61 19 0.013235
62 19 2.761
63 19 0.42754
64 19 6874.5
65 19 17750
66 19 3018400
67 19 2331400
68 19 1792200
2 35 93.359
3 35 9.1617
4 35 1.1246
5 35 0.37197
6 35 0.11779
7 35 0.029587
8 35 0.0060036
9 35 0.00093546
10 35 6.9244E-005
11 35 3.6757E-006
12 35 3.5454E-005
13 35 4.4562E-005
14 35 3.4103E-005
15 35 2.0762E-005
16 35 1.1525E-005
17 35 6.3852E-006
18 35 3.6695E-006
19 35 2.128E-006
3 36 165.93
4 36 26.025
5 36 3.3519
6 36 1.2819
7 36 0.5195
8 36 0.1666
9 36 0.042502
10 36 0.009061
11 36 0.0016324
12 36 0.00018336
13 36 8.9146E-007
14 36 8.5599E-005
15 36 0.00017895
16 36 0.00020534
17 36 0.00017361
18 36 0.00012037
19 36 7.1797E-005
4 37 217.6
5 37 50.238
6 37 6.4285
7 37 2.5917
8 37 1.2934
9 37 0.53772
10 37 0.17808
11 37 0.046498
12 37 0.0093904
13 37 0.0013727
14 37 9.4712E-005
15 37 7.0598E-006
16 37 8.161E-005
17 37 0.00016064
18 37 0.0002052
19 37 0.00019704
5 38 248.12
6 38 82.218
7 38 10.529
8 38 4.1413
9 38 2.3425
10 38 1.1735
11 38 0.49267
12 38 0.17234
13 38 0.048856
14 38 0.010449
15 38 0.0013768
16 38 3.3666E-005
17 38 4.7022E-005
18 38 0.00011211
19 38 0.00011045
6 39 258.52
7 39 122.27
8 39 15.818
9 39 5.7184
10 39 3.5151
11 39 2.0362
12 39 1.0182
13 39 0.4454
14 39 0.17201
15 39 0.058147
16 39 0.016672
17 39 0.0037591
18 39 0.00053855
19 39 1.604E-005
7 40 249.96
8 40 169.87
9 40 22.867
10 40 7.2628
11 40 4.6286
12 40 3.0353
13 40 1.7623
14 40 0.91231
15 40 0.4305
16 40 0.18797
17 40 0.076672
18 40 0.029475
19 40 0.010764
8 41 225.01
9 41 224.07
10 41 32.786
11 41 8.9437
12 41 5.5505
13 41 3.9781
14 41 2.6119
15 41 1.5499
16 41 0.85216
17 41 0.44474
18 41 0.22379
19 41 0.10845
9 42 187.31
10 42 282.37
11 42 46.934
12 42 11.033
13 42 6.2231
14 42 4.6693
15 42 3.3901
16 42 2.2608
17 42 1.4012
18 42 0.82108
19 42 0.45426
10 43 141.6
11 43 339.96
12 43 67.063
13 43 14.083
14 43 6.7879
15 43 5.0227
16 43 3.8725
17 43 2.809
18 43 1.8922
19 43 1.1706
11 44 93.702
12 44 389.78
13 44 95.407
14 44 19.033
15 44 7.5033
16 44 5.0916
17 44 3.9448
18 44 2.9524
19 44 2.0141
12 45 50.153
13 45 421.77
14 45 133.94
15 45 27.61
16 45 8.8719
17 45 5.061
18 45 3.646
19 45 2.5891
13 46 17.543
14 46 423.66
15 46 182.55
16 46 42.875
17 46 12.039
18 46 5.3544
19 46 3.1637
14 47 1.2691
15 47 383.83
16 47 235.16
17 47 69.068
18 47 19.625
19 47 7.0443
15 48 3.6674
16 48 297.39
17 48 273.73
18 48 107.68
19 48 35.728
16 49 21.668
17 49 176.06
18 49 264.06
19 49 143.94
17 50 44.671
18 50 59.216
19 50 171.27
18 51 56.25
19 51 2.1118
19 52 44.537
20 35 103610000
21 35 61852000
22 35 22145000
23 35 6208600
24 35 1495900
25 35 319460
26 35 59602
27 35 8902.7
28 35 757.08
29 35 0.3073
30 35 122.62
31 35 194.72
32 35 188.1
33 35 152.78
34 35 115.45
20 36 93957000
21 36 5720600
22 36 42404000
23 36 35019000
24 36 16961000
25 36 6423500
26 36 2122200
27 36 643260
28 36 182640
29 36 48509
30 36 11709
31 36 2361.4
32 36 303.81
33 36 2.4381
34 36 37.753
20 37 33503000
21 37 81078000
22 37 8068900
23 37 10649000
24 37 27672000
25 37 23355000
26 37 13366000
27 37 6355500
28 37 2751500
29 37 1140600
30 37 467060
31 37 192930
32 37 81597
33 37 35730
34 37 16338
20 38 5700900
21 38 64999000
22 38 37547000
23 38 31396000
24 38 100630
25 38 10274000
26 38 18763000
27 38 16690000
28 38 11170000
29 38 6531900
30 38 3591600
31 38 1936800
32 38 1051200
33 38 583750
34 38 334930
20 39 461100
21 39 17667000
22 39 77542000
23 39 6148600
24 39 37481000
25 39 10360000
26 39 187060
27 39 7010700
28 39 11944000
29 39 11744000
30 39 9189400
31 39 6447000
32 39 4302000
33 39 2821400
34 39 1853800
20 40 16060
21 40 1982300
22 40 33381000
23 40 67792000
24 40 1167300
25 40 22861000
26 40 22443000
27 40 4855700
28 40 51766
29 40 3084800
30 40 6044400
31 40 6887000
32 40 6273700
33 40 5116100
34 40 3942000
20 41 205.25
21 41 90102
22 41 5158400
23 41 48372000
24 41 42674000
25 41 15056000
26 41 4718600
27 41 20364000
28 41 14593000
29 41 4419000
30 41 264450
31 41 341700
32 41 1472600
33 41 2255900
34 41 2487100
20 42 0.96064
21 42 1559.9
22 42 308530
23 42 10416000
24 42 57238000
25 42 15753000
26 42 28862000
27 42 761180
28 42 7056200
29 42 14220000
30 42 11246000
31 42 5718100
32 42 2059600
33 42 473400
34 42 30468
20 43 0.032693
21 43 11.231
22 43 7120.3
23 43 829250
24 43 17687000
25 43 55310000
26 43 911400
27 43 27187000
28 43 11142000
29 43 15344
30 43 4052300
31 43 8092400
32 43 8102100
33 43 6132300
34 43 4046700
20 44 0.0060114
21 44 0.02945
22 44 71.976
23 44 25630
24 44 1902600
25 44 25904000
26 44 41504000
27 44 3690000
28 44 11854000
29 44 18271000
30 44 6748600
31 44 384610
32 44 606060
33 44 2327500
34 44 3272100
20 45 5.9476E-005
21 45 0.00047811
22 45 0.052959
23 45 323.86
24 45 78941
25 45 3848300
26 45 32598000
27 45 21005000
28 45 15566000
29 45 419630
30 45 10479000
31 45 12088000
32 45 6796000
33 45 2391300
34 45 465430
20 46 0.004156
21 46 0.0056233
22 46 8.7176E-006
23 46 0.27245
24 46 1221
25 46 214470
26 46 6905400
27 46 34288000
28 46 4370700
29 46 20157000
30 46 4179700
31 46 537600
32 46 5019200
33 46 6950700
34 46 5967300
20 47 0.0067191
21 47 0.0057706
22 47 0.00073262
23 47 0.012299
24 47 0.9162
25 47 4021.2
26 47 517920
27 47 10885000
28 47 28485000
29 47 262660
30 47 11243000
31 47 11382000
32 47 3154900
33 47 49122
34 47 616280
20 48 0.0046651
21 48 0.0029379
22 48 0.00022025
23 48 0.0013425
24 48 0.082686
25 48 1.4732
26 48 11549
27 48 1107400
28 48 14770000
29 48 16723000
30 48 6238800
31 48 1133200
32 48 7375300
33 48 7340700
34 48 4125600
20 49 0.0015806
21 49 0.00070568
22 49 6.3941E-009
23 49 0.00088677
24 49 0.0025068
25 49 0.3571
26 49 0.42629
27 49 28510
28 49 2069000
29 49 16766000
30 49 5249100
31 49 10453000
32 49 1443700
33 49 467230
34 49 2702000
20 50 0.00011208
21 50 5.8753E-006
22 50 0.00011758
23 50 0.00045539
24 50 0.00017398
25 50 0.012231
26 50 1.553
27 50 10.08
28 50 57974
29 50 3315900
30 50 15417000
31 50 153840
32 50 6750700
33 50 5245400
34 50 1445500
20 51 0.0001256
21 51 0.00020526
22 51 0.00026752
23 51 0.00013969
24 51 6.5788E-005
25 51 0.00085526
26 51 0.045953
27 51 6.1457
28 51 250.94
29 51 89860
30 51 4470600
31 51 11199000
32 51 1108100
33 51 1353000
34 51 3644100
20 52 0.00054596
21 52 0.00053702
22 52 0.00030142
23 52 2.7197E-005
24 52 7.0606E-005
25 52 5.8284E-006
26 52 0.00091567
27 52 0.52539
28 52 11.339
29 52 2171.2
30 52 87957
31 52 4982100
32 52 6538500
33 52 2900100
34 52 28807
20 53 0.0007246
21 53 0.00063648
22 53 0.00024155
23 53 4.3355E-006
24 53 5.4902E-005
25 53 9.1064E-005
26 53 0.00014407
27 53 0.021714
28 53 4.0283
29 53 1.3222
30 53 10234
31 53 23211
32 53 4447300
33 53 3584300
34 53 2655100
69 35 0.21718
70 35 32.366
71 35 3.2734
72 35 0.4065
73 35 0.13962
74 35 0.045222
75 35 0.01154
76 35 0.0024122
77 35 0.00040341
78 35 3.5836E-005
79 35 8.3852E-007
80 35 1.6003E-005
81 35 2.3552E-005
82 35 2.0092E-005
83 35 1.302E-005
84 35 7.1565E-006
85 35 3.5602E-006
86 35 1.6682E-006
87 35 7.4594E-007
88 35 61898000
89 35 37292000
90 35 13483000
91 35 3822200
92 35 933260
93 35 202790
94 35 38816
95 35 6073.8
96 35 587.42
97 35 1.7544
98 35 56.603
99 35 103.46
100 35 104.74
101 35 87.112
102 35 66.774
70 36 0.20092
71 36 57.442
72 36 9.3384
73 36 1.2001
74 36 0.47692
75 36 0.19908
76 36 0.064786
77 36 0.016651
78 36 0.0035908
79 36 0.0006708
80 36 8.4898E-005
81 36 2.457E-009
82 36 2.952E-005
83 36 7.0022E-005
84 36 8.6012E-005
85 36 7.6646E-005
86 36 5.5581E-005
87 36 3.4398E-005
88 36 56609000
89 36 3225900
90 36 25210000
91 36 21108000
92 36 10340000
93 36 3961100
94 36 1325600
95 36 407990
96 36 118150
97 36 32255
98 36 8127.8
99 36 1775
100 36 279.71
101 36 12.716
102 36 8.9961
71 37 0.18546
72 37 75.082
73 37 18.136
74 37 2.2863
75 37 0.95059
76 37 0.49123
77 37 0.20848
78 37 0.069826
79 37 0.018368
80 37 0.0037501
81 37 0.00056625
82 37 4.5115E-005
83 37 1.1875E-006
84 37 2.7303E-005
85 37 5.9361E-005
86 37 7.9803E-005
87 37 7.8943E-005
88 37 20366000
89 37 48381000
90 37 5100900
91 37 6113500
92 37 16439000
93 37 14076000
94 37 8147500
95 37 3916400
96 37 1714500
97 37 719280
98 37 298450
99 37 125110
100 37 53793
101 37 23992
102 37 11194
72 38 0.17082
73 38 85.105
74 38 29.87
75 38 3.7401
76 38 1.498
77 38 0.87922
78 38 0.45186
79 38 0.19262
80 38 0.068018
81 38 0.019417
82 38 0.0041867
83 38 0.00056176
84 38 1.5603E-005
85 38 1.6526E-005
86 38 4.167E-005
87 38 4.1479E-005
88 38 3501000
89 38 39320000
90 38 22018000
91 38 19125000
92 38 97992
93 38 5916000
94 38 11120000
95 38 10034000
96 38 6787900
97 38 4007400
98 38 2223200
99 38 1209100
100 38 661600
101 38 370230
102 38 213950
73 39 0.15665
74 39 87.857
75 39 44.694
76 39 5.6402
77 39 2.0421
78 39 1.301
79 39 0.776
80 39 0.39539
81 39 0.17499
82 39 0.068108
83 39 0.023172
84 39 0.0066979
85 39 0.0015329
86 39 0.00022859
87 39 8.8258E-006
88 39 286630
89 39 10815000
90 39 46616000
91 39 3400300
92 39 22421000
93 39 6491800
94 39 71966
95 39 4005000
96 39 7026700
97 39 7009800
98 39 5540400
99 39 3918300
100 39 2632300
101 39 1736300
102 39 1146400
74 40 0.14284
75 40 83.779
76 40 62.42
77 40 8.2193
78 40 2.5673
79 40 1.6862
80 40 1.1417
81 40 0.67788
82 40 0.3562
83 40 0.16979
84 40 0.0747
85 40 0.030675
86 40 0.011877
87 40 0.0043722
88 40 10131
89 40 1229700
90 40 20362000
91 40 40401000
92 40 841630
93 40 13355000
94 40 13612000
95 40 3118400
96 40 12420
97 40 1709400
98 40 3488300
99 40 4043200
100 40 3721400
101 40 3056700
102 40 2367900
75 41 0.12941
76 41 73.877
77 41 82.669
78 41 11.917
79 41 3.1466
80 41 1.9894
81 41 1.4728
82 41 0.99192
83 41 0.59917
84 41 0.33354
85 41 0.17562
86 41 0.088946
87 41 0.043277
88 41 132.51
89 41 56782
90 41 3192000
91 41 29376000
92 41 25076000
93 41 9413500
94 41 2572100
95 41 12031000
96 41 8906500
97 41 2828600
98 41 210740
99 41 157300
100 41 797100
101 41 1267200
102 41 1421000
76 42 0.11619
77 42 59.622
78 42 104.43
79 42 17.274
80 42 3.8931
81 42 2.1972
82 42 1.6971
83 42 1.2661
84 42 0.86164
85 42 0.54176
86 42 0.32061
87 42 0.17832
88 42 0.65131
89 42 1004
90 42 194090
91 42 6426300
92 42 34561000
93 42 8973500
94 42 17523000
95 42 576850
96 42 3958300
97 42 8390100
98 42 6820400
99 42 3570700
100 42 1344200
101 42 339550
102 42 33324
77 43 0.1031
78 43 42.922
79 43 125.79
80 43 24.982
81 43 5.0261
82 43 2.3725
83 43 1.7898
84 43 1.4166
85 43 1.0496
86 43 0.7178
87 43 0.44792
88 43 0.017362
89 43 7.4225
90 43 4571.7
91 43 520410
92 43 10873000
93 43 33131000
94 43 419250
95 43 16111000
96 43 6981900
97 43 31951
98 43 2225700
99 43 4688200
100 43 4810500
101 43 3708400
102 43 2488100
78 44 0.090164
79 44 26.116
80 44 143.96
81 44 35.908
82 44 6.9206
83 44 2.6218
84 44 1.7821
85 44 1.4087
86 44 1.0747
87 44 0.74236
88 44 0.0029777
89 44 0.016763
90 44 47.113
91 44 16410
92 44 1190500
93 44 15850000
94 44 24558000
95 44 2470900
96 44 6741400
97 44 10983000
98 44 4282500
99 44 309330
100 44 282980
101 44 1265400
102 44 1848800
79 45 0.077399
80 45 11.793
81 45 154.99
82 45 50.779
83 45 10.268
84 45 3.1463
85 45 1.7552
86 45 1.2712
87 45 0.91234
88 45 3.6523E-005
89 45 0.00054176
90 45 0.035413
91 45 211.72
92 45 50390
93 45 2399400
94 45 19823000
95 45 12147000
96 45 9654600
97 45 167980
98 45 6011800
99 45 7240900
100 45 4225500
101 45 1571000
102 45 347470
80 46 0.064856
81 46 2.4909
82 46 154.17
83 46 69.437
84 46 16.284
85 46 4.4043
86 46 1.8807
87 46 1.09
88 46 0.0021843
89 46 0.0034662
90 46 0.00010118
91 46 0.19412
92 46 798.1
93 46 136470
94 46 4286500
95 46 20675000
96 46 2352400
97 46 12087000
98 46 2746600
99 46 232140
100 46 2800800
101 46 4050400
102 46 3568300
81 47 0.05266
82 47 0.13816
83 47 137.29
84 47 89.268
85 47 26.61
86 47 7.4518
87 47 2.5876
88 47 0.0035256
89 47 0.0031237
90 47 0.00061933
91 47 0.0060746
92 47 0.6845
93 47 2628
94 47 328430
95 47 6719800
96 47 16962000
97 47 233300
98 47 6466100
99 47 6926500
100 47 2075100
101 47 62044
102 47 288810
82 48 0.040991
83 48 5.2388
84 48 103.08
85 48 102.91
86 48 41.616
87 48 13.889
88 48 0.0024415
89 48 0.0014252
90 48 0.00012803
91 48 0.00044744
92 48 0.048306
93 48 1.2304
94 48 7549
95 48 699600
96 48 9054900
97 48 9747200
98 48 3978200
99 48 549450
100 48 4237700
101 48 4411100
102 48 2582800
83 49 0.030109
84 49 15.87
85 49 57.153
86 49 96.974
87 49 54.87
88 49 0.00081651
89 49 0.00028006
90 49 5.7197E-006
91 49 0.00040688
92 49 0.00087879
93 49 0.22502
94 49 0.63152
95 49 18652
96 49 1301700
97 49 10186000
98 49 2910000
99 49 6335300
100 49 1001200
101 49 205680
102 49 1481700
84 50 0.020374
85 50 26.85
86 50 15.903
87 50 59.36
88 50 5.2954E-005
89 50 6.7127E-007
90 50 0.00013347
91 50 0.00028147
92 50 2.1122E-005
93 50 0.0058632
94 50 1.0243
95 50 4.187
96 50 38035
97 50 2076600
98 50 9252600
99 50 52261
100 50 3907400
101 50 3224300
102 50 971730
85 51 0.012221
86 51 30.782
87 51 0.007172
88 51 7.4026E-005
89 51 0.00015766
90 51 0.00024244
91 51 0.00012235
92 51 1.611E-005
93 51 0.00023594
94 51 0.025761
95 51 4.1819
96 51 140.49
97 51 59404
98 51 2786600
99 51 6608000
100 51 768490
101 51 702370
102 51 2100400
86 52 0.0060546
87 52 23.041
88 52 0.00030322
89 52 0.0003395
90 52 0.00024632
91 52 4.2278E-005
92 52 4.1866E-005
93 52 6.3246E-006
94 52 0.00022796
95 52 0.32711
96 52 8.3049
97 52 1303.6
98 52 59473
99 52 3093600
100 52 3768500
101 52 1832900
102 52 36637
87 53 0.0021081
88 53 0.00039675
89 53 0.00037656
90 53 0.00018449
91 53 1.5728E-005
92 53 4.6608E-005
93 53 9.3176E-005
94 53 1.0927E-005
95 53 0.011551
96 53 2.6363
97 53 0.18877
98 53 6375.1
99 53 17736
100 53 2761900
101 53 2013400
102 53 1621200
36 69 64.767
37 69 6.2993
38 69 0.76815
39 69 0.25157
40 69 0.079324
41 69 0.01988
42 69 0.0040085
43 69 0.00061387
44 69 4.3526E-005
45 69 2.5784E-006
46 69 2.2166E-005
47 69 2.6587E-005
48 69 1.9577E-005
49 69 1.1639E-005
50 69 6.5003E-006
51 69 3.7744E-006
52 69 2.3479E-006
53 69 1.4838E-006
54 69 34647000
55 69 20550000
56 69 7307300
57 69 2033100
58 69 485380
59 69 102400
60 69 18760
61 69 2707.8
62 69 207.7
63 69 1.4646
64 69 48.096
65 69 70.411
66 69 66.084
67 69 52.886
68 69 39.608
37 70 115.14
38 70 17.881
39 70 2.2963
40 70 0.8688
41 70 0.34978
42 70 0.11196
43 70 0.028562
44 70 0.0060816
45 70 0.0010887
46 70 0.00012022
47 70 7.0662E-007
48 70 5.6861E-005
49 70 0.00011699
50 70 0.00013278
51 70 0.00011117
52 70 7.636E-005
53 70 4.5146E-005
54 70 31225000
55 70 1990200
56 70 14225000
57 70 11635000
58 70 5591400
59 70 2101100
60 70 688150
61 70 206420
62 70 57824
63 70 15066
64 70 3525.8
65 70 669.41
66 70 72.283
67 70 0.056086
68 70 19.323
38 71 151.12
39 71 34.473
40 71 4.4141
41 71 1.7625
42 71 0.87216
43 71 0.36126
44 71 0.11961
45 71 0.031276
46 71 0.006323
47 71 0.00092165
48 71 6.2518E-005
49 71 4.9643E-006
50 71 5.4442E-005
51 71 0.00010554
52 71 0.00013358
53 71 0.00012745
54 71 11058000
55 71 27127000
56 71 2588800
57 71 3658000
58 71 9284900
59 71 7759200
60 71 4406300
61 71 2080200
62 71 894020
63 71 367720
64 71 149300
65 71 61085
66 71 25559
67 71 11058
68 71 4989.8
39 72 172.55
40 72 56.329
41 72 7.236
42 72 2.8273
43 72 1.5841
44 72 0.7892
45 72 0.33064
46 72 0.11573
47 72 0.032893
48 72 0.0070669
49 72 0.00093868
50 72 2.3842E-005
51 72 3.0996E-005
52 72 7.4926E-005
53 72 7.3772E-005
54 72 1866400
55 72 21528000
56 72 12717000
57 72 10348000
58 72 21936
59 72 3519300
60 72 6302700
61 72 5552800
62 72 3689800
63 72 2144600
64 72 1172600
65 72 629000
66 72 339700
67 72 187760
68 72 107270
40 73 180.19
41 73 83.645
42 73 10.868
43 73 3.9183
44 73 2.3857
45 73 1.3724
46 73 0.68378
47 73 0.29877
48 73 0.11548
49 73 0.039134
50 73 0.011273
51 73 0.0025636
52 73 0.00037502
53 73 1.2725E-005
54 73 149450
55 73 5796500
56 73 25795000
57 73 2167200
58 73 12512000
59 73 3347100
60 73 80264
61 73 2410900
62 73 4028800
63 73 3924200
64 73 3050600
65 73 2129300
66 73 1414900
67 73 924740
68 73 605830
41 74 174.83
42 74 116.05
43 74 15.688
44 74 4.9913
45 74 3.154
46 74 2.0519
47 74 1.1855
48 74 0.61222
49 74 0.28873
50 74 0.12618
51 74 0.05157
52 74 0.019883
53 74 0.0072873
54 74 5142.1
55 74 643520
56 74 10981000
57 74 22689000
58 74 337580
59 74 7754400
60 74 7419200
61 74 1543400
62 74 26477
63 74 1078700
64 74 2060700
65 74 2322600
66 74 2101900
67 74 1706200
68 74 1310200
42 75 158.17
43 75 152.91
44 75 22.437
45 75 6.157
46 75 3.7983
47 75 2.6996
48 75 1.762
49 75 1.0418
50 75 0.5717
51 75 0.29818
52 75 0.15006
53 75 0.072746
54 75 64.437
55 75 28879
56 75 1677800
57 75 15964000
58 75 14421000
59 75 4869000
60 75 1673100
61 75 6849800
62 75 4804300
63 75 1410100
64 75 72159
65 75 131440
66 75 519450
67 75 778760
68 75 849830
43 76 132.68
44 76 192.55
45 76 32.029
46 76 7.5954
47 76 4.2759
48 76 3.1831
49 76 2.2955
50 76 1.5238
51 76 0.9417
52 76 0.55086
53 76 0.30433
54 76 0.2901
55 76 491.55
56 76 99058
57 76 3395700
58 76 18966000
59 76 5434400
60 76 9530400
61 76 213260
62 76 2450600
63 76 4783000
64 76 3717600
65 76 1856500
66 76 650970
67 76 141030
68 76 6542.7
44 77 101.49
45 77 231.76
46 77 45.637
47 77 9.6745
48 77 4.678
49 77 3.4412
50 77 2.6347
51 77 1.9009
52 77 1.2756
53 77 0.78672
54 77 0.012281
55 77 3.4612
56 77 2250.1
57 77 266840
58 77 5782600
59 77 18427000
60 77 357250
61 77 9122000
62 77 3602900
63 77 1056.5
64 77 1420700
65 77 2748000
66 77 2710800
67 77 2029700
68 77 1326800
45 78 68.483
46 78 265.78
47 78 64.767
48 78 13.024
49 78 5.1753
50 78 3.5047
51 78 2.6991
52 78 2.0086
53 78 1.3636
54 78 0.0024873
55 78 0.010857
56 78 22.398
57 78 8122.6
58 78 613820
59 78 8498500
60 78 13939000
61 78 1136600
62 78 4079800
63 78 6070400
64 78 2167100
65 78 105010
66 78 229900
67 78 816080
68 78 1122900
46 79 38.027
47 79 287.88
48 79 90.761
49 79 18.803
50 79 6.104
51 79 3.4932
52 79 2.5083
53 79 1.772
54 79 9.3226E-006
55 79 4.2537E-005
56 79 0.016501
57 79 100.99
58 79 25091
59 79 1245300
60 79 10741000
61 79 7157000
62 79 5063900
63 79 173640
64 79 3578700
65 79 4022300
66 79 2212200
67 79 753880
68 79 135780
47 80 14.552
48 80 289.74
49 80 123.58
50 80 29.065
51 80 8.2332
52 80 3.6893
53 80 2.1818
54 80 0.001489
55 80 0.0017686
56 80 1.6565E-005
57 80 0.078076
58 80 380.81
59 80 68361
60 80 2242200
61 80 11361000
62 80 1555000
63 80 6701400
64 80 1310900
65 80 212180
66 80 1736300
67 80 2346000
68 80 1985100
48 81 1.7474
49 81 263.43
50 81 159.21
51 81 46.668
52 81 13.322
53 81 4.8142
54 81 0.0025028
55 81 0.0021264
56 81 0.00017292
57 81 0.0048593
58 81 0.24942
59 81 1253.8
60 81 165530
61 81 3548200
62 81 9513200
63 81 64779
64 81 3831300
65 81 3748000
66 81 991580
67 81 9138.6
68 81 231070
49 82 1.3456
50 82 205.42
51 82 185.59
52 82 72.667
53 82 24.111
54 82 0.001789
55 82 0.0012243
56 82 8.5412E-005
57 82 0.0006817
58 82 0.028868
59 82 0.35154
60 82 3597.8
61 82 354880
62 82 4837000
63 82 5659000
64 82 1991900
65 82 423290
66 82 2508500
67 82 2433000
68 82 1336500
50 83 11.59
51 83 123.22
52 83 179.63
53 83 97.196
54 83 0.00063873
55 83 0.00035961
56 83 5.6319E-006
57 83 0.0003734
58 83 0.0013035
59 83 0.11609
60 83 0.033364
61 83 8863.1
62 83 664790
63 83 5523100
64 83 1830800
65 83 3446100
66 83 437060
67 83 181330
68 83 939510
51 84 25.825
52 84 42.971
53 84 117.38
54 84 5.8044E-005
55 84 1.7545E-005
56 84 1.2513E-005
57 84 0.00015302
58 84 0.00014633
59 84 0.0050936
60 84 0.48391
61 84 4.5961
62 84 17934
63 84 1068000
64 84 5118400
65 84 68777
66 84 2287100
67 84 1712800
68 84 447300
52 85 33.513
53 85 2.0933
54 85 3.3001E-005
55 85 4.2397E-005
56 85 4.9771E-005
57 85 3.2557E-005
58 85 4.3957E-005
59 85 0.00052954
60 85 0.016858
61 85 1.8465
62 85 91.27
63 85 27476
64 85 1442800
65 85 3760500
66 85 331190
67 85 488260
68 85 1234700
53 86 26.839
54 86 0.00017827
55 86 0.00015634
56 86 6.7921E-005
57 86 2.0562E-006
58 86 2.6506E-005
59 86 2.9026E-005
60 86 0.00056882
61 86 0.17479
62 86 3.0976
63 86 740.34
64 86 26046
65 86 1608500
66 86 2233600
67 86 923470
68 86 4629.5
54 87 0.00024769
55 87 0.00020409
56 87 6.0577E-005
57 87 1.3638E-007
58 87 1.41E-005
59 87 1.0551E-005
60 87 0.00013079
61 87 0.0085091
62 87 1.2657
63 87 1.1221
64 87 3352.8
65 87 5728.9
66 87 1428900
67 87 1252800
68 87 861600
103 69 103490000
104 69 61953000
105 69 22248000
106 69 6259400
107 69 1514600
108 69 325240
109 69 61177
110 69 9273.4
111 69 821.79
112 69 0.013385
113 69 114.29
114 69 188.79
115 69 184.95
116 69 151.34
117 69 114.89
103 70 94069000
104 70 5619000
105 70 42290000
106 70 35071000
107 70 17047000
108 70 6480100
109 70 2150000
110 70 655080
111 70 187260
112 70 50207
113 70 12301
114 70 2551.2
115 70 353.57
116 70 6.5684
117 70 29.147
103 71 33614000
104 71 80944000
105 71 8192900
106 71 10509000
107 71 27586000
108 71 23387000
109 71 13434000
110 71 6411600
111 71 2786700
112 71 1160200
113 71 477450
114 71 198330
115 71 84416
116 71 37233
117 71 17163
103 72 5731500
104 72 65120000
105 72 37299000
106 72 31531000
107 72 118060
108 72 10141000
109 72 18685000
110 72 16696000
111 72 11215000
112 72 6581100
113 72 3630800
114 72 1964400
115 72 1069700
116 72 595920
117 72 342960
103 73 464560
104 73 17745000
105 73 77545000
106 73 6007200
107 73 37436000
108 73 10499000
109 73 163640
110 73 6894500
111 73 11857000
112 73 11716000
113 73 9199800
114 73 6473500
115 73 4330800
116 73 2846900
117 73 1874300
103 74 16223
104 74 1996200
105 74 33496000
106 74 67623000
107 74 1233600
108 74 22665000
109 74 22512000
110 74 4967200
111 74 39267
112 74 2996000
113 74 5952300
114 74 6822500
115 74 6237700
116 74 5099900
117 74 3937300
103 75 208.11
104 75 91016
105 75 5192100
106 75 48481000
107 75 42387000
108 75 15238000
109 75 4575400
110 75 20248000
111 75 14672000
112 75 4523100
113 75 295870
114 75 308640
115 75 1410900
116 75 2191300
117 75 2430900
103 76 0.98544
104 76 1582.5
105 76 311640
106 76 10477000
107 76 57271000
108 76 15496000
109 76 28948000
110 76 825160
111 76 6887700
112 76 14122000
113 76 11283000
114 76 5804800
115 76 2131100
116 76 511340
117 76 40556
103 77 0.032804
104 77 11.444
105 77 7226.3
106 77 837500
107 77 17777000
108 77 55204000
109 77 840090
110 77 27047000
111 77 11305000
112 77 26698
113 77 3913600
114 77 7970000
115 77 8055900
116 77 6143900
117 77 4084100
103 78 0.0062599
104 78 0.030861
105 78 73.32
106 78 26012
107 78 1920900
108 78 26005000
109 78 41255000
110 78 3824600
111 78 11619000
112 78 18261000
113 78 6890300
114 78 435090
115 78 546170
116 78 2226300
117 78 3178800
103 79 3.109E-005
104 79 0.00038645
105 79 0.054957
106 79 330.17
107 79 80107
108 79 3883100
109 79 32666000
110 79 20712000
111 79 15722000
112 79 363870
113 79 10282000
114 79 12060000
115 79 6888900
116 79 2486100
117 79 514960
103 80 0.0039479
104 80 0.0054935
105 80 9.3582E-006
106 80 0.27938
107 80 1245.1
108 80 217560
109 80 6961000
110 80 34263000
111 80 4201900
112 80 20109000
113 80 4323900
114 80 471840
115 80 4856800
116 80 6845900
117 80 5943800
103 81 0.0066214
104 81 0.0058151
105 81 0.00078956
106 81 0.012219
107 81 0.94237
108 81 4099.2
109 81 525040
110 81 10956000
111 81 28337000
112 81 304930
113 81 11033000
114 81 11419000
115 81 3274500
116 81 70670
117 81 550270
103 82 0.0047217
104 82 0.0030505
105 82 0.00025736
106 82 0.0012734
107 82 0.084526
108 82 1.5236
109 82 11767
110 82 1121400
111 82 14832000
112 82 16506000
113 82 6365700
114 82 1040100
115 82 7219600
116 82 7321700
117 82 4193200
103 83 0.0016674
104 83 0.00077759
105 83 1.2799E-006
106 83 0.00086582
107 83 0.0025692
108 83 0.36642
109 83 0.44692
110 83 29018
111 83 2092100
112 83 16785000
113 83 5088000
114 83 10456000
115 83 1528300
116 83 409500
117 83 2585300
103 84 0.00014203
104 84 1.3777E-005
105 84 0.0001021
106 84 0.00046098
107 84 0.00018033
108 84 0.012566
109 84 1.601
110 84 10.351
111 84 58898
112 84 3346000
113 84 15368000
114 84 127610
115 84 6630400
116 84 5274700
117 84 1512800
103 85 9.8633E-005
104 85 0.00017559
105 85 0.00025433
106 85 0.00014754
107 85 6.8013E-005
108 85 0.00091873
109 85 0.047711
110 85 6.3144
111 85 258.23
112 85 90985
113 85 4499300
114 85 11104000
115 85 1159400
116 85 1276900
117 85 3566800
103 86 0.00049763
104 86 0.00050021
105 86 0.00029606
106 86 3.0706E-005
107 86 7.3888E-005
108 86 1.1708E-005
109 86 0.00094154
110 86 0.5462
111 86 11.515
112 86 2231.3
113 86 88403
114 86 4998300
115 86 6447200
116 86 2927800
117 86 38233
103 87 0.0006816
104 87 0.00060779
105 87 0.00024109
106 87 5.4384E-006
107 87 5.9205E-005
108 87 7.746E-005
109 87 0.00014376
110 87 0.02307
111 87 4.1591
112 87 1.6199
113 87 10470
114 87 22512
115 87 4442500
116 87 3529500
117 87 2638500
133 69 0.78334
134 69 32.781
135 69 3.3531
136 69 0.41677
137 69 0.1454
138 69 0.04761
139 69 0.012249
140 69 0.002594
141 69 0.00044683
142 69 4.289E-005
143 69 5.6661E-007
144 69 1.7267E-005
145 69 2.7108E-005
146 69 2.4055E-005
147 69 1.5973E-005
148 69 8.8324E-006
149 69 4.3136E-006
150 69 1.9281E-006
151 69 8.0097E-007
152 69 58754000
153 69 35657000
154 69 12994000
155 69 3716600
156 69 917220
157 69 202080
158 69 39467
159 69 6397.3
160 69 677.14
161 69 7.3438
162 69 42.209
163 69 88.773
164 69 93.823
165 69 79.711
166 69 61.884
134 70 0.72463
135 70 58.137
136 70 9.5872
137 70 1.2262
138 70 0.49467
139 70 0.2093
140 70 0.068657
141 70 0.017734
142 70 0.0038476
143 70 0.00073109
144 70 9.8073E-005
145 70 1.9639E-007
146 70 2.8224E-005
147 70 7.2142E-005
148 70 9.1821E-005
149 70 8.3926E-005
150 70 6.2112E-005
151 70 3.9027E-005
152 70 54087000
153 70 2920900
154 70 23831000
155 70 20176000
156 70 9973900
157 70 3856900
158 70 1304200
159 70 406490
160 70 119600
161 70 33377
162 70 8695.2
163 70 2013.2
164 70 362.1
165 70 29.9
166 70 2.063
135 71 0.66887
136 71 75.876
137 71 18.673
138 71 2.331
139 71 0.9799
140 71 0.51404
141 71 0.22043
142 71 0.074369
143 71 0.019688
144 71 0.0040522
145 71 0.00062286
146 71 5.3331E-005
147 71 5.8631E-007
148 71 2.5645E-005
149 71 5.9038E-005
150 71 8.1506E-005
151 71 8.1756E-005
152 71 19588000
153 71 45870000
154 71 5056000
155 71 5615000
156 71 15525000
157 71 13449000
158 71 7858500
159 71 3811700
160 71 1684400
161 71 713790
162 71 299490
163 71 127110
164 71 55416
165 71 25097
166 71 11906
136 72 0.61599
137 72 85.776
138 72 30.839
139 72 3.8137
140 72 1.5357
141 72 0.9154
142 72 0.47597
143 72 0.20459
144 72 0.072744
145 72 0.020918
146 72 0.0045553
147 72 0.00062343
148 72 1.935E-005
149 72 1.5961E-005
150 72 4.2561E-005
151 72 4.2647E-005
152 72 3391000
153 72 37667000
154 72 20587000
155 72 18423000
156 72 128240
157 72 5442200
158 72 10477000
159 72 9565200
160 72 6529800
161 72 3886300
162 72 2172600
163 72 1190300
164 72 656030
165 72 369620
166 72 214960
137 73 0.56487
138 73 88.19
139 73 46.264
140 73 5.7649
141 73 2.0831
142 73 1.3467
143 73 0.81355
144 73 0.41828
145 73 0.18637
146 73 0.072975
147 73 0.024997
148 73 0.0072969
149 73 0.0017001
150 73 0.00026508
151 73 1.3026E-005
152 73 279900
153 73 10450000
154 73 44434000
155 73 3028800
156 73 21286000
157 73 6394600
158 73 43302
159 73 3654100
160 73 6573400
161 73 6638200
162 73 5292000
163 73 3768700
164 73 2546700
165 73 1688400
166 73 1119700
138 74 0.515
139 74 83.587
140 74 64.755
141 74 8.4351
142 74 2.6085
143 74 1.7336
144 74 1.1898
145 74 0.71373
146 74 0.37791
147 74 0.18128
148 74 0.080224
149 74 0.033154
150 74 0.012934
151 74 0.0048015
152 74 9992.7
153 74 1198900
154 74 19618000
155 74 38243000
156 74 916020
157 74 12433000
158 74 13065000
159 74 3134500
160 74 3022.3
161 74 1513600
162 74 3203400
163 74 3768800
164 74 3500200
165 74 2893000
166 74 2251500
139 75 0.46652
140 75 73.04
141 75 85.896
142 75 12.293
143 75 3.1928
144 75 2.0315
145 75 1.5245
146 75 1.0383
147 75 0.63243
148 75 0.35433
149 75 0.18755
150 75 0.095412
151 75 0.046553
152 75 132.69
153 75 55973
154 75 3107000
155 75 28205000
156 75 23464000
157 75 9250400
158 75 2253400
159 75 11295000
160 75 8592100
161 75 2839700
162 75 249740
163 75 113960
164 75 686220
165 75 1130200
166 75 1287400
140 76 0.41876
141 76 58.135
142 76 108.6
143 76 17.921
144 76 3.9586
145 76 2.23
146 76 1.7426
147 76 1.3153
148 76 0.90318
149 76 0.57174
150 76 0.33998
151 76 0.18947
152 76 0.67458
153 76 1004.4
154 76 191130
155 76 6242100
156 76 33031000
157 76 8178600
158 76 16824000
159 76 654030
160 76 3547200
161 76 7858500
162 76 6542700
163 76 3514000
164 76 1374600
165 76 375490
166 76 48941
141 77 0.37149
142 77 40.925
143 77 130.82
144 77 26.056
145 77 5.1406
146 77 2.3991
147 77 1.8224
148 77 1.4578
149 77 1.0899
150 77 0.75003
151 77 0.46926
152 77 0.015598
153 77 7.5547
154 77 4569.7
155 77 511820
156 77 10533000
157 77 31457000
158 77 311620
159 77 15157000
160 77 6880700
161 77 59746
162 77 1948400
163 77 4311500
164 77 4523100
165 77 3545300
166 77 2415000
142 78 0.32479
143 78 23.919
144 78 149.55
145 78 37.617
146 78 7.1418
147 78 2.6535
148 78 1.8012
149 78 1.4343
150 78 1.102
151 78 0.76382
152 78 0.002672
153 78 0.016381
154 78 47.728
155 78 16380
156 78 1168700
157 78 15299000
158 78 23074000
159 78 2561300
160 78 6112400
161 78 10450000
162 78 4269300
163 78 370730
164 78 206410
165 78 1089300
166 78 1652900
143 79 0.27869
144 79 9.8772
145 79 160.61
146 79 53.359
147 79 10.707
148 79 3.2097
149 79 1.7683
150 79 1.2804
151 79 0.92046
152 79 1.9705E-005
153 79 0.00058624
154 79 0.037061
155 79 214.5
156 79 50216
157 79 2349900
158 79 19040000
159 79 11185000
160 79 9427400
161 79 103310
162 79 5479200
163 79 6861100
164 79 4140700
165 79 1616800
166 79 397790
144 80 0.2334
145 80 1.4706
146 80 159.02
147 80 73.051
148 80 17.143
149 80 4.5628
150 80 1.9093
151 80 1.0924
152 80 0.0018415
153 80 0.0032787
154 80 0.00018699
155 80 0.20653
156 80 808.68
157 80 135730
158 80 4184500
159 80 19717000
160 80 2027100
161 80 11466000
162 80 2816200
163 80 154460
164 80 2476800
165 80 3732900
166 80 3369400
145 81 0.18937
146 81 0.65436
147 81 140.44
148 81 93.782
149 81 28.185
150 81 7.8567
151 81 2.6876
152 81 0.0030838
153 81 0.0028487
154 81 0.00072804
155 81 0.0051795
156 81 0.74526
157 81 2661.8
158 81 325890
159 81 6531700
160 81 15999000
161 81 294630
162 81 5902100
163 81 6650300
164 81 2133200
165 81 98302
166 81 208740
146 82 0.14726
147 82 7.7674
148 82 103.84
149 82 107.54
150 82 44.1
151 82 14.782
152 82 0.0021923
153 82 0.0012648
154 82 0.00014083
155 82 0.00026901
156 82 0.046482
157 82 1.4103
158 82 7642.7
159 82 692150
160 82 8750800
161 82 9019300
162 82 3972400
163 82 420640
164 82 3853100
165 82 4181100
166 82 2542500
147 83 0.10801
148 83 20.432
149 83 55.72
150 83 100.04
151 83 57.617
152 83 0.00076022
153 83 0.00023809
154 83 7.4658E-006
155 83 0.00032406
156 83 0.00062129
157 83 0.22543
158 83 0.88472
159 83 18871
160 83 1283100
161 83 9767600
162 83 2571700
163 83 6054400
164 83 1071800
165 83 138640
166 83 1280900
148 84 0.072934
149 84 32.681
150 84 13.993
151 84 59.234
152 84 5.7664E-005
153 84 1.4159E-006
154 84 0.00015022
155 84 0.00027476
156 84 3.6589E-006
157 84 0.005091
158 84 1.0532
159 84 3.2712
160 84 38461
161 84 2038000
162 84 8778600
163 84 25630
164 84 3579500
165 84 3115300
166 84 1014900
149 85 0.043599
150 85 36.279
151 85 0.075134
152 85 5.5685E-005
153 85 0.00014907
154 85 0.00026605
155 85 0.00014279
156 85 8.3383E-006
157 85 0.00014902
158 85 0.024622
159 85 4.3504
160 85 132.54
161 85 60088
162 85 2721000
163 85 6180500
164 85 814430
165 85 579650
166 85 1911100
150 86 0.021472
151 86 26.461
152 86 0.00025346
153 86 0.00031185
154 86 0.00026599
155 86 6.0357E-005
156 86 4.1019E-005
157 86 1.4802E-005
158 86 0.00011891
159 86 0.32978
160 86 8.8459
161 86 1275.1
162 86 60380
163 86 3005400
164 86 3461900
165 86 1802300
166 86 55129
151 87 0.0073801
152 87 0.00033939
153 87 0.00034178
154 87 0.00019638
155 87 2.6861E-005
156 87 5.4261E-005
157 87 9.9635E-005
158 87 7.0903E-008
159 87 0.011012
160 87 2.7054
161 87 0.078034
162 87 6326.5
163 87 18459
164 87 2671800
165 87 1822200
166 87 1543800
70 133 60.435
71 133 5.8288
72 133 0.7052
73 133 0.22895
74 133 0.071993
75 133 0.01803
76 133 0.0036198
77 133 0.00054659
78 133 3.745E-005
79 133 2.35E-006
80 133 1.8568E-005
81 133 2.1258E-005
82 133 1.4991E-005
83 133 8.647E-006
84 133 4.8418E-006
85 133 2.952E-006
86 133 1.9928E-006
87 133 1.3688E-006
88 133 41595000
89 133 24660000
90 133 8765700
91 133 2438000
92 133 581860
93 133 122700
94 133 22461
95 133 3235.9
96 133 246.43
97 133 1.9531
98 133 58.64
99 133 85.462
100 133 80.121
101 133 64.105
102 133 48.015
71 134 107.46
72 134 16.538
73 134 2.1143
74 134 0.792
75 134 0.31726
76 134 0.1015
77 134 0.025927
78 134 0.0055215
79 134 0.00098525
80 134 0.00010827
81 134 5.8975E-007
82 134 4.9783E-005
83 134 0.000102
84 134 0.00011515
85 134 9.5857E-005
86 134 6.543E-005
87 134 3.8415E-005
88 134 37459000
89 134 2397100
90 134 17078000
91 134 13960000
92 134 6706700
93 134 2519700
94 134 825230
95 134 247550
96 134 69354
97 134 18072
98 134 4230.1
99 134 803.19
100 134 86.702
101 134 0.069037
102 134 23.229
72 135 141.12
73 135 31.854
74 135 4.0736
75 135 1.6114
76 135 0.7917
77 135 0.32724
78 135 0.10851
79 135 0.028469
80 135 0.0057757
81 135 0.00084297
82 135 5.7168E-005
83 135 4.3288E-006
84 135 4.7768E-005
85 135 9.1878E-005
86 135 0.0001156
87 135 0.00010975
88 135 13249000
89 135 32559000
90 135 3095200
91 135 4398600
92 135 11144000
93 135 9308700
94 135 5285600
95 135 2495700
96 135 1072900
97 135 441530
98 135 179400
99 135 73470
100 135 30779
101 135 13337
102 135 6029
73 136 161.33
74 136 51.981
75 136 6.6849
76 136 2.594
77 136 1.4415
78 136 0.71512
79 136 0.29943
80 136 0.10505
81 136 0.03001
82 136 0.0065005
83 136 0.00087657
84 136 2.4026E-005
85 136 2.6817E-005
86 136 6.687E-005
87 136 6.5923E-005
88 136 2231500
89 136 25799000
90 136 15281000
91 136 12402000
92 136 25523
93 136 4226500
94 136 7561500
95 136 6660400
96 136 4426400
97 136 2573700
98 136 1408000
99 136 755810
100 136 408530
101 136 226020
102 136 129250
74 137 168.79
75 137 77.091
76 137 10.042
77 137 3.6073
78 137 2.1778
79 137 1.2457
80 137 0.61915
81 137 0.27058
82 137 0.10484
83 137 0.035702
84 137 0.010369
85 137 0.0023939
86 137 0.00036336
87 137 1.5232E-005
88 137 178170
89 137 6931800
90 137 30924000
91 137 2613800
92 137 15008000
93 137 4008400
94 137 96751
95 137 2890700
96 137 4829000
97 137 4704000
98 137 3657800
99 137 2554300
100 137 1698200
101 137 1110500
102 137 727940
75 138 164.25
76 138 106.83
77 138 14.481
78 138 4.6079
79 138 2.8889
80 138 1.8668
81 138 1.0746
82 138 0.55427
83 138 0.26162
84 138 0.11462
85 138 0.047035
86 138 0.018235
87 138 0.0067275
88 138 6109
89 138 767420
90 138 13136000
91 138 27215000
92 138 399720
93 138 9307600
94 138 8894700
95 138 1851200
96 138 31268
97 138 1288600
98 138 2463600
99 138 2777900
100 138 2514800
101 138 2042000
102 138 1568500
76 139 149.26
77 139 140.63
78 139 20.673
79 139 5.6938
80 139 3.492
81 139 2.4641
82 139 1.6005
83 139 0.94391
84 139 0.5176
85 139 0.27009
86 139 0.1361
87 139 0.066049
88 139 76.081
89 139 34326
90 139 2001800
91 139 19104000
92 139 17307000
93 139 5825800
94 139 2009300
95 139 8211300
96 139 5761900
97 139 1695900
98 139 88591
99 139 154080
100 139 615240
101 139 924480
102 139 1009800
77 140 126.02
78 140 176.96
79 140 29.445
80 140 7.0267
81 140 3.9456
82 140 2.9165
83 140 2.0912
84 140 1.3832
85 140 0.85314
86 140 0.49854
87 140 0.27508
88 140 0.34033
89 140 581.84
90 140 117840
91 140 4053900
92 140 22706000
93 140 6527200
94 140 11418000
95 140 255790
96 140 2931800
97 140 5727000
98 140 4458300
99 140 2233200
100 140 788100
101 140 173670
102 140 8981.1
78 141 97.366
79 141 212.92
80 141 41.86
81 141 8.9379
82 141 4.3289
83 141 3.1665
84 141 2.4095
85 141 1.7304
86 141 1.1574
87 141 0.71158
88 141 0.015629
89 141 4.0701
90 141 2668.2
91 141 317740
92 141 6907600
93 141 22065000
94 141 430450
95 141 10927000
96 141 4322100
97 141 1546
98 141 1690400
99 141 3279500
100 141 3241900
101 141 2432800
102 141 1594600
79 142 66.795
80 142 244.2
81 142 59.291
82 142 11.998
83 142 4.7944
84 142 3.2381
85 142 2.4797
86 142 1.8353
87 142 1.2395
88 142 0.0034262
89 142 0.014272
90 142 26.456
91 142 9646
92 142 731660
93 142 10157000
94 142 16690000
95 142 1360600
96 142 4878200
97 142 7270500
98 142 2607900
99 142 130670
100 142 267030
101 142 962250
102 142 1329600
80 143 38.232
81 143 264.67
82 143 82.966
83 143 17.26
84 143 5.6463
85 143 3.2357
86 143 2.3142
87 143 1.6251
88 143 1.0956E-006
89 143 4.9906E-006
90 143 0.01986
91 143 119.49
92 143 29836
93 143 1485700
94 143 12841000
95 143 8563700
96 143 6065200
97 143 203970
98 143 4267400
99 143 4813500
100 143 2661000
101 143 916340
102 143 170040
81 144 15.695
82 144 266.75
83 144 112.87
84 144 26.59
85 144 7.585
86 144 3.4147
87 144 2.0162
88 144 0.0017488
89 144 0.0019891
90 144 5.8218E-005
91 144 0.088805
92 144 450.72
93 144 81377
94 144 2677000
95 144 13583000
96 144 1855300
97 144 8014400
98 144 1580700
99 144 245750
100 144 2056000
101 144 2792000
102 144 2372000
82 145 2.5734
83 145 243.15
84 145 145.39
85 145 42.589
86 145 12.21
87 145 4.4326
88 145 0.0031137
89 145 0.0026774
90 145 0.0001835
91 145 0.0062645
92 145 0.27685
93 145 1483.3
94 145 197190
95 145 4238200
96 145 11369000
97 145 79189
98 145 4564100
99 145 4486800
100 145 1201300
101 145 13255
102 145 264540
83 146 0.55804
84 146 190.49
85 146 169.58
86 146 66.226
87 146 21.995
88 146 0.0023168
89 146 0.0016737
90 146 0.00012355
91 146 0.00094643
92 146 0.036106
93 146 0.3638
94 146 4252.2
95 146 422870
96 146 5778300
97 146 6755000
98 146 2388700
99 146 495870
100 146 2978700
101 146 2905900
102 146 1608800
84 147 8.2906
85 147 115.35
86 147 164.34
87 147 88.478
88 147 0.0008803
89 147 0.00055679
90 147 1.9884E-005
91 147 0.00049354
92 147 0.0019263
93 147 0.14091
94 147 0.010744
95 147 10452
96 147 791970
97 147 6596600
98 147 2180100
99 147 4115700
100 147 530910
101 147 207910
102 147 1103600
85 148 20.103
86 148 41.292
87 148 107.6
88 148 0.00010174
89 148 4.8986E-005
90 148 3.7449E-006
91 148 0.00018962
92 148 0.00025506
93 148 0.0069174
94 148 0.57798
95 148 6.4717
96 148 21054
97 148 1271200
98 148 6111200
99 148 81059
100 148 2719300
101 148 2047100
102 148 542700
86 149 26.862
87 149 2.4666
88 149 2.4969E-005
89 149 2.8989E-005
90 149 3.764E-005
91 149 3.5262E-005
92 149 7.3295E-005
93 149 0.00085821
94 149 0.02189
95 149 2.1566
96 149 117.22
97 149 31949
98 149 1714400
99 149 4491500
100 149 394630
101 149 576790
102 149 1463400
87 150 21.672
88 150 0.00019009
89 150 0.00015855
90 150 6.2434E-005
91 150 9.6432E-007
92 150 3.6763E-005
93 150 7.8309E-005
94 150 0.00089347
95 150 0.21727
96 150 3.3859
97 150 921.62
98 150 29536
99 150 1905500
100 150 2676200
101 150 1093800
102 150 5561.6
88 151 0.00028055
89 151 0.00022572
90 151 6.0919E-005
91 151 1.1227E-006
92 151 1.7003E-005
93 151 2.9123E-006
94 151 0.00022583
95 151 0.011601
96 151 1.5182
97 151 2.1283
98 151 4073.3
99 151 5586.8
100 151 1680500
101 151 1516200
102 151 1013400
118 133 103320000
119 133 62103000
120 133 22404000
121 133 6336100
122 133 1542800
123 133 334040
124 133 63597
125 133 9850.2
126 133 925.41
127 133 1.3013
128 133 102.03
129 133 179.76
130 133 180.03
131 133 149.02
132 133 113.94
118 134 94237000
119 134 5468500
120 134 42118000
121 134 35147000
122 134 17175000
123 134 6565300
124 134 2192200
125 134 673100
126 134 194330
127 134 52835
128 134 13228
129 134 2854.6
130 134 436.94
131 134 16.8
132 134 18.076
118 135 33782000
119 135 80742000
120 135 8380100
121 135 10301000
122 135 27455000
123 135 23433000
124 135 13535000
125 135 6496000
126 135 2840100
127 135 1190100
128 135 493330
129 135 206630
130 135 88777
131 135 39572
132 135 18456
118 136 5777500
119 136 65300000
120 136 36927000
121 136 31730000
122 136 146780
123 136 9942500
124 136 18565000
125 136 16705000
126 136 11283000
127 136 6654800
128 136 3689800
129 136 2006200
130 136 1097800
131 136 614460
132 136 355210
118 137 469780
119 137 17863000
120 137 77548000
121 137 5798100
122 137 37366000
123 137 10708000
124 137 131430
125 137 6720900
126 137 11726000
127 137 11672000
128 137 9213800
129 137 6512100
130 137 4373500
131 137 2884700
132 137 1904800
118 138 16470
119 138 2017200
120 138 33670000
121 138 67367000
122 138 1336200
123 138 22371000
124 138 22613000
125 138 5136000
126 138 23739
127 138 2864500
128 138 5813900
129 138 6724200
130 138 6181800
131 138 5074000
132 138 3928700
118 139 212.48
119 139 92400
120 139 5242900
121 139 48643000
122 139 41955000
123 139 15511000
124 139 4364000
125 139 20070000
126 139 14788000
127 139 4680300
128 139 346230
129 139 262090
130 139 1320300
131 139 2095100
132 139 2346600
118 140 1.0236
119 140 1617
120 140 316350
121 140 10571000
122 140 57318000
123 140 15113000
124 140 29072000
125 140 925760
126 140 6636900
127 140 13970000
128 140 11333000
129 140 5933400
130 140 2239400
131 140 570620
132 140 58331
118 141 0.032941
119 141 11.771
120 141 7388.1
121 141 850000
122 141 17913000
123 141 55042000
124 141 738540
125 141 26832000
126 141 11547000
127 141 49568
128 141 3708400
129 141 7784000
130 141 7981900
131 141 6156900
132 141 4137300
118 142 0.0066295
119 142 0.03304
120 142 75.382
121 142 26595
122 142 1948700
123 142 26157000
124 142 40879000
125 142 4030000
126 142 11268000
127 142 18239000
128 142 7102100
129 142 516290
130 142 461910
131 142 2077400
132 142 3038900
118 143 5.7328E-006
119 143 0.00026563
120 143 0.058113
121 143 339.85
122 143 81886
123 143 3935800
124 143 32766000
125 143 20273000
126 143 15952000
127 143 287630
128 143 9984400
129 143 12011000
130 143 7023900
131 143 2629100
132 143 593150
118 144 0.0036415
119 144 0.0052891
120 144 9.7635E-006
121 144 0.29021
122 144 1282
123 144 222280
124 144 7044900
125 144 34222000
126 144 3954200
127 144 20031000
128 144 4542100
129 144 381130
130 144 4614800
131 144 6683900
132 144 5902100
118 145 0.0064651
119 145 0.0058693
120 145 0.00087595
121 145 0.012102
122 145 0.98286
123 145 4219
124 145 535900
125 145 11062000
126 145 28112000
127 145 373980
128 145 10717000
129 145 11466000
130 145 3454600
131 145 110080
132 145 457990
118 146 0.004797
119 146 0.0032167
120 146 0.00031806
121 146 0.0011698
122 146 0.087328
123 146 1.6019
124 146 12102
125 146 1142800
126 146 14926000
127 146 16180000
128 146 6554900
129 146 907560
130 146 6983900
131 146 7285600
132 146 4289700
118 147 0.0017971
119 147 0.00089046
120 147 7.4606E-006
121 147 0.00083113
122 147 0.0026611
123 147 0.3808
124 147 0.47893
125 147 29796
126 147 2127100
127 147 16810000
128 147 4850000
129 147 10455000
130 147 1657900
131 147 330020
132 147 2412900
118 148 0.00019278
119 148 3.1891E-005
120 148 8.0167E-005
121 148 0.00046713
122 148 0.0001894
123 148 0.013069
124 148 1.6755
125 148 10.776
126 148 60308
127 148 3391400
128 148 15293000
129 148 92938
130 148 6448100
131 148 5313100
132 148 1614000
118 149 6.4356E-005
119 149 0.00013486
120 149 0.00023369
121 149 0.00015885
122 149 7.094E-005
123 149 0.0010158
124 149 0.05048
125 149 6.5751
126 149 269.61
127 149 92691
128 149 4542400
129 149 10960000
130 149 1237500
131 149 1166500
132 149 3449300
118 150 0.0004287
119 150 0.00044591
120 150 0.00028657
121 150 3.6132E-005
122 150 7.8365E-005
123 150 2.4289E-005
124 150 0.00098245
125 150 0.57886
126 150 11.777
127 150 2324.7
128 150 89051
129 150 5022200
130 150 6310800
131 150 2967300
132 150 54642
118 151 0.00061828
119 151 0.00056408
120 151 0.00023923
121 151 7.2639E-006
122 151 6.5433E-005
123 151 5.8851E-005
124 151 0.0001428
125 151 0.025247
126 151 4.3618
127 151 2.1477
128 151 10832
129 151 21444
130 151 4434500
131 151 3448800
132 151 2612100
167 133 1.9187
168 133 31.985
169 133 3.3115
170 133 0.41127
171 133 0.14599
172 133 0.048413
173 133 0.012574
174 133 0.0027018
175 133 0.00048061
176 133 5.0201E-005
177 133 2.5913E-007
178 133 1.7636E-005
179 133 2.9824E-005
180 133 2.7633E-005
181 133 1.8874E-005
182 133 1.057E-005
183 133 5.1244E-006
184 133 2.2191E-006
185 133 8.709E-007
186 133 56896000
187 133 34830000
188 133 12811000
189 133 3703100
190 133 925440
191 133 207220
192 133 41422
193 133 6985.8
194 133 813.32
195 133 19.294
196 133 28.881
197 133 75.183
198 133 84.237
199 133 73.587
200 133 58.07
168 134 1.7748
169 134 56.678
170 134 9.4937
171 134 1.2055
172 134 0.49438
173 134 0.21245
174 134 0.070364
175 134 0.018287
176 134 0.0039956
177 134 0.00077358
178 134 0.00011069
179 134 8.7248E-007
180 134 2.5026E-005
181 134 7.053E-005
182 134 9.3718E-005
183 134 8.8231E-005
184 134 6.6812E-005
185 134 4.2663E-005
186 134 52782000
187 134 2670300
188 134 22960000
189 134 19696000
190 134 9843000
191 134 3848700
192 134 1317700
193 134 416770
194 134 124930
195 134 35751
196 134 9667.2
197 134 2382.4
198 134 487.37
199 134 61.425
200 134 0.18212
169 135 1.6381
170 135 73.841
171 135 18.552
172 135 2.287
173 135 0.97249
174 135 0.51888
175 135 0.22522
176 135 0.076682
177 135 0.020469
178 135 0.004256
179 135 0.00066787
180 135 6.1904E-005
181 135 1.1074E-007
182 135 2.2227E-005
183 135 5.5161E-005
184 135 7.8688E-005
185 135 8.0212E-005
186 135 19261000
187 135 44352000
188 135 5146700
189 135 5223200
190 135 14937000
191 135 13123000
192 135 7753900
193 135 3801600
194 135 1698700
195 135 728540
196 135 309720
197 135 133380
198 135 59091
199 135 27235
200 135 13165
170 136 1.5084
171 136 83.221
172 136 30.736
173 136 3.7435
174 136 1.5148
175 136 0.91873
176 136 0.48412
177 136 0.21017
178 136 0.07539
179 136 0.021891
180 136 0.0048322
181 136 0.0006789
182 136 2.41E-005
183 136 1.435E-005
184 136 4.1533E-005
185 136 4.1997E-005
186 136 3361400
187 136 36865000
188 136 19575000
189 136 18146000
190 136 171900
191 136 5069900
192 136 10049000
193 136 9305300
194 136 6421800
195 136 3859200
196 136 2177300
197 136 1203500
198 136 669000
199 136 380010
200 136 222680
171 137 1.3831
172 137 85.163
173 137 46.246
174 137 5.6762
175 137 2.0438
176 137 1.3428
177 137 0.823
178 137 0.4276
179 137 0.1921
180 137 0.075798
181 137 0.0262
182 137 0.0077493
183 137 0.0018487
184 137 0.00030501
185 137 1.9479E-005
186 137 280010
187 137 10328000
188 137 43231000
189 137 2712000
190 137 20607000
191 137 6462700
192 137 20107
193 137 3367400
194 137 6247800
195 137 6403800
196 137 5158500
197 137 3704400
198 137 2521100
199 137 1681600
200 137 1121000
172 138 1.2608
173 138 80.154
174 138 64.886
175 138 8.3459
176 138 2.5486
177 138 1.7154
178 138 1.1955
179 138 0.72555
180 138 0.38765
181 138 0.18739
182 138 0.08356
183 138 0.034823
184 138 0.01372
185 138 0.0051487
186 138 10110
187 138 1197300
188 138 19326000
189 138 36897000
190 138 1031200
191 138 11753000
192 138 12809000
193 138 3242200
194 138 94.816
195 138 1340800
196 138 2973200
197 138 3563400
198 138 3345900
199 138 2786500
200 138 2180700
173 139 1.1418
174 139 69.307
175 139 86.215
176 139 12.237
177 139 3.1156
178 139 1.995
179 139 1.5199
180 139 1.0483
181 139 0.64477
182 139 0.36401
183 139 0.19391
184 139 0.09919
185 139 0.048554
186 139 136.54
187 139 56597
188 139 3096700
189 139 27671000
190 139 22323000
191 139 9321100
192 139 1971700
193 139 10780000
194 139 8472700
195 139 2933400
196 139 307340
197 139 74565
198 139 584110
199 139 1008500
200 139 1172200
174 140 1.0247
175 140 54.278
176 140 109.1
177 140 17.954
178 140 3.874
179 140 2.1754
180 140 1.7217
181 140 1.3164
182 140 0.91331
183 140 0.58268
184 140 0.3484
185 140 0.19454
186 140 0.72033
187 140 1032.8
188 140 193070
189 140 6206600
190 140 32227000
191 140 7532000
192 140 16498000
193 140 768670
194 140 3192000
195 140 7474400
196 140 6405400
197 140 3546400
198 140 1450100
199 140 431480
200 140 72963
175 141 0.90868
176 141 37.205
177 141 131.42
178 141 26.262
179 141 5.0664
180 141 2.3312
181 141 1.7836
182 141 1.4436
183 141 1.09
184 141 0.75526
185 141 0.47363
186 141 0.014323
187 141 7.919
188 141 4695.9
189 141 516280
190 141 10440000
191 141 30448000
192 141 214960
193 141 14500000
194 141 6955400
195 141 105200
196 141 1697600
197 141 4003800
198 141 4317400
199 141 3453300
200 141 2395500
176 142 0.7941
177 142 20.696
178 142 150.04
179 142 38.102
180 142 7.1131
181 142 2.5826
182 142 1.7483
183 142 1.4029
184 142 1.086
185 142 0.75483
186 142 0.0024845
187 142 0.016794
188 142 49.804
189 142 16809
190 142 1176600
191 142 15101000
192 142 22050000
193 142 2740200
194 142 5582600
195 142 10129000
196 142 4372500
197 142 461340
198 142 136150
199 142 925220
200 142 1476900
177 143 0.68101
178 143 7.5937
179 143 160.65
180 143 54.229
181 143 10.793
182 143 3.1549
183 143 1.711
184 143 1.2371
185 143 0.88966
186 143 5.4338E-006
187 143 0.0006054
188 143 0.040442
189 143 223.94
190 143 51445
191 143 2359300
192 143 18681000
193 143 10422000
194 143 9425700
195 143 49693
196 143 5030700
197 143 6610900
198 143 4153900
199 143 1716500
200 143 473480
178 144 0.5699
179 144 0.60968
180 144 158.18
181 144 74.327
182 144 17.468
183 144 4.5681
184 144 1.866
185 144 1.0498
186 144 0.0015331
187 144 0.0031372
188 144 0.00029767
189 144 0.22729
190 144 844.38
191 144 138760
192 144 4185500
193 144 19177000
194 144 1732300
195 144 11070000
196 144 2977000
197 144 86469
198 144 2182400
199 144 3469200
200 144 3227100
179 145 0.46192
180 145 1.6388
181 145 138.34
182 145 95.241
183 145 28.913
184 145 8.0263
185 145 2.7001
186 145 0.0027214
187 145 0.0026636
188 145 0.00087933
189 145 0.0044757
190 145 0.83777
191 145 2777.8
192 145 332260
193 145 6499700
194 145 15352000
195 145 383920
196 145 5428600
197 145 6508900
198 145 2260700
199 145 155110
200 145 134920
180 146 0.35869
181 146 10.795
182 146 100.44
183 146 108.49
184 146 45.235
185 146 15.25
186 146 0.0020142
187 146 0.0011679
188 146 0.00016904
189 146 0.00013398
190 146 0.046257
191 146 1.663
192 146 7969.8
193 146 703200
194 146 8647000
195 146 8449100
196 146 4073200
197 146 301100
198 146 3520400
199 146 4023100
200 146 2559900
181 147 0.26256
182 147 25.242
183 147 51.787
184 147 99.325
185 147 58.395
186 147 0.00073859
187 147 0.00021818
188 147 6.9975E-006
189 147 0.00025158
190 147 0.00043319
191 147 0.23367
192 147 1.2275
193 147 19655
194 147 1297800
195 147 9559800
196 147 2270600
197 147 5891900
198 147 1186600
199 147 79294
200 147 1092100
182 148 0.17675
183 148 38.319
184 148 11.379
185 148 56.397
186 148 6.9909E-005
187 148 1.2989E-006
188 148 0.00016216
189 148 0.00027211
190 148 3.9638E-007
191 148 0.0045562
192 148 1.1214
193 148 2.5525
194 148 39996
195 148 2050000
196 148 8480500
197 148 6899.1
198 148 3303600
199 148 3067300
200 148 1092500
183 149 0.10515
184 149 41.167
185 149 0.46405
186 149 3.6663E-005
187 149 0.00013588
188 149 0.0002891
189 149 0.00016805
190 149 3.199E-006
191 149 9.2264E-005
192 149 0.02453
193 149 4.6773
194 149 129.28
195 149 62399
196 149 2719500
197 149 5867000
198 149 890010
199 149 464960
200 149 1745500
184 150 0.051348
185 150 29.146
186 150 0.00020498
187 150 0.00028386
188 150 0.0002887
189 150 8.3269E-005
190 150 4.0558E-005
191 150 2.3519E-005
192 150 5.0033E-005
193 150 0.34609
194 150 9.6773
195 150 1290.5
196 150 62699
197 150 2983400
198 150 3216300
199 150 1810100
200 150 82458
185 151 0.017322
186 151 0.00028599
187 151 0.00031027
188 151 0.00021196
189 151 4.1616E-005
190 151 6.3331E-005
191 151 0.00010335
192 151 7.3977E-006
193 151 0.011096
194 151 2.8789
195 151 0.029154
196 151 6482.1
197 151 19327
198 151 2635200
199 151 1666200
200 151 1491200
134 167 59.467
135 167 5.69
136 167 0.68217
137 167 0.21978
138 167 0.069029
139 167 0.017302
140 167 0.0034659
141 167 0.00051772
142 167 3.4562E-005
143 167 2.2036E-006
144 167 1.6383E-005
145 167 1.7886E-005
146 167 1.1992E-005
147 167 6.6367E-006
148 167 3.6942E-006
149 167 2.3637E-006
150 167 1.736E-006
151 167 1.2938E-006
152 167 44561000
153 167 26444000
154 167 9410600
155 167 2621200
156 167 626700
157 167 132480
158 167 24334
159 167 3527
160 167 273.2
161 167 1.7042
162 167 61.885
163 167 91.306
164 167 86.053
165 167 69.076
166 167 51.858
135 168 105.75
136 168 16.141
137 168 2.0511
138 168 0.76131
139 168 0.30389
140 168 0.097308
141 168 0.024921
142 168 0.0053154
143 168 0.0009483
144 168 0.00010495
145 168 3.9735E-007
146 168 4.5034E-005
147 168 9.2972E-005
148 168 0.00010502
149 168 8.7273E-005
150 168 5.9383E-005
151 168 3.4691E-005
152 168 40147000
153 168 2555500
154 168 18284000
155 168 14967000
156 168 7200800
157 168 2710100
158 168 889470
159 168 267550
160 168 75227
161 168 19704
162 168 4650.3
163 168 897.3
164 168 101.63
165 168 0.002391
166 168 22.582
136 169 138.94
137 169 31.071
138 169 3.9612
139 169 1.5526
140 169 0.75839
141 169 0.31327
142 169 0.1042
143 169 0.027488
144 169 0.0056101
145 169 0.00082332
146 169 5.673E-005
147 169 3.6675E-006
148 169 4.3239E-005
149 169 8.3095E-005
150 169 0.00010425
151 169 9.8608E-005
152 169 14196000
153 169 34864000
154 169 3330300
155 169 4692000
156 169 11925000
157 169 9978200
158 169 5675800
159 169 2685300
160 169 1157100
161 169 477500
162 169 194650
163 169 80024
164 169 33678
165 169 14671
166 169 6673
137 170 158.99
138 170 50.65
139 170 6.5086
140 170 2.5075
141 170 1.3837
142 170 0.68443
143 170 0.28682
144 170 0.10105
145 170 0.029081
146 170 0.0063739
147 170 0.00087856
148 170 2.6847E-005
149 170 2.3792E-005
150 170 6.2458E-005
151 170 6.1807E-005
152 170 2388600
153 170 27630000
154 170 16342000
155 170 13300000
156 170 29400
157 170 4503200
158 170 8083300
159 170 7134900
160 170 4751200
161 170 2768300
162 170 1517900
163 170 816760
164 170 442590
165 170 245490
166 170 140750
138 171 166.61
139 171 75.039
140 171 9.7823
141 171 3.4982
142 171 2.0961
143 171 1.1936
144 171 0.59255
145 171 0.25935
146 171 0.1009
147 171 0.034602
148 171 0.010167
149 171 0.0023979
150 171 0.00038292
151 171 2.0711E-005
152 171 190350
153 171 7417700
154 171 33103000
155 171 2783300
156 171 16066000
157 171 4315800
158 171 98276
159 171 3069400
160 171 5149500
161 171 5028700
162 171 3918500
163 171 2741700
164 171 1826100
165 171 1196200
166 171 785330
139 172 162.53
140 172 103.88
141 172 14.1
142 172 4.48
143 172 2.7885
144 172 1.7919
145 172 1.0288
146 172 0.53064
147 172 0.25101
148 172 0.11043
149 172 0.045592
150 172 0.017819
151 172 0.0066355
152 172 6512.9
153 172 820000
154 172 14055000
155 172 29110000
156 172 435610
157 172 9933100
158 172 9537000
159 172 2006100
160 172 29547
161 172 1354900
162 172 2609900
163 172 2952700
164 172 2678800
165 172 2178600
166 172 1675500
140 173 148.24
141 173 136.62
142 173 20.102
143 173 5.5456
144 173 3.3815
145 173 2.3714
146 173 1.5346
147 173 0.90374
148 173 0.4957
149 173 0.25907
150 173 0.13086
151 173 0.063614
152 173 80.757
153 173 36614
154 173 2139500
155 173 20436000
156 173 18485000
157 173 6262600
158 173 2122800
159 173 8764500
160 173 6187700
161 173 1843200
162 173 103300
163 173 153660
164 173 637020
165 173 965790
166 173 1059000
141 174 125.86
142 174 171.81
143 174 28.586
144 174 6.849
145 174 3.8333
146 174 2.8156
147 174 2.0094
148 174 1.3256
149 174 0.81672
150 174 0.47709
151 174 0.26292
152 174 0.36165
153 174 619.37
154 174 125790
155 174 4334000
156 174 24277000
157 174 6943600
158 174 12233000
159 174 286510
160 174 3094800
161 174 6102000
162 174 4782200
163 174 2417300
164 174 867040
165 174 198770
166 174 12840
142 175 98.081
143 175 206.64
144 175 40.569
145 175 8.7058
146 175 4.217
147 175 3.0681
148 175 2.322
149 175 1.6612
150 175 1.108
151 175 0.67893
152 175 0.017703
153 175 4.3157
154 175 2846.2
155 175 339510
156 175 7386400
157 175 23569000
158 175 446160
159 175 11659000
160 175 4664400
161 175 3316.5
162 175 1765300
163 175 3468300
164 175 3451900
165 175 2606200
166 175 1719300
143 176 68.227
144 176 236.99
145 176 57.376
146 176 11.665
147 176 4.6768
148 176 3.1486
149 176 2.3981
150 176 1.7658
151 176 1.1858
152 176 0.0042491
153 176 0.016997
154 176 28.164
155 176 10305
156 176 782470
157 176 10860000
158 176 17791000
159 176 1482300
160 176 5157000
161 176 7773900
162 176 2832700
163 176 155170
164 176 263280
165 176 990880
166 176 1385300
144 177 40.046
145 177 256.94
146 177 80.196
147 177 16.742
148 177 5.505
149 177 3.1536
150 177 2.2451
151 177 1.5658
152 177 4.717E-006
153 177 1.3735E-005
154 177 0.021722
155 177 127.48
156 177 31912
157 177 1589900
158 177 13723000
159 177 9085900
160 177 6519900
161 177 200520
162 177 4501100
163 177 5137700
164 177 2878200
165 177 1014500
166 177 200240
145 178 17.384
146 178 259.18
147 178 109.02
148 178 25.734
149 178 7.3788
150 178 3.3283
151 178 1.9571
152 178 0.0017698
153 178 0.0019392
154 178 0.00012745
155 178 0.091096
156 178 480.99
157 178 87119
158 178 2865400
159 178 14496000
160 178 1939100
161 178 8548600
162 178 1732300
163 178 238880
164 178 2138600
165 178 2944400
166 178 2525800
146 179 3.5208
147 179 236.63
148 179 140.38
149 179 41.147
150 179 11.844
151 179 4.31
152 179 0.003413
153 179 0.0029873
154 179 0.00017632
155 179 0.0071565
156 179 0.27719
157 179 1581.9
158 179 211190
159 179 4535000
160 179 12100000
161 179 94285
162 179 4809600
163 179 4804200
164 179 1324800
165 179 20870
166 179 255570
147 180 0.17073
148 180 185.93
149 180 163.7
150 180 63.895
151 180 21.258
152 180 0.0026754
153 180 0.0020436
154 180 0.00016327
155 180 0.0011406
156 180 0.040594
157 180 0.33832
158 180 4529.1
159 180 452780
160 180 6176700
161 180 7153200
162 180 2584700
163 180 497670
164 180 3124800
165 180 3095100
166 180 1743400
148 181 6.2176
149 181 113.26
150 181 158.5
151 181 85.103
152 181 0.0010959
153 181 0.00077026
154 181 4.6502E-005
155 181 0.00057642
156 181 0.0025097
157 181 0.15436
158 181 0.00010232
159 181 11102
160 181 847130
161 181 7038800
162 181 2282900
163 181 4390300
164 181 593270
165 181 199710
166 181 1132300
149 182 16.528
150 182 41.251
151 182 103.43
152 182 0.00016209
153 182 0.00010469
154 182 6.6545E-008
155 182 0.00021279
156 182 0.00038054
157 182 0.0083987
158 182 0.6251
159 182 8.1416
160 182 22237
161 182 1357200
162 182 6505200
163 182 78752
164 182 2861400
165 182 2191200
166 182 601870
150 183 22.712
151 183 2.8138
152 183 1.1004E-005
153 183 1.0782E-005
154 183 2.0294E-005
155 183 3.5958E-005
156 183 0.0001075
157 183 0.0012196
158 183 0.025713
159 183 2.2752
160 183 135.95
161 183 33351
162 183 1824700
163 183 4770400
164 183 430140
165 183 591750
166 183 1532600
151 184 18.377
152 184 0.0001675
153 184 0.00013168
154 184 4.7263E-005
155 184 3.2561E-007
156 184 4.7469E-005
157 184 0.00015999
158 184 0.0012255
159 184 0.24528
160 184 3.2986
161 184 1036.9
162 184 29903
163 184 2018500
164 184 2844200
165 184 1162500
166 184 7321.5
152 185 0.00027057
153 185 0.00021223
154 185 5.2391E-005
155 185 2.7178E-006
156 185 1.9945E-005
157 185 2.9442E-007
158 185 0.00032974
159 185 0.01438
160 185 1.6469
161 185 3.5094
162 185 4461.4
163 185 4624.8
164 185 1762600
165 185 1626800
166 185 1060500
201 167 103080000
202 167 62302000
203 167 22611000
204 167 6439100
205 167 1581000
206 167 346060
207 167 66934
208 167 10659
209 167 1076.4
210 167 6.4784
211 167 86.224
212 167 167.49
213 167 173.12
214 167 145.63
215 167 112.46
201 168 94459000
202 168 5271000
203 168 41887000
204 168 35246000
205 168 17346000
206 168 6679800
207 168 2249300
208 168 697680
209 168 204080
210 168 56497
211 168 14541
212 168 3295.6
213 168 565.34
214 168 38.571
215 168 7.1143
201 169 34005000
202 169 80470000
203 169 8631800
204 169 10027000
205 169 27278000
206 169 23491000
207 169 13670000
208 169 6609000
209 169 2912100
210 169 1230800
211 169 515090
212 169 218080
213 169 94843
214 169 42852
215 169 20284
201 170 5839200
202 170 65538000
203 170 36433000
204 170 31994000
205 170 189890
206 170 9678800
207 170 18404000
208 170 16713000
209 170 11372000
210 170 6752600
211 170 3768700
212 170 2062500
213 170 1135800
214 170 639690
215 170 371970
201 171 476810
202 171 18021000
203 171 77548000
204 171 5524900
205 171 37266000
206 171 10988000
207 171 93930
208 171 6490900
209 171 11549000
210 171 11608000
211 171 9229100
212 171 6561400
213 171 4429200
214 171 2934500
215 171 1945300
201 172 16804
202 172 2045500
203 172 33902000
204 172 67021000
205 172 1479000
206 172 21976000
207 172 22741000
208 172 5363600
209 172 9068.5
210 172 2692300
211 172 5628900
212 172 6590400
213 172 6104000
214 172 5036200
215 172 3914600
201 173 218.44
202 173 94275
203 173 5311200
204 173 48857000
205 173 41377000
206 173 15875000
207 173 4088800
208 173 19826000
209 173 14936000
210 173 4891600
211 173 419300
212 173 205750
213 173 1203200
214 173 1968500
215 173 2234500
201 174 1.0764
202 174 1664.1
203 174 322730
204 174 10696000
205 174 57376000
206 174 14608000
207 174 29228000
208 174 1068400
209 174 6306500
210 174 13760000
211 174 11392000
212 174 6101700
213 174 2385600
214 174 653940
215 174 86895
201 175 0.03307
202 175 12.222
203 175 7609
204 175 866920
205 175 18095000
206 175 54819000
207 175 613280
208 175 26536000
209 175 11868000
210 175 90917
211 175 3440600
212 175 7532100
213 175 7874800
214 175 6166200
215 175 4202400
201 176 0.0071143
202 176 0.036055
203 176 78.219
204 176 27392
205 176 1986300
206 176 26358000
207 176 40373000
208 176 4310400
209 176 10802000
210 176 18197000
211 176 7382700
212 176 634600
213 176 360140
214 176 1884100
215 176 2852700
201 177 3.2415E-006
202 177 0.00013765
203 177 0.062633
204 177 353.18
205 177 84316
206 177 4007000
207 177 32895000
208 177 19690000
209 177 16253000
210 177 199850
211 177 9586400
212 177 11931000
213 177 7195400
214 177 2820900
215 177 704320
201 178 0.0032455
202 178 0.0050001
203 178 9.2028E-006
204 178 0.30549
205 178 1332.8
206 178 228720
207 178 7157800
208 178 34162000
209 178 3634800
210 178 19912000
211 178 4836200
212 178 275090
213 178 4295900
214 178 6459700
215 178 5834300
201 179 0.0062398
202 179 0.0059174
203 179 0.00099177
204 179 0.011958
205 179 1.0392
206 179 4384
207 179 550690
208 179 11205000
209 179 27805000
210 179 476400
211 179 10295000
212 179 11514000
213 179 3695400
214 179 175540
215 179 347750
201 180 0.0048792
202 180 0.0034317
203 180 0.00040795
204 180 0.0010327
205 180 0.091145
206 180 1.7115
207 180 12562
208 180 1171900
209 180 15049000
210 180 15744000
211 180 6804900
212 180 744620
213 180 6666200
214 180 7223100
215 180 4408500
201 181 0.001968
202 181 0.0010494
203 181 2.403E-005
204 181 0.00077933
205 181 0.00278
206 181 0.40075
207 181 0.52359
208 181 30865
209 181 2174500
210 181 16841000
211 181 4540000
212 181 10443000
213 181 1835100
214 181 237400
215 181 2188200
201 182 0.00027051
202 182 6.7718E-005
203 182 5.3918E-005
204 182 0.00047106
205 182 0.00020053
206 182 0.013738
207 182 1.7799
208 182 11.38
209 182 62233
210 182 3452400
211 182 15187000
212 182 55387
213 182 6202100
214 182 5354300
215 182 1748500
201 183 3.0128E-005
202 183 8.8119E-005
203 183 0.00020496
204 183 0.00017285
205 183 7.4033E-005
206 183 0.0011478
207 183 0.054435
208 183 6.9376
209 183 285.62
210 183 94995
211 183 4599700
212 183 10765000
213 183 1343300
214 183 1026800
215 183 3290100
201 184 0.00034389
202 184 0.00037587
203 184 0.00027138
204 184 4.3545E-005
205 184 8.3406E-005
206 184 4.7954E-005
207 184 0.0010417
208 184 0.6253
209 184 12.123
210 184 2455.4
211 184 89873
212 184 5053100
213 184 6130100
214 184 3016200
215 184 80531
201 185 0.0005366
202 185 0.00050512
203 185 0.00023455
204 185 9.9624E-006
205 185 7.3152E-005
206 185 3.7642E-005
207 185 0.00014078
208 185 0.028446
209 185 4.6441
210 185 3.0237
211 185 11332
212 185 19988
213 185 4422100
214 185 3343900
215 185 2574000
231 167 3.8152
232 167 30.626
233 167 3.212
234 167 0.39786
235 167 0.14397
236 167 0.048441
237 167 0.012717
238 167 0.002776
239 167 0.00051118
240 167 5.8449E-005
241 167 3.5408E-008
242 167 1.729E-005
243 167 3.1903E-005
244 167 3.102E-005
245 167 2.1898E-005
246 167 1.2508E-005
247 167 6.0904E-006
248 167 2.6E-006
249 167 9.8551E-007
250 167 55607000
251 167 34380000
252 167 12782000
253 167 3739500
254 167 948110
255 167 216240
256 167 44363
257 167 7812
258 167 1002.2
259 167 41.122
260 167 16.634
261 167 61.398
262 167 74.539
263 167 67.524
264 167 54.404
232 168 3.5286
233 168 54.214
234 168 9.2379
235 168 1.1616
236 168 0.48495
237 168 0.21211
238 168 0.071053
239 168 0.018604
240 168 0.0040965
241 168 0.00080913
242 168 0.00012402
243 168 2.2917E-006
244 168 2.0734E-005
245 168 6.6438E-005
246 168 9.297E-005
247 168 9.0557E-005
248 168 7.0344E-005
249 168 4.5681E-005
250 168 52043000
251 168 2436100
252 168 22303000
253 168 19425000
254 168 9830100
255 168 3893100
256 168 1352000
257 168 434860
258 168 133110
259 168 39171
260 168 11026
261 168 2897.5
262 168 668.89
263 168 115.07
264 168 7.1156
233 169 3.2565
234 169 70.487
235 169 18.122
236 169 2.1993
237 169 0.94644
238 169 0.51467
239 169 0.22654
240 169 0.077984
241 169 0.02103
242 169 0.0044261
243 169 0.00071079
244 169 7.162E-005
245 169 3.6163E-008
246 169 1.7885E-005
247 169 4.9061E-005
248 169 7.2865E-005
249 169 7.5669E-005
250 169 19156000
251 169 43263000
252 169 5319300
253 169 4865100
254 169 14483000
255 169 12933000
256 169 7741200
257 169 3842800
258 169 1739300
259 169 756270
260 169 326370
261 169 142880
262 169 64448
263 169 30285
264 169 14941
234 170 2.9983
235 170 79.16
236 170 30.13
237 170 3.6032
238 170 1.4644
239 170 0.90541
240 170 0.48438
241 170 0.21275
242 170 0.077137
243 170 0.022674
244 170 0.0050909
245 170 0.00073877
246 170 3.048E-005
247 170 1.2104E-005
248 170 3.9391E-005
249 170 4.034E-005
250 170 3373400
251 170 36464000
252 170 18723000
253 170 18075000
254 170 231570
255 170 4728400
256 170 9703800
257 170 9136200
258 170 6385300
259 170 3880800
260 170 2212900
261 170 1235800
262 170 693720
263 170 397730
264 170 235070
235 171 2.7488
236 171 80.572
237 171 45.482
238 171 5.4844
239 171 1.9642
240 171 1.3137
241 171 0.81839
242 171 0.43035
243 171 0.19522
244 171 0.077756
245 171 0.02718
246 171 0.0081709
247 171 0.0020061
248 171 0.00035343
249 171 2.9226E-005
250 171 283880
251 171 10330000
252 171 42466000
253 171 2410300
254 171 20120000
255 171 6625500
256 171 4539.9
257 171 3096700
258 171 5965300
259 171 6222800
260 171 5074200
261 171 3679700
262 171 2524900
263 171 1696100
264 171 1137400
236 172 2.5051
237 172 75.223
238 172 63.985
239 172 8.1105
240 172 2.4385
241 172 1.6639
242 172 1.1796
243 172 0.72545
244 172 0.39166
245 172 0.19107
246 172 0.085991
247 172 0.036207
248 172 0.014438
249 172 0.0054879
250 172 10379
251 172 1211500
252 172 19256000
253 172 35890000
254 172 1183400
255 172 11154000
256 172 12686000
257 172 3409600
258 172 7021.1
259 172 1171500
260 172 2755200
261 172 3377500
262 172 3213300
263 172 2700100
264 172 2126900
237 173 2.2681
238 173 64.255
239 173 85.172
240 173 11.975
241 173 2.9779
242 173 1.9188
243 173 1.4866
244 173 1.0401
245 173 0.64678
246 173 0.36838
247 173 0.19773
248 173 0.10179
249 173 0.050002
250 173 142.83
251 173 58068
252 173 3126400
253 173 27438000
254 173 21356000
255 173 9522200
256 173 1698100
257 173 10342000
258 173 8443200
259 173 3080200
260 173 385190
261 173 40145
262 173 482770
263 173 887670
264 173 1058600
238 174 2.0347
239 174 49.372
240 174 107.88
241 174 17.699
242 174 3.7167
243 174 2.077
244 174 1.6669
245 174 1.293
246 174 0.9075
247 174 0.58411
248 174 0.35142
249 174 0.19655
250 174 0.78394
251 174 1079.7
252 174 197880
253 174 6249000
254 174 31751000
255 174 6926700
256 174 16340000
257 174 920970
258 174 2846400
259 174 7134700
260 174 6325700
261 174 3626300
262 174 1557300
263 174 506400
264 174 107740
239 175 1.8036
240 175 32.778
241 175 129.92
242 175 26.064
243 175 4.902
244 175 2.2169
245 175 1.7085
246 175 1.4007
247 175 1.0692
248 175 0.74641
249 175 0.46893
250 175 0.013296
251 175 8.4562
252 175 4907.1
253 175 528370
254 175 10474000
255 175 29717000
256 175 129210
257 175 13948000
258 175 7127100
259 175 174650
260 175 1448900
261 175 3707100
262 175 4132700
263 175 3385100
264 175 2398000
240 176 1.5753
241 176 17.139
242 176 148.09
243 176 38.022
244 176 6.9672
245 176 2.462
246 176 1.6595
247 176 1.3422
248 176 1.0472
249 176 0.72934
250 176 0.0023599
251 176 0.017851
252 176 52.951
253 176 17542
254 176 1201600
255 176 15075000
256 176 21193000
257 176 2986200
258 176 5071600
259 176 9884800
260 176 4543900
261 176 583860
262 176 74177
263 176 760650
264 176 1299000
241 177 1.3499
242 177 5.3443
243 177 158.01
244 177 54.31
245 177 10.718
246 177 3.0443
247 177 1.6194
248 177 1.1672
249 177 0.83842
250 177 5.3208E-008
251 177 0.00059412
252 177 0.04553
253 177 238.28
254 177 53594
255 177 2402100
256 177 18519000
257 177 9714400
258 177 9537900
259 177 12419
260 177 4593100
261 177 6398600
262 177 4212400
263 177 1853200
264 177 574260
242 178 1.1286
243 178 0.093211
244 178 154.58
245 178 74.52
246 178 17.558
247 178 4.5046
248 178 1.7891
249 178 0.98529
250 178 0.0012395
251 178 0.0030019
252 178 0.00042928
253 178 0.25606
254 178 898.68
255 178 144230
256 178 4242900
257 178 18815000
258 178 1443800
259 178 10753000
260 178 3201300
261 178 33000
262 178 1885900
263 178 3207500
264 178 3093800
243 179 0.91352
244 179 3.1688
245 179 133.65
246 179 95.256
247 179 29.27
248 179 8.0982
249 179 2.6753
250 179 0.0023902
251 179 0.0025242
252 179 0.0010742
253 179 0.0038814
254 179 0.96178
255 179 2954.5
256 179 344280
257 179 6549300
258 179 14818000
259 179 505420
260 179 4967200
261 179 6414900
262 179 2435000
263 179 238520
264 179 70343
244 180 0.70806
245 180 14.413
246 180 94.957
247 180 107.64
248 180 45.757
249 180 15.538
250 180 0.0018684
251 180 0.0011096
252 180 0.00021528
253 180 4.1542E-005
254 180 0.047121
255 180 1.9953
256 180 8467.9
257 180 725700
258 180 8640700
259 180 7919500
260 180 4235900
261 180 190930
262 180 3187600
263 180 3878400
264 180 2600000
245 181 0.51692
246 181 30.497
247 181 46.637
248 181 96.645
249 181 58.163
250 181 0.00073705
251 181 0.00021342
252 181 4.3912E-006
253 181 0.00018309
254 181 0.00029038
255 181 0.24795
256 181 1.6836
257 181 20845
258 181 1332200
259 181 9444400
260 181 1974400
261 181 5768500
262 181 1337400
263 181 31819
264 181 900580
246 182 0.34661
247 182 44.087
248 182 8.5757
249 182 52.077
250 182 8.983E-005
251 182 4.937E-007
252 182 0.00016642
253 182 0.00026786
254 182 9.8966E-006
255 182 0.0041587
256 182 1.2232
257 182 1.9499
258 182 42311
259 182 2090400
260 182 8248100
261 182 16.182
262 182 3031700
263 182 3037800
264 182 1193200
247 183 0.20492
248 183 45.803
249 183 1.2682
250 183 1.9094E-005
251 183 0.00011768
252 183 0.00030769
253 183 0.00019592
254 183 3.8018E-007
255 183 5.4128E-005
256 183 0.025244
257 183 5.1413
258 183 129.03
259 183 65802
260 183 2751400
261 183 5587900
262 183 988330
263 183 353350
264 183 1577500
248 184 0.098943
249 184 31.345
250 184 0.00015673
251 184 0.00025263
252 184 0.0003111
253 184 0.00011055
254 184 3.9162E-005
255 184 3.1077E-005
256 184 1.2037E-005
257 184 0.37411
258 184 10.759
259 184 1337.2
260 184 65867
261 184 2993000
262 184 2986500
263 184 1833800
264 184 120430
249 185 0.032554
250 185 0.00023326
251 185 0.00027802
252 185 0.00022898
253 185 5.9902E-005
254 185 7.2368E-005
255 185 0.00010372
256 185 3.2996E-005
257 185 0.011724
258 185 3.1423
259 185 0.011561
260 185 6784.2
261 185 20138
262 185 2621000
263 185 1521600
264 185 1443300
168 231 59.531
169 231 5.6539
170 231 0.67086
171 231 0.21471
172 231 0.067454
173 231 0.016951
174 231 0.0033948
175 231 0.00050331
176 231 3.2994E-005
177 231 2.0675E-006
178 231 1.4739E-005
179 231 1.5312E-005
180 231 9.6612E-006
181 231 5.0413E-006
182 231 2.7451E-006
183 231 1.8368E-006
184 231 1.4734E-006
185 231 1.1925E-006
186 231 46179000
187 231 27468000
188 231 9801600
189 231 2738900
190 231 657440
191 231 139710
192 231 25860
193 231 3800.5
194 231 306.42
195 231 0.91964
196 231 61.151
197 231 92.995
198 231 88.697
199 231 71.685
200 231 54.062
169 232 105.87
170 232 16.041
171 232 2.0228
172 232 0.74447
173 232 0.29653
174 232 0.095171
175 232 0.024467
176 232 0.0052342
177 232 0.00093635
178 232 0.00010552
179 232 1.7536E-007
180 232 4.0566E-005
181 232 8.5444E-005
182 232 9.7147E-005
183 232 8.0934E-005
184 232 5.5074E-005
185 232 3.2078E-005
186 232 41671000
187 232 2614000
188 232 18920000
189 232 15542000
190 232 7502200
191 232 2833800
192 232 934080
193 232 282480
194 232 79991
195 232 21165
196 232 5076.3
197 232 1010.5
198 232 125.16
199 232 0.52028
200 232 18.833
170 233 139.14
171 233 30.866
172 233 3.9161
173 233 1.5211
174 233 0.7396
175 233 0.30574
176 233 0.10219
177 233 0.027157
178 233 0.0055899
179 233 0.0008283
180 233 5.8842E-005
181 233 2.8792E-006
182 233 3.895E-005
183 233 7.5309E-005
184 233 9.4476E-005
185 233 8.91E-005
186 233 14748000
187 233 36105000
188 233 3495200
189 233 4812800
190 233 12332000
191 233 10360000
192 233 5914400
193 233 2809000
194 233 1215700
195 233 504180
196 233 206710
197 233 85560
198 233 36291
199 233 15953
200 233 7330.5
171 234 159.34
172 234 50.273
173 234 6.4435
174 234 2.464
175 234 1.3517
176 234 0.66746
177 234 0.28033
178 234 0.099345
179 234 0.028873
180 234 0.0064256
181 234 0.0009113
182 234 3.1847E-005
183 234 2.0761E-005
184 234 5.886E-005
185 234 5.8669E-005
186 234 2481200
187 234 28668000
188 234 16860000
189 234 13835000
190 234 35973
191 234 4613900
192 234 8346200
193 234 7399400
194 234 4946300
195 234 2893000
196 234 1592500
197 234 860420
198 234 468200
199 234 260780
200 234 150110
172 235 167.19
173 235 74.42
174 235 9.6936
175 235 3.4476
176 235 2.0523
177 235 1.1649
178 235 0.57823
179 235 0.25378
180 235 0.099285
181 235 0.034364
182 235 0.010249
183 235 0.002483
184 235 0.00042184
185 235 2.9776E-005
186 235 197580
187 235 7700000
188 235 34298000
189 235 2836200
190 235 16636000
191 235 4528300
192 235 90725
193 235 3128000
194 235 5295500
195 235 5196800
196 235 4065100
197 235 2854000
198 235 1906800
199 235 1252600
200 235 824490
173 236 163.44
174 236 102.94
175 236 13.971
176 236 4.426
177 236 2.7366
178 236 1.7507
179 236 1.0036
180 236 0.51825
181 236 0.246
182 236 0.10884
183 236 0.0453
184 236 0.01789
185 236 0.006741
186 236 6754.5
187 236 851020
188 236 14581000
189 236 30101000
190 236 473280
191 236 10217000
192 236 9913200
193 236 2128800
194 236 23654
195 236 1358500
196 236 2655000
197 236 3022800
198 236 2753300
199 236 2245700
200 236 1730900
174 237 149.54
175 237 135.28
176 237 19.904
177 237 5.4887
178 237 3.3278
179 237 2.3217
180 237 1.4985
181 237 0.88206
182 237 0.48442
183 237 0.25383
184 237 0.12864
185 237 0.062675
186 237 83.543
187 237 37994
188 237 2220600
189 237 21183000
190 237 19044000
191 237 6556600
192 237 2137700
193 237 9028700
194 237 6449400
195 237 1962000
196 237 123100
197 237 140470
198 237 624160
199 237 961640
200 237 1062100
175 238 127.57
176 238 170.01
177 238 28.273
178 238 6.7861
179 238 3.7835
180 238 2.7634
181 238 1.9647
182 238 1.2939
183 238 0.79699
184 238 0.46569
185 238 0.2563
186 238 0.37759
187 238 642.79
188 238 130630
189 238 4498200
190 238 25132000
191 238 7091200
192 238 12705000
193 238 323950
194 238 3123500
195 238 6270300
196 238 4972600
197 238 2551400
198 238 938750
199 238 228250
200 238 19558
176 239 100.13
177 239 204.39
178 239 40.078
179 239 8.6255
180 239 4.1727
181 239 3.0203
182 239 2.2751
183 239 1.6224
184 239 1.0796
185 239 0.65906
186 239 0.019314
187 239 4.4742
188 239 2960.7
189 239 352890
190 239 7664700
191 239 24344000
192 239 430380
193 239 12009000
194 239 4908200
195 239 7949.6
196 239 1752400
197 239 3521800
198 239 3546200
199 239 2703900
200 239 1801600
177 240 70.473
178 240 234.36
179 240 56.623
180 240 11.548
181 240 4.635
182 240 3.1087
183 240 2.3557
184 240 1.7259
185 240 1.1517
186 240 0.0051226
187 240 0.019808
188 240 29.293
189 240 10735
190 240 813910
191 240 11262000
192 240 18299000
193 240 1592100
194 240 5223200
195 240 8042500
196 240 3008900
197 240 188760
198 240 237180
199 240 964150
200 240 1375300
178 241 42.237
179 241 254.09
180 241 79.078
181 241 16.553
182 241 5.458
183 241 3.1203
184 241 2.2098
185 241 1.5289
186 241 4.1497E-005
187 241 0.00011939
188 241 0.023397
189 241 132.91
190 241 33285
191 241 1654400
192 241 14209000
193 241 9264600
194 241 6818200
195 241 177220
196 241 4549900
197 241 5300000
198 241 3032500
199 241 1107200
200 241 238470
179 242 19.176
180 242 256.38
181 242 107.44
182 242 25.416
183 242 7.3129
184 242 3.2962
185 242 1.9253
186 242 0.0016612
187 242 0.0017575
188 242 0.00022976
189 242 0.091353
190 242 501.72
191 242 90932
192 242 2980700
193 242 14968000
194 242 1923000
195 242 8814700
196 242 1868600
197 242 209150
198 242 2115500
199 242 2980100
200 242 2595700
180 243 4.5204
181 243 234.24
182 243 138.25
183 243 40.602
184 243 11.731
185 243 4.2693
186 243 0.0035626
187 243 0.0031876
188 243 0.00016451
189 243 0.0078564
190 243 0.27122
191 243 1648.7
192 243 220430
193 243 4712300
194 243 12432000
195 243 116970
196 243 4857900
197 243 4985500
198 243 1439200
199 243 35153
200 243 223690
181 244 0.015614
182 244 184.29
183 244 161.04
184 244 62.958
185 244 20.999
186 244 0.0029769
187 244 0.0024048
188 244 0.00021044
189 244 0.0012961
190 244 0.044414
191 244 0.30626
192 244 4713.1
193 244 472240
194 244 6404500
195 244 7283300
196 244 2734300
197 244 461850
198 244 3136900
199 244 3184400
200 244 1841600
182 245 4.718
183 245 112.58
184 245 155.47
185 245 83.427
186 245 0.0013278
187 245 0.0010256
188 245 8.9514E-005
189 245 0.00064347
190 245 0.0031252
191 245 0.16535
192 245 0.0077332
193 245 11514
194 245 881950
195 245 7273800
196 245 2277600
197 245 4532900
198 245 659350
199 245 172280
200 245 1097600
183 246 13.855
184 246 41.374
185 246 100.54
186 246 0.00024898
187 246 0.00019511
188 246 8.0978E-006
189 246 0.00023331
190 246 0.00053125
191 246 0.0098647
192 246 0.66349
193 246 9.9375
194 246 22905
195 246 1408700
196 246 6691800
197 246 67566
198 246 2887400
199 246 2275400
200 246 659750
184 247 19.546
185 247 3.0575
186 247 9.0601E-007
187 247 2.3543E-007
188 247 6.0788E-006
189 247 3.7434E-005
190 247 0.00015025
191 247 0.001647
192 247 0.029605
193 247 2.3495
194 247 154.37
195 247 33874
196 247 1885600
197 247 4883500
198 247 464330
199 247 570550
200 247 1536100
185 248 15.78
186 248 0.00012818
187 248 9.253E-005
188 248 3.0065E-005
189 248 8.6072E-008
190 248 6.1144E-005
191 248 0.00028507
192 248 0.0015999
193 248 0.27246
194 248 3.0936
195 248 1142.7
196 248 29272
197 248 2072200
198 248 2906500
199 248 1201300
200 248 10783
186 249 0.00023761
187 249 0.00018039
188 249 4.0601E-005
189 249 4.4393E-006
190 249 2.4377E-005
191 249 1.113E-005
192 249 0.00044731
193 249 0.017543
194 249 1.7497
195 249 5.4971
196 249 4772.7
197 249 3437.7
198 249 1786400
199 249 1678500
200 249 1069700
216 231 102780000
217 231 62548000
218 231 22871000
219 231 6569100
220 231 1629700
221 231 361530
222 231 71289
223 231 11736
224 231 1286.8
225 231 19.033
226 231 67.56
227 231 151.87
228 231 163.96
229 231 140.92
230 231 110.24
216 232 94733000
217 232 5029500
218 232 41595000
219 232 35365000
220 232 17558000
221 232 6824200
222 232 2322000
223 232 729310
224 232 216760
225 232 61333
226 232 16310
227 232 3908.9
228 232 755.73
229 232 80.18
230 232 0.35727
216 233 34284000
217 233 80125000
218 233 8949800
219 233 9687000
220 233 27052000
221 233 23559000
222 233 13837000
223 233 6751100
224 233 3003500
225 233 1282900
226 233 543220
227 233 233030
228 233 102840
229 233 47222
230 233 22745
216 234 5916700
217 234 65833000
218 234 35817000
219 234 32317000
220 234 251480
221 234 9351400
222 234 18196000
223 234 16717000
224 234 11480000
225 234 6874200
226 234 3867900
227 234 2133800
228 234 1184400
229 234 672070
230 234 393570
216 235 485700
217 235 18220000
218 235 77541000
219 235 5192200
220 235 37132000
221 235 11339000
222 235 55852
223 235 6205700
224 235 11323000
225 235 11523000
226 235 9243000
227 235 6619500
228 235 4496700
229 235 2995600
230 235 1995200
216 236 17229
217 236 2081200
218 236 34191000
219 236 66581000
220 236 1667100
221 236 21480000
222 236 22891000
223 236 5652100
224 236 465.79
225 236 2482400
226 236 5396900
227 236 6419000
228 236 6001300
229 236 4983800
230 236 3892500
216 237 226.1
217 237 96665
218 237 5397500
219 237 49123000
220 237 40654000
221 237 16330000
222 237 3755500
223 237 19511000
224 237 15111000
225 237 5157900
226 237 520060
227 237 144690
228 237 1063000
229 237 1813200
230 237 2094900
216 238 1.1455
217 238 1724.7
218 238 330870
219 238 10853000
220 238 57441000
221 238 13985000
222 238 29410000
223 238 1260300
224 238 5900200
225 238 13485000
226 238 11452000
227 238 6306800
228 238 2570800
229 238 764610
230 238 130240
216 239 0.033145
217 239 12.812
218 239 7893.8
219 239 888500
220 239 18324000
221 239 54530000
222 239 473010
223 239 26151000
224 239 12264000
225 239 159940
226 239 3115600
227 239 7211400
228 239 7727500
229 239 6164600
230 239 4274000
216 240 0.0077027
217 240 0.039998
218 240 81.909
219 240 28419
220 240 2034100
221 240 26608000
222 240 39732000
223 240 4670800
224 240 10226000
225 240 18122000
226 240 7729600
227 240 798100
228 240 250290
229 240 1652200
230 240 2621500
216 241 4.8406E-005
217 241 3.4856E-005
218 241 0.068813
219 241 370.54
220 241 87450
221 241 4097400
222 241 33052000
223 241 18965000
224 241 16619000
225 241 112520
226 241 9086800
227 241 11809000
228 241 7395000
229 241 3061200
230 241 853500
216 242 0.0027736
217 242 0.0046168
218 242 6.9109E-006
219 242 0.32604
220 242 1399.1
221 242 237020
222 242 7300600
223 242 34075000
224 242 3253100
225 242 19743000
226 242 5207700
227 242 166680
228 242 3904500
229 242 6167100
230 242 5730400
216 243 0.0059337
217 243 0.0059382
218 243 0.001135
219 243 0.0118
220 243 1.1137
221 243 4599.1
222 243 569710
223 243 11383000
224 243 27411000
225 243 620710
226 243 9765700
227 243 11550000
228 243 3996200
229 243 277330
230 243 230960
216 244 0.004952
217 244 0.0036873
218 244 0.00053347
219 244 0.00086573
220 244 0.096055
221 244 1.8572
222 244 13162
223 244 1209100
224 244 15201000
225 244 15198000
226 244 7112900
227 244 563290
228 244 6265000
229 244 7122400
230 244 4540200
216 245 0.0021759
217 245 0.0012595
218 245 5.8718E-005
219 245 0.00070702
220 245 0.0029221
221 245 0.42701
222 245 0.58258
223 245 32251
224 245 2234900
225 245 16872000
226 245 4164400
227 245 10409000
228 245 2062400
229 245 143180
230 245 1917100
216 246 0.00038205
217 246 0.00013104
218 246 2.7208E-005
219 246 0.000469
220 246 0.00021273
221 246 0.014572
222 246 1.9191
223 246 12.196
224 246 64715
225 246 3529500
226 246 15048000
227 246 22198
228 246 5890900
229 246 5389000
230 246 1915000
216 247 5.5299E-006
217 247 4.2892E-005
218 247 0.00016809
219 247 0.00018818
220 247 7.6535E-005
221 247 0.0013151
222 247 0.059839
223 247 7.4156
224 247 307.1
225 247 97923
226 247 4671000
227 247 10519000
228 247 1477700
229 247 864160
230 247 3088100
216 248 0.00025012
217 248 0.00029348
218 248 0.00024872
219 248 5.2835E-005
220 248 8.8057E-005
221 248 8.8212E-005
222 248 0.001125
223 248 0.68838
224 248 12.546
225 248 2629.4
226 248 90826
227 248 5090200
228 248 5906400
229 248 3071100
230 248 118840
216 249 0.00044006
217 249 0.00043149
218 249 0.00022528
219 249 1.3639E-005
220 249 8.1549E-005
221 249 1.7421E-005
222 249 0.00013744
223 249 0.032981
224 249 5.0173
225 249 4.445
226 249 11983
227 249 18125
228 249 4403600
229 249 3217200
230 249 2522100
265 231 6.6566
266 231 28.959
267 231 3.0798
268 231 0.37968
269 231 0.14034
270 231 0.048005
271 231 0.012756
272 231 0.0028315
273 231 0.00054086
274 231 6.8015E-005
275 231 4.5191E-008
276 231 1.6273E-005
277 231 3.3331E-005
278 231 3.4224E-005
279 231 2.5101E-005
280 231 1.4731E-005
281 231 7.2877E-006
282 231 3.122E-006
283 231 1.1712E-006
284 231 54609000
285 231 34143000
286 231 12848000
287 231 3810200
288 231 981750
289 231 228530
290 231 48239
291 231 8893.3
292 231 1256.6
293 231 77.704
294 231 6.5402
295 231 47.15
296 231 64.142
297 231 60.961
266 232 6.1561
267 232 51.203
268 232 8.8909
269 232 1.1039
270 232 0.46988
271 232 0.20967
272 232 0.071163
273 232 0.018795
274 232 0.0041735
275 232 0.00084157
276 232 0.0001385
277 232 4.7298E-006
278 232 1.5872E-005
279 232 6.0425E-005
280 232 8.9987E-005
281 232 9.1134E-005
282 232 7.2807E-005
283 232 4.8099E-005
284 232 51619000
285 232 2205200
286 232 21743000
287 232 19268000
288 232 9890100
289 232 3973700
290 232 1402200
291 232 459510
292 232 143950
293 232 43656
294 232 12818
295 232 3592.2
296 232 926.52
297 232 201.76
267 233 5.6806
268 233 66.415
269 233 17.519
270 233 2.0862
271 233 0.90894
272 233 0.50487
273 233 0.22581
274 233 0.078737
275 233 0.021492
276 233 0.0045873
277 233 0.00075533
278 233 8.2842E-005
279 233 6.2575E-007
280 233 1.3179E-005
281 233 4.1493E-005
282 233 6.4793E-005
283 233 6.8744E-005
284 233 19184000
285 233 42385000
286 233 5554300
287 233 4513900
288 233 14085000
289 233 12814000
290 233 7783800
291 233 3918700
292 233 1799400
293 233 794580
294 233 348670
295 233 155430
296 233 71492
297 233 34298
268 234 5.2292
269 234 74.284
270 234 29.242
271 234 3.4223
272 234 1.3961
273 234 0.88177
274 234 0.47985
275 234 0.21359
276 234 0.078429
277 234 0.023394
278 234 0.0053613
279 234 0.00080822
280 234 3.9134E-005
281 234 9.4582E-006
282 234 3.6463E-005
283 234 3.8015E-005
284 234 3412200
285 234 36290000
286 234 17930000
287 234 18124000
288 234 310630
289 234 4391400
290 234 9389300
291 234 9010700
292 234 6389200
293 234 3933100
294 234 2269900
295 234 1282300
296 234 727790
297 234 421600
269 235 4.7932
270 235 75.141
271 235 44.303
272 235 5.2335
273 235 1.8606
274 235 1.2691
275 235 0.80513
276 235 0.4292
277 235 0.19689
278 235 0.079292
279 235 0.028087
280 235 0.0086069
281 235 0.0021841
282 235 0.0004135
283 235 4.35E-005
284 235 290370
285 235 10408000
286 235 41930000
287 235 2111400
288 235 19719000
289 235 6855500
290 235 253.95
291 235 2825200
292 235 5692400
293 235 6061200
294 235 5012300
295 235 3675400
296 235 2545700
297 235 1723600
270 236 4.3671
271 236 69.5
272 236 62.508
273 236 7.7924
274 236 2.2989
275 236 1.5921
276 236 1.1503
277 236 0.71805
278 236 0.39229
279 236 0.19343
280 236 0.087997
281 236 0.037502
282 236 0.015166
283 236 0.005847
284 236 10763
285 236 1236400
286 236 19318000
287 236 35038000
288 236 1374000
289 236 10574000
290 236 12630000
291 236 3625200
292 236 28080
293 236 1000400
294 236 2533900
295 236 3191500
296 236 3083400
297 236 2617900
271 237 3.9526
272 237 58.527
273 237 83.367
274 237 11.597
275 237 2.8053
276 237 1.8186
277 237 1.4355
278 237 1.0205
279 237 0.6425
280 237 0.36964
281 237 0.20011
282 237 0.10377
283 237 0.051147
284 237 151.19
285 237 60184
286 237 3182900
287 237 27377000
288 237 20449000
289 237 9812800
290 237 1425600
291 237 9922000
292 237 8459500
293 237 3268200
294 237 486290
295 237 14020
296 237 381470
297 237 763430
272 238 3.5444
273 238 43.969
274 238 105.69
275 238 17.284
276 238 3.5179
277 238 1.9527
278 238 1.591
279 238 1.2542
280 238 0.89166
281 238 0.57959
282 238 0.35108
283 238 0.19656
284 238 0.86512
285 238 1142.5
286 238 204870
287 238 6342700
288 238 31445000
289 238 6325100
290 238 16267000
291 238 1114500
292 238 2495700
293 238 6797500
294 238 6267300
295 238 3734800
296 238 1690500
297 238 600930
273 239 3.1401
274 239 28.08
275 239 127.24
276 239 25.643
277 239 4.687
278 239 2.0757
279 239 1.6114
280 239 1.3399
281 239 1.0351
282 239 0.72837
283 239 0.45807
284 239 0.012419
285 239 9.1578
286 239 5191.1
287 239 546170
288 239 10588000
289 239 29110000
290 239 59567
291 239 13422000
292 239 7362500
293 239 275230
294 239 1197100
295 239 3399200
296 239 3942500
297 239 3318900
274 240 2.7407
275 240 13.566
276 240 144.76
277 240 37.632
278 240 6.7569
279 240 2.3134
280 240 1.5495
281 240 1.2635
282 240 0.9938
283 240 0.69285
284 240 0.0022694
285 240 0.019551
286 240 57.103
287 240 18534
288 240 1239200
289 240 15153000
290 240 20389000
291 240 3293100
292 240 4551700
293 240 9660300
294 240 4761700
295 240 742590
296 240 26600
297 240 594890
275 241 2.3465
276 241 3.3342
277 241 153.82
278 241 53.961
279 241 10.558
280 241 2.9033
281 241 1.5084
282 241 1.0816
283 241 0.77451
284 241 1.0022E-005
285 241 0.00055169
286 241 0.052637
287 241 257.26
288 241 56522
289 241 2468800
290 241 18465000
291 241 9007300
292 241 9716500
293 241 195.58
294 241 4139900
295 241 6183100
296 241 4290100
297 241 2018100
276 242 1.9593
277 242 0.042024
278 242 149.36
279 242 74.112
280 242 17.528
281 242 4.4065
282 242 1.6945
283 242 0.90868
284 242 0.00095969
285 242 0.0028558
286 242 0.00057441
287 242 0.29415
288 242 970.61
289 242 151730
290 242 4339400
291 242 18533000
292 242 1158400
293 242 10451000
294 242 3477200
295 242 3000.1
296 242 1579800
297 242 2926800
277 243 1.5833
278 243 5.3183
279 243 127.41
280 243 94.44
281 243 29.44
282 243 8.127
283 243 2.6337
284 243 0.0020724
285 243 0.0024096
286 243 0.0013151
287 243 0.0033708
288 243 1.1225
289 243 3188.3
290 243 360950
291 243 6651800
292 243 14316000
293 243 664770
294 243 4489600
295 243 6327300
296 243 2644300
297 243 354740
278 244 1.2244
279 244 18.686
280 244 88.238
281 244 105.7
282 244 45.939
283 244 15.737
284 244 0.0017361
285 244 0.0010779
286 244 0.00028437
287 244 7.8384E-007
288 244 0.048936
289 244 2.4252
290 244 9125.9
291 244 757280
292 244 8691500
293 244 7386000
294 244 4440100
295 244 97061
296 244 2836200
297 244 3719100
279 245 0.89093
280 245 36.285
281 245 40.834
282 245 92.684
283 245 57.261
284 245 0.0007475
285 245 0.00022083
286 245 1.0952E-006
287 245 0.00011796
288 245 0.00018159
289 245 0.26819
290 245 2.2862
291 245 22411
292 245 1381600
293 245 9373300
294 245 1675100
295 245 5648200
296 245 1520100
297 245 3845.7
280 246 0.59447
281 246 50.088
282 246 5.8709
283 246 46.795
284 246 0.00011797
285 246 8.8415E-009
286 246 0.00016094
287 246 0.00025791
288 246 3.2627E-005
289 246 0.0038531
290 246 1.3607
291 246 1.4327
292 246 45327
293 246 2151000
294 246 8036600
295 246 10285
296 246 2746000
297 246 3005300
281 247 0.34869
282 247 50.277
283 247 2.5661
284 247 5.9002E-006
285 247 9.5387E-005
286 247 0.00031852
287 247 0.00022393
288 247 5.0051E-007
289 247 2.8458E-005
290 247 0.02676
291 247 5.7517
292 247 131.31
293 247 70144
294 247 2804800
295 247 5311600
296 247 1106200
297 247 247050
282 248 0.16598
283 248 33.099
284 248 0.0001104
285 248 0.00021769
286 248 0.00033043
287 248 0.00014123
288 248 3.5812E-005
289 248 3.6837E-005
290 248 3.9428E-009
291 248 0.41481
292 248 12.102
293 248 1412.8
294 248 69681
295 248 3020200
296 248 2756300
297 248 1862200
283 249 0.052884
284 249 0.00018135
285 249 0.00024371
286 249 0.00024562
287 249 8.1269E-005
288 249 7.9679E-005
289 249 0.00010071
290 249 7.8398E-005
291 249 0.012966
292 249 3.5023
293 249 0.0090489
294 249 7221.6
295 249 20772
296 249 2616200
297 249 1380700
232 265 59.988
233 265 5.6577
234 265 0.66358
235 265 0.21115
236 265 0.066457
237 265 0.01677
238 265 0.0033654
239 265 0.00049691
240 265 3.2221E-005
241 265 1.933E-006
242 265 1.3426E-005
243 265 1.324E-005
244 265 7.7588E-006
245 265 3.7171E-006
246 265 1.924E-006
247 265 1.3352E-006
248 265 1.1792E-006
249 265 1.0422E-006
250 265 47169000
251 265 28161000
252 265 10091000
253 265 2833800
254 265 684400
255 265 146610
256 265 27462
257 265 4122.8
258 265 353.16
259 265 0.12462
260 265 57.354
261 265 91.815
262 265 89.275
263 265 72.923
264 265 55.375
233 266 106.67
234 266 16.057
235 266 2.0065
236 266 0.73269
237 266 0.29161
238 266 0.093935
239 266 0.024274
240 266 0.0052156
241 266 0.00093805
242 266 0.00010869
243 266 1.7882E-008
244 266 3.5926E-005
245 266 7.8258E-005
246 266 9.0121E-005
247 266 7.5605E-005
248 266 5.1627E-005
249 266 3.0038E-005
250 266 42681000
251 266 2613400
252 266 19283000
253 266 15929000
254 266 7727700
255 266 2935100
256 266 973730
257 266 296840
258 266 84942
259 266 22811
260 266 5600.9
261 266 1165.3
262 266 162.54
263 266 3.1734
264 266 12.97
234 267 140.22
235 267 30.896
236 267 3.8944
237 267 1.4991
238 267 0.72641
239 267 0.30094
240 267 0.10124
241 267 0.027157
242 267 0.0056519
243 267 0.00084901
244 267 6.2964E-005
245 267 2.0138E-006
246 267 3.4513E-005
247 267 6.7621E-005
248 267 8.5033E-005
249 267 7.9995E-005
250 267 15133000
251 267 36843000
252 267 3645300
253 267 4836400
254 267 12556000
255 267 10614000
256 267 6093200
257 267 2910600
258 267 1267700
259 267 529520
260 267 218900
261 267 91467
262 267 39223
263 267 17458
264 267 8134.6
235 268 160.67
236 268 50.288
237 268 6.4177
238 268 2.435
239 268 1.3293
240 268 0.6561
241 268 0.27654
242 268 0.098748
243 268 0.02905
244 268 0.0065871
245 268 0.00096723
246 268 3.9355E-005
247 268 1.7453E-005
248 268 5.5296E-005
249 268 5.5778E-005
250 268 2548500
251 268 29361000
252 268 17098000
253 268 14224000
254 268 46643
255 268 4631100
256 268 8480000
257 268 7568600
258 268 5088300
259 268 2992500
260 268 1656600
261 268 900160
262 268 492660
263 268 275970
264 268 159730
236 269 168.77
237 269 74.397
238 269 9.6673
239 269 3.4167
240 269 2.0222
241 269 1.1453
242 269 0.56913
243 269 0.25078
244 269 0.098813
245 269 0.034587
246 269 0.010502
247 269 0.0026261
248 269 0.00047859
249 269 4.3657E-005
250 269 203000
251 269 7900100
252 269 35047000
253 269 2817200
254 269 16978000
255 269 4717000
256 269 76624
257 269 3116300
258 269 5349500
259 269 5288700
260 269 4160400
261 269 2935100
262 269 1969700
263 269 1299000
264 269 858000
237 270 165.26
238 270 102.84
239 270 13.94
240 270 4.3964
241 270 2.7016
242 270 1.7223
243 270 0.98693
244 270 0.51077
245 270 0.24359
246 270 0.10855
247 270 0.045629
248 270 0.018248
249 270 0.0069709
250 270 6943
251 270 874080
252 270 14944000
253 270 30656000
254 270 521270
255 270 10317000
256 270 10177000
257 270 2252600
258 270 15371
259 270 1322000
260 270 2641200
261 270 3035500
262 270 2781100
263 270 2277800
264 270 1761200
238 271 151.61
239 271 135.05
240 271 19.852
241 271 5.4619
242 271 3.2929
243 271 2.2876
244 271 1.474
245 271 0.86816
246 271 0.47786
247 271 0.25129
248 271 0.12789
249 271 0.062457
250 271 85.822
251 271 39079
252 271 2280300
253 271 21679000
254 271 19284000
255 271 6810400
256 271 2088900
257 271 9144100
258 271 6646000
259 271 2082500
260 271 151120
261 271 118570
262 271 588180
263 271 928460
264 271 1036400
239 272 129.83
240 272 169.62
241 272 28.185
242 272 6.7627
243 272 3.7535
244 272 2.7279
245 272 1.9338
246 272 1.2725
247 272 0.78423
248 272 0.4586
249 272 0.25197
250 272 0.39477
251 272 662.67
252 272 134460
253 272 4618000
254 272 25665000
255 272 7081900
256 272 13032000
257 272 374750
258 272 3068700
259 272 6329100
260 272 5105000
261 272 2673800
262 272 1017600
263 272 266360
264 272 30675
240 273 102.53
241 273 203.83
242 273 39.927
243 273 8.6007
244 273 4.1495
245 273 2.9886
246 273 2.2421
247 273 1.5947
248 273 1.0591
249 273 0.64375
250 273 0.020638
251 273 4.6221
252 273 3060.1
253 273 363560
254 273 7864100
255 273 24773000
256 273 391890
257 273 12164000
258 273 5128900
259 273 18091
260 273 1682100
261 273 3495700
262 273 3578500
263 273 2765800
264 273 1867500
241 274 72.874
242 274 233.63
243 274 56.375
244 274 11.515
245 274 4.6176
246 274 3.0838
247 274 2.3252
248 274 1.6953
249 274 1.1231
250 274 0.0060917
251 274 0.022932
252 274 30.331
253 274 11112
254 274 839020
255 274 11540000
256 274 18505000
257 274 1716000
258 274 5161100
259 274 8199600
260 274 3182000
261 274 236480
262 274 196200
263 274 900310
264 274 1322700
242 275 44.437
243 275 253.23
244 275 78.694
245 275 16.505
246 275 5.4445
247 275 3.1012
248 275 2.183
249 275 1.4966
250 275 0.00013732
251 275 0.00037558
252 275 0.025279
253 275 138
254 275 34494
255 275 1705500
256 275 14525000
257 275 9247700
258 275 7065200
259 275 140690
260 275 4487100
261 275 5380500
262 275 3167800
263 275 1210600
264 275 289660
243 276 20.92
244 276 255.46
245 276 106.86
246 276 25.345
247 276 7.3052
248 276 3.2818
249 276 1.8988
250 276 0.0014575
251 276 0.0014839
252 276 0.00037507
253 276 0.091269
254 276 521.22
255 276 94285
256 276 3070400
257 276 15235000
258 276 1840700
259 276 8949000
260 276 2018400
261 276 164700
262 276 2023500
263 276 2945600
264 276 2619800
244 277 5.5215
245 277 233.34
246 277 137.38
247 277 40.482
248 277 11.737
249 277 4.2624
250 277 0.0035945
251 277 0.0032965
252 277 0.00014928
253 277 0.0084506
254 277 0.26411
255 277 1711.2
256 277 228490
257 277 4844900
258 277 12562000
259 277 151170
260 277 4787900
261 277 5105400
262 277 1565900
263 277 59986
264 277 177360
245 278 0.016203
246 278 183.53
247 278 159.72
248 278 62.672
249 278 20.969
250 278 0.0032396
251 278 0.0027661
252 278 0.00026607
253 278 0.0014163
254 278 0.048123
255 278 0.27467
256 278 4882.5
257 278 488860
258 278 6563000
259 278 7262600
260 278 2879100
261 278 400540
262 278 3066100
263 278 3220700
264 278 1928600
246 279 3.5863
247 279 112.06
248 279 153.4
249 279 82.434
250 279 0.0015853
251 279 0.0013319
252 279 0.00015298
253 279 0.00069736
254 279 0.0037888
255 279 0.17636
256 279 0.035968
257 279 11879
258 279 910590
259 279 7416400
260 279 2203600
261 279 4612900
262 279 739600
263 279 133000
264 279 1020600
247 280 11.723
248 280 41.239
249 280 97.736
250 280 0.00037048
251 280 0.00033171
252 280 3.3584E-005
253 280 0.00025302
254 280 0.00071065
255 280 0.011401
256 280 0.70403
257 280 12.009
258 280 23442
259 280 1448500
260 280 6777200
261 280 50737
262 280 2844000
263 280 2332900
264 280 725640
248 281 16.94
249 281 3.1632
250 281 4.1331E-006
251 281 8.7806E-006
252 281 2.9505E-009
253 281 4.0203E-005
254 281 0.0002036
255 281 0.0021525
256 281 0.034028
257 281 2.4185
258 281 174.87
259 281 34099
260 281 1927500
261 281 4909000
262 281 504550
263 281 525050
264 281 1499100
249 282 13.566
250 282 8.1593E-005
251 282 5.0388E-005
252 282 1.4147E-005
253 282 2.7248E-008
254 282 7.8984E-005
255 282 0.00046506
256 282 0.0020349
257 282 0.3033
258 282 2.8315
259 282 1256.9
260 282 28192
261 282 2100500
262 282 2909900
263 282 1228900
264 282 16834
250 283 0.00018934
251 283 0.00013668
252 283 2.7406E-005
253 283 5.8934E-006
254 283 3.093E-005
255 283 4.4199E-005
256 283 0.00057952
257 283 0.021444
258 283 1.8522
259 283 8.3843
260 283 5077.6
261 283 2231.8
262 283 1781600
263 283 1697600
264 283 1058600
298 265 102420000
299 265 62839000
300 265 23183000
301 265 6727000
302 265 1689500
303 265 380750
304 265 76791
305 265 13132
306 265 1573.5
307 265 44.035
308 265 47.183
309 265 132.87
310 265 152.24
311 265 134.59
298 266 95057000
299 266 4747500
300 266 41240000
301 266 35503000
302 266 17813000
303 266 6999400
304 266 2411200
305 266 768600
306 266 232750
307 266 67533
308 266 18631
309 266 4742.5
310 266 1032.2
311 266 153.81
298 267 34618000
299 267 79706000
300 267 9336300
301 267 9285200
302 267 26774000
303 267 23634000
304 267 14036000
305 267 6922700
306 267 3115200
307 267 1347300
308 267 578380
309 267 251930
310 267 113070
311 267 52877
298 268 6010400
299 268 66183000
300 268 35080000
301 268 32698000
302 268 336600
303 268 8961800
304 268 17940000
305 268 16714000
306 268 11604000
307 268 7018700
308 268 3987600
309 268 2220700
310 268 1244000
311 268 712110
298 269 496520
299 269 18459000
300 269 77523000
301 269 4806200
302 269 36957000
303 269 11761000
304 269 23118
305 269 5867400
306 269 11046000
307 269 11411000
308 269 9251700
309 269 6683700
310 269 4574300
311 269 3067100
298 270 17751
299 270 2124600
300 270 34538000
301 270 66043000
302 270 1906500
303 270 20881000
304 270 23056000
305 270 6003600
306 270 4473.9
307 270 2239000
308 270 5118300
309 270 6207600
310 270 5870500
311 270 4913400
298 271 235.62
299 271 99601
300 271 5502400
301 271 49436000
302 271 39783000
303 271 16875000
304 271 3371900
305 271 19119000
306 271 15305000
307 271 5480000
308 271 654480
309 271 85361
310 271 904350
311 271 1631700
298 272 1.2331
299 272 1800.1
300 272 340870
301 272 11045000
302 272 57509000
303 272 13250000
304 272 29608000
305 272 1510100
306 272 5423700
307 272 13140000
308 272 11504000
309 272 6543900
310 272 2795500
311 272 906290
298 273 0.033112
299 273 13.561
300 273 8248.5
301 273 915020
302 273 18600000
303 273 54168000
304 273 328690
305 273 25668000
306 273 12731000
307 273 267900
308 273 2741300
309 273 6819400
310 273 7531700
311 273 6143000
298 274 0.0083746
299 274 0.044971
300 274 86.561
301 274 29700
302 274 2092900
303 274 26907000
304 274 38952000
305 274 5117000
306 274 9542600
307 274 18002000
308 274 8138400
309 274 1016200
310 274 144410
311 274 1389200
298 275 0.00016903
299 275 1.5404E-006
300 275 0.077066
301 275 392.45
302 275 91355
303 275 4208000
304 275 33232000
305 275 18103000
306 275 17041000
307 275 40625
308 275 8486400
309 275 11630000
310 275 7611200
311 275 3347900
298 276 0.0022463
299 276 0.0041321
300 276 2.9262E-006
301 276 0.35304
302 276 1482.9
303 276 247340
304 276 7474500
305 276 33957000
306 276 2821200
307 276 19508000
308 276 5657100
309 276 72246
310 276 3448000
311 276 5800400
298 277 0.0055358
299 277 0.0059053
300 277 0.0013
301 277 0.011649
302 277 1.2095
303 277 4870.7
304 277 593320
305 277 11598000
306 277 26924000
307 277 816980
308 277 9131000
309 277 11558000
310 277 4353900
311 277 427140
298 278 0.0049948
299 278 0.0039693
300 278 0.00070067
301 278 0.00067625
302 278 0.10216
303 278 2.0459
304 278 13917
305 278 1255200
306 278 15379000
307 278 14542000
308 278 7474400
309 278 378880
310 278 5780200
311 278 6969100
298 279 0.0024128
299 279 0.0015244
300 279 0.00012149
301 279 0.00061189
302 279 0.0030819
303 279 0.46058
304 279 0.65797
305 279 33991
306 279 2308900
307 279 16900000
308 279 3732000
309 279 10342000
310 279 2341600
311 279 61666
298 280 0.0005335
299 280 0.00023333
300 280 6.3223E-006
301 280 0.00045635
302 280 0.00022463
303 280 0.015565
304 280 2.0995
305 280 13.279
306 280 67806
307 280 3623100
308 280 14869000
309 280 2138.2
310 280 5513500
311 280 5405900
298 281 1.8294E-006
299 281 9.4881E-006
300 281 0.00012429
301 281 0.00020271
302 281 7.7481E-005
303 281 0.0015152
304 281 0.067072
305 281 8.0278
306 281 335.19
307 281 101500
308 281 4756000
309 281 10218000
310 281 1641100
311 281 687250
298 282 0.00015666
299 282 0.00020453
300 282 0.00021706
301 282 6.3538E-005
302 282 9.1014E-005
303 282 0.00015113
304 282 0.0012419
305 282 0.77221
306 282 13.037
307 282 2854.9
308 282 91853
309 282 5132200
310 282 5641500
311 282 3127500
298 283 0.00033422
299 283 0.00034538
300 283 0.00020941
301 283 1.8269E-005
302 283 8.9316E-005
303 283 3.1481E-006
304 283 0.00013282
305 283 0.039339
306 283 5.4957
307 283 6.7344
308 283 12804
309 283 15842
310 283 4377100
311 283 3071600
326 265 10.617
327 265 27.114
328 265 2.9272
329 265 0.35832
330 265 0.1356
331 265 0.047253
332 265 0.012723
333 265 0.0028744
334 265 0.0005705
335 265 7.9167E-005
336 265 4.86E-007
337 265 1.4615E-005
338 265 3.4015E-005
339 265 3.7162E-005
340 265 2.8484E-005
341 265 1.7298E-005
342 265 8.789E-006
343 265 3.8408E-006
344 265 1.4591E-006
345 265 53773000
346 265 34039000
347 265 12981000
348 265 3908200
349 265 1025000
350 265 244000
351 265 53102
352 265 10270
353 265 1594.7
354 265 135.74
355 265 0.58039
356 265 32.728
357 265 52.823
358 265 53.579
327 266 9.8178
328 266 47.874
329 266 8.4874
330 266 1.0371
331 266 0.45088
332 266 0.20576
333 266 0.070896
334 266 0.018913
335 266 0.0042371
336 266 0.0008723
337 266 0.0001542
338 266 8.4557E-006
339 266 1.0917E-005
340 266 5.2889E-005
341 266 8.4937E-005
342 266 8.9944E-005
343 266 7.41E-005
344 266 4.979E-005
345 266 51391000
346 266 1973400
347 266 21227000
348 266 19179000
349 266 10001000
350 266 4083100
351 266 1466400
352 266 490480
353 266 157530
354 266 49330
355 266 15126
356 266 4515.3
357 266 1287.6
358 266 336.65
328 267 9.0582
329 267 61.926
330 267 16.809
331 267 1.9566
332 267 0.86358
333 267 0.49114
334 267 0.22366
335 267 0.079147
336 267 0.021909
337 267 0.0047511
338 267 0.00080325
339 267 9.5765E-005
340 267 2.1261E-006
341 267 8.6092E-006
342 267 3.3096E-005
343 267 5.5077E-005
344 267 5.991E-005
345 267 19303000
346 267 41614000
347 267 5843000
348 267 4159100
349 267 13708000
350 267 12735000
351 267 7864400
352 267 4021600
353 267 1876500
354 267 842740
355 267 376580
356 267 171190
357 267 80391
358 267 39413
329 268 8.3366
330 268 68.938
331 268 28.181
332 268 3.2157
333 268 1.3156
334 268 0.85088
335 268 0.47195
336 268 0.21328
337 268 0.079462
338 268 0.02411
339 268 0.0056589
340 268 0.00089097
341 268 5.0864E-005
342 268 6.6262E-006
343 268 3.2906E-005
344 268 3.5192E-005
345 268 3471100
346 268 36260000
347 268 17151000
348 268 18250000
349 268 412930
350 268 4048100
351 268 9080000
352 268 8905100
353 268 6417600
354 268 4007400
355 268 2343800
356 268 1341000
357 268 770320
358 268 451270
330 269 7.6399
331 269 69.234
332 269 42.867
333 269 4.9455
334 269 1.7411
335 269 1.2136
336 269 0.78577
337 269 0.42535
338 269 0.19763
339 269 0.080605
340 269 0.02899
341 269 0.0090792
342 269 0.0023899
343 269 0.000488
344 269 6.3742E-005
345 269 298990
346 269 10543000
347 269 41521000
348 269 1812800
349 269 19354000
350 269 7139400
351 269 11766
352 269 2546200
353 269 5412900
354 269 5901200
355 269 4958200
356 269 3681500
357 269 2576400
358 269 1759700
331 270 6.9586
332 270 63.347
333 270 60.674
334 270 7.4228
335 270 2.1405
336 270 1.5062
337 270 1.1115
338 270 0.70548
339 270 0.39061
340 270 0.19494
341 270 0.089787
342 270 0.038797
343 270 0.015939
344 270 0.0062374
345 270 11249
346 270 1270000
347 270 19472000
348 270 34252000
349 270 1606300
350 270 9986000
351 270 12607000
352 270 3883500
353 270 68213
354 270 827410
355 270 2302700
356 270 2995600
357 270 2946400
358 270 2531200
332 271 6.2954
333 271 52.462
334 271 81.088
335 271 11.148
336 271 2.6108
337 271 1.7024
338 271 1.3718
339 271 0.99269
340 271 0.63374
341 271 0.36873
342 271 0.20155
343 271 0.10536
344 271 0.052073
345 271 161.6
346 271 62871
347 271 3260600
348 271 27425000
349 271 19547000
350 271 10173000
351 271 1155100
352 271 9490900
353 271 8497100
354 271 3491100
355 271 614100
356 271 715.55
357 271 282430
358 271 635680
333 272 5.6425
334 272 38.366
335 272 102.89
336 272 16.77
337 272 3.2938
338 272 1.8117
339 272 1.5008
340 272 1.2043
341 272 0.8685
342 272 0.57072
343 272 0.34824
344 272 0.19499
345 272 0.96543
346 272 1221
347 272 213780
348 272 6475600
349 272 31235000
350 272 5713400
351 272 16234000
352 272 1354100
353 272 2136900
354 272 6440900
355 272 6208800
356 272 3860100
357 272 1846000
358 272 715970
334 273 4.9957
335 273 23.355
336 273 123.81
337 273 25.087
338 273 4.4414
339 273 1.9179
340 273 1.4997
341 273 1.2664
342 273 0.99116
343 273 0.7034
344 273 0.44229
345 273 0.011642
346 273 10.036
347 273 5547
348 273 569000
349 273 10761000
350 273 28554000
351 273 13636
352 273 12881000
353 273 7642500
354 273 414620
355 273 944980
356 273 3070400
357 273 3731800
358 273 3240600
335 274 4.3565
336 274 10.166
337 274 140.54
338 274 37.056
339 274 6.5085
340 274 2.1482
341 274 1.4262
342 274 1.1726
343 274 0.93003
344 274 0.64811
345 274 0.0021929
346 274 0.021962
347 274 62.325
348 274 19781
349 274 1287800
350 274 15302000
351 274 19583000
352 274 3659400
353 274 4014200
354 274 9422300
355 274 5011500
356 274 941940
357 274 1663.4
358 274 432360
336 275 3.7258
337 275 1.7043
338 275 148.62
339 275 53.35
340 275 10.349
341 275 2.7451
342 275 1.3861
343 275 0.98614
344 275 0.70224
345 275 4.064E-005
346 275 0.00048083
347 275 0.062311
348 275 281.19
349 275 60212
350 275 2555900
351 275 18473000
352 275 8278900
353 275 9933900
354 275 23577
355 275 3661900
356 275 5940000
357 275 4368200
358 275 2203900
337 276 3.1065
338 276 0.55588
339 276 143.06
340 276 73.329
341 276 17.434
342 276 4.2912
343 276 1.5907
344 276 0.82551
345 276 0.00069973
346 276 0.0026893
347 276 0.00072154
348 276 0.34388
349 276 1061.4
350 276 161200
351 276 4467500
352 276 18283000
353 276 880580
354 276 10129000
355 276 3796600
356 276 7520.9
357 276 1266300
358 276 2617500
338 277 2.5054
339 277 8.1595
340 277 120.14
341 277 93.076
342 277 29.51
343 277 8.1403
344 277 2.586
345 277 0.0017608
346 277 0.0023062
347 277 0.0016035
348 277 0.0029373
349 277 1.3286
350 277 3483.3
351 277 382010
352 277 6794000
353 277 13807000
354 277 867940
355 277 3985800
356 277 6219700
357 277 2878800
358 277 509320
339 278 1.9321
340 278 23.672
341 278 80.717
342 278 102.97
343 278 45.903
344 278 15.888
345 278 0.0016054
346 278 0.0010648
347 278 0.00038231
348 278 2.6946E-005
349 278 0.051713
350 278 2.9793
351 278 9953.6
352 278 797250
353 278 8778800
354 278 6829100
355 278 4672100
356 278 29577
357 278 2460600
358 278 3527400
340 279 1.4004
341 279 42.649
342 279 34.71
343 279 87.762
344 279 55.816
345 279 0.00076346
346 279 0.0002389
347 279 2.8475E-007
348 279 5.9606E-005
349 279 0.00010061
350 279 0.2951
351 279 3.0801
352 279 24369
353 279 1444300
354 279 9321500
355 279 1373600
356 279 5509100
357 279 1730900
358 279 4511.7
341 280 0.92884
342 280 56.344
343 280 3.4791
344 280 40.857
345 280 0.00015449
346 280 1.4915E-006
347 280 0.00014466
348 280 0.00023883
349 280 7.039E-005
350 280 0.0036134
351 280 1.54
352 280 0.98911
353 280 49061
354 280 2228100
355 280 7822500
356 280 43594
357 280 2439600
358 280 2954500
342 281 0.53962
343 281 54.576
344 281 4.4163
345 281 7.4767E-008
346 281 7.0712E-005
347 281 0.00031847
348 281 0.00024887
349 281 5.0865E-006
350 281 1.1702E-005
351 281 0.029201
352 281 6.5343
353 281 136.07
354 281 75408
355 281 2873900
356 281 5023000
357 281 1241100
358 281 151360
343 282 0.2524
344 282 34.37
345 282 6.869E-005
346 282 0.00017963
347 282 0.00034373
348 282 0.00017361
349 282 2.9826E-005
350 282 4.0779E-005
351 282 9.7482E-006
352 282 0.4709
353 282 13.742
354 282 1519.5
355 282 74048
356 282 3058000
357 282 2519100
358 282 1887600
344 283 0.077224
345 283 0.00013178
346 283 0.00020711
347 283 0.00025981
348 283 0.0001048
349 283 8.3303E-005
350 283 9.4577E-005
351 283 0.00014576
352 283 0.015011
353 283 3.9764
354 283 0.02082
355 283 7801.5
356 283 21120
357 283 2613900
358 283 1241300
266 326 60.587
267 326 5.6773
268 326 0.65737
269 326 0.20815
270 326 0.065722
271 326 0.016682
272 326 0.0033623
273 326 0.00049612
274 326 3.2041E-005
275 326 1.8033E-006
276 326 1.2383E-005
277 326 1.1569E-005
278 326 6.1985E-006
279 326 2.6205E-006
280 326 1.2237E-006
281 326 8.6555E-007
282 326 8.5588E-007
283 326 8.3843E-007
284 326 47807000
285 326 28687000
286 326 10338000
287 326 2922700
288 326 711680
289 326 154110
290 326 29328
291 326 4529
292 326 419.08
293 326 0.27969
294 326 50.925
295 326 88.171
296 326 88.148
297 326 73.081
267 327 107.72
268 327 16.122
269 327 1.9934
270 327 0.72259
271 327 0.28774
272 327 0.093157
273 327 0.024229
274 327 0.0052356
275 327 0.00094898
276 327 0.00011395
277 327 4.8924E-008
278 327 3.1044E-005
279 327 7.1024E-005
280 327 8.34E-005
281 327 7.0782E-005
282 327 4.867E-005
283 327 2.834E-005
284 327 43426000
285 327 2570400
286 327 19484000
287 327 16218000
288 327 7922000
289 327 3031100
290 327 1014300
291 327 312480
292 327 90657
293 327 24820
294 327 6279.5
295 327 1379.9
296 327 220.22
297 327 10.662
268 328 141.62
269 328 31.027
270 328 3.8791
271 328 1.4799
272 328 0.71541
273 328 0.29741
274 328 0.10086
275 328 0.027365
276 328 0.005773
277 328 0.00088254
278 328 6.9018E-005
279 328 1.1708E-006
280 328 2.9901E-005
281 328 5.9835E-005
282 328 7.5585E-005
283 328 7.0915E-005
284 328 15442000
285 328 37295000
286 328 3802100
287 328 4792000
288 328 12671000
289 328 10803000
290 328 6247400
291 328 3007000
292 328 1320600
293 328 556770
294 328 232610
295 328 98383
296 328 42775
297 328 19336
269 329 162.33
270 329 50.478
271 329 6.4034
272 329 2.4098
273 329 1.3104
274 329 0.64722
275 329 0.27412
276 329 0.09879
277 329 0.029483
278 329 0.0068346
279 329 0.0010451
280 329 5.0068E-005
281 329 1.3835E-005
282 329 5.1443E-005
283 329 5.285E-005
284 329 2605600
285 329 29882000
286 329 17157000
287 329 14548000
288 329 62988
289 329 4582600
290 329 8533800
291 329 7685900
292 329 5206200
293 329 3084100
294 329 1719700
295 329 941270
296 329 518930
297 329 292770
270 330 170.64
271 330 74.645
272 330 9.6617
273 330 3.3902
274 330 1.9968
275 330 1.1297
276 330 0.56255
277 330 0.24916
278 330 0.099017
279 330 0.035116
280 330 0.010884
281 330 0.0028207
282 330 0.00055437
283 330 6.3976E-005
284 330 207840
285 330 8064700
286 330 35554000
287 330 2744600
288 330 17190000
289 330 4909300
290 330 58194
291 330 3053500
292 330 5342600
293 330 5334400
294 330 4227500
295 330 3001400
296 330 2025500
297 330 1342500
271 331 167.33
272 331 103.13
273 331 13.944
274 331 4.3719
275 331 2.6713
276 331 1.6988
277 331 0.97403
278 331 0.50574
279 331 0.24261
280 331 0.10906
281 331 0.046373
282 331 0.018816
283 331 0.0072972
284 331 7120.8
285 331 894410
286 331 15231000
287 331 30957000
288 331 584080
289 331 10296000
290 331 10386000
291 331 2391100
292 331 6875
293 331 1254900
294 331 2584600
295 331 3008400
296 331 2777700
297 331 2287400
272 332 153.82
273 332 135.35
274 332 19.862
275 332 5.4417
276 332 3.2623
277 332 2.2586
278 332 1.4544
279 332 0.85789
280 332 0.47371
281 332 0.25022
282 332 0.12798
283 332 0.062638
284 332 88.137
285 332 40108
286 332 2332500
287 332 22051000
288 332 19317000
289 332 7063700
290 332 1991500
291 332 9163300
292 332 6814100
293 332 2216900
294 332 190110
295 332 91083
296 332 534590
297 332 873120
273 333 132.16
274 333 169.9
275 333 28.197
276 333 6.7495
277 333 3.7271
278 333 2.6969
279 333 1.9078
280 333 1.2554
281 333 0.77464
282 333 0.45355
283 333 0.24862
284 333 0.41609
285 333 683.15
286 333 138120
287 333 4721100
288 333 26027000
289 333 6960000
290 333 13287000
291 333 443490
292 333 2950800
293 333 6314000
294 333 5206300
295 333 2798200
296 333 1109300
297 333 315820
274 334 104.89
275 334 204.06
276 334 39.94
277 334 8.5942
278 334 4.1295
279 334 2.96
280 334 2.2129
281 334 1.5707
282 334 1.0413
283 334 0.62965
284 334 0.021697
285 334 4.7915
286 334 3163.7
287 334 373740
288 334 8031400
289 334 25001000
290 334 336360
291 334 12194000
292 334 5354800
293 334 37547
294 334 1567400
295 334 3410400
296 334 3567500
297 334 2804900
275 335 75.156
276 335 233.77
277 335 56.383
278 335 11.517
279 335 4.6049
280 335 3.0602
281 335 2.2964
282 335 1.6661
283 335 1.0945
284 335 0.0071646
285 335 0.026456
286 335 31.475
287 335 11507
288 335 862900
289 335 11763000
290 335 18517000
291 335 1865400
292 335 5004000
293 335 8289200
294 335 3368700
295 335 302890
296 335 146270
297 335 808200
276 336 46.485
277 336 253.24
278 336 78.691
279 336 16.527
280 336 5.4414
281 336 3.0828
282 336 2.1553
283 336 1.4618
284 336 0.00032236
285 336 0.00084496
286 336 0.027568
287 336 143.65
288 336 35756
289 336 1753600
290 336 14755000
291 336 9093000
292 336 7299500
293 336 97066
294 336 4340600
295 336 5406000
296 336 3298600
297 336 1331000
277 337 22.535
278 337 255.27
279 337 106.81
280 337 25.409
281 337 7.3246
282 337 3.271
283 337 1.8691
284 337 0.0011826
285 337 0.0011439
286 337 0.00057941
287 337 0.091508
288 337 542.92
289 337 97771
290 337 3152900
291 337 15387000
292 337 1708300
293 337 9000600
294 337 2193200
295 337 112790
296 337 1878100
297 337 2856500
278 338 6.4826
279 338 232.91
280 338 137.16
281 338 40.607
282 338 11.812
283 338 4.2709
284 338 0.0035113
285 338 0.0033046
286 338 0.00012912
287 338 0.0089769
288 338 0.2575
289 338 1780.4
290 338 236780
291 338 4961500
292 338 12564000
293 338 200870
294 338 4629900
295 338 5188300
296 338 1712700
297 338 100260
279 339 0.12068
280 339 182.84
281 339 159.01
282 339 62.753
283 339 21.075
284 339 0.0034568
285 339 0.0031156
286 339 0.0003285
287 339 0.0014984
288 339 0.051919
289 339 0.24534
290 339 5068.8
291 339 505630
292 339 6690500
293 339 7136200
294 339 3034200
295 339 322150
296 339 2931600
297 339 3218100
280 340 2.7222
281 340 111.23
282 340 151.56
283 340 81.707
284 340 0.0018665
285 340 0.0016908
286 340 0.00024035
287 340 0.00073574
288 340 0.0044995
289 340 0.18845
290 340 0.087782
291 340 12273
292 340 938590
293 340 7509900
294 340 2077900
295 340 4654000
296 340 838800
297 340 88460
281 341 9.9768
282 341 40.676
283 341 94.524
284 341 0.00053312
285 341 0.00052593
286 341 8.2811E-005
287 341 0.00027105
288 341 0.00091961
289 341 0.013029
290 341 0.75161
291 341 14.485
292 341 23995
293 341 1485100
294 341 6801300
295 341 31579
296 341 2749000
297 341 2373800
282 342 14.721
283 342 3.1174
284 342 3.1247E-005
285 342 4.964E-005
286 342 7.5367E-006
287 342 4.4159E-005
288 342 0.00026878
289 342 0.0027381
290 342 0.0393
291 342 2.4967
292 342 198.97
293 342 34236
294 342 1961800
295 342 4876700
296 342 553770
297 342 461830
283 343 11.613
284 343 3.7374E-005
285 343 1.532E-005
286 343 2.824E-006
287 343 3.0604E-008
288 343 0.00010168
289 343 0.00071076
290 343 0.0025486
291 343 0.34049
292 343 2.5271
293 343 1388.6
294 343 26847
295 343 2116000
296 343 2873000
297 343 1251600
284 344 0.00013253
285 344 8.73E-005
286 344 1.4428E-005
287 344 6.8305E-006
288 344 3.9968E-005
289 344 0.00010948
290 344 0.00072647
291 344 0.026434
292 344 1.9631
293 344 12.593
294 344 5403.1
295 344 1147.4
296 344 1758900
297 344 1695000
312 326 102000000
313 326 63172000
314 326 23548000
315 326 6913700
316 326 1761100
317 326 404130
318 326 83608
319 326 14909
320 326 1959.1
321 326 88.707
322 326 26.961
323 326 110.65
324 326 137.67
325 326 126.29
312 327 95429000
313 327 4429300
314 327 40819000
315 327 35654000
316 327 18109000
317 327 7206300
318 327 2518000
319 327 816320
320 327 252480
321 327 75340
322 327 21631
323 327 5861.4
324 327 1428.1
325 327 276.98
312 328 35009000
313 328 79208000
314 328 9793500
315 328 8824600
316 328 26441000
317 328 23712000
318 328 14264000
319 328 7124200
320 328 3248400
321 328 1425000
322 328 621370
323 328 275330
324 328 125910
325 328 60072
312 329 6120700
313 329 66585000
314 329 34225000
315 329 33131000
316 329 451250
317 329 8512500
318 329 17631000
319 329 16699000
320 329 11743000
321 329 7185300
322 329 4127800
323 329 2323700
324 329 1315300
325 329 760430
312 330 509350
313 330 18739000
314 330 77490000
315 330 4374000
316 330 36733000
317 330 12254000
318 330 2874
319 330 5478800
320 330 10714000
321 330 11268000
322 330 9250600
323 330 6750700
324 330 4659900
325 330 3147500
312 331 18376
313 331 2176100
314 331 34942000
315 331 65401000
316 331 2204500
317 331 20179000
318 331 23227000
319 331 6420200
320 331 28957
321 331 1967200
322 331 4793600
323 331 5953600
324 331 5707500
325 331 4821000
312 332 247.2
313 332 103120
314 332 5626600
315 332 49796000
316 332 38765000
317 332 17509000
318 332 2947500
319 332 18642000
320 332 15509000
321 332 5857900
322 332 829350
323 332 35671
324 332 733310
325 332 1427700
312 333 1.342
313 333 1891.7
314 333 352880
315 333 11270000
316 333 57572000
317 333 12412000
318 333 29810000
319 333 1827400
320 333 4884300
321 333 12715000
322 333 11536000
323 333 6806600
324 333 3059400
325 333 1082600
312 334 0.032914
313 334 14.491
314 334 8680.8
315 334 946860
316 334 18923000
317 334 53724000
318 334 193450
319 334 25078000
320 334 13263000
321 334 427950
322 334 2328100
323 334 6354600
324 334 7278100
325 334 6090600
312 335 0.0090994
313 335 0.051079
314 335 92.313
315 335 31263
316 335 2163300
317 335 27252000
318 335 38028000
319 335 5655100
320 335 8760600
321 335 17820000
322 335 8602200
323 335 1298900
324 335 57268
325 335 1106100
312 336 0.00039297
313 336 9.4827E-005
314 336 0.087944
315 336 419.58
316 336 96120
317 336 4340200
318 336 33430000
319 336 17107000
320 336 17508000
321 336 2078.7
322 336 7787700
323 336 11377000
324 336 7828700
325 336 3676400
312 337 0.0016922
313 337 0.0035468
314 337 1.3952E-009
315 337 0.38807
316 337 1586.8
317 337 259910
318 337 7680700
319 337 33797000
320 337 2354200
321 337 19192000
322 337 6183100
323 337 11309
324 337 2937700
325 337 5354900
312 338 0.0050391
313 338 0.0057881
314 338 0.0014755
315 338 0.011539
316 338 1.3307
317 338 5207.5
318 338 621980
319 338 11850000
320 338 26336000
321 338 1076400
322 338 8394100
323 338 11518000
324 338 4762200
325 338 636960
312 339 0.0049835
313 339 0.0042564
314 339 0.00091328
315 339 0.00047671
316 339 0.1096
317 339 2.2864
318 339 14852
319 339 1310800
320 339 15581000
321 339 13777000
322 339 7882400
323 339 209880
324 339 5214500
325 339 6747200
312 340 0.0026653
313 340 0.0018436
314 340 0.000224
315 340 0.00049435
316 340 0.0032519
317 340 0.50286
318 340 0.75216
319 340 36131
320 340 2397600
321 340 16919000
322 340 3253700
323 340 10226000
324 340 2672500
325 340 9566.7
312 341 0.00072841
313 341 0.00038651
314 341 6.6328E-007
315 341 0.00042828
316 341 0.00023445
317 341 0.016709
318 341 2.3299
319 341 14.699
320 341 71571
321 341 3733600
322 341 14646000
323 341 5222.6
324 341 5070500
325 341 5391100
312 342 3.0942E-005
313 342 1.0443E-006
314 342 7.7061E-005
315 342 0.00021339
316 342 7.579E-005
317 342 0.0017415
318 342 0.076672
319 342 8.7985
320 342 371.49
321 342 105770
322 342 4854100
323 342 9861200
324 342 1832900
325 342 506510
312 343 7.5095E-005
313 343 0.0001179
314 343 0.00017586
315 343 7.4664E-005
316 343 9.071E-005
317 343 0.00024222
318 343 0.0014071
319 343 0.88255
320 343 13.577
321 343 3142.8
322 343 92871
323 343 5177800
324 343 5337900
325 343 3179800
312 344 0.00022706
313 344 0.00025144
314 344 0.00018518
315 344 2.3594E-005
316 344 9.461E-005
317 344 1.1215E-006
318 344 0.00012739
319 344 0.048264
320 344 6.0971
321 344 10.419
322 344 13816
323 344 13152
324 344 4339800
325 344 2910900
359 326 15.861
360 326 25.163
361 326 2.7614
362 326 0.33474
363 326 0.13003
364 326 0.04626
365 326 0.012636
366 326 0.0029073
367 326 0.00060028
368 326 9.2105E-005
369 326 1.6103E-006
370 326 1.2374E-005
371 326 3.3827E-005
372 326 3.969E-005
373 326 3.1989E-005
374 326 2.0242E-005
375 326 1.0663E-005
376 326 4.8191E-006
377 326 1.8876E-006
378 326 53030000
379 326 34027000
380 326 13168000
381 326 4030000
382 326 1077600
383 326 262750
384 326 59067
385 326 11999
386 326 2040.6
387 326 224.41
388 326 1.8511
389 326 18.962
390 326 40.634
391 326 45.203
360 327 14.664
361 327 44.357
362 327 8.0473
363 327 0.96412
364 327 0.42893
365 327 0.20074
366 327 0.070358
367 327 0.018983
368 327 0.0042926
369 327 0.00090174
370 327 0.00017101
371 327 1.37E-005
372 327 6.3618E-006
373 327 4.4232E-005
374 327 7.7951E-005
375 327 8.6894E-005
376 327 7.4033E-005
377 327 5.0557E-005
378 327 51296000
379 327 1740300
380 327 20725000
381 327 19133000
382 327 10152000
383 327 4217800
384 327 1544000
385 327 527970
386 327 174140
387 327 56384
388 327 18067
389 327 5732.4
390 327 1789.1
391 327 540.65
361 328 13.527
362 328 57.194
363 328 16.03
364 328 1.8164
365 328 0.8125
366 328 0.47439
367 328 0.22042
368 328 0.079317
369 328 0.022309
370 328 0.0049239
371 328 0.00085553
372 328 0.00011048
373 328 4.7434E-006
374 328 4.6477E-006
375 328 2.4515E-005
376 328 4.4355E-005
377 328 4.9699E-005
378 328 19492000
379 328 40894000
380 328 6181700
381 328 3796600
382 328 13330000
383 328 12678000
384 328 7972500
385 328 4147400
386 328 1969200
387 328 900760
388 328 410430
389 328 190480
390 328 91412
391 328 45826
362 329 12.446
363 329 63.326
364 329 27.006
365 329 2.9924
366 329 1.2265
367 329 0.81444
368 329 0.46143
369 329 0.21209
370 329 0.080331
371 329 0.024852
372 329 0.0059935
373 329 0.00099042
374 329 6.6718E-005
375 329 3.8627E-006
376 329 2.8805E-005
377 329 3.1952E-005
378 329 3546800
379 329 36330000
380 329 16363000
381 329 18429000
382 329 542700
383 329 3694100
384 329 8761100
385 329 8804800
386 329 6460500
387 329 4098000
388 329 2432000
389 329 1410800
390 329 820990
391 329 486750
363 330 11.403
364 330 63.069
365 330 41.261
366 330 4.6337
367 330 1.6109
368 330 1.1501
369 330 0.76167
370 330 0.41942
371 330 0.1977
372 330 0.081791
373 330 0.029924
374 330 0.0096
375 330 0.0026287
376 330 0.00057971
377 330 9.1571E-005
378 330 309540
379 330 10721000
380 330 41187000
381 330 1516600
382 330 18993000
383 330 7469200
384 330 44240
385 330 2258300
386 330 5117700
387 330 5732000
388 330 4902700
389 330 3690800
390 330 2612400
391 330 1801300
364 331 10.383
365 331 56.982
366 331 58.604
367 331 7.0201
368 331 1.97
369 331 1.4102
370 331 1.0655
371 331 0.68886
372 331 0.38712
373 331 0.19583
374 331 0.091456
375 331 0.040132
376 331 0.016772
377 331 0.0066621
378 331 11836
379 331 1311300
380 331 19695000
381 331 33484000
382 331 1884200
383 331 9374400
384 331 12595000
385 331 4181300
386 331 132880
387 331 655420
388 331 2059400
389 331 2784500
390 331 2796100
391 331 2434300
365 332 9.3885
366 332 46.269
367 332 78.491
368 332 10.653
369 332 2.4027
370 332 1.5751
371 332 1.2987
372 332 0.95849
373 332 0.62141
374 332 0.36611
375 332 0.20227
376 332 0.10664
377 332 0.05279
378 332 174.19
379 332 66117
380 332 3356800
381 332 27548000
382 332 18623000
383 332 10589000
384 332 891870
385 332 9031600
386 332 8538400
387 332 3744100
388 332 772140
389 332 5581.4
390 332 189670
391 332 506540
366 333 8.4099
367 333 32.754
368 333 99.682
369 333 16.193
370 333 3.054
371 333 1.6599
372 333 1.4
373 333 1.1458
374 333 0.83946
375 333 0.55826
376 333 0.34327
377 333 0.19194
378 333 1.0876
379 333 1316
380 333 224570
381 333 6641900
382 333 31077000
383 333 5088300
384 333 16212000
385 333 1644900
386 333 1773100
387 333 6052200
388 333 6134200
389 333 3991900
390 333 2020200
391 333 851950
367 334 7.4404
368 334 18.773
369 334 119.87
370 334 24.444
371 334 4.177
372 334 1.75
373 334 1.378
374 334 1.1834
375 334 0.93951
376 334 0.67265
377 334 0.42215
378 334 0.01094
379 334 11.117
380 334 5979.5
381 334 596690
382 334 10981000
383 334 28005000
384 334 513.04
385 334 12302000
386 334 7952200
387 334 600680
388 334 699250
389 334 2717200
390 334 3491000
391 334 3139300
368 335 6.482
369 335 7.0812
370 335 135.7
371 335 36.359
372 335 6.2375
373 335 1.9734
374 335 1.2947
375 335 1.0733
376 335 0.85849
377 335 0.5968
378 335 0.0021135
379 335 0.025198
380 335 68.761
381 335 21300
382 335 1346800
383 335 15504000
384 335 18746000
385 335 4084800
386 335 3459500
387 335 9147800
388 335 5280400
389 335 1185600
390 335 8914.4
391 335 280840
369 336 5.5364
370 336 0.56903
371 336 142.7
372 336 52.568
373 336 10.115
374 336 2.5777
375 336 1.2576
376 336 0.88491
377 336 0.62457
378 336 9.4911E-005
379 336 0.00038766
380 336 0.075356
381 336 310.76
382 336 64710
383 336 2661800
384 336 18519000
385 336 7520800
386 336 10169000
387 336 94243
388 336 3158400
389 336 5651700
390 336 4429700
391 336 2401700
370 337 4.6082
371 337 1.7255
372 337 135.98
373 337 72.287
374 337 17.31
375 337 4.1695
376 337 1.4832
377 337 0.73957
378 337 0.00046828
379 337 0.002496
380 337 0.00085496
381 337 0.40869
382 337 1173.7
383 337 172740
384 337 4623600
385 337 18036000
386 337 619390
387 337 9763800
388 337 4151100
389 337 58720
390 337 953940
391 337 2277100
371 338 3.708
372 338 11.762
373 338 112.14
374 338 91.307
375 338 29.525
376 338 8.1545
377 338 2.5387
378 338 0.0014538
379 338 0.0022031
380 338 0.0019368
381 338 0.0025835
382 338 1.5929
383 338 3847.8
384 338 407630
385 338 6968600
386 338 13267000
387 338 1120600
388 338 3455000
389 338 6071100
390 338 3127100
391 338 705930
372 339 2.8503
373 339 29.418
374 339 72.667
375 339 99.625
376 339 45.702
377 339 16.006
378 339 0.0014679
379 339 0.0010632
380 339 0.00051546
381 339 0.00014021
382 339 0.05555
383 339 3.6946
384 339 10973
385 339 845650
386 339 8890500
387 339 6240500
388 339 4919800
389 339 341.49
390 339 2063100
391 339 3290700
373 340 2.0562
374 340 49.605
375 340 28.507
376 340 82.05
377 340 53.864
378 340 0.00077861
379 340 0.00026653
380 340 7.1037E-006
381 340 1.5905E-005
382 340 4.4002E-005
383 340 0.32996
384 340 4.1249
385 340 26766
386 340 1519600
387 340 9273000
388 340 1076000
389 340 5334800
390 340 1964200
391 340 43288
374 341 1.3542
375 341 62.829
376 341 1.5888
377 341 34.495
378 341 0.00019856
379 341 6.9844E-006
380 341 0.00011803
381 341 0.00020805
382 341 0.00012621
383 341 0.0034218
384 341 1.7709
385 341 0.61769
386 341 53580
387 341 2320100
388 341 7591200
389 341 105910
390 341 2112100
391 341 2872900
375 342 0.7778
376 342 58.631
377 342 6.8485
378 342 4.1695E-006
379 342 4.5977E-005
380 342 0.00030485
381 342 0.00026678
382 342 1.6756E-005
383 342 2.2166E-006
384 342 0.032802
385 342 7.5288
386 342 143.57
387 342 81640
388 342 2955400
389 342 4714100
390 342 1389700
391 342 73188
376 343 0.35613
377 343 35.085
378 343 3.4645E-005
379 343 0.00013979
380 343 0.00034772
381 343 0.00020516
382 343 2.1187E-005
383 343 4.3434E-005
384 343 3.6239E-005
385 343 0.54678
386 343 15.727
387 343 1662.3
388 343 78911
389 343 3101800
390 343 2273400
391 343 1903400
377 344 0.1036
378 344 8.682E-005
379 344 0.00016866
380 344 0.00026901
381 344 0.00012902
382 344 8.1272E-005
383 344 8.5906E-005
384 344 0.00023729
385 344 0.018192
386 344 4.592
387 344 0.073828
388 344 8542.1
389 344 21071
390 344 2609600
391 344 1103800
327 359 61.209
328 359 5.7014
329 359 0.65088
330 359 0.20523
331 359 0.0651
332 359 0.016651
333 359 0.0033783
334 359 0.00049997
335 359 3.238E-005
336 359 1.682E-006
337 359 1.1591E-005
338 359 1.026E-005
339 359 4.9423E-006
340 359 1.7394E-006
341 359 6.6119E-007
342 359 4.575E-007
343 359 5.2763E-007
344 359 5.9387E-007
345 359 48221000
346 359 29120000
347 359 10570000
348 359 3013400
349 359 741350
350 359 162710
351 359 31578
352 359 5047.1
353 359 510.77
354 359 2.9286
355 359 42.247
356 359 82.177
357 359 85.368
358 359 72.191
328 360 108.8
329 360 16.203
330 360 1.9795
331 360 0.71262
332 360 0.28427
333 360 0.092627
334 360 0.024279
335 360 0.0052833
336 360 0.00096699
337 360 0.00012106
338 360 4.1049E-007
339 360 2.599E-005
340 360 6.3614E-005
341 360 7.6723E-005
342 360 6.6195E-005
343 360 4.5998E-005
344 360 2.6847E-005
345 360 44021000
346 360 2493400
347 360 19575000
348 360 16453000
349 360 8106100
350 360 3130200
351 360 1058700
352 360 330430
353 360 97495
354 360 27322
355 360 7162.2
356 360 1674.7
357 360 307.25
358 360 27.246
329 361 143.03
330 361 31.197
331 361 3.8626
332 361 1.4604
333 361 0.705
334 361 0.29447
335 361 0.10082
336 361 0.027723
337 361 0.0059436
338 361 0.00092813
339 361 7.7123E-005
340 361 4.7329E-007
341 361 2.5212E-005
342 361 5.1993E-005
343 361 6.61E-005
344 361 6.1789E-005
345 361 15715000
346 361 37560000
347 361 3976200
348 361 4694000
349 361 12710000
350 361 10953000
351 361 6393200
352 361 3106300
353 361 1378200
354 361 587700
355 361 248710
356 361 106730
357 361 47168
358 361 21712
330 362 163.99
331 362 50.741
332 362 6.3878
333 362 2.3833
334 362 1.2922
335 362 0.63935
336 362 0.27243
337 362 0.099247
338 362 0.030114
339 362 0.0071599
340 362 0.0011463
341 362 6.5023E-005
342 362 1.0002E-005
343 362 4.7117E-005
344 362 4.9721E-005
345 362 2659500
346 362 30310000
347 362 17084000
348 362 14844000
349 362 86983
350 362 4481800
351 362 8529600
352 362 7770300
353 362 5313000
354 362 3175400
355 362 1786200
356 362 986380
357 362 548580
358 362 312120
331 363 172.48
332 363 75.014
333 363 9.6576
334 363 3.3614
335 363 1.9716
336 363 1.1154
337 363 0.55719
338 363 0.24834
339 363 0.099673
340 363 0.035878
341 363 0.011379
342 363 0.003066
343 363 0.00065152
344 363 9.2672E-005
345 363 212650
346 363 8215600
347 363 35914000
348 363 2628100
349 363 17317000
350 363 5118100
351 363 37973
352 363 2949100
353 363 5288400
354 363 5346500
355 363 4276300
356 363 3059600
357 363 2078800
358 363 1386100
332 364 169.3
333 364 103.6
334 364 13.957
335 364 4.344
336 364 2.6403
337 364 1.6765
338 364 0.96269
339 364 0.50198
340 364 0.2425
341 364 0.11009
342 364 0.047434
343 364 0.019559
344 364 0.0077054
345 364 7308.2
346 364 914490
347 364 15485000
348 364 31086000
349 364 665320
350 364 10182000
351 364 10565000
352 364 2551200
353 364 948.35
354 364 1162800
355 364 2492700
356 364 2948800
357 364 2749200
358 364 2279200
333 365 155.89
334 365 135.9
335 365 19.892
336 365 5.4173
337 365 3.2291
338 365 2.2299
339 365 1.4364
340 365 0.84929
341 365 0.47085
342 365 0.25003
343 365 0.12859
344 365 0.063033
345 365 90.758
346 365 41198
347 365 2383400
348 365 22359000
349 365 19196000
350 365 7334900
351 365 1854200
352 365 9108700
353 365 6968900
354 365 2370900
355 365 243080
356 365 61318
357 365 467310
358 365 799570
334 366 134.28
335 366 170.49
336 366 28.254
337 366 6.7333
338 366 3.6967
339 366 2.6646
340 366 1.8825
341 366 1.2396
342 366 0.76638
343 366 0.4494
344 366 0.24552
345 366 0.44338
346 366 706.36
347 366 141990
348 366 4820300
349 366 26288000
350 366 6747300
351 366 13503000
352 366 534680
353 366 2780800
354 366 6239200
355 366 5286200
356 366 2929800
357 366 1216900
358 366 378980
335 367 107.01
336 367 204.65
337 367 40.034
338 367 8.5889
339 367 4.1046
340 367 2.9282
341 367 2.1826
342 367 1.5468
343 367 1.0238
344 367 0.61501
345 367 0.022452
346 367 5.0005
347 367 3281.5
348 367 384520
349 367 8188500
350 367 25095000
351 367 269170
352 367 12130000
353 367 5598300
354 367 71273
355 367 1416900
356 367 3274600
357 367 3519100
358 367 2824600
336 368 77.182
337 368 234.29
338 368 56.532
339 368 11.532
340 368 4.5876
341 368 3.032
342 368 2.2644
343 368 1.6345
344 368 1.0631
345 368 0.0083257
346 368 0.030399
347 368 32.834
348 368 11956
349 368 888060
350 368 11962000
351 368 18385000
352 368 2047100
353 368 4768300
354 368 8328000
355 368 3575600
356 368 392880
357 368 93746
358 368 694320
337 369 48.292
338 369 253.57
339 369 78.906
340 369 16.585
341 369 5.438
342 369 3.0591
343 369 2.1219
344 369 1.421
345 369 0.00062875
346 369 0.0015985
347 369 0.030419
348 369 150.33
349 369 37187
350 369 1803700
351 369 14939000
352 369 8828100
353 369 7537200
354 369 53371
355 369 4123400
356 369 5384900
357 369 3427800
358 369 1470300
338 370 23.97
339 370 255.28
340 370 107.06
341 370 25.558
342 370 7.3574
343 370 3.2576
344 370 1.8321
345 370 0.00086414
346 370 0.00076885
347 370 0.00086724
348 370 0.092438
349 370 568.7
350 370 101700
351 370 3236900
352 370 15464000
353 370 1536100
354 370 8988500
355 370 2398600
356 370 61563
357 370 1689000
358 370 2718600
339 371 7.3682
340 371 232.44
341 371 137.28
342 371 40.895
343 371 11.935
344 371 4.2863
345 371 0.0033096
346 371 0.003194
347 371 0.00010221
348 371 0.0094639
349 371 0.25201
350 371 1862.7
351 371 246040
352 371 5075500
353 371 12471000
354 371 270710
355 371 4398500
356 371 5241100
357 371 1882200
358 371 161630
340 372 0.28869
341 372 181.82
342 372 158.55
343 372 63.065
344 372 21.268
345 372 0.0036099
346 372 0.0034285
347 372 0.00039309
348 372 0.0015395
349 372 0.055887
350 372 0.2185
351 372 5289.5
352 372 524090
353 372 6804600
354 372 6925300
355 372 3205500
356 372 235010
357 372 2742600
358 372 3178900
341 373 2.0633
342 373 109.85
343 373 149.59
344 373 81.017
345 373 0.0021608
346 373 0.002095
347 373 0.00035342
348 373 0.00075457
349 373 0.0052464
350 373 0.20227
351 373 0.16808
352 373 12736
353 373 968640
354 373 7573400
355 373 1910900
356 373 4664000
357 373 959580
358 373 45890
342 374 8.5291
343 374 39.61
344 374 90.654
345 374 0.00074025
346 374 0.00078703
347 374 0.00016248
348 374 0.00028514
349 374 0.0011564
350 374 0.014745
351 374 0.8094
352 374 17.509
353 374 24633
354 374 1522800
355 374 6781400
356 374 13930
357 374 2610600
358 374 2399500
343 375 12.799
344 375 2.9225
345 375 9.3192E-005
346 375 0.00013766
347 375 3.5511E-005
348 375 4.8799E-005
349 375 0.00034606
350 375 0.0033956
351 375 0.045742
352 375 2.5905
353 375 228.1
354 375 34367
355 375 1993700
356 375 4800200
357 375 613360
358 375 386280
344 376 9.8641
345 376 6.7505E-006
346 376 3.8462E-009
347 376 6.4759E-007
348 376 8.7079E-008
349 376 0.00012937
350 376 0.00103
351 376 0.003164
352 376 0.38646
353 376 2.1812
354 376 1545.3
355 376 25295
356 376 2123900
357 376 2805300
358 376 1270900
345 377 7.5494E-005
346 377 4.0592E-005
347 377 4.0628E-006
348 377 7.1635E-006
349 377 5.152E-005
350 377 0.00021734
351 377 0.00088819
352 377 0.032959
353 377 2.0841
354 377 18.748
355 377 5760.6
356 377 336.15
357 377 1722300
358 377 1677100
392 359 101510000
393 359 63546000
394 359 23965000
395 359 7130400
396 359 1845400
397 359 432120
398 359 91947
399 359 17150
400 359 2473.7
401 359 163.2
402 359 9.8503
403 359 85.742
404 359 120.05
405 359 115.67
392 360 95846000
393 360 4079800
394 360 40331000
395 360 35817000
396 360 18446000
397 360 7445900
398 360 2643700
399 360 873410
400 360 276520
401 360 85062
402 360 25474
403 360 7351.6
404 360 1989.3
405 360 474.51
392 361 35454000
393 361 78629000
394 361 10324000
395 361 8309500
396 361 26048000
397 361 23788000
398 361 14521000
399 361 7356100
400 361 3404100
401 361 1517200
402 361 673160
403 361 303940
404 361 141820
405 361 69124
392 362 6248000
393 362 67037000
394 362 33252000
395 362 33610000
396 362 602280
397 362 8006300
398 362 17265000
399 362 16666000
400 362 11892000
401 362 7372400
402 362 4288500
403 362 2443400
404 362 1399100
405 362 817700
392 363 524300
393 363 19061000
394 363 77433000
395 363 3904400
396 363 36451000
397 363 12819000
398 363 3478.3
399 363 5043700
400 363 10326000
401 363 11088000
402 363 9234300
403 363 6816200
404 363 4750500
405 363 3234900
392 364 19112
393 364 2236100
394 364 35403000
395 364 64649000
396 364 2569000
397 364 19372000
398 364 23393000
399 364 6903500
400 364 83054
401 364 1674100
402 364 4424500
403 364 5654800
404 364 5508400
405 364 4702100
392 365 261.08
393 365 107280
394 365 5771000
395 365 50198000
396 365 37598000
397 365 18229000
398 365 2494100
399 365 18072000
400 365 15712000
401 365 6290700
402 365 1052000
403 365 4968.7
404 365 557550
405 365 1206400
392 366 1.4757
393 366 2001.7
394 366 367060
395 366 11532000
396 366 57624000
397 366 11479000
398 366 30002000
399 366 2223300
400 366 4292000
401 366 12204000
402 366 11534000
403 366 7085700
404 366 3360700
405 366 1296400
392 367 0.032491
393 367 15.637
394 367 9200.6
395 367 984440
396 367 19295000
397 367 53189000
398 367 82592
399 367 24368000
400 367 13850000
401 367 654690
402 367 1889800
403 367 5817000
404 367 6957100
405 367 5995000
392 368 0.0098331
393 368 0.058423
394 368 99.344
395 368 33144
396 368 2246300
397 368 27644000
398 368 36954000
399 368 6291100
400 368 7889400
401 368 17555000
402 368 9110600
403 368 1656000
404 368 6149.4
405 368 816880
392 369 0.00074411
393 369 0.0003837
394 369 0.10218
395 369 452.77
396 369 101850
397 369 4495300
398 369 33640000
399 369 15984000
400 369 18007000
401 369 17445
402 369 6997100
403 369 11033000
404 369 8027900
405 369 4038200
392 370 0.0011485
393 370 0.0028735
394 370 7.1301E-006
395 370 0.43335
396 370 1714.1
397 370 275010
398 370 7920800
399 370 33585000
400 370 1870400
401 370 18775000
402 370 6780800
403 370 6154.7
404 370 2389600
405 370 4829000
392 371 0.0044432
393 371 0.0055549
394 371 0.0016433
395 371 0.011519
396 371 1.4831
397 371 5620
398 371 656280
399 371 12139000
400 371 25637000
401 371 1410800
402 371 7561800
403 371 11407000
404 371 5210200
405 371 917550
392 372 0.0048925
393 372 0.004519
394 372 0.0011699
395 372 0.00028545
396 372 0.11858
397 372 2.5905
398 372 15994
399 372 1376900
400 372 15804000
401 372 12907000
402 372 8326800
403 372 77722
404 372 4574600
405 372 6440500
392 373 0.0029138
393 373 0.0022101
394 373 0.0003782
395 373 0.00035956
396 373 0.0034226
397 373 0.55569
398 373 0.86768
399 373 38730
400 373 2502000
401 373 16921000
402 373 2743300
403 373 10046000
404 373 3051500
405 373 5169.1
392 374 0.00096559
393 374 0.00060089
394 374 2.3072E-005
395 374 0.00038066
396 374 0.00024008
397 374 0.017994
398 374 2.6221
399 374 16.56
400 374 76093
401 374 3861700
402 374 14372000
403 374 42297
404 374 4565100
405 374 5328900
392 375 0.00010376
393 375 3.2862E-005
394 375 3.3297E-005
395 375 0.00021641
396 375 7.0452E-005
397 375 0.0019804
398 375 0.089397
399 375 9.759
400 375 418.19
401 375 110760
402 375 4964800
403 375 9447100
404 375 2051400
405 375 334230
392 376 1.8549E-005
393 376 4.6E-005
394 376 0.00012658
395 376 8.4559E-005
396 376 8.5553E-005
397 376 0.00036462
398 376 0.001644
399 376 1.0275
400 376 14.135
401 376 3508
402 376 93769
403 376 5224900
404 376 4999100
405 376 3221300
392 377 0.00012893
393 377 0.00015755
394 377 0.00015179
395 377 2.9024E-005
396 377 9.5217E-005
397 377 1.8392E-005
398 377 0.00012209
399 377 0.06089
400 377 6.8417
401 377 16.358
402 377 15044
403 377 10107
404 377 4288200
405 377 2739400
420 359 22.536
421 359 23.157
422 359 2.5871
423 359 0.30961
424 359 0.12379
425 359 0.045073
426 359 0.012505
427 359 0.0029309
428 359 0.00062994
429 359 0.00010695
430 359 3.7252E-006
431 359 9.6697E-006
432 359 3.2641E-005
433 359 4.1608E-005
434 359 3.55E-005
435 359 2.3556E-005
436 359 1.2967E-005
437 359 6.124E-006
438 359 2.5005E-006
439 359 52339000
440 359 34080000
441 359 13399000
442 359 4174200
443 359 1139600
444 359 285060
445 359 66294
446 359 14156
447 359 2626.2
448 359 356.2
449 359 14.967
450 359 7.3923
451 359 27.97
452 359 35.827
421 360 20.832
422 360 40.742
423 360 7.5835
424 360 0.88698
425 360 0.40469
426 360 0.19481
427 360 0.069607
428 360 0.019023
429 360 0.0043428
430 360 0.0009298
431 360 0.00018861
432 360 2.0622E-005
433 360 2.7151E-006
434 360 3.4928E-005
435 360 6.9217E-005
436 360 8.1904E-005
437 360 7.2396E-005
438 360 5.0166E-005
439 360 51296000
440 360 1507100
441 360 20220000
442 360 19112000
443 360 10335000
444 360 4375800
445 360 1635200
446 360 572470
447 360 194170
448 360 65073
449 360 21789
450 360 7329.4
451 360 2480
452 360 842.38
422 361 19.213
423 361 52.338
424 361 15.205
425 361 1.6693
426 361 0.75716
427 361 0.45517
428 361 0.21629
429 361 0.079296
430 361 0.022706
431 361 0.0051092
432 361 0.00091281
433 361 0.00012701
434 361 8.6129E-006
435 361 1.7249E-006
436 361 1.6415E-005
437 361 3.3355E-005
438 361 3.8771E-005
439 361 19738000
440 361 40193000
441 361 6568500
442 361 3425800
443 361 12940000
444 361 12629000
445 361 8101400
446 361 4293700
447 361 2077400
448 361 969050
449 361 450750
450 361 213760
451 361 104910
452 361 53789
423 362 17.673
424 362 57.585
425 362 25.757
426 362 2.7588
427 362 1.1313
428 362 0.77357
429 362 0.44872
430 362 0.21016
431 362 0.081078
432 362 0.025635
433 362 0.0063722
434 362 0.0011101
435 362 8.8071E-005
436 362 1.5224E-006
437 362 2.4216E-005
438 362 2.832E-005
439 362 3637500
440 362 36472000
441 362 15554000
442 362 18644000
443 362 704440
444 362 3328800
445 362 8423400
446 362 8699400
447 362 6510800
448 362 4201100
449 362 2532800
450 362 1491100
451 362 879710
452 362 528140
424 363 16.188
425 363 56.797
426 363 39.542
427 363 4.3069
428 363 1.4735
429 363 1.0802
430 363 0.73366
431 363 0.41177
432 363 0.19721
433 363 0.082896
434 363 0.030906
435 363 0.010177
436 363 0.0029049
437 363 0.00069153
438 363 0.00012869
439 363 321950
440 363 10938000
441 363 40891000
442 363 1226900
443 363 18618000
444 363 7839000
445 363 103360
446 363 1962700
447 363 4801600
448 363 5545500
449 363 4838100
450 363 3697700
451 363 2649600
452 363 1845300
425 364 14.733
426 364 50.558
427 364 56.372
428 364 6.5964
429 364 1.7919
430 364 1.3068
431 364 1.0135
432 364 0.66881
433 364 0.38209
434 364 0.1962
435 364 0.093041
436 364 0.04152
437 364 0.017673
438 364 0.0071171
439 364 12526
440 364 1360100
441 364 19974000
442 364 32704000
443 364 2212100
444 364 8732300
445 364 12579000
446 364 4515900
447 364 227940
448 364 489030
449 364 1804300
450 364 2555500
451 364 2628200
452 364 2322600
426 365 13.314
427 365 40.098
428 365 75.674
429 365 10.128
430 365 2.1867
431 365 1.4402
432 365 1.218
433 365 0.91891
434 365 0.60601
435 365 0.362
436 365 0.20232
437 365 0.10762
438 365 0.053256
439 365 189.19
440 365 69941
441 365 3470400
442 365 27726000
443 365 17663000
444 365 11053000
445 365 643360
446 365 8533300
447 365 8568900
448 365 4022300
449 365 963570
450 365 34526
451 365 108530
452 365 379760
427 366 11.919
428 366 27.276
429 366 96.181
430 366 15.574
431 366 2.8054
432 366 1.5014
433 366 1.2915
434 366 1.0804
435 366 0.80536
436 366 0.54258
437 366 0.33628
438 366 0.18733
439 366 1.2353
440 366 1429.5
441 366 237300
442 366 6838700
443 366 30944000
444 366 4452300
445 366 16180000
446 366 1991900
447 366 1410900
448 366 5623400
449 366 6029800
450 366 4119700
451 366 2208000
452 366 1008200
428 367 10.536
429 367 14.463
430 367 115.55
431 367 23.744
432 367 3.9022
433 367 1.5766
434 367 1.2497
435 367 1.0932
436 367 0.88144
437 367 0.63683
438 367 0.39789
439 367 0.010298
440 367 12.437
441 367 6497.2
442 367 629360
443 367 11243000
444 367 27436000
445 367 30336
446 367 11670000
447 367 8277700
448 367 840960
449 367 470070
450 367 2341100
451 367 3213700
452 367 3005600
429 368 9.1682
430 368 4.4286
431 368 130.4
432 368 35.583
433 368 5.954
434 368 1.7941
435 368 1.1586
436 368 0.96832
437 368 0.78112
438 368 0.54018
439 368 0.0020167
440 368 0.029415
441 368 76.627
442 368 23120
443 368 1416400
444 368 15745000
445 368 17858000
446 368 4568800
447 368 2893800
448 368 8818300
449 368 5554400
450 368 1475300
451 368 58481
452 368 150600
430 369 7.8191
431 369 0.030726
432 369 136.24
433 369 51.667
434 369 9.8676
435 369 2.4069
436 369 1.1269
437 369 0.78094
438 369 0.54391
439 369 0.00017252
440 369 0.00028165
441 369 0.092888
442 369 346.98
443 369 70102
444 369 2786300
445 369 18584000
446 369 6732500
447 369 10404000
448 369 224350
449 369 2635400
450 369 5305300
451 369 4457100
452 369 2599900
431 370 6.4954
432 370 3.6367
433 370 128.32
434 370 71.054
435 370 17.175
436 370 4.0489
437 370 1.3762
438 370 0.65379
439 370 0.00027495
440 370 0.0022727
441 370 0.00095547
442 370 0.49341
443 370 1311.5
444 370 186550
445 370 4806400
446 370 17769000
447 370 386520
448 370 9336700
449 370 4530000
450 370 168860
451 370 656080
452 370 1908400
432 371 5.2125
433 371 16.19
434 371 103.59
435 371 89.21
436 371 29.513
437 371 8.1807
438 371 2.4965
439 371 0.0011543
440 371 0.0020901
441 371 0.0023074
442 371 0.0023175
443 371 1.9325
444 371 4294.3
445 371 438160
446 371 7171100
447 371 12679000
448 371 1427300
449 371 2902800
450 371 5863300
451 371 3374300
452 371 945030
433 372 3.9918
434 372 35.961
435 372 64.292
436 372 95.741
437 372 45.357
438 372 16.091
439 372 0.0013175
440 372 0.0010662
441 372 0.00068919
442 372 0.00036437
443 372 0.060621
444 372 4.6211
445 372 12218
446 372 902950
447 372 9017400
448 372 5618200
449 372 5169800
450 372 21941
451 372 1651700
452 372 3000600
434 373 2.864
435 373 57.149
436 373 22.435
437 373 75.652
438 373 51.386
439 373 0.00078638
440 373 0.00030229
441 373 2.8614E-005
442 373 2.002E-007
443 373 1.0363E-005
444 373 0.37468
445 373 5.4993
446 373 29672
447 373 1607800
448 373 9215400
449 373 791250
450 373 5111600
451 373 2211200
452 373 128700
435 374 1.8708
436 374 69.485
437 374 0.37579
438 374 27.93
439 374 0.000248
440 374 1.858E-005
441 374 8.3651E-005
442 374 0.00016483
443 374 0.0002043
444 374 0.003265
445 374 2.0671
446 374 0.32357
447 374 58989
448 374 2426000
449 374 7332100
450 374 202720
451 374 1767500
452 374 2749400
436 375 1.06
437 375 62.341
438 375 9.8496
439 375 1.9775E-005
440 375 2.3995E-005
441 375 0.00027598
442 375 0.00027319
443 375 3.9453E-005
444 375 3.7185E-007
445 375 0.037931
446 375 8.7902
447 375 154.32
448 375 88922
449 375 3046700
450 375 4380600
451 375 1547100
452 375 20227
437 376 0.47306
438 376 35.151
439 376 1.1175E-005
440 376 0.0001002
441 376 0.00033914
442 376 0.00023245
443 376 1.1059E-005
444 376 4.5871E-005
445 376 7.2693E-005
446 376 0.64903
447 376 18.117
448 376 1849.3
449 376 84216
450 376 3148300
451 376 2020000
452 376 1903200
438 377 0.12925
439 377 4.9058E-005
440 377 0.00012953
441 377 0.00027032
442 377 0.0001518
443 377 7.2141E-005
444 377 7.5661E-005
445 377 0.00035459
446 377 0.023068
447 377 5.3865
448 377 0.25176
449 377 9470.3
450 377 20498
451 377 2599300
452 377 969850
360 420 61.789
361 420 5.7241
362 420 0.64344
363 420 0.20215
364 420 0.064512
365 420 0.016655
366 420 0.0034101
367 420 0.00050807
368 420 3.3228E-005
369 420 1.57E-006
370 420 1.1046E-005
371 420 9.2971E-006
372 420 3.9687E-006
373 420 1.0687E-006
374 420 2.6132E-007
375 420 1.5526E-007
376 420 2.3775E-007
377 420 3.3966E-007
378 420 48480000
379 420 29502000
380 420 10802000
381 420 3110500
382 420 774690
383 420 172770
384 420 34315
385 420 5706.9
386 420 636.75
387 420 10.413
388 420 31.853
389 420 73.866
390 420 80.852
391 420 70.162
361 421 109.8
362 421 16.283
363 421 1.9627
364 421 0.70197
365 421 0.28087
366 421 0.092231
367 421 0.024397
368 421 0.0053529
369 421 0.0009909
370 421 0.00012986
371 421 1.2499E-006
372 421 2.0905E-005
373 421 5.6015E-005
374 421 6.9948E-005
375 421 6.1666E-005
376 421 4.3461E-005
377 421 2.5454E-005
378 421 44529000
379 421 2387800
380 421 19584000
381 421 16656000
382 421 8290800
383 421 3237000
384 421 1108800
385 421 351440
386 421 105760
387 421 30446
388 421 8306.2
389 421 2076.3
390 421 436.45
391 421 59.344
362 422 144.33
363 422 31.374
364 422 3.841
365 422 1.4391
366 422 0.69435
367 422 0.29172
368 422 0.101
369 422 0.0282
370 422 0.00616
371 422 0.00098602
372 422 8.752E-005
373 422 5.7576E-008
374 422 2.0585E-005
375 422 4.4235E-005
376 422 5.6684E-005
377 422 5.2687E-005
378 422 15975000
379 422 37691000
380 422 4173700
381 422 4550700
382 422 12690000
383 422 11079000
384 422 6538800
385 422 3212800
386 422 1442700
387 422 623480
388 422 267820
389 422 116870
390 422 52617
391 422 24716
363 423 165.48
364 423 51.023
365 423 6.3644
366 423 2.353
367 423 1.2732
368 423 0.63169
369 423 0.27112
370 423 0.099991
371 423 0.030911
372 423 0.0075611
373 423 0.0012737
374 423 8.566E-005
375 423 6.1782E-006
376 423 4.2175E-005
377 423 4.6245E-005
378 423 2714100
379 423 30686000
380 423 16904000
381 423 15133000
382 423 121060
383 423 4336500
384 423 8477900
385 423 7830800
386 423 5414800
387 423 3270400
388 423 1858800
389 423 1037000
390 423 582580
391 423 334680
364 424 174.1
365 424 75.422
366 424 9.6448
367 424 3.3267
368 424 1.9445
369 424 1.1011
370 424 0.55237
371 424 0.24801
372 424 0.10066
373 424 0.036833
374 424 0.011978
375 424 0.0033635
376 424 0.00077307
377 424 0.00013191
378 424 217770
379 424 8364400
380 424 36177000
381 424 2474600
382 424 17379000
383 424 5350400
384 424 19012
385 424 2808600
386 424 5193400
387 424 5330700
388 424 4310700
389 424 3112500
390 424 2131500
391 424 1431000
365 425 171.01
366 425 104.15
367 425 13.963
368 425 4.3081
369 425 2.6056
370 425 1.6534
371 425 0.95174
372 425 0.49884
373 425 0.24292
374 425 0.11153
375 425 0.048751
376 425 0.020454
377 425 0.0081839
378 425 7516.7
379 425 935680
380 425 15726000
381 425 31085000
382 425 768560
383 425 9986900
384 425 10727000
385 425 2737300
386 425 1043.4
387 425 1049800
388 425 2369600
389 425 2860100
390 425 2697900
391 425 2254600
366 426 157.66
367 426 136.54
368 426 19.923
369 426 5.3831
370 426 3.1902
371 426 2.1991
372 426 1.4181
373 426 0.84126
374 426 0.46868
375 426 0.25037
376 426 0.12953
377 426 0.063506
378 426 93.855
379 426 42415
380 426 2436800
381 426 22634000
382 426 18951000
383 426 7633400
384 426 1683700
385 426 8990400
386 426 7115900
387 426 2548000
388 426 313430
389 426 33130
390 426 390050
391 426 710950
367 427 136.07
368 427 171.21
369 427 28.325
370 427 6.7071
371 427 3.6586
372 427 2.6282
373 427 1.8556
374 427 1.2238
375 427 0.75841
376 427 0.44547
377 427 0.24215
378 427 0.47811
379 427 733.63
380 427 146310
381 427 4922900
382 427 26482000
383 427 6457300
384 427 13693000
385 427 653190
386 427 2566100
387 427 6110500
388 427 5346800
389 427 3069500
390 427 1341800
391 427 457980
368 428 108.78
369 428 205.39
370 428 40.168
371 428 8.5763
372 428 4.0705
373 428 2.8903
374 428 2.1489
375 428 1.5211
376 428 1.005
377 428 0.59867
378 428 0.022841
379 428 5.263
380 428 3420
381 428 396530
382 428 8347200
383 428 25087000
384 428 196280
385 428 11985000
386 428 5864200
387 428 125310
388 428 1237500
389 428 3092500
390 428 3434100
391 428 2823800
369 429 78.867
370 429 234.93
371 429 56.76
372 429 11.547
373 429 4.5612
374 429 2.9957
375 429 2.2266
376 429 1.5986
377 429 1.0271
378 429 0.0095379
379 429 0.034722
380 429 34.485
381 429 12482
382 429 915950
383 429 12154000
384 429 18135000
385 429 2266500
386 429 4464600
387 429 8320100
388 429 3804600
389 429 511700
390 429 45991
391 429 565180
370 430 49.802
371 430 253.96
372 430 79.256
373 430 16.663
374 430 5.4291
375 430 3.0268
376 430 2.0807
377 430 1.3723
378 430 0.0010863
379 430 0.0027106
380 430 0.03398
381 430 158.43
382 430 38861
383 430 1858700
384 430 15096000
385 430 8468900
386 430 7784000
387 430 17926
388 430 3843100
389 430 5317200
390 430 3553000
391 430 1628400
371 431 25.187
372 431 255.19
373 431 107.5
374 431 25.768
375 431 7.3973
376 431 3.2385
377 431 1.7856
378 431 0.00053831
379 431 0.0004052
380 431 0.0012741
381 431 0.094351
382 431 599.96
383 431 106270
384 431 3327400
385 431 15485000
386 431 1333700
387 431 8918600
388 431 2637100
389 431 20493
390 431 1464400
391 431 2534100
372 432 8.1495
373 432 231.67
374 432 137.6
375 432 41.307
376 432 12.095
377 432 4.3044
378 432 0.0029887
379 432 0.0029483
380 432 6.8267E-005
381 432 0.0099456
382 432 0.24787
383 432 1962.4
384 432 256740
385 432 5194000
386 432 12299000
387 432 365960
388 432 4102200
389 432 5262200
390 432 2074000
391 432 250080
373 433 0.48754
374 433 180.25
375 433 158.13
376 433 63.533
377 433 21.519
378 433 0.0036749
379 433 0.0036699
380 433 0.00045159
381 433 0.0015394
382 433 0.060067
383 433 0.19385
384 433 5556.5
385 433 545170
386 433 6913900
387 433 6641500
388 433 3394100
389 433 148310
390 433 2504900
391 433 3100400
374 434 1.5644
375 434 107.79
376 434 147.24
377 434 80.199
378 434 0.0024494
379 434 0.0025269
380 434 0.00049065
381 434 0.00074992
382 434 0.0060103
383 434 0.21834
384 434 0.2847
385 434 13294
386 434 1002300
387 434 7615500
388 434 1711000
389 434 4643400
390 434 1103100
391 434 13442
375 435 7.3227
376 435 38.013
377 435 85.976
378 435 0.00098979
379 435 0.001119
380 435 0.00027878
381 435 0.00029225
382 435 0.0014164
383 435 0.016528
384 435 0.88017
385 435 21.269
386 435 25396
387 435 1563700
388 435 6725500
389 435 2194.1
390 435 2433400
391 435 2407300
376 436 11.119
377 436 2.5953
378 436 0.00019953
379 436 0.00028766
380 436 9.2167E-005
381 436 5.322E-005
382 436 0.00043446
383 436 0.0041038
384 436 0.053735
385 436 2.7028
386 436 263.92
387 436 34525
388 436 2025800
389 436 4686600
390 436 683860
391 436 303790
377 437 8.2864
378 437 2.1142E-006
379 437 1.9698E-005
380 437 1.3962E-005
381 437 2.3275E-007
382 437 0.00016147
383 437 0.0014239
384 437 0.0039127
385 437 0.44401
386 437 1.7904
387 437 1734.5
388 437 23543
389 437 2126700
390 437 2712400
391 437 1286400
378 438 2.8384E-005
379 438 7.7175E-006
380 438 2.4619E-008
381 438 6.9585E-006
382 438 6.5085E-005
383 438 0.00037628
384 438 0.0010649
385 438 0.041635
386 438 2.2122
387 438 27.782
388 438 6152.5
389 438 0.085457
390 438 1672600
391 438 1647900
406 420 100970000
407 420 63955000
408 420 24435000
409 420 7378400
410 420 1943400
411 420 465290
412 420 102060
413 420 19960
414 420 3157
415 420 281.69
416 420 0.41663
417 420 59.281
418 420 99.389
419 420 102.42
406 421 96304000
407 421 3704600
408 421 39771000
409 421 35985000
410 421 18822000
411 421 7719500
412 421 2789800
413 421 940960
414 421 305550
415 421 97084
416 421 30368
417 421 9326.9
418 421 2778
419 421 781.21
406 422 35955000
407 422 77964000
408 422 10930000
409 422 7744800
410 422 25592000
411 422 23856000
412 422 14803000
413 422 7618500
414 422 3583800
415 422 1625400
416 422 734860
417 422 338570
418 422 161400
419 422 80428
406 423 6392700
407 423 67534000
408 423 32166000
409 423 34130000
410 423 797370
411 423 7447400
412 423 16838000
413 423 16609000
414 423 12047000
415 423 7578200
416 423 4469300
417 423 2580200
418 423 1496100
419 423 884590
406 424 541480
407 424 19425000
408 424 77348000
409 424 3407300
410 424 36103000
411 424 13453000
412 424 34471
413 424 4567100
414 424 9878100
415 424 10865000
416 424 9196100
417 424 6875100
418 424 4842500
419 424 3326900
406 425 19968
407 425 2305000
408 425 35920000
409 425 63779000
410 425 3008700
411 425 18460000
412 425 23543000
413 425 7454300
414 425 177080
415 425 1368000
416 425 4013700
417 425 5309200
418 425 5268800
419 425 4551700
406 426 277.56
407 426 112130
408 426 5936600
409 426 50639000
410 426 36284000
411 426 19032000
412 426 2025600
413 426 17403000
414 426 15899000
415 426 6775500
416 426 1329900
417 426 3947.4
418 426 386520
419 426 974440
406 427 1.6384
407 427 2132.3
408 427 383630
409 427 11831000
410 427 57657000
411 427 10465000
412 427 30167000
413 427 2708900
414 427 3659800
415 427 11597000
416 427 11482000
417 427 7369500
418 427 3695100
419 427 1549500
406 428 0.031791
407 428 17.038
408 428 9819.6
409 428 1028300
410 428 19717000
411 428 52551000
412 428 13493
413 428 23527000
414 428 14481000
415 428 963610
416 428 1443800
417 428 5209800
418 428 6559700
419 428 5842600
406 429 0.010518
407 429 0.067084
408 429 107.88
409 429 35387
410 429 2343000
411 429 28079000
412 429 35724000
413 429 7030000
414 429 6942800
415 429 17188000
416 429 9648500
417 429 2095800
418 429 10410
419 429 539420
406 430 0.0012372
407 430 0.0009451
408 430 0.12073
409 430 493.12
410 430 108690
411 430 4675000
412 430 33854000
413 430 14744000
414 430 18518000
415 430 109450
416 430 6125100
417 430 10578000
418 430 8184700
419 430 4419600
406 431 0.00066006
407 431 0.0021424
408 431 4.5166E-005
409 431 0.49186
410 431 1869.2
411 431 292980
412 431 8196400
413 431 33310000
414 431 1390800
415 431 18239000
416 431 7441100
417 431 80965
418 431 1825900
419 431 4226100
406 432 0.0037583
407 432 0.0051774
408 432 0.0017775
409 432 0.011659
410 432 1.6743
411 432 6122.1
412 432 696910
413 432 12464000
414 432 24820000
415 432 1831500
416 432 6645500
417 432 11199000
418 432 5680300
419 432 1276300
406 433 0.0046969
407 433 0.0047188
408 433 0.0014608
409 433 0.00012603
410 433 0.12935
411 433 2.9735
412 433 17379
413 433 1454600
414 433 16042000
415 433 11934000
416 433 8793500
417 433 6146
418 433 3873100
419 433 6034000
406 434 0.0031322
407 434 0.0026071
408 434 0.00059368
409 434 0.00021955
410 434 0.0035827
411 434 0.62162
412 434 1.007
413 434 41861
414 434 2623400
415 434 16899000
416 434 2217300
417 434 9784000
418 434 3470500
419 434 66991
406 435 0.0012369
407 435 0.00088207
408 435 8.9317E-005
409 435 0.00031182
410 435 0.00023926
411 435 0.019407
412 435 2.9915
413 435 19.011
414 435 81466
415 435 4007800
416 435 14038000
417 435 124450
418 435 4003800
419 435 5202500
406 436 0.00022778
407 436 0.00012071
408 436 4.2322E-006
409 436 0.00020765
410 436 6.0848E-005
411 436 0.0022097
412 436 0.10631
413 436 10.949
414 436 478.29
415 436 116500
416 436 5086900
417 436 8974600
418 436 2292400
419 436 184160
406 437 2.2958E-007
407 437 4.3532E-006
408 437 7.3996E-005
409 437 9.0909E-005
410 437 7.4403E-005
411 437 0.00051631
412 437 0.0019884
413 437 1.2185
414 437 14.662
415 437 3970
416 437 94400
417 437 5271200
418 437 4629600
419 437 3244300
406 438 5.1752E-005
407 438 7.502E-005
408 438 0.00011038
409 438 3.3582E-005
410 438 8.9017E-005
411 438 6.121E-005
412 438 0.00011826
413 438 0.078954
414 438 7.7505
415 438 25.964
416 438 16512
417 438 6846.5
418 438 4217600
419 438 2562400
453 420 30.779
454 420 21.13
455 420 2.4076
456 420 0.28344
457 420 0.11703
458 420 0.043721
459 420 0.012334
460 420 0.0029451
461 420 0.00065892
462 420 0.00012372
463 420 7.1827E-006
464 420 6.7111E-006
465 420 3.0357E-005
466 420 4.2671E-005
467 420 3.8826E-005
468 420 2.7177E-005
469 420 1.5733E-005
470 420 7.816E-006
471 420 3.339E-006
472 420 51677000
473 420 34183000
474 420 13670000
475 420 4340200
476 420 1211300
477 420 311310
478 420 74990
479 420 16837
480 420 3392.7
481 420 548.05
482 420 46.654
483 420 0.57478
484 420 15.715
485 420 25.689
454 421 28.446
455 421 37.092
456 421 7.1051
457 421 0.80726
458 421 0.37864
459 421 0.18811
460 421 0.068677
461 421 0.01904
462 421 0.0043897
463 421 0.00095619
464 421 0.00020658
465 421 2.9265E-005
466 421 4.798E-007
467 421 2.5538E-005
468 421 5.9034E-005
469 421 7.4967E-005
470 421 6.9007E-005
471 421 4.8392E-005
472 421 51366000
473 421 1276600
474 421 19700000
475 421 19107000
476 421 10545000
477 421 4556300
478 421 1740400
479 421 624650
480 421 218130
481 421 75715
482 421 26483
483 421 9417.1
484 421 3425.4
485 421 1280.6
455 422 26.23
456 422 47.442
457 422 14.352
458 422 1.5183
459 422 0.69872
460 422 0.43389
461 422 0.21135
462 422 0.079109
463 422 0.023107
464 422 0.0053096
465 422 0.00097558
466 422 0.00014527
467 422 1.3767E-005
468 422 1.8349E-007
469 422 9.4488E-006
470 422 2.2881E-005
471 422 2.7919E-005
472 422 20032000
473 422 39489000
474 422 7002600
475 422 3048500
476 422 12527000
477 422 12580000
478 422 8245800
479 422 4458500
480 422 2200900
481 422 1048200
482 422 498210
483 422 241610
484 422 121300
485 422 63610
456 423 24.12
457 423 51.816
458 423 24.459
459 423 2.5195
460 423 1.032
461 423 0.72907
462 423 0.43409
463 423 0.20757
464 423 0.081716
465 423 0.026464
466 423 0.0068006
467 423 0.001254
468 423 0.00011672
469 423 1.2918E-007
470 423 1.9211E-005
471 423 2.429E-005
472 423 3742500
473 423 36670000
474 423 14717000
475 423 18881000
476 423 902790
477 423 2953700
478 423 8060500
479 423 8580700
480 423 6562100
481 423 4313000
482 423 2644400
483 423 1581300
484 423 946420
485 423 575600
457 424 22.085
458 424 50.527
459 424 37.746
460 424 3.9716
461 424 1.3317
462 424 1.0054
463 424 0.7023
464 424 0.40257
465 424 0.19624
466 424 0.08394
467 424 0.031944
468 424 0.010816
469 424 0.0032227
470 424 0.00082642
471 424 0.00017671
472 424 336220
473 424 11190000
474 424 40610000
475 424 949750
476 424 18213000
477 424 8243700
478 424 195200
479 424 1662700
480 424 4461400
481 424 5335600
482 424 4758200
483 424 3696800
484 424 2683800
485 424 1889000
458 425 20.091
459 425 44.193
460 425 54.029
461 425 6.1606
462 425 1.6101
463 425 1.1981
464 425 0.95669
465 425 0.64573
466 425 0.37565
467 425 0.19607
468 425 0.094545
469 425 0.042962
470 425 0.018637
471 425 0.0075909
472 425 13326
473 425 1416100
474 425 20301000
475 425 31891000
476 425 2594500
477 425 8057000
478 425 12543000
479 425 4884100
480 425 359410
481 425 334410
482 425 1539900
483 425 2307500
484 425 2439800
485 425 2192700
459 426 18.145
460 426 34.067
461 426 72.7
462 426 9.586
463 426 1.9675
464 426 1.3004
465 426 1.1315
466 426 0.87466
467 426 0.58779
468 426 0.35646
469 426 0.20173
470 426 0.10827
471 426 0.053389
472 426 206.93
473 426 74382
474 426 3601100
475 426 27942000
476 426 16657000
477 426 11555000
478 426 419250
479 426 7989100
480 426 8574800
481 426 4319500
482 426 1190700
483 426 93721
484 426 45415
485 426 260500
460 427 16.231
461 427 22.048
462 427 92.468
463 427 14.929
464 427 2.5533
465 427 1.3396
466 427 1.1775
467 427 1.0091
468 427 0.76673
469 427 0.52385
470 427 0.32728
471 427 0.18101
472 427 1.4132
473 427 1564
474 427 252090
475 427 7064600
476 427 30815000
477 427 3811600
478 427 16118000
479 427 2399200
480 427 1060300
481 427 5150300
482 427 5882900
483 427 4232200
484 427 2403000
485 427 1182500
461 428 14.333
462 428 10.538
463 428 110.96
464 428 23.008
465 428 3.6229
466 428 1.4017
467 428 1.1175
468 428 0.99758
469 428 0.81797
470 428 0.59641
471 428 0.36961
472 428 0.009713
473 428 14.045
474 428 7112
475 428 667320
476 428 11543000
477 428 26825000
478 428 113950
479 428 10975000
480 428 8603900
481 428 1142000
482 428 270250
483 428 1947100
484 428 2896600
485 428 2831700
462 429 12.457
463 429 2.3131
464 429 124.74
465 429 34.755
466 429 5.6657
467 429 1.6143
468 429 1.0211
469 429 0.86006
470 429 0.69957
471 429 0.47934
472 429 0.0018898
473 429 0.034816
474 429 86.209
475 429 25285
476 429 1497000
477 429 16020000
478 429 16908000
479 429 5109500
480 429 2327900
481 429 8418900
482 429 5817100
483 429 1810100
484 429 160160
485 429 53874
463 430 10.606
464 430 0.18461
465 430 129.36
466 430 50.684
467 430 9.6182
468 430 2.2371
469 430 0.99718
470 430 0.67687
471 430 0.46242
472 430 0.00026904
473 430 0.00017535
474 430 0.11643
475 430 391.2
476 430 76511
477 430 2930000
478 430 18655000
479 430 5918600
480 430 10619000
481 430 425720
482 430 2103900
483 430 4891500
484 430 4432200
485 430 2783800
464 431 8.7909
465 431 6.3708
466 431 120.2
467 431 69.67
468 431 17.043
469 431 3.9355
470 431 1.2729
471 431 0.57056
472 431 0.00012871
473 431 0.0020194
474 431 0.0010025
475 431 0.60469
476 431 1479.8
477 431 202930
478 431 5015200
479 431 17467000
480 431 195720
481 431 8834000
482 431 4919100
483 431 349050
484 431 390260
485 431 1520300
465 432 7.033
466 432 21.506
467 432 94.652
468 432 86.825
469 432 29.486
470 432 8.2271
471 432 2.4623
472 432 0.00086872
473 432 0.0019587
474 432 0.0027007
475 432 0.0021534
476 432 2.3712
477 432 4839.4
478 432 474170
479 432 7397900
480 432 12033000
481 432 1791000
482 432 2340600
483 432 5580400
484 432 3601800
485 432 1222300
466 433 5.3629
467 433 43.329
468 433 55.76
469 433 91.358
470 433 44.863
471 433 16.13
472 433 0.0011512
473 433 0.0010661
474 433 0.0009061
475 433 0.00072443
476 433 0.067189
477 433 5.8265
478 433 13731
479 433 969920
480 433 9151900
481 433 4964900
482 433 5406800
483 433 106520
484 433 1240300
485 433 2654000
467 434 3.8237
468 434 65.256
469 434 16.691
470 434 68.645
471 434 48.334
472 434 0.00078008
473 434 0.00034383
474 434 7.3238E-005
475 434 3.2258E-005
476 434 7.4562E-008
477 434 0.43196
478 434 7.3074
479 434 33176
480 434 1709500
481 434 9138200
482 434 530560
483 434 4828700
484 434 2459100
485 434 266720
468 435 2.4739
469 435 76.221
470 435 0.0053015
471 435 21.401
472 435 0.00029891
473 435 3.794E-005
474 435 4.6782E-005
475 435 0.00011162
476 435 0.00031007
477 435 0.0031338
478 435 2.4476
479 435 0.11691
480 435 65424
481 435 2545300
482 435 7037000
483 435 338390
484 435 1413900
485 435 2575200
469 436 1.3797
470 436 65.571
471 436 13.346
472 436 4.6995E-005
473 436 7.8125E-006
474 436 0.00023202
475 436 0.00026371
476 436 7.863E-005
477 436 9.3115E-006
478 436 0.045137
479 436 10.393
480 436 169.14
481 436 97360
482 436 3145900
483 436 4020900
484 436 1707000
485 436 29.883
470 437 0.59707
471 437 34.465
472 437 5.1636E-007
473 437 6.3534E-005
474 437 0.00031535
475 437 0.00025129
476 437 2.409E-006
477 437 4.9788E-005
478 437 0.00011018
479 437 0.78726
480 437 20.978
481 437 2092.1
482 437 89887
483 437 3194200
484 437 1761900
485 437 1881100
471 438 0.15084
472 438 2.0996E-005
473 438 9.1546E-005
474 438 0.0002608
475 438 0.00017034
476 438 5.5778E-005
477 438 6.5187E-005
478 438 0.00049799
479 438 0.030558
480 438 6.4088
481 438 0.75534
482 438 10620
483 438 19265
484 438 2579400
485 438 842020
421 453 62.289
422 453 5.7421
423 453 0.63469
424 453 0.19879
425 453 0.063906
426 453 0.016683
427 453 0.0034555
428 453 0.00052039
429 453 3.4628E-005
430 453 1.464E-006
431 453 1.075E-005
432 453 8.6778E-006
433 453 3.2609E-006
434 453 5.9724E-007
435 453 4.316E-008
436 453 7.6899E-009
437 453 4.4301E-008
438 453 1.2447E-007
439 453 48622000
440 453 29854000
441 453 11041000
442 453 3216700
443 453 812610
444 453 184600
445 453 37643
446 453 6543.1
447 453 808.37
448 453 26.178
449 453 20.605
450 453 63.305
451 453 74.461
452 453 66.83
422 454 110.65
423 454 16.353
424 454 1.9419
425 454 0.69022
426 454 0.27733
427 454 0.091903
428 454 0.024567
429 454 0.0054414
430 454 0.0010199
431 454 0.00014021
432 454 2.7047E-006
433 454 1.5971E-005
434 454 4.8286E-005
435 454 6.2995E-005
436 454 5.7055E-005
437 454 4.0931E-005
438 454 2.4063E-005
439 454 44982000
440 454 2257900
441 454 19525000
442 454 16837000
443 454 8482300
444 454 3354300
445 454 1165900
446 454 376120
447 454 115740
448 454 34336
449 454 9781.9
450 454 2619.8
451 454 625.7
452 454 116.38
423 455 145.4
424 455 31.539
425 455 3.8121
426 455 1.415
427 455 0.68298
428 455 0.28895
429 455 0.1013
430 455 0.028777
431 455 0.0064209
432 455 0.0010571
433 455 0.00010056
434 455 6.7158E-008
435 455 1.6172E-005
436 455 3.6743E-005
437 455 4.7512E-005
438 455 4.3762E-005
439 455 16233000
440 455 37717000
441 455 4398800
442 455 4367700
443 455 12619000
444 455 11187000
445 455 6688500
446 455 3329200
447 455 1515800
448 455 665100
449 455 290550
450 455 129180
451 455 59358
452 455 28500
424 456 166.7
425 456 51.295
426 456 6.3298
427 456 2.3177
428 456 1.2525
429 456 0.62376
430 456 0.26996
431 456 0.10094
432 456 0.031855
433 456 0.0080399
434 456 0.0014312
435 456 0.00011393
436 456 2.767E-006
437 456 3.6499E-005
438 456 4.2252E-005
439 456 2771400
440 456 31035000
441 456 16633000
442 456 15424000
443 456 168140
444 456 4151400
445 456 8384100
446 456 7871300
447 456 5514200
448 456 3371000
449 456 1938700
450 456 1094200
451 456 621660
452 456 360980
425 457 175.39
426 457 75.825
427 457 9.6179
428 457 3.2843
429 457 1.9144
430 457 1.086
431 457 0.54766
432 457 0.24797
433 457 0.10189
434 457 0.037957
435 457 0.012678
436 457 0.0037162
437 457 0.00092246
438 457 0.00018394
439 457 223390
440 457 8517800
441 457 36370000
442 457 2289700
443 457 17388000
444 457 5610400
445 457 4952.1
446 457 2636100
447 457 5060600
448 457 5288600
449 457 4331700
450 457 3160500
451 457 2183800
452 457 1477400
426 458 172.35
427 458 104.69
428 458 13.956
429 458 4.262
430 458 2.5659
431 458 1.6284
432 458 0.94046
433 458 0.49591
434 458 0.24367
435 458 0.11325
436 458 0.050286
437 458 0.021486
438 458 0.0087193
439 458 7753.9
440 458 958830
441 458 15967000
442 458 30978000
443 458 897590
444 458 9720800
445 458 10874000
446 458 2952300
447 458 11305
448 458 919950
449 458 2217900
450 458 2743400
451 458 2624100
452 458 2213300
427 459 159.03
428 459 137.21
429 459 19.943
430 459 5.3365
431 459 3.1437
432 459 2.1646
433 459 1.3987
434 459 0.83315
435 459 0.46678
436 459 0.251
437 459 0.13063
438 459 0.063928
439 459 97.556
440 459 43805
441 459 2494800
442 459 22891000
443 459 18595000
444 459 7964500
445 459 1486700
446 459 8812500
447 459 7255800
448 459 2749700
449 459 404890
450 459 11043
451 459 306920
452 459 610440
428 460 137.44
429 460 171.95
430 460 28.395
431 460 6.6675
432 460 3.6107
433 460 2.5861
434 460 1.8261
435 460 1.2067
436 460 0.75005
437 460 0.44125
438 460 0.23809
439 460 0.52177
440 460 766
441 460 151250
442 460 5033100
443 460 26629000
444 460 6099700
445 460 13864000
446 460 804400
447 460 2313300
448 460 5928900
449 460 5386000
450 460 3215500
451 460 1484200
452 460 554660
429 461 110.13
430 461 206.13
431 461 40.319
432 461 8.5517
433 461 4.0252
434 461 2.8446
435 461 2.1103
436 461 1.4923
437 461 0.98397
438 461 0.57968
439 461 0.022796
440 461 5.5923
441 461 3584.4
442 461 410220
443 461 8514300
444 461 24996000
445 461 124550
446 461 11762000
447 461 6153300
448 461 206670
449 461 1036800
450 461 2866700
451 461 3310600
452 461 2798500
430 462 80.16
431 462 235.54
432 462 57.035
433 462 11.556
434 462 4.5234
435 462 2.9499
436 462 2.1818
437 462 1.557
438 462 0.98542
439 462 0.010742
440 462 0.03933
441 462 36.499
442 462 13107
443 462 947600
444 462 12349000
445 462 17780000
446 462 2528000
447 462 4101100
448 462 8263700
449 462 4053800
450 462 664640
451 462 11579
452 462 428290
431 463 50.978
432 463 254.22
433 463 79.692
434 463 16.754
435 463 5.4123
436 463 2.9846
437 463 2.0302
438 463 1.3143
439 463 0.0017169
440 463 0.0042506
441 463 0.038408
442 463 168.25
443 463 40841
444 463 1920500
445 463 15236000
446 463 8026200
447 463 8039900
448 463 420.18
449 463 3505800
450 463 5198300
451 463 3667500
452 463 1802200
432 464 26.158
433 464 254.84
434 464 108.06
435 464 26.026
436 464 7.4419
437 464 3.2126
438 464 1.7284
439 464 0.00025072
440 464 0.00011953
441 464 0.0018496
442 464 0.097556
443 464 637.99
444 464 111650
445 464 3427600
446 464 15459000
447 464 1110500
448 464 8789900
449 464 2909000
450 464 462.36
451 464 1213400
452 464 2304400
433 465 8.8032
434 465 230.42
435 465 138.01
436 465 41.822
437 465 12.289
438 465 4.3222
439 465 0.0025575
440 465 0.0025609
441 465 3.1238E-005
442 465 0.01047
443 465 0.24523
444 465 2083.8
445 465 269250
446 465 5321200
447 465 12055000
448 465 492300
449 465 3747800
450 465 5245000
451 465 2284600
452 465 371190
434 466 0.69082
435 466 178.01
436 466 157.62
437 466 64.106
438 466 21.806
439 466 0.0036268
440 466 0.0037978
441 466 0.00049191
442 466 0.0015024
443 466 0.064495
444 466 0.17091
445 466 5880.9
446 466 569600
447 466 7022700
448 466 6292300
449 466 3598400
450 466 72445
451 466 2223900
452 466 2977400
435 467 1.1906
436 467 104.97
437 467 144.36
438 467 79.1
439 467 0.0027054
440 467 0.0029557
441 467 0.00064509
442 467 0.00071957
443 467 0.0067654
444 467 0.23725
445 467 0.44962
446 467 13968
447 467 1040700
448 467 7640100
449 467 1485900
450 467 4588700
451 467 1268700
452 467 13.131
436 468 6.3149
437 468 35.891
438 468 80.394
439 468 0.0012718
440 468 0.0015164
441 468 0.00043543
442 468 0.00028919
443 468 0.0016915
444 468 0.018343
445 468 0.96682
446 468 26.011
447 468 26309
448 468 1608900
449 468 6637100
450 468 1235.9
451 468 2221100
452 468 2392100
437 469 9.6404
438 469 2.1651
439 469 0.00035582
440 469 0.00051135
441 469 0.00018639
442 469 5.6151E-005
443 469 0.00053161
444 469 0.004826
445 469 0.063767
446 469 2.8343
447 469 308.5
448 469 34712
449 469 2059200
450 469 4539800
451 469 765000
452 469 220190
438 470 6.8594
439 470 3.5331E-005
440 470 9.0678E-005
441 470 5.0936E-005
442 470 4.6309E-007
443 470 0.0001965
444 470 0.0018827
445 470 0.0048379
446 470 0.51655
447 470 1.3547
448 470 1964.8
449 470 21568
450 470 2125000
451 470 2598700
452 470 1296600
439 471 2.2779E-006
440 471 1.9229E-006
441 471 7.5268E-006
442 471 6.3935E-006
443 471 7.9477E-005
444 471 0.00058914
445 471 0.0012572
446 471 0.053328
447 471 2.3384
448 471 41.089
449 471 6571.8
450 471 428.37
451 471 1608900
452 471 1611000
486 453 100350000
487 453 64398000
488 453 24957000
489 453 7659000
490 453 2056400
491 453 504310
492 453 114260
493 453 23468
494 453 4061.1
495 453 463.77
496 453 5.573
497 453 33.392
498 453 76.087
499 453 86.375
486 454 96800000
487 454 3309900
488 454 39138000
489 454 36154000
490 454 19236000
491 454 8028100
492 454 2957900
493 454 1020200
494 454 340370
495 454 111880
496 454 36581
497 454 11936
498 454 3877.9
499 454 1245.4
486 455 36511000
487 455 77209000
488 455 11615000
489 455 7136400
490 455 25069000
491 455 23910000
492 455 15108000
493 455 7911500
494 455 3788600
495 455 1751100
496 455 807770
497 455 380190
498 455 185320
499 455 94463
486 456 6555400
487 456 68074000
488 456 30969000
489 456 34681000
490 456 1044800
491 456 6840800
492 456 16345000
493 456 16520000
494 456 12202000
495 456 7799800
496 456 4669500
497 456 2734400
498 456 1606800
499 456 961740
486 457 561030
487 457 19833000
488 457 77226000
489 457 2893900
490 457 35677000
491 457 14154000
492 457 106500
493 457 4055400
494 457 9368600
495 457 10592000
496 457 9128700
497 457 6921000
498 457 4931000
499 457 3419900
486 458 20957
487 458 2383300
488 458 36493000
489 458 62785000
490 458 3532800
491 458 17446000
492 458 23661000
493 458 8072200
494 458 322340
495 458 1059700
496 458 3565700
497 458 4916100
498 458 4985000
499 458 4365100
486 459 297
487 459 117740
488 459 6124500
489 459 51114000
490 459 34822000
491 459 19912000
492 459 1558700
493 459 16626000
494 459 16054000
495 459 7307200
496 459 1670000
497 459 44411
498 459 231540
499 459 740740
486 460 1.8352
487 460 2286.5
488 460 402820
489 460 12168000
490 460 57659000
491 460 9382200
492 460 30286000
493 460 3295300
494 460 3004100
495 460 10890000
496 460 11361000
497 460 7642500
498 460 4055400
499 460 1841300
486 461 0.030773
487 461 18.744
488 461 10552
489 461 1079100
490 461 20189000
491 461 51798000
492 461 5417.4
493 461 22544000
494 461 15139000
495 461 1370200
496 461 1011700
497 461 4540000
498 461 6078900
499 461 5619300
486 462 0.011085
487 462 0.077105
488 462 118.22
489 462 38048
490 462 2454600
491 462 28555000
492 462 34334000
493 462 7875200
494 462 5939200
495 462 16695000
496 462 10195000
497 462 2623400
498 462 90539
499 462 295460
486 463 0.0018721
487 463 0.0018559
488 463 0.14481
489 463 542
490 463 116790
491 463 4881300
492 463 34064000
493 463 13399000
494 463 19020000
495 463 302160
496 463 5188700
497 463 9994600
498 463 8270200
499 463 4800100
486 464 0.0002764
487 464 0.0014056
488 464 0.00015467
489 464 0.56764
490 464 2057.4
491 464 314210
492 464 8509200
493 464 32958000
494 464 940000
495 464 17561000
496 464 8148500
497 464 260370
498 464 1275600
499 464 3556500
486 465 0.0030081
487 465 0.0046374
488 465 0.001846
489 465 0.012058
490 465 1.9146
491 465 6731.1
492 465 744710
493 465 12825000
494 465 23876000
495 465 2348600
496 465 5662500
497 465 10868000
498 465 6147400
499 465 1714500
486 466 0.0043775
487 466 0.0048109
488 466 0.0017644
489 466 2.4395E-005
490 466 0.1423
491 466 3.4558
492 466 19054
493 466 1545300
494 466 16291000
495 466 10868000
496 466 9263300
497 466 20055
498 466 3130000
499 466 5517200
486 467 0.003289
487 467 0.0030057
488 467 0.00087362
489 467 9.4745E-005
490 467 0.0037201
491 467 0.70407
492 467 1.1719
493 467 45614
494 467 2763000
495 467 16843000
496 467 1695400
497 467 9422200
498 467 3915100
499 467 211700
486 468 0.0015253
487 468 0.001227
488 468 0.00021616
489 468 0.00022477
490 468 0.00022997
491 468 0.020941
492 468 3.4582
493 468 22.265
494 468 87806
495 468 4172400
496 468 13638000
497 468 262200
498 468 3397700
499 468 4995400
486 469 0.0004043
487 469 0.00027778
488 469 5.7263E-006
489 469 0.00018378
490 469 4.7163E-005
491 469 0.002398
492 469 0.1289
493 469 12.418
494 469 555.97
495 469 123010
496 469 5219200
497 469 8443800
498 469 2549400
499 469 70813
486 470 3.0975E-005
487 470 1.0036E-005
488 470 2.7406E-005
489 470 9.1017E-005
490 470 5.7266E-005
491 470 0.00068683
492 470 0.0024955
493 470 1.4712
494 470 15.082
495 470 4555.1
496 470 94565
497 470 5313800
498 470 4235200
499 470 3240300
486 471 7.23E-006
487 471 1.7871E-005
488 471 6.5289E-005
489 471 3.5957E-005
490 471 7.4829E-005
491 471 0.00013221
492 471 0.00011772
493 471 0.10511
494 471 8.8395
495 471 41.561
496 471 18236
497 471 3652.8
498 471 4121800
499 471 2385500
514 453 40.708
515 453 19.11
516 453 2.2256
517 453 0.25667
518 453 0.10984
519 453 0.042227
520 453 0.012127
521 453 0.002949
522 453 0.00068637
523 453 0.00014228
524 453 1.2357E-005
525 453 3.8168E-006
526 453 2.6947E-005
527 453 4.2612E-005
528 453 4.1699E-005
529 453 3.0965E-005
530 453 1.8939E-005
531 453 9.9311E-006
532 453 51026000
533 453 34323000
534 453 13976000
535 453 4527800
536 453 1293500
537 453 341960
538 453 85407
539 453 20163
540 453 4393.3
541 453 822.82
542 453 106.57
543 453 2.536
544 453 5.5118
545 453 15.423
515 454 37.616
516 454 33.457
517 454 6.6192
518 454 0.72631
519 454 0.35117
520 454 0.18071
521 454 0.067588
522 454 0.019043
523 454 0.0044347
524 454 0.00098057
525 454 0.00022434
526 454 3.9524E-005
527 454 1.0726E-007
528 454 1.671E-005
529 454 4.7845E-005
530 454 6.6202E-005
531 454 6.3761E-005
532 454 51490000
533 454 1052000
534 454 19158000
535 454 19106000
536 454 10778000
537 454 4758700
538 454 1860400
539 454 685310
540 454 246610
541 454 88702
542 454 32386
543 454 12137
544 454 4710.4
545 454 1907.5
516 455 34.678
517 455 42.575
518 455 13.482
519 455 1.366
520 455 0.63813
521 455 0.41084
522 455 0.20568
523 455 0.078762
524 455 0.023513
525 455 0.0055269
526 455 0.0010443
527 455 0.00016515
528 455 2.0113E-005
529 455 2.2369E-007
530 455 4.1804E-006
531 455 1.3746E-005
532 455 20371000
533 455 38767000
534 455 7483500
535 455 2667700
536 455 12087000
537 455 12523000
538 455 8400800
539 455 4640500
540 455 2339900
541 455 1138900
542 455 553600
543 455 274680
544 455 141090
545 455 75652
517 456 31.876
518 456 46.101
519 456 23.131
520 456 2.2785
521 456 0.9303
522 456 0.68159
523 456 0.41772
524 456 0.20434
525 456 0.082239
526 456 0.027337
527 456 0.0072829
528 456 0.0014263
529 456 0.00015496
530 456 4.657E-007
531 456 1.3927E-005
532 456 3861300
533 456 36909000
534 456 13851000
535 456 19131000
536 456 1142500
537 456 2572000
538 456 7667800
539 456 8441400
540 456 6608600
541 456 4430200
542 456 2765000
543 456 1680600
544 456 1020900
545 456 629180
518 457 29.176
519 457 44.352
520 457 35.901
521 457 3.6333
522 457 1.188
523 457 0.92685
524 457 0.66798
525 457 0.39192
526 457 0.19479
527 457 0.084924
528 457 0.033039
529 457 0.01152
530 457 0.0035859
531 457 0.00098733
532 457 352430
533 457 11475000
534 457 40328000
535 457 692170
536 457 17766000
537 457 8677600
538 457 326090
539 457 1363100
540 457 4096100
541 457 5097100
542 457 4656700
543 457 3682500
544 457 2710700
545 457 1929100
519 458 26.527
520 458 37.984
521 458 51.609
522 458 5.7196
523 458 1.4277
524 458 1.0858
525 458 0.89573
526 458 0.61988
527 458 0.36783
528 458 0.19544
529 458 0.095946
530 458 0.044443
531 458 0.019654
532 458 14247
533 458 1479700
534 458 20670000
535 458 31031000
536 458 3035400
537 458 7348700
538 458 12474000
539 458 5281700
540 458 533250
541 458 199080
542 458 1270500
543 458 2041200
544 458 2229400
545 458 2042000
520 459 23.941
521 459 28.279
522 459 69.617
523 459 9.035
524 459 1.7487
525 459 1.1584
526 459 1.0403
527 459 0.82628
528 459 0.56691
529 459 0.3495
530 459 0.20045
531 459 0.10853
532 459 227.82
533 459 79498
534 459 3749000
535 459 28187000
536 459 15603000
537 459 12086000
538 459 230750
539 459 7395200
540 459 8542500
541 459 4627900
542 459 1454700
543 459 189190
544 459 7514.2
545 459 155200
521 460 21.397
522 460 17.172
523 460 88.599
524 460 14.271
525 460 2.3019
526 460 1.1776
527 460 1.0598
528 460 0.93307
529 460 0.72399
530 460 0.50215
531 460 0.31615
532 460 1.6274
533 460 1722.6
534 460 269140
535 460 7319300
536 460 30675000
537 460 3175400
538 460 16009000
539 460 2869800
540 460 733790
541 460 4631800
542 460 5681900
543 460 4316400
544 460 2596000
545 460 1370100
522 461 18.875
523 461 7.0991
524 461 106.15
525 461 22.251
526 461 3.344
527 461 1.2283
528 461 0.98395
529 461 0.89813
530 461 0.75
531 461 0.5518
532 461 0.0091914
533 461 16.003
534 461 7839.3
535 461 711020
536 461 11877000
537 461 26156000
538 461 262540
539 461 10209000
540 461 8913800
541 461 1508600
542 461 114830
543 461 1544900
544 461 2540100
545 461 2611800
523 462 16.381
524 462 0.8322
525 462 118.81
526 462 33.894
527 462 5.3785
528 462 1.4374
529 462 0.88486
530 462 0.75065
531 462 0.61542
532 462 0.0017238
533 462 0.04165
534 462 97.88
535 462 27848
536 462 1589500
537 462 16319000
538 462 15890000
539 462 5703200
540 462 1776900
541 462 7937100
542 462 6049100
543 462 2185000
544 462 322180
545 462 3955.9
524 463 13.92
525 463 1.1212
526 463 122.14
527 463 49.639
528 463 9.3747
529 463 2.0718
530 463 0.87106
531 463 0.57507
532 463 0.0003756
533 463 8.338E-005
534 463 0.14805
535 463 445.18
536 463 84095
537 463 3093700
538 463 18718000
539 463 5087700
540 463 10794000
541 463 708830
542 463 1580800
543 463 4405600
544 463 4336900
545 463 2934900
525 464 11.509
526 464 10.005
527 464 111.73
528 464 68.157
529 464 16.925
530 464 3.8346
531 464 1.1762
532 464 3.6313E-005
533 464 0.0017405
534 464 0.00097779
535 464 0.75169
536 464 1685.6
537 464 222230
538 464 5249900
539 464 17114000
540 464 62160
541 464 8245200
542 464 5299500
543 464 607530
544 464 177400
545 464 1127900
526 465 9.1755
527 465 27.763
528 465 85.437
529 465 84.17
530 465 29.454
531 465 8.2998
532 465 0.00060643
533 465 0.0018021
534 465 0.0030939
535 465 0.0021143
536 465 2.9411
537 465 5504.5
538 465 516360
539 465 7646200
540 465 11320000
541 465 2211700
542 465 1784900
543 465 5209700
544 465 3786700
545 465 1527000
527 466 6.9624
528 466 51.534
529 466 47.228
530 466 86.491
531 466 44.199
532 466 0.00096918
533 466 0.0010549
534 466 0.0011639
535 466 0.0012423
536 466 0.07563
537 466 7.4024
538 466 15570
539 466 1047500
540 466 9286200
541 466 4287200
542 466 5612700
543 466 264240
544 466 848650
545 466 2254000
528 467 4.9288
529 467 73.879
530 467 11.475
531 467 61.104
532 467 0.00075357
533 467 0.00038738
534 467 0.00014948
535 467 0.00013857
536 467 1.5208E-005
537 467 0.50554
538 467 9.6865
539 467 37397
540 467 1825300
541 467 9031000
542 467 307070
543 467 4478100
544 467 2690900
545 467 458840
529 468 3.1539
530 468 82.917
531 468 0.6273
532 468 0.0003458
533 468 6.5701E-005
534 468 1.5522E-005
535 468 5.5876E-005
536 468 0.00044998
537 468 0.0030231
538 468 2.9381
539 468 0.011021
540 468 73056
541 468 2677600
542 468 6699300
543 468 515380
544 468 1063800
545 468 2344700
530 469 1.7267
531 469 68.161
532 469 8.3986E-005
533 469 2.741E-007
534 469 0.00017585
535 469 0.00023514
536 469 0.00014124
537 469 3.6509E-005
538 469 0.055234
539 469 12.437
540 469 189.27
541 469 107080
542 469 3250600
543 469 3635900
544 469 1860600
545 469 18958
531 470 0.72016
532 470 3.6343E-006
533 470 3.2859E-005
534 470 0.00027525
535 470 0.00025708
536 470 6.0645E-007
537 470 5.7838E-005
538 470 0.00013788
539 470 0.97549
540 470 24.378
541 470 2407.1
542 470 95810
543 470 3236600
544 470 1503200
545 470 1831500
532 471 4.4888E-006
533 471 5.7183E-005
534 471 0.00023824
535 471 0.00018135
536 471 3.4331E-005
537 471 5.6142E-005
538 471 0.00066565
539 471 0.042171
540 471 7.7198
541 471 2.0236
542 471 12032
543 471 17241
544 471 2545800
545 471 723190
454 514 62.684
455 514 5.7537
456 514 0.62445
457 514 0.19506
458 514 0.063252
459 514 0.016725
460 514 0.0035136
461 514 0.00053709
462 514 3.6669E-005
463 514 1.3556E-006
464 514 1.0698E-005
465 514 8.4091E-006
466 514 2.8055E-006
467 514 3.0085E-007
468 514 7.3238E-009
469 514 5.4571E-008
470 514 9.7425E-009
471 514 7.4018E-009
472 514 48671000
473 514 30189000
474 514 11293000
475 514 3334000
476 514 855900
477 514 198510
478 514 41678
479 514 7598.6
480 514 1040.7
481 514 55.199
482 514 9.9115
483 514 50.718
484 514 66.067
485 514 61.996
455 515 111.3
456 515 16.408
457 515 1.9165
458 515 0.67711
459 515 0.27352
460 515 0.091597
461 515 0.024779
462 515 0.0055472
463 515 0.0010536
464 515 0.00015193
465 515 4.8856E-006
466 515 1.139E-005
467 515 4.0541E-005
468 515 5.5838E-005
469 515 5.2254E-005
470 515 3.829E-005
471 515 2.2574E-005
472 515 45401000
473 515 2107300
474 515 19408000
475 515 17003000
476 515 8684200
477 515 3484300
478 515 1231200
479 515 405110
480 515 127790
481 515 39163
482 515 11678
483 515 3351.7
484 515 899.83
485 515 211.96
456 516 146.2
457 516 31.681
458 516 3.7751
459 516 1.3879
460 516 0.67062
461 516 0.286
462 516 0.10167
463 516 0.02944
464 516 0.0067267
465 516 0.0011427
466 516 0.00011672
467 516 6.5163E-007
468 516 1.2118E-005
469 516 2.9706E-005
470 516 3.8796E-005
471 516 3.5221E-005
472 516 16497000
473 516 37656000
474 516 4654400
475 516 4149500
476 516 12502000
477 516 11281000
478 516 6844500
479 516 3457100
480 516 1598700
481 516 713460
482 516 317520
483 516 144060
484 516 67663
485 516 33245
457 517 167.57
458 517 51.537
459 517 6.2822
460 517 2.2766
461 517 1.2296
462 517 0.61527
463 517 0.26879
464 517 0.10202
465 517 0.032931
466 517 0.0085993
467 517 0.0016238
468 517 0.0001524
469 517 4.4385E-007
470 517 3.002E-005
471 517 3.7547E-005
472 517 2833100
473 517 31369000
474 517 16281000
475 517 15720000
476 517 231560
477 517 3930400
478 517 8250300
479 517 7892800
480 517 5612000
481 517 3477800
482 517 2026600
483 517 1158600
484 517 666400
485 517 391450
458 518 176.29
459 518 76.194
460 518 9.574
461 518 3.2332
462 518 1.8804
463 518 1.0698
464 518 0.54278
465 518 0.24809
466 518 0.10332
467 518 0.039234
468 518 0.013477
469 518 0.0041273
470 518 0.0011033
471 518 0.00025077
472 518 229630
473 518 8680200
474 518 36508000
475 518 2078800
476 518 17349000
477 518 5900200
478 518 58.028
479 518 2435200
480 518 4891400
481 518 5219800
482 518 4338400
483 518 3202800
484 518 2235100
485 518 1524700
459 519 173.26
460 519 105.21
461 519 13.93
462 519 4.2047
463 519 2.5202
464 519 1.601
465 519 0.92842
466 519 0.49292
467 519 0.24459
468 519 0.11518
469 519 0.052001
470 519 0.022636
471 519 0.0092915
472 519 8025.8
473 519 984520
474 519 16216000
475 519 30778000
476 519 1056600
477 519 9387900
478 519 11006000
479 519 3198200
480 519 36560
481 519 777740
482 519 2040200
483 519 2599200
484 519 2527200
485 519 2154200
460 520 159.92
461 520 137.84
462 520 19.946
463 520 5.2761
464 520 3.0887
465 520 2.1257
466 520 1.3774
467 520 0.82452
468 520 0.46487
469 520 0.25175
470 520 0.13178
471 520 0.064155
472 520 101.98
473 520 45405
474 520 2558800
475 520 23142000
476 520 18140000
477 520 8330600
478 520 1270000
479 520 8575700
480 520 7385900
481 520 2976300
482 520 521380
483 520 287.6
484 520 222700
485 520 501730
461 521 138.33
462 521 172.64
463 521 28.453
464 521 6.6127
465 521 3.5521
466 521 2.5375
467 521 1.7929
468 521 1.188
469 521 0.74081
470 521 0.43634
471 521 0.23286
472 521 0.57594
473 521 804.44
474 521 156950
475 521 5153900
476 521 26739000
477 521 5682800
478 521 14015000
479 521 994100
480 521 2029400
481 521 5693700
482 521 5398600
483 521 3363900
484 521 1643000
485 521 670200
462 522 111.02
463 522 206.8
464 522 40.474
465 522 8.513
466 522 3.9676
467 522 2.7902
468 522 2.0661
469 522 1.4598
470 522 0.95999
471 522 0.55715
472 522 0.022256
473 522 6.0029
474 522 3779.5
475 522 425950
476 522 8694300
477 522 24828000
478 522 61831
479 522 11464000
480 522 6463500
481 522 323090
482 522 823480
483 522 2599800
484 522 3145900
485 522 2743500
463 523 81.028
464 523 236.01
465 523 57.339
466 523 11.558
467 523 4.4731
468 523 2.8938
469 523 2.129
470 523 1.5091
471 523 0.93681
472 523 0.011855
473 523 0.044059
474 523 38.952
475 523 13848
476 523 983800
477 523 12550000
478 523 17327000
479 523 2835500
480 523 3686100
481 523 8152700
482 523 4318600
483 523 856480
484 523 193.13
485 523 292770
464 524 51.795
465 524 254.25
466 524 80.187
467 524 16.853
468 524 5.3866
469 524 2.9317
470 524 1.9698
471 524 1.2459
472 524 0.0025271
473 524 0.0062683
474 524 0.043867
475 524 180.17
476 524 43187
477 524 1990700
478 524 15363000
479 524 7508400
480 524 8301100
481 524 11821
482 524 3118000
483 524 5021600
484 524 3761500
485 524 1986100
465 525 26.867
466 525 254.09
467 525 108.7
468 525 26.329
469 525 7.491
470 525 3.1797
471 525 1.6595
472 525 5.4335E-005
473 525 8.9287E-009
474 525 0.0026598
475 525 0.10242
476 525 684.18
477 525 118010
478 525 3539600
479 525 15388000
480 525 877070
481 525 8597700
482 525 3211800
483 525 13476
484 525 947370
485 525 2032000
466 526 9.3119
467 526 228.59
468 526 138.45
469 526 42.428
470 526 12.516
471 526 4.3371
472 526 0.0020388
473 526 0.0020442
474 526 3.3637E-006
475 526 0.011102
476 526 0.24427
477 526 2231.3
478 526 283940
479 526 5459500
480 526 11741000
481 526 655590
482 526 3342400
483 526 5179900
484 526 2506900
485 526 529070
467 527 0.87777
468 527 175
469 527 156.91
470 527 64.744
471 527 22.1
472 527 0.0034449
473 527 0.0037687
474 527 0.00049923
475 527 0.0014384
476 527 0.069222
477 527 0.14915
478 527 6273.8
479 527 597980
480 527 7132700
481 527 5883300
482 527 3813900
483 527 18941
484 527 1906700
485 527 2804100
468 528 0.91422
469 528 101.37
470 528 140.8
471 528 77.553
472 528 0.0028958
473 528 0.0033368
474 528 0.00080224
475 528 0.00066446
476 528 0.0074815
477 528 0.2597
478 528 0.68083
479 528 14779
480 528 1084700
481 528 7647600
482 528 1244300
483 528 4494400
484 528 1453700
485 528 14712
469 529 5.4719
470 529 33.271
471 529 73.85
472 529 0.0015667
473 529 0.0019602
474 529 0.00063089
475 529 0.00027358
476 529 0.0019705
477 529 0.020155
478 529 1.0726
479 529 32.073
480 529 27393
481 529 1659500
482 529 6516900
483 529 16165
484 529 1977700
485 529 2347400
470 530 8.3324
471 530 1.6725
472 530 0.00056046
473 530 0.0008127
474 530 0.00032577
475 530 5.6168E-005
476 530 0.00063374
477 530 0.0055093
478 530 0.076475
479 530 2.9836
480 530 364.56
481 530 34911
482 530 2094300
483 530 4362400
484 530 855650
485 530 141760
471 531 5.5687
472 531 0.00011493
473 531 0.00022689
474 531 0.00012074
475 531 6.777E-007
476 531 0.00023217
477 531 0.0023804
478 531 0.0059991
479 531 0.60838
480 531 0.8859
481 531 2246.2
482 531 19340
483 531 2118700
484 531 2468000
485 531 1298700
500 514 99677000
501 514 64870000
502 514 25531000
503 514 7973700
504 514 2185700
505 514 549950
506 514 128930
507 514 27841
508 514 5253.8
509 514 736.46
510 514 35.613
511 514 11.736
512 514 51.241
513 514 67.688
500 515 97329000
501 515 2902700
502 515 38428000
503 515 36318000
504 515 19686000
505 515 8372900
506 515 3149800
507 515 1112700
508 515 381960
509 515 130030
510 515 44448
511 515 15371
512 515 5400.9
513 515 1933.4
500 516 37121000
501 516 76360000
502 516 12380000
503 516 6491300
504 516 24473000
505 516 23942000
506 516 15431000
507 516 8234600
508 516 4019900
509 516 1895900
510 516 893360
511 516 429940
512 516 214410
513 516 111810
500 517 6736700
501 517 68651000
502 517 29666000
503 517 35255000
504 517 1353600
505 517 6192800
506 517 15782000
507 517 16392000
508 517 12351000
509 517 8033600
510 517 4887600
511 517 2905700
512 517 1731500
513 517 1049700
500 518 583100
501 518 20284000
502 518 77057000
503 518 2377100
504 518 35161000
505 518 14918000
506 518 231210
507 518 3517000
508 518 8796000
509 518 10261000
510 518 9023500
511 518 6946600
512 518 5010300
513 518 3509500
500 519 22089
501 519 2471700
502 519 37120000
503 519 61659000
504 519 4150600
505 519 16332000
506 519 23730000
507 519 8754900
508 519 530850
509 519 761650
510 519 3087200
511 519 4476000
512 519 4653800
513 519 4137400
500 520 319.84
501 520 124190
502 520 6336000
503 520 51618000
504 520 33215000
505 520 20861000
506 520 1112500
507 520 15737000
508 520 16157000
509 520 7877700
510 520 2078000
511 520 138850
512 520 105720
513 520 516280
500 521 2.0724
501 521 2467.9
502 521 424910
503 521 12546000
504 521 57620000
505 521 8248300
506 521 30335000
507 521 3992600
508 521 2345400
509 521 10078000
510 521 11152000
511 521 7885500
512 521 4430000
513 521 2167900
500 522 0.029419
501 522 20.822
502 522 11417
503 522 1137500
504 522 20711000
505 522 50917000
506 522 79252
507 522 21409000
508 522 15802000
509 522 1888900
510 522 619520
511 522 3820100
512 522 5511000
513 522 5312400
500 523 0.011456
501 523 0.088483
502 523 130.72
503 523 41193
504 523 2582600
505 523 29068000
506 523 32779000
507 523 8827400
508 523 4902200
509 523 16054000
510 523 10724000
511 523 3238800
512 523 266610
513 523 109990
500 524 0.0026285
501 524 0.00318
502 524 0.17597
503 524 601.15
504 524 126360
505 524 5116400
506 524 34259000
507 524 11965000
508 524 19485000
509 524 619750
510 524 4212100
511 524 9269500
512 524 8252100
513 524 5152200
500 525 4.6714E-005
501 525 0.00073828
502 525 0.00040537
503 525 0.6662
504 525 2285.5
505 525 339230
506 525 8861200
507 525 32512000
508 525 545310
509 525 16725000
510 525 8879500
511 525 567220
512 525 774480
513 525 2840300
500 526 0.002232
501 526 0.003935
502 526 0.001815
503 526 0.012858
504 526 2.2179
505 526 7468.7
506 526 800680
507 526 13221000
508 526 22795000
509 526 2969400
510 526 4637200
511 526 10388000
512 526 6577900
513 526 2224400
500 527 0.0039254
501 527 0.0047491
502 527 0.0020455
503 527 3.0855E-006
504 527 0.15799
505 527 4.0637
506 527 21073
507 527 1650400
508 527 16544000
509 527 9718000
510 527 9711700
511 527 143720
512 527 2374400
513 527 4886600
500 528 0.0033504
501 528 0.0033637
502 528 0.0012096
503 528 1.3742E-005
504 528 0.0038239
505 528 0.80778
506 528 1.3631
507 528 50099
508 528 2922400
509 528 16742000
510 528 1199900
511 528 8944300
512 528 4363500
513 528 451220
500 529 0.0018044
501 529 0.0016198
502 529 0.00041743
503 529 0.0001297
504 529 0.00021096
505 529 0.022607
506 529 4.0491
507 529 26.634
508 529 95247
509 529 4355500
510 529 13164000
511 529 464410
512 529 2763600
513 529 4693300
500 530 0.00062545
501 530 0.0005102
502 530 5.7089E-005
503 530 0.00014396
504 530 3.0833E-005
505 530 0.0025062
506 530 0.15928
507 530 14.225
508 530 657.04
509 530 130300
510 530 5359700
511 530 7856500
512 530 2812500
513 530 8290.7
500 531 0.00011604
501 531 7.8404E-005
502 531 1.2342E-006
503 531 8.2496E-005
504 531 3.6098E-005
505 531 0.00085432
506 531 0.003252
507 531 1.8077
508 531 15.277
509 531 5298
510 531 94006
511 531 5349100
512 531 3823200
513 531 3200700
546 514 52.427
547 514 17.121
548 514 2.0434
549 514 0.22969
550 514 0.10231
551 514 0.040605
552 514 0.011885
553 514 0.0029417
554 514 0.00071122
555 514 0.00016231
556 514 1.9604E-005
557 514 1.4266E-006
558 514 2.2488E-005
559 514 4.117E-005
560 514 4.3775E-005
561 514 3.468E-005
562 514 2.2487E-005
563 514 1.2451E-005
564 514 50376000
565 514 34490000
566 514 14315000
567 514 4737300
568 514 1386900
569 514 377560
570 514 97851
571 514 24281
572 514 5696.2
573 514 1211.2
574 514 208.45
575 514 19.433
576 514 0.14149
577 514 6.2961
547 515 48.434
548 515 29.878
549 515 6.1314
550 515 0.64529
551 515 0.32263
552 515 0.17268
553 515 0.066349
554 515 0.019034
555 515 0.0044792
556 515 0.0010026
557 515 0.00024124
558 515 5.1118E-005
559 515 1.9413E-006
560 515 9.1398E-006
561 515 3.6251E-005
562 515 5.5895E-005
563 515 5.6686E-005
564 515 51655000
565 515 837280
566 515 18587000
567 515 19103000
568 515 11030000
569 515 4982800
570 515 1996100
571 515 755430
572 515 280350
573 515 104510
574 515 39792
575 515 15670
576 515 6445.8
577 515 2792.4
548 516 44.639
549 516 37.793
550 516 12.606
551 516 1.2145
552 516 0.57627
553 516 0.38629
554 516 0.1993
555 516 0.078252
556 516 0.023926
557 516 0.0057626
558 516 0.0011196
559 516 0.00018649
560 516 2.7419E-005
561 516 1.8502E-006
562 516 9.9449E-007
563 516 6.6619E-006
564 516 20749000
565 516 38016000
566 516 8010700
567 516 2287600
568 516 11615000
569 516 12450000
570 516 8561800
571 516 4837800
572 516 2494600
573 516 1242000
574 516 617770
575 516 313710
576 516 164850
577 516 90333
549 517 41.017
550 517 40.509
551 517 21.79
552 517 2.0391
553 517 0.82766
554 517 0.63172
555 517 0.39975
556 517 0.20046
557 517 0.08263
558 517 0.028251
559 517 0.0078219
560 517 0.0016316
561 517 0.00020568
562 517 3.684E-006
563 517 8.6497E-006
564 517 3993800
565 517 37180000
566 517 12956000
567 517 19382000
568 517 1428000
569 517 2188200
570 517 7242200
571 517 8274700
572 517 6644000
573 517 4548500
574 517 2892400
575 517 1788100
576 517 1102800
577 517 688750
550 518 37.526
551 518 38.35
552 518 34.028
553 518 3.2964
554 518 1.0446
555 518 0.84553
556 518 0.63102
557 518 0.37988
558 518 0.19286
559 518 0.085837
560 518 0.03419
561 518 0.012292
562 518 0.003998
563 518 0.0011769
564 518 370670
565 518 11791000
566 518 40029000
567 518 462170
568 518 17268000
569 518 9134500
570 518 502390
571 518 1070500
572 518 3705900
573 518 4825800
574 518 4527800
575 518 3649300
576 518 2725600
577 518 1961700
551 519 34.1
552 519 32.015
553 519 49.142
554 519 5.2792
555 519 1.2476
556 519 0.97166
557 519 0.83139
558 519 0.59147
559 519 0.35865
560 519 0.19426
561 519 0.097206
562 519 0.045938
563 519 0.020702
564 519 15299
565 519 1551100
566 519 21077000
567 519 30114000
568 519 3538500
569 519 6610600
570 519 12359000
571 519 5702900
572 519 754960
573 519 91740
574 519 1002300
575 519 1759400
576 519 1996900
577 519 1868900
552 520 30.751
553 520 22.822
554 520 66.458
555 520 8.4827
556 520 1.5339
557 520 1.0163
558 520 0.94583
559 520 0.77421
560 520 0.54344
561 520 0.34107
562 520 0.19838
563 520 0.10828
564 520 252.39
565 520 85361
566 520 3914600
567 520 28449000
568 520 14499000
569 520 12636000
570 520 90402
571 520 6750600
572 520 8457900
573 520 4937400
574 520 1754500
575 520 326250
576 520 2428.7
577 520 71326
553 521 27.457
554 521 12.742
555 521 84.615
556 521 13.607
557 521 2.055
558 521 1.0179
559 521 0.94035
560 521 0.85321
561 521 0.67746
562 521 0.4775
563 521 0.30276
564 521 1.8852
565 521 1909.6
566 521 288690
567 521 7602600
568 521 30508000
569 521 2555000
570 521 15836000
571 521 3404200
572 521 446570
573 521 4070900
574 521 5416000
575 521 4358000
576 521 2775500
577 521 1563900
554 522 24.191
555 522 4.2396
556 522 101.19
557 522 21.485
558 522 3.0696
559 522 1.0595
560 522 0.85129
561 522 0.79642
562 522 0.67842
563 522 0.50338
564 522 0.0087487
565 522 18.394
566 522 8698.5
567 522 761050
568 522 12245000
569 522 25417000
570 522 487260
571 522 9371000
572 522 9187800
573 522 1942400
574 522 20471
575 522 1148100
576 522 2148700
577 522 2343200
555 523 20.961
556 523 0.078383
557 523 112.66
558 523 33.014
559 523 5.0974
560 523 1.2662
561 523 0.75246
562 523 0.64215
563 523 0.53024
564 523 0.0015146
565 523 0.050234
566 523 112.13
567 523 30880
568 523 1695000
569 523 16637000
570 523 14801000
571 523 6343100
572 523 1259400
573 523 7364200
574 523 6227900
575 523 2589600
576 523 549550
577 523 13896
556 524 17.775
557 524 2.927
558 524 114.66
559 524 48.548
560 524 9.1438
561 524 1.9143
562 524 0.75096
563 524 0.47774
564 524 0.00047925
565 524 2.0714E-005
566 524 0.1905
567 524 511.17
568 524 93053
569 524 3278700
570 524 18761000
571 524 4252400
572 524 10906000
573 524 1081500
574 524 1087900
575 524 3849100
576 524 4154000
577 524 3031600
557 525 14.654
558 525 14.613
559 525 102.99
560 525 66.527
561 525 16.829
562 525 3.7511
563 525 1.0887
564 525 5.6413E-007
565 525 0.0014444
566 525 0.00087062
567 525 0.947
568 525 1937.4
569 525 244940
570 525 5510800
571 525 16697000
572 525 1853.7
573 525 7564500
574 525 5647500
575 525 947650
576 525 40281
577 525 753050
558 526 11.637
559 526 35.007
560 526 76.059
561 526 81.248
562 526 29.417
563 526 8.4032
564 526 0.00037878
565 526 0.0016166
566 526 0.0034569
567 526 0.0022398
568 526 3.6864
569 526 6317.4
570 526 565600
571 526 7912500
572 526 10537000
573 526 2686000
574 526 1257700
575 526 4743600
576 526 3902500
577 526 1840400
559 527 8.7818
560 527 60.576
561 527 38.855
562 527 81.143
563 527 43.327
564 527 0.00077568
565 527 0.0010246
566 527 0.0014529
567 527 0.0019303
568 527 0.086479
569 527 9.4731
570 527 17806
571 527 1137000
572 527 9412100
573 527 3595600
574 527 5766800
575 527 501420
576 527 501070
577 527 1812100
560 528 6.1663
561 528 82.943
562 528 6.9879
563 528 53.112
564 528 0.00070223
565 528 0.00042753
566 528 0.00026384
567 528 0.00035119
568 528 5.9427E-005
569 528 0.60068
570 528 12.818
571 528 42479
572 528 1956000
573 528 8883700
574 528 134940
575 528 4055700
576 528 2885200
577 528 699870
561 529 3.8963
562 529 89.418
563 529 2.3664
564 529 0.00038195
565 529 0.00010084
566 529 2.3028E-007
567 529 1.1946E-005
568 529 0.00063129
569 529 0.0029341
570 529 3.5737
571 529 0.019784
572 529 82090
573 529 2822100
574 529 6313900
575 529 733320
576 529 733090
577 529 2057600
562 530 2.0876
563 530 69.926
564 530 0.00012672
565 530 3.38E-006
566 530 0.00011382
567 530 0.00018709
568 530 0.00023534
569 530 9.629E-005
570 530 0.06943
571 530 15.054
572 530 216.55
573 530 118200
574 530 3358400
575 530 3228500
576 530 1997300
577 530 80885
563 531 0.83284
564 531 1.9629E-005
565 531 1.1198E-005
566 531 0.00022034
567 531 0.0002456
568 531 1.3703E-005
569 531 7.4491E-005
570 531 0.00014438
571 531 1.2342
572 531 28.372
573 531 2817.2
574 531 101810
575 531 3272100
576 531 1249500
577 531 1750000
515 546 62.96
516 546 5.7576
517 546 0.61266
518 546 0.19093
519 546 0.062524
520 546 0.016775
521 546 0.0035835
522 546 0.00055847
523 546 3.9491E-005
524 546 1.2319E-006
525 546 1.0881E-005
526 546 8.5085E-006
527 546 2.597E-006
528 546 1.4156E-007
529 546 1.2455E-007
530 546 3.0886E-007
531 546 1.8332E-007
532 546 48644000
533 546 30516000
534 546 11561000
535 546 3463900
536 546 905290
537 546 214820
538 546 46558
539 546 8927.1
540 546 1354
541 546 104.57
542 546 2.0273
543 546 36.637
544 546 55.637
545 546 55.475
516 547 111.73
517 547 16.444
518 547 1.8865
519 547 0.66251
520 547 0.26936
521 547 0.09128
522 547 0.025027
523 547 0.0056697
524 547 0.0010916
525 547 0.00016485
526 547 7.8575E-006
527 547 7.3713E-006
528 547 3.2942E-005
529 547 4.8498E-005
530 547 4.7183E-005
531 547 3.5426E-005
532 547 45799000
533 547 1939400
534 547 19237000
535 547 17157000
536 547 8898500
537 547 3628300
538 547 1305700
539 547 439060
540 547 142260
541 547 45138
542 547 14109
543 547 4333.6
544 547 1292.9
545 547 365.39
517 548 146.69
518 548 31.793
519 548 3.7295
520 548 1.3575
521 548 0.65712
522 548 0.28275
523 548 0.10206
524 548 0.030177
525 548 0.0070785
526 548 0.0012445
527 548 0.00013661
528 548 1.9701E-006
529 548 8.543E-006
530 548 2.3299E-005
531 548 3.0753E-005
532 548 16772000
533 548 37518000
534 548 4943000
535 548 3899900
536 548 12342000
537 548 11361000
538 548 7007700
539 548 3597600
540 548 1692500
541 548 769430
542 548 349390
543 548 162000
544 548 77857
545 548 39170
518 549 168.07
519 549 51.74
520 549 6.2209
521 549 2.2294
522 549 1.2043
523 549 0.606
524 549 0.26749
525 549 0.10319
526 549 0.034125
527 549 0.0092427
528 549 0.0018573
529 549 0.00020447
530 549 2.9242E-007
531 549 2.2789E-005
532 549 2899900
533 549 31698000
534 549 15854000
535 549 16025000
536 549 315140
537 549 3676900
538 549 8077000
539 549 7894500
540 549 5707400
541 549 3590800
542 549 2122900
543 549 1230600
544 549 717250
545 549 426500
519 550 176.75
520 550 76.513
521 550 9.5117
522 550 3.1731
523 550 1.8423
524 550 1.052
525 550 0.53753
526 550 0.24825
527 550 0.1049
528 550 0.040649
529 550 0.014377
530 550 0.0046008
531 550 0.001319
532 550 236610
533 550 8854300
534 550 36599000
535 550 1847600
536 550 17261000
537 550 6221000
538 550 9222.1
539 550 2209300
540 550 4686000
541 550 5122900
542 550 4328500
543 550 3237300
544 550 2283600
545 550 1571900
520 551 173.68
521 551 105.66
522 551 13.884
523 551 4.1356
524 551 2.4684
525 551 1.5707
526 551 0.91532
527 551 0.48966
528 551 0.24556
529 551 0.11726
530 551 0.053862
531 551 0.023884
532 551 8337.4
533 551 1013200
534 551 16477000
535 551 30492000
536 551 1250000
537 551 8991700
538 551 11122000
539 551 3476300
540 551 82269
541 551 628260
542 551 1838900
543 551 2427900
544 551 2405900
545 551 2075400
521 552 160.32
522 552 138.39
523 552 19.93
524 552 5.2014
525 552 3.0249
526 552 2.0821
527 552 1.3539
528 552 0.81502
529 552 0.46272
530 552 0.25245
531 552 0.13285
532 552 107.25
533 552 47246
534 552 2630000
535 552 23391000
536 552 17592000
537 552 8732400
538 552 1041400
539 552 8278900
540 552 7500900
541 552 3226900
542 552 666770
543 552 6746.2
544 552 143020
545 552 389310
522 553 138.72
523 553 173.24
524 553 28.496
525 553 6.542
526 553 3.4826
527 553 2.482
528 553 1.7558
529 553 1.167
530 553 0.73028
531 553 0.43036
532 553 0.64239
533 553 849.97
534 553 163510
535 553 5287300
536 553 26816000
537 553 5214600
538 553 14141000
539 553 1228300
540 553 1722300
541 553 5403000
542 553 5377500
543 553 3508400
544 553 1815200
545 553 804790
523 554 111.42
524 554 207.33
525 554 40.627
526 554 8.4595
527 554 3.8974
528 554 2.7268
529 554 2.0157
530 554 1.423
531 554 0.93244
532 554 0.021182
533 554 6.5116
534 554 4010.8
535 554 444070
536 554 8890200
537 554 24588000
538 554 17017
539 554 11088000
540 554 6789600
541 554 482700
542 554 608070
543 554 2295500
544 554 2936900
545 554 2652500
524 555 81.452
525 555 236.29
526 555 57.662
527 555 11.551
528 555 4.4102
529 555 2.827
530 555 2.0679
531 555 1.4541
532 555 0.01278
533 555 0.048673
534 555 41.934
535 555 14728
536 555 1025300
537 555 12762000
538 555 16780000
539 555 3192100
540 555 3228800
541 555 7978500
542 555 4591200
543 555 1090800
544 555 22280
545 555 169520
525 556 52.238
526 556 253.97
527 556 80.728
528 556 16.961
529 556 5.3522
530 556 2.868
531 556 1.8991
532 556 0.0035008
533 556 0.0087762
534 556 0.050519
535 556 194.58
536 556 45966
537 556 2070500
538 556 15480000
539 556 6923700
540 556 8560200
541 556 64098
542 556 2688200
543 556 4779500
544 556 3821900
545 556 2171000
526 557 27.3
527 557 252.88
528 557 109.38
529 557 26.677
530 557 7.5459
531 557 3.1402
532 557 4.1881E-006
533 557 0.00015254
534 557 0.0037873
535 557 0.10941
536 557 740.13
537 557 125500
538 557 3665200
539 557 15272000
540 557 645090
541 557 8334800
542 557 3540100
543 557 72087
544 557 680730
545 557 1722600
527 558 9.6639
528 558 226.09
529 558 138.86
530 558 43.122
531 558 12.777
532 558 0.0014725
533 558 0.0014385
534 558 1.0661E-005
535 558 0.011937
536 558 0.24527
537 558 2410.1
538 558 301160
539 558 5610400
540 558 11358000
541 558 861350
542 558 2894900
543 558 5055500
544 558 2730200
545 558 725080
528 559 1.0328
529 559 171.16
530 559 155.93
531 559 65.406
532 559 0.0031193
533 559 0.0035465
534 559 0.00045926
535 559 0.0013632
536 559 0.074347
537 559 0.1281
538 559 6748.3
539 559 630950
540 559 7243900
541 559 5420000
542 559 4033800
543 559 71.817
544 559 1563200
545 559 2576100
529 560 0.71304
530 560 96.961
531 560 136.43
532 560 0.0029847
533 560 0.0036138
534 560 0.0009387
535 560 0.00058982
536 560 0.0081275
537 560 0.28667
538 560 1.0051
539 560 15749
540 560 1135000
541 560 7636700
542 560 995310
543 560 4353600
544 560 1652600
545 560 65947
530 561 4.7655
531 561 30.204
532 561 0.0018447
533 561 0.0024142
534 561 0.00085451
535 561 0.00024495
536 561 0.00224
537 561 0.021937
538 561 1.2013
539 561 39.922
540 561 28663
541 561 1715800
542 561 6364100
543 561 52022
544 561 1708600
545 561 2266200
531 562 7.1692
532 562 0.00080168
533 562 0.0011823
534 562 0.00051328
535 562 5.213E-005
536 562 0.00073618
537 562 0.0060866
538 562 0.092709
539 562 3.146
540 562 435.75
541 562 35090
542 562 2131000
543 562 4156200
544 562 953600
545 562 75083
532 563 0.00024248
533 563 0.00043476
534 563 0.00023139
535 563 7.0966E-007
536 563 0.00026571
537 563 0.0028711
538 563 0.0074795
539 563 0.72485
540 563 0.42499
541 563 2591.1
542 563 16822
543 563 2106700
544 563 2324000
545 563 1289700
578 546 98933000
579 546 65366000
580 546 26157000
581 546 8324200
582 546 2332800
583 546 603120
584 546 146500
585 546 33282
586 546 6823.7
587 546 1136.7
588 546 105.65
589 546 0.30894
590 546 27.096
591 546 47.087
578 547 97887000
579 547 2490200
580 547 37638000
581 547 36469000
582 547 20170000
583 547 8755000
584 547 3367500
585 547 1220200
586 547 431470
587 547 152240
588 547 54390
589 547 19881
590 547 7495.1
591 547 2935.5
578 548 37785000
579 548 75412000
580 548 13227000
581 548 5817400
582 548 23800000
583 548 23946000
584 548 15769000
585 548 8587100
586 548 4278900
587 548 2061500
588 548 993230
589 548 489080
590 548 249600
591 548 133130
578 549 6937200
579 549 69260000
580 549 28262000
581 549 35841000
582 549 1732800
583 549 5511300
584 549 15145000
585 549 16214000
586 549 12486000
587 549 8274900
588 549 5121400
589 549 3093500
590 549 1870400
591 549 1148600
578 550 607860
579 550 20781000
580 550 76833000
581 550 1870800
582 550 34545000
583 550 15740000
584 550 421020
585 550 2962300
586 550 8160500
587 550 9866000
588 550 8871400
589 550 6943000
590 550 5073100
591 550 3590200
578 551 23382
579 551 2570800
580 551 37800000
581 551 60392000
582 551 4871500
583 551 15122000
584 551 23734000
585 551 9497800
586 551 814900
587 551 489010
588 551 2587400
589 551 3991700
590 551 4273600
591 551 3864800
578 552 346.61
579 552 131570
580 552 6572700
581 552 52144000
582 552 31467000
583 552 21869000
584 552 708770
585 552 14731000
586 552 16186000
587 552 8474700
588 552 2557400
589 552 299720
590 552 23697
591 552 314280
578 553 2.3574
579 553 2680.9
580 553 450240
581 553 12966000
582 553 57526000
583 553 7082900
584 553 30291000
585 553 4809200
586 553 1708600
587 553 9161400
588 553 10834000
589 553 8075300
590 553 4802700
591 553 2521100
578 554 0.027738
579 554 23.349
580 554 12435
581 554 1204400
582 554 21285000
583 554 49892000
584 554 257090
585 554 20115000
586 554 16442000
587 554 2531300
588 554 297430
589 554 3069300
590 554 4857500
591 554 4911600
578 555 0.011555
579 555 0.10115
580 555 145.85
581 555 44902
582 555 2728800
583 555 29612000
584 555 31057000
585 555 9883400
586 555 3861600
587 555 15244000
588 555 11200000
589 555 3934300
590 555 555920
591 555 10020
578 556 0.0034616
579 556 0.0049511
580 556 0.21615
581 556 672.79
582 556 137650
583 556 5382800
584 556 34425000
585 556 10463000
586 556 19879000
587 556 1084700
588 556 3228700
589 556 8394800
590 556 8096400
591 556 5440500
578 557 1.202E-005
579 557 0.00023607
580 557 0.0009055
581 557 0.79489
582 557 2562.1
583 557 368610
584 557 9254100
585 557 31957000
586 557 236730
587 557 15712000
588 557 9601600
589 557 1019500
590 557 364620
591 557 2108500
578 558 0.0014838
579 558 0.0030975
580 558 0.0016575
581 558 0.014261
582 558 2.6034
583 558 8362.8
584 558 866030
585 558 13649000
586 558 21570000
587 558 3696700
588 558 3602800
589 558 9735000
590 558 6929000
591 558 2785500
578 559 0.0033477
579 559 0.0044936
580 559 0.0022559
581 559 7.2744E-005
582 559 0.1772
583 559 4.8315
584 559 23509
585 559 1771800
586 559 16791000
587 559 8500200
588 559 10108000
589 559 398140
590 559 1644600
591 559 4150200
578 560 0.0032853
579 560 0.0036276
580 560 0.001576
581 560 1.0078E-005
582 560 0.0038864
583 560 0.93937
584 560 1.5789
585 560 55452
586 560 3103100
587 560 16581000
588 560 756220
589 560 8336900
590 560 4785400
591 560 789120
578 561 0.0020394
579 561 0.0020282
580 561 0.00069789
581 561 4.5854E-005
582 561 0.00018234
583 561 0.024448
584 561 4.7996
585 561 32.579
586 561 103940
587 561 4557100
588 561 12607000
589 561 737000
590 561 2124400
591 561 4287000
578 562 0.00087215
579 562 0.00081167
580 562 0.00017756
581 562 9.2113E-005
582 562 1.4779E-005
583 562 0.0024937
584 562 0.20048
585 562 16.443
586 562 789.71
587 562 138350
588 562 5505800
589 562 7216300
590 562 3068500
591 562 8680.7
578 563 0.00025161
579 563 0.00021805
580 563 1.4001E-005
581 563 6.4479E-005
582 563 1.5366E-005
583 563 0.00098506
584 563 0.0043962
585 563 2.259
586 563 15.078
587 563 6245
588 563 92390
589 563 5372700
590 563 3402000
591 563 3116900
605 546 66.021
606 546 15.181
607 546 1.8627
608 546 0.20285
609 546 0.094527
610 546 0.038871
611 546 0.01161
612 546 0.0029223
613 546 0.00073222
614 546 0.00018328
615 546 2.9205E-005
616 546 9.7507E-008
617 546 1.7221E-005
618 546 3.8147E-005
619 546 4.4653E-005
620 546 3.7967E-005
621 546 2.6165E-005
622 546 1.5269E-005
623 546 49718000
624 546 34678000
625 546 14685000
626 546 4969100
627 546 1492400
628 546 418780
629 546 112690
630 546 29374
631 546 7389
632 546 1754.3
633 546 371.61
634 546 60.473
635 546 4.0964
606 547 60.977
607 547 26.392
608 547 5.6468
609 547 0.56533
610 547 0.29336
611 547 0.16409
612 547 0.064964
613 547 0.019016
614 547 0.0045249
615 547 0.0010223
616 547 0.00025659
617 547 6.3572E-005
618 547 6.1552E-006
619 547 3.5156E-006
620 547 2.4995E-005
621 547 4.4531E-005
622 547 4.7996E-005
623 547 51850000
624 547 636690
625 547 17984000
626 547 19091000
627 547 11298000
628 547 5228200
629 547 2148300
630 547 836080
631 547 320170
632 547 123690
633 547 49061
634 547 20242
635 547 8774.1
607 548 56.183
608 548 33.144
609 548 11.732
610 548 1.0659
611 548 0.51396
612 548 0.36047
613 548 0.19225
614 548 0.077569
615 548 0.024341
616 548 0.0060182
617 548 0.0012023
618 548 0.00020916
619 548 3.5337E-005
620 548 4.8393E-006
621 548 7.6163E-010
622 548 2.0949E-006
623 548 21164000
624 548 37227000
625 548 8583400
626 548 1913500
627 548 11106000
628 548 12353000
629 548 8723900
630 548 5048700
631 548 2664700
632 548 1358100
633 548 691620
634 548 359490
635 548 193200
608 549 51.602
609 549 35.098
610 549 20.448
611 549 1.8044
612 549 0.72556
613 549 0.58001
614 549 0.38028
615 549 0.19592
616 549 0.082861
617 549 0.029192
618 549 0.0084187
619 549 0.0018745
620 549 0.00027238
621 549 1.1428E-005
622 549 3.922E-006
623 549 4140000
624 549 37474000
625 549 12033000
626 549 19624000
627 549 1763800
628 549 1808400
629 549 6781900
630 549 8074200
631 549 6662000
632 549 4663300
633 549 3023900
634 549 1902200
635 549 1191400
609 550 47.188
610 550 32.588
611 550 32.145
612 550 2.9649
613 550 0.90361
614 550 0.76245
615 550 0.59171
616 550 0.36647
617 550 0.19041
618 550 0.08666
619 550 0.03539
620 550 0.013132
621 550 0.004462
622 550 0.0013971
623 550 391060
624 550 12138000
625 550 39703000
626 550 268480
627 550 16710000
628 550 9606800
629 550 730290
630 550 792830
631 550 3293200
632 550 4518700
633 550 4365900
634 550 3591100
635 550 2723100
610 551 42.854
611 551 26.364
612 551 46.649
613 551 4.8442
614 551 1.0724
615 551 0.8572
616 551 0.76434
617 551 0.56066
618 551 0.34807
619 551 0.19246
620 551 0.098271
621 551 0.047408
622 551 0.021747
623 551 16500
624 551 1630900
625 551 21516000
626 551 29129000
627 551 4106600
628 551 5848400
629 551 12186000
630 551 6140000
631 551 1029200
632 551 22045
633 551 743530
634 551 1466500
635 551 1743800
611 552 38.611
612 552 17.779
613 552 63.251
614 552 7.9352
615 552 1.3259
616 552 0.87628
617 552 0.84913
618 552 0.7189
619 552 0.51743
620 552 0.33109
621 552 0.19541
622 552 0.10738
623 552 281.27
624 552 92057
625 552 4098800
626 552 28720000
627 552 13349000
628 552 13193000
629 552 11793
630 552 6057600
631 552 8307100
632 552 5235200
633 552 2086500
634 552 508760
635 552 37561
612 553 34.437
613 553 8.8435
614 553 80.551
615 553 12.947
616 553 1.8157
617 553 0.86315
618 553 0.82085
619 553 0.77046
620 553 0.62749
621 553 0.44991
622 553 0.28692
623 553 2.1957
624 553 2130
625 553 311030
626 553 7915100
627 553 30301000
628 553 1964000
629 553 15581000
630 553 4000700
631 553 215850
632 553 3474500
633 553 5076800
634 553 4341800
635 553 2927100
613 554 30.301
614 554 2.049
615 554 96.091
616 554 20.719
617 554 2.8033
618 554 0.89772
619 554 0.72175
620 554 0.69403
621 554 0.60416
622 554 0.45163
623 554 0.0084108
624 554 21.318
625 554 9713.1
626 554 818100
627 554 12643000
628 554 24594000
629 554 798640
630 554 8461500
631 554 9403800
632 554 2441100
633 554 4428.3
634 554 775140
635 554 1732500
614 555 26.208
615 555 0.14034
616 555 106.34
617 555 32.126
618 555 4.8266
619 555 1.1033
620 555 0.62617
621 555 0.5366
622 555 0.44568
623 555 0.0012649
624 555 0.060962
625 555 129.56
626 555 34465
627 555 1814700
628 555 16967000
629 555 13640000
630 555 7018900
631 555 797880
632 555 6695900
633 555 6328200
634 555 3007000
635 555 842030
615 556 22.172
616 556 5.6845
617 556 106.97
618 556 47.422
619 556 8.9316
620 556 1.7672
621 556 0.6389
622 556 0.38687
623 556 0.00056424
624 556 1.2625E-007
625 556 0.24751
626 556 592.1
627 556 103630
628 556 3486400
629 556 18773000
630 556 3428900
631 556 10932000
632 556 1547000
633 556 652170
634 556 3231400
635 556 3870400
616 557 18.221
617 557 20.261
618 557 94.046
619 557 64.785
620 557 16.762
621 557 3.6897
622 557 1.0126
623 557 1.8691E-005
624 557 0.0011444
625 557 0.00068443
626 557 1.2079
627 557 2246.4
628 557 271620
629 557 5797800
630 557 16202000
631 557 30774
632 557 6791100
633 557 5934200
634 557 1365300
635 557 1175.7
617 558 14.407
618 558 43.272
619 558 66.624
620 558 78.052
621 558 29.372
622 558 8.5389
623 558 0.00019751
624 558 0.0014029
625 558 0.0037542
626 558 0.0026002
627 558 4.668
628 558 7313.3
629 558 622950
630 558 8193100
631 558 9681200
632 558 3205100
633 558 785400
634 558 4181800
635 558 3921300
618 559 10.804
619 559 70.433
620 559 30.802
621 559 75.308
622 559 42.192
623 559 0.00057906
624 559 0.00096837
625 559 0.0017551
626 559 0.0027829
627 559 0.1005
628 559 12.208
629 559 20530
630 559 1239600
631 559 9520700
632 559 2904500
633 559 5846200
634 559 818170
635 559 225560
619 560 7.5168
620 560 92.345
621 560 3.4407
622 560 44.781
623 560 0.00062423
624 560 0.0004575
625 560 0.00041807
626 560 0.00070418
627 560 0.00013771
628 560 0.72475
629 560 16.941
630 560 48605
631 560 2102600
632 560 8686100
633 560 28600
634 560 3563500
635 560 3017100
620 561 4.6813
621 561 95.538
622 561 5.3053
623 561 0.00040038
624 561 0.00014021
625 561 1.1939E-005
626 561 2.4694E-006
627 561 0.00086155
628 561 0.0028774
629 561 4.4027
630 561 0.15324
631 561 92773
632 561 2977900
633 561 5877300
634 561 987980
635 561 441160
621 562 2.4458
622 562 70.661
623 562 0.0001691
624 562 1.7521E-005
625 562 5.5731E-005
626 562 0.00012411
627 562 0.00036915
628 562 0.00021326
629 562 0.089539
630 562 18.423
631 562 253.72
632 562 130850
633 562 3466400
634 562 2803900
635 562 2104800
622 563 0.92454
623 563 4.533E-005
624 563 8.0157E-007
625 563 0.0001557
626 563 0.00021426
627 563 5.1983E-005
628 563 0.00010787
629 563 0.00012061
630 563 1.5938
631 563 32.976
632 563 3354.6
633 563 107620
634 563 3297300
635 563 1007100
547 605 63.106
548 605 5.7535
549 605 0.59932
550 605 0.18636
551 605 0.061705
552 605 0.016826
553 605 0.0036647
554 605 0.00058496
555 605 4.3294E-005
556 605 1.0762E-006
557 605 1.1277E-005
558 605 9.0039E-006
559 605 2.6476E-006
560 605 7.4828E-008
561 605 3.2992E-007
562 605 7.3832E-007
563 605 5.7735E-007
564 605 48550000
565 605 30838000
566 605 11848000
567 605 3607900
568 605 961530
569 605 233890
570 605 52443
571 605 10596
572 605 1774.7
573 605 184.32
574 605 0.47725
575 605 22.128
576 605 43.348
577 605 47.153
548 606 111.92
549 606 16.459
550 606 1.8516
551 606 0.64638
552 606 0.26478
553 606 0.090928
554 606 0.025306
555 606 0.0058092
556 606 0.0011338
557 606 0.00017875
558 606 1.1622E-005
559 606 4.1079E-006
560 606 2.569E-005
561 606 4.1056E-005
562 606 4.1802E-005
563 606 3.2248E-005
564 606 46184000
565 606 1757900
566 606 19015000
567 606 17301000
568 606 9126400
569 606 3787800
570 606 1390600
571 606 478700
572 606 159620
573 606 52514
574 606 17217
575 606 5646.3
576 606 1851.1
577 606 603.8
549 607 146.85
550 607 31.872
551 607 3.6752
552 607 1.3239
553 607 0.64238
554 607 0.27911
555 607 0.10241
556 607 0.030977
557 607 0.0074778
558 607 0.0013647
559 607 0.00016102
560 607 4.2004E-006
561 607 5.5376E-006
562 607 1.7662E-005
563 607 2.3583E-005
564 607 17061000
565 607 37309000
566 607 5266600
567 607 3623000
568 607 12138000
569 607 11427000
570 607 7177900
571 607 3751400
572 607 1798100
573 607 833950
574 607 386890
575 607 183520
576 607 90315
577 607 46540
550 608 168.16
551 608 51.896
552 608 6.1457
553 608 2.1763
554 608 1.1765
555 608 0.5958
556 608 0.26595
557 608 0.10439
558 608 0.035425
559 608 0.0099736
560 608 0.0021384
561 608 0.00027442
562 608 3.9851E-006
563 608 1.51E-005
564 608 2972800
565 608 32026000
566 608 15358000
567 608 16338000
568 608 423030
569 608 3394400
570 608 7863700
571 608 7874100
572 608 5798600
573 608 3709000
574 608 2227300
575 608 1310500
576 608 774510
577 608 466430
551 609 176.74
552 609 76.77
553 609 9.4305
554 609 3.1039
555 609 1.7998
556 609 1.0325
557 609 0.53176
558 609 0.24837
559 609 0.10659
560 609 0.042193
561 609 0.015376
562 609 0.0051403
563 609 0.0015729
564 609 244420
565 609 9042100
566 609 36649000
567 609 1601900
568 609 17124000
569 609 6572800
570 609 37944
571 609 1962600
572 609 4444500
573 609 4995300
574 609 4298800
575 609 3261200
576 609 2327200
577 609 1616900
552 610 173.6
553 610 106.04
554 610 13.817
555 610 4.055
556 610 2.4102
557 610 1.5374
558 610 0.90096
559 610 0.48597
560 610 0.24645
561 610 0.11941
562 610 0.055826
563 610 0.025198
564 610 8693.9
565 610 1045300
566 610 16753000
567 610 30123000
568 610 1482500
569 610 8534700
570 610 11215000
571 610 3786900
572 610 154430
573 610 477600
574 610 1617500
575 610 2230100
576 610 2259100
577 610 1975000
553 611 160.19
554 611 138.86
555 611 19.892
556 611 5.1126
557 611 2.9524
558 611 2.0334
559 611 1.3279
560 611 0.8044
561 611 0.46014
562 611 0.25295
563 611 0.13368
564 611 113.49
565 611 49362
566 611 2709500
567 611 23642000
568 611 16954000
569 611 9168900
570 611 809630
571 611 7920400
572 611 7593300
573 611 3498900
574 611 844550
575 611 36789
576 611 74450
577 611 278740
554 612 138.58
555 612 173.72
556 612 28.522
557 612 6.4557
558 612 3.4022
559 612 2.4195
560 612 1.7144
561 612 1.1435
562 612 0.71811
563 612 0.42293
564 612 0.72309
565 612 903.75
566 612 171070
567 612 5435100
568 612 26862000
569 612 4703700
570 612 14235000
571 612 1513000
572 612 1401600
573 612 5055200
574 612 5313700
575 612 3640600
576 612 1996200
577 612 957010
555 613 111.32
556 613 207.71
557 613 40.774
558 613 8.3914
559 613 3.8149
560 613 2.6545
561 613 1.959
562 613 1.3815
563 613 0.90072
564 613 0.019573
565 613 7.1386
566 613 4284.1
567 613 464900
568 613 9104100
569 613 24275000
570 613 2.2058
571 613 10631000
572 613 7123900
573 613 693530
574 613 403160
575 613 1959700
576 613 2681900
577 613 2519400
556 614 81.42
557 614 236.33
558 614 58
559 614 11.536
560 614 4.3349
561 614 2.7496
562 614 1.9984
563 614 1.3917
564 614 0.013407
565 614 0.052868
566 614 45.553
567 614 15769
568 614 1072900
569 614 12986000
570 614 16140000
571 614 3599800
572 614 2740300
573 614 7731500
574 614 4859900
575 614 1368800
576 614 88354
577 614 71167
557 615 52.302
558 615 253.32
559 615 81.304
560 615 17.079
561 615 5.3102
562 615 2.794
563 615 1.818
564 615 0.0045931
565 615 0.011728
566 615 0.058509
567 615 211.98
568 615 49252
569 615 2161300
570 615 15584000
571 615 6280900
572 615 8806800
573 615 169740
574 615 2227800
575 615 4465300
576 615 3833600
577 615 2343900
558 616 27.453
559 616 251.13
560 616 110.1
561 616 27.071
562 616 7.6093
563 616 3.0951
564 616 0.00014889
565 616 0.00068967
566 616 0.0053281
567 616 0.1191
568 616 807.77
569 616 134330
570 616 3806000
571 616 15108000
572 616 427710
573 616 7993300
574 616 3884600
575 616 188410
576 616 431110
577 616 1385800
559 617 9.853
560 617 222.85
561 617 139.22
562 617 43.903
563 617 13.076
564 617 0.00091534
565 617 0.00081913
566 617 9.9038E-005
567 617 0.0131
568 617 0.24867
569 617 2626.3
570 617 321320
571 617 5774500
572 617 10905000
573 617 1114200
574 617 2416900
575 617 4859700
576 617 2939200
577 617 956230
560 618 1.1454
561 618 166.44
562 618 154.56
563 618 66.043
564 618 0.0026572
565 618 0.0031146
566 618 0.00036458
567 618 0.0012985
568 618 0.080045
569 618 0.10733
570 618 7319.3
571 618 669140
572 618 7355100
573 618 4908300
574 618 4248000
575 618 28126
576 618 1207100
577 618 2291600
561 619 0.5694
562 619 91.757
563 619 131.11
564 619 0.0029395
565 619 0.0037253
566 619 0.001023
567 619 0.00050517
568 619 0.0086774
569 619 0.31949
570 619 1.4624
571 619 16903
572 619 1192200
573 619 7604500
574 619 749570
575 619 4159300
576 619 1856300
577 619 160100
562 620 4.1721
563 620 26.765
564 620 0.0020675
565 620 0.0028238
566 620 0.0010829
567 620 0.00020564
568 620 0.002486
569 620 0.023686
570 620 1.3576
571 620 50.215
572 620 30132
573 620 1778100
574 620 6177000
575 620 113340
576 620 1421200
577 620 2142200
563 621 6.1291
564 621 0.0010556
565 621 0.0015922
566 621 0.00074246
567 621 4.3779E-005
568 621 0.00083431
569 621 0.0064857
570 621 0.11363
571 621 3.3127
572 621 527
573 621 35198
574 621 2168800
575 621 3923200
576 621 1055400
577 621 26626
564 622 0.00040905
565 622 0.00070668
566 622 0.0003858
567 622 4.6203E-007
568 622 0.00029467
569 622 0.0032901
570 622 0.0093981
571 622 0.87247
572 622 0.073502
573 622 3014
574 622 13993
575 622 2087200
576 622 2170800
577 622 1266100
592 605 98122000
593 605 65881000
594 605 26833000
595 605 8712000
596 605 2499300
597 605 664860
598 605 167540
599 605 40046
600 605 8885.2
601 605 1714.8
602 605 237.57
603 605 8.5946
604 605 7.7299
592 606 98468000
593 606 2080700
594 606 36767000
595 606 36600000
596 606 20685000
597 606 9175200
598 606 3613100
599 606 1344300
600 606 490230
601 606 179370
602 606 66933
603 606 25783
604 606 10355
592 607 38502000
593 607 74360000
594 607 14159000
595 607 5123900
596 607 23047000
597 607 23910000
598 607 16115000
599 607 8967400
600 607 4566500
601 607 2249700
602 607 1109100
603 607 559030
604 607 291960
592 608 7157600
593 608 69895000
594 608 26763000
595 608 36427000
596 608 2192000
597 608 4805900
598 608 14430000
599 608 15977000
600 608 12597000
601 608 8517400
602 608 5367600
603 608 3296200
604 608 2022700
592 609 635500
593 609 21322000
594 609 76542000
595 609 1390400
596 609 33815000
597 609 16612000
598 609 688870
599 609 2403900
600 609 7463800
601 609 9400100
602 609 8662200
603 609 6900500
604 609 5110900
592 610 24851
593 610 2681300
594 610 38531000
595 610 58976000
596 610 5704000
597 610 13825000
598 610 23650000
599 610 10293000
600 610 1186400
601 610 259020
602 610 2078900
603 610 3468800
604 610 3844800
592 611 377.96
593 611 140000
594 611 6836000
595 611 52683000
596 611 29583000
597 611 22922000
598 611 371960
599 611 13606000
600 611 16118000
601 611 9081200
602 611 3108100
603 611 538430
604 611 999.49
592 612 2.6989
593 612 2930.8
594 612 479210
595 612 13431000
596 612 57363000
597 612 5908700
598 612 30126000
599 612 5750200
600 612 1123200
601 612 8144900
602 612 10387000
603 612 8185100
604 612 5151600
592 613 0.025774
593 613 26.428
594 613 13632
595 613 1280900
596 613 21910000
597 613 48710000
598 613 561620
599 613 18658000
600 613 17027000
601 613 3304200
602 613 79079
603 613 2314900
604 613 4128100
592 614 0.011315
593 614 0.115
594 614 164.22
595 614 49274
596 614 2895000
597 614 30183000
598 614 29167000
599 614 11035000
600 614 2853800
601 614 14249000
602 614 11582000
603 614 4691900
604 614 969790
592 615 0.0043016
593 615 0.0071517
594 615 0.2677
595 615 759.73
596 615 150940
597 615 5683200
598 615 34548000
599 615 8917900
600 615 20165000
601 615 1715200
602 615 2281400
603 615 7373200
604 615 7770200
592 616 0.0001958
593 616 4.9353E-006
594 616 0.0018076
595 616 0.9636
596 616 2898.2
597 616 403110
598 616 9689600
599 616 31272000
600 616 46074
601 616 14513000
602 616 10272000
603 616 1626200
604 616 91633
592 617 0.00082784
593 617 0.0021861
594 617 0.0013654
595 617 0.01657
596 617 3.0969
597 617 9448.1
598 617 942170
599 617 14107000
600 617 20198000
601 617 4526900
602 617 2601400
603 617 8896100
604 617 7150900
592 618 0.0026721
593 618 0.0040228
594 618 0.0023402
595 618 0.00022231
596 618 0.20111
597 618 5.8043
598 618 26450
599 618 1911400
600 618 17021000
601 618 7235300
602 618 10416000
603 618 797560
604 618 988290
592 619 0.0030727
593 619 0.0037391
594 619 0.0019271
595 619 0.00011451
596 619 0.0039071
597 619 1.1081
598 619 1.8137
599 619 61836
600 619 3306800
601 619 16348000
602 619 391310
603 619 7593200
604 619 5142200
592 620 0.002191
593 620 0.0024027
594 620 0.0010455
595 620 1.3117E-006
596 620 0.00014608
597 620 0.026576
598 620 5.7569
599 620 40.794
600 620 114060
601 620 4776700
602 620 11961000
603 620 1081300
604 620 1509500
592 621 0.0011139
593 621 0.0011584
594 621 0.00037982
595 621 3.9119E-005
596 621 3.1557E-006
597 621 0.00233
598 621 0.25692
599 621 19.155
600 621 965.62
601 621 147090
602 621 5654300
603 621 6529400
604 621 3300600
592 622 0.00042207
593 622 0.00042461
594 622 8.457E-005
595 622 3.9238E-005
596 622 1.7885E-006
597 622 0.001038
598 622 0.0061553
599 622 2.8678
600 622 14.255
601 622 7457.2
602 622 89301
603 622 5379100
604 622 2981800
636 605 81.555
637 605 13.307
638 605 1.6853
639 605 0.1765
640 605 0.086564
641 605 0.037036
642 605 0.011305
643 605 0.00289
644 605 0.00074799
645 605 0.00020435
646 605 4.1289E-005
647 605 4.7327E-007
648 605 1.1584E-005
649 605 3.3473E-005
650 605 4.3923E-005
651 605 4.0368E-005
652 605 2.9625E-005
653 605 1.8148E-005
654 605 49047000
655 605 34880000
656 605 15083000
657 605 5223800
658 605 1611000
659 605 466340
660 605 130340
661 605 35668
662 605 9583.1
663 605 2506.8
664 605 622.94
665 605 139.19
666 605 24.382
637 606 75.303
638 606 23.029
639 606 5.1694
640 606 0.48746
641 606 0.26367
642 606 0.15497
643 606 0.063432
644 606 0.018992
645 606 0.0045735
646 606 0.0010396
647 606 0.00026973
648 606 7.6234E-005
649 606 1.2692E-005
650 606 4.4107E-007
651 606 1.4924E-005
652 606 3.2802E-005
653 606 3.8128E-005
654 606 52069000
655 606 454870
656 606 17345000
657 606 19063000
658 606 11579000
659 606 5494700
660 606 2318200
661 606 928450
662 606 367030
663 606 146920
664 606 60632
665 606 26134
666 606 11877
638 607 69.363
639 607 28.672
640 607 10.867
641 607 0.92195
642 607 0.45199
643 607 0.33363
644 607 0.18455
645 607 0.076697
646 607 0.024754
647 607 0.006295
648 607 0.0012933
649 607 0.00023315
650 607 4.3443E-005
651 607 8.7443E-006
652 607 9.6761E-007
653 607 1.2963E-007
654 607 21614000
655 607 36394000
656 607 9200400
657 607 1551400
658 607 10559000
659 607 12228000
660 607 8881800
661 607 5270600
662 607 2850100
663 607 1487900
664 607 775990
665 607 412820
666 607 226790
639 608 63.675
640 608 29.924
641 608 19.115
642 608 1.5772
643 608 0.62542
644 608 0.52699
645 608 0.35942
646 608 0.1907
647 608 0.082897
648 608 0.030144
649 608 0.0090721
650 608 0.0021594
651 608 0.00035915
652 608 2.5944E-005
653 608 6.7066E-007
654 608 4300400
655 608 37784000
656 608 11086000
657 608 19848000
658 608 2153600
659 608 1439700
660 608 6286400
661 608 7833900
662 608 6655700
663 608 4769300
664 608 3155700
665 608 2020600
666 608 1285100
640 609 58.198
641 609 27.131
642 609 30.266
643 609 2.6424
644 609 0.76699
645 609 0.67857
646 609 0.55034
647 609 0.3517
648 609 0.18741
649 609 0.087362
650 609 0.036629
651 609 0.01404
652 609 0.0049802
653 609 0.0016486
654 609 413760
655 609 12515000
656 609 39337000
657 609 120440
658 609 16086000
659 609 10086000
660 609 1015400
661 609 539460
662 609 2861900
663 609 4173700
664 609 4165900
665 609 3502000
666 609 2697500
641 610 52.817
642 610 21.099
643 610 44.147
644 610 4.4188
645 610 0.9044
646 610 0.74396
647 610 0.69525
648 610 0.52762
649 610 0.33608
650 610 0.18997
651 610 0.099073
652 610 0.048803
653 610 0.022737
654 610 17865
655 610 1719400
656 610 21985000
657 610 28071000
658 610 4741400
659 610 5070100
660 610 11941000
661 610 6582600
662 610 1359000
663 610 278.09
664 610 504290
665 610 1169700
666 610 1474100
642 611 47.542
643 611 13.226
644 611 60.018
645 611 7.3979
646 611 1.1276
647 611 0.74047
648 611 0.75146
649 611 0.66079
650 611 0.48893
651 611 0.31944
652 611 0.19142
653 611 0.10567
654 611 315.21
655 611 99691
656 611 4302400
657 611 28992000
658 611 12158000
659 611 13743000
660 611 9113.9
661 611 5321800
662 611 8076500
663 611 5505600
664 611 2443600
665 611 738190
666 611 119270
643 612 42.352
644 612 5.5593
645 612 76.432
646 612 12.296
647 612 1.5869
648 612 0.71567
649 612 0.70308
650 612 0.68582
651 612 0.57446
652 612 0.4194
653 612 0.26843
654 612 2.5703
655 612 2389.7
656 612 336510
657 612 8257300
658 612 30041000
659 612 1417900
660 612 15227000
661 612 4653300
662 612 60505
663 612 2854800
664 612 4658800
665 612 4252300
666 612 3033900
644 613 37.21
645 613 0.61281
646 613 90.903
647 613 19.961
648 613 2.5481
649 613 0.74541
650 613 0.59747
651 613 0.59257
652 613 0.52827
653 613 0.39713
654 613 0.0082156
655 613 24.907
656 613 10912
657 613 883020
658 613 13070000
659 613 23677000
660 613 1206000
661 613 7487300
662 613 9537100
663 613 2996800
664 613 83119
665 613 448400
666 613 1307400
645 614 32.121
646 614 1.1031
647 614 99.875
648 614 31.239
649 614 4.5701
650 614 0.95063
651 614 0.50809
652 614 0.436
653 614 0.36347
654 614 0.00098595
655 614 0.07434
656 614 151
657 614 38707
658 614 1950000
659 614 17302000
660 614 12411000
661 614 7715600
662 614 417600
663 614 5934400
664 614 6323300
665 614 3412800
666 614 1191900
646 615 27.103
647 615 9.4718
648 615 99.106
649 615 46.266
650 615 8.7435
651 615 1.6332
652 615 0.53661
653 615 0.30424
654 615 0.00061438
655 615 2.9183E-005
656 615 0.324
657 615 691.71
658 615 116120
659 615 3718500
660 615 18738000
661 615 2637000
662 615 10846000
663 615 2102600
664 615 304200
665 615 2571300
666 615 3479200
647 616 22.195
648 616 27.007
649 616 84.972
650 616 62.928
651 616 16.729
652 616 3.6551
653 616 0.95012
654 616 8.1229E-005
655 616 0.0008567
656 616 0.00044351
657 616 1.5583
658 616 2627
659 616 302960
660 616 6111100
661 616 15618000
662 616 163780
663 616 5931700
664 616 6126600
665 616 1846300
666 616 78307
648 617 17.464
649 617 52.58
650 617 57.243
651 617 74.566
652 617 29.306
653 617 8.7047
654 617 7.2458E-005
655 617 0.0011673
656 617 0.0039493
657 617 0.0033205
658 617 5.9702
659 617 8537.7
660 617 689650
661 617 8483100
662 617 8754400
663 617 3754400
664 617 398300
665 617 3533700
666 617 3816500
649 618 13.006
650 618 81.062
651 618 23.246
652 618 68.98
653 618 40.714
654 618 0.00039146
655 618 0.00088212
656 618 0.0020433
657 618 0.003767
658 618 0.11879
659 618 15.838
660 618 23858
661 618 1357000
662 618 9601400
663 618 2232400
664 618 5826900
665 618 1205900
666 618 50711
650 619 8.954
651 619 101.95
652 619 1.0478
653 619 36.267
654 619 0.00052173
655 619 0.00046998
656 619 0.00060624
657 619 0.0012268
658 619 0.00025569
659 619 0.88823
660 619 22.37
661 619 55997
662 619 2265700
663 619 8427900
664 619 1507.9
665 619 3010400
666 619 3060400
651 620 5.4845
652 620 101.05
653 620 9.4599
654 620 0.00039523
655 620 0.00017842
656 620 5.9603E-005
657 620 5.83E-005
658 620 0.0011479
659 620 0.0028784
660 620 5.4923
661 620 0.41058
662 620 105390
663 620 3143700
664 620 5388500
665 620 1270400
666 620 208900
652 621 2.7821
653 621 70.143
654 621 0.00020371
655 621 4.0785E-005
656 621 1.3823E-005
657 621 5.793E-005
658 621 0.00054937
659 621 0.00042589
660 621 0.11833
661 621 22.78
662 621 304.9
663 621 145140
664 621 3570900
665 621 2370200
666 621 2169600
653 622 0.98436
654 622 7.5292E-005
655 622 2.267E-006
656 622 9.0244E-005
657 622 0.00016401
658 622 0.00012628
659 622 0.00017292
660 622 6.6629E-005
661 622 2.0991
662 622 38.123
663 622 4064.5
664 622 112830
665 622 3308200
666 622 782660
606 636 63.116
607 636 5.7412
608 636 0.58449
609 636 0.18135
610 636 0.06078
611 636 0.016872
612 636 0.0037562
613 636 0.00061702
614 636 4.8344E-005
615 636 8.7267E-007
616 636 1.1837E-005
617 636 9.9295E-006
618 636 2.9995E-006
619 636 6.6925E-008
620 636 5.2827E-007
621 636 1.2531E-006
622 636 1.1431E-006
623 636 48397000
624 636 31159000
625 636 12154000
626 636 3767100
627 636 1025400
628 636 256150
629 636 59529
630 636 12690
631 636 2337.9
632 636 308.47
633 636 10.651
634 636 9.1155
635 636 29.775
607 637 111.85
608 637 16.453
609 637 1.8121
610 637 0.62871
611 637 0.25974
612 637 0.090519
613 637 0.025615
614 637 0.0059664
615 637 0.0011804
616 637 0.00019341
617 637 1.6105E-005
618 637 1.7517E-006
619 637 1.9016E-005
620 637 3.3655E-005
621 637 3.6124E-005
622 637 2.8693E-005
623 637 46561000
624 637 1566300
625 637 18744000
626 637 17433000
627 637 9368000
628 637 3963600
629 637 1486800
630 637 524840
631 637 180370
632 637 61604
633 637 21184
634 637 7395.6
635 637 2636.7
608 638 146.67
609 638 31.915
610 638 3.6125
611 638 1.2872
612 638 0.62638
613 638 0.27503
614 638 0.10269
615 638 0.031828
616 638 0.0079257
617 638 0.001506
618 638 0.00019095
619 638 7.5568E-006
620 638 3.1597E-006
621 638 1.2885E-005
622 638 1.7442E-005
623 638 17366000
624 638 37035000
625 638 5627000
626 638 3322600
627 638 11890000
628 638 11476000
629 638 7353900
630 638 3918700
631 638 1916400
632 638 907920
633 638 430820
634 638 209230
635 638 105480
609 639 167.83
610 639 52.003
611 639 6.0572
612 639 2.1173
613 639 1.146
614 639 0.58458
615 639 0.26409
616 639 0.10558
617 639 0.036813
618 639 0.010794
619 639 0.0024741
620 639 0.00036757
621 639 1.3997E-005
622 639 7.6766E-006
623 639 3052300
624 639 32355000
625 639 14798000
626 639 16656000
627 639 559730
628 639 3086800
629 639 7609300
630 639 7828300
631 639 5882800
632 639 3830800
633 639 2339200
634 639 1398100
635 639 838290
610 640 176.25
611 640 76.96
612 640 9.3307
613 640 3.0258
614 640 1.753
615 640 1.0111
616 640 0.52534
617 640 0.24837
618 640 0.10835
619 640 0.043853
620 640 0.016475
621 640 0.0057491
622 640 0.001867
623 640 253130
624 640 9245200
625 640 36658000
626 640 1348100
627 640 16934000
628 640 6954700
629 640 92279
630 640 1700000
631 640 4167200
632 640 4834000
633 640 4245500
634 640 3270600
635 640 2362500
611 641 173
612 641 106.34
613 641 13.728
614 641 3.963
615 641 2.3458
616 641 1.501
617 641 0.88518
618 641 0.48171
619 641 0.24717
620 641 0.12157
621 641 0.057848
622 641 0.026535
623 641 9100.4
624 641 1081100
625 641 17046000
626 641 29673000
627 641 1759100
628 641 8019800
629 641 11279000
630 641 4129300
631 641 259420
632 641 332970
633 641 1380300
634 641 2007100
635 641 2086100
612 642 159.52
613 642 139.23
614 642 19.834
615 642 5.0104
616 642 2.8713
617 642 1.9796
618 642 1.2991
619 642 0.79244
620 642 0.45692
621 642 0.25311
622 642 0.1341
623 642 120.88
624 642 51788
625 642 2798100
626 642 23896000
627 642 16232000
628 642 9637700
629 642 584920
630 642 7498500
631 642 7653800
632 642 3787700
633 642 1057300
634 642 96976
635 642 24390
613 643 137.9
614 643 174.07
615 643 28.53
616 643 6.3544
617 643 3.3113
618 643 2.3501
619 643 1.6686
620 643 1.1172
621 643 0.70399
622 643 0.41361
623 643 0.82023
624 643 967.12
625 643 179750
626 643 5598700
627 643 26875000
628 643 4159400
629 643 14289000
630 643 1853600
631 643 1078800
632 643 4649800
633 643 5197600
634 643 3749800
635 643 2178500
614 644 110.7
615 644 207.89
616 644 40.915
617 644 8.3096
618 644 3.7207
619 644 2.5735
620 644 1.8961
621 644 1.3351
622 644 0.86427
623 644 0.017473
624 644 7.9081
625 644 4606.6
626 644 488820
627 644 9337600
628 644 23886000
629 644 21565
630 644 10090000
631 644 7455200
632 644 962740
633 644 223600
634 644 1601500
635 644 2381200
615 645 80.931
616 645 236.08
617 645 58.351
618 645 11.515
619 645 4.2483
620 645 2.6622
621 645 1.9206
622 645 1.3215
623 645 0.013633
624 645 0.05629
625 645 49.943
626 645 17000
627 645 1127300
628 645 13221000
629 645 15409000
630 645 4059200
631 645 2234300
632 645 7401300
633 645 5109600
634 645 1688400
635 645 207880
616 646 51.986
617 646 252.26
618 646 81.912
619 646 17.21
620 646 5.2621
621 646 2.7104
622 646 1.7266
623 646 0.005727
624 646 0.014997
625 646 0.067938
626 646 233
627 646 53132
628 646 2264200
629 646 15674000
630 646 5589700
631 646 9027200
632 646 340980
633 646 1752400
634 646 4074500
635 646 3779700
617 647 27.326
618 647 248.79
619 647 110.84
620 647 27.518
621 647 7.685
622 647 3.0457
623 647 0.00051961
624 647 0.0017109
625 647 0.0073807
626 647 0.13222
627 647 889.5
628 647 144720
629 647 3963200
630 647 14891000
631 647 239380
632 647 7565600
633 647 4231300
634 647 372670
635 647 219360
618 648 9.878
619 648 218.84
620 648 139.47
621 648 44.768
622 648 13.412
623 648 0.000437
624 648 0.00029789
625 648 0.00033905
626 648 0.014759
627 648 0.25512
628 648 2887.5
629 648 344890
630 648 5952000
631 648 10380000
632 648 1417000
633 648 1923500
634 648 4581500
635 648 3113900
619 649 1.2093
620 649 160.81
621 649 152.72
622 649 66.587
623 649 0.0020882
624 649 0.0024897
625 649 0.0002245
626 649 0.0012705
627 649 0.086614
628 649 0.086538
629 649 8005.2
630 649 713260
631 649 7463800
632 649 4355700
633 649 4443800
634 649 114260
635 649 856610
620 650 0.46954
621 650 85.785
622 650 124.7
623 650 0.0027393
624 650 0.0036163
625 650 0.0010206
626 650 0.00042317
627 650 0.0091165
628 650 0.36009
629 650 2.1121
630 650 18269
631 650 1257200
632 650 7546900
633 650 518690
634 650 3905100
635 650 2051600
621 651 3.6709
622 651 23.047
623 651 0.0021937
624 651 0.0031199
625 651 0.0012782
626 651 0.00016097
627 651 0.0026963
628 651 0.025456
629 651 1.5468
630 651 63.886
631 651 31809
632 651 1846600
633 651 5953600
634 651 203620
635 651 1125600
622 652 5.1931
623 652 0.0012871
624 652 0.0019927
625 652 0.00099211
626 652 3.2239E-005
627 652 0.00092487
628 652 0.0066436
629 652 0.14084
630 652 3.4678
631 652 645.03
632 652 35162
633 652 2206600
634 652 3665600
635 652 1156000
623 653 0.0005929
624 653 0.001015
625 653 0.00057623
626 653 9.228E-008
627 653 0.00031784
628 653 0.0035605
629 653 0.011934
630 653 1.0586
631 653 0.055373
632 653 3531.4
633 653 10863
634 653 2057900
635 653 2012700
667 636 97243000
668 636 66411000
669 636 27559000
670 636 9138900
671 636 2687000
672 636 736370
673 636 192670
674 636 48450
675 636 11586
676 636 2539
677 636 462.76
678 636 51.186
679 636 0.046778
667 637 99067000
668 637 1682500
669 637 35810000
670 637 36704000
671 637 21226000
672 637 9634100
673 637 3888700
674 637 1487400
675 637 559790
676 637 212440
677 637 82722
678 637 33482
679 637 14233
667 638 39271000
668 638 73200000
669 638 15174000
670 638 4421200
671 638 22209000
672 638 23826000
673 638 16462000
674 638 9373200
675 638 4883200
676 638 2462200
677 638 1242800
678 638 641310
679 638 342670
667 639 7398500
668 639 70550000
669 639 25177000
670 639 36998000
671 639 2740200
672 639 4088100
673 639 13635000
674 639 15670000
675 639 12674000
676 639 8753500
677 639 5621500
678 639 3511100
679 639 2187200
667 640 666240
668 640 21909000
669 640 76173000
670 640 952760
671 640 32959000
672 640 17522000
673 640 1047800
674 640 1857300
675 640 6710300
676 640 8857700
677 640 8386000
678 640 6808000
679 640 5113900
667 641 26519
668 641 2804200
669 641 39310000
670 641 57403000
671 641 6655800
672 641 12452000
673 641 23458000
674 641 11128000
675 641 1656200
676 641 91058
677 641 1577700
678 641 2916600
679 641 3371000
667 642 414.63
668 642 149590
669 642 7127700
670 642 53228000
671 642 27570000
672 642 24003000
673 642 128810
674 642 12368000
675 642 15926000
676 642 9674500
677 642 3725000
678 642 863870
679 642 52945
667 643 3.1078
668 643 3224
669 643 512260
670 643 13942000
671 643 57113000
672 643 4751900
673 643 29810000
674 643 6815900
675 643 623050
676 643 7041200
677 643 9793700
678 643 8185100
679 643 5448900
667 644 0.023607
668 644 30.184
669 644 15041
670 644 1368000
671 644 22585000
672 644 47353000
673 644 1015300
674 644 17041000
675 644 17516000
676 644 4207100
677 644 16.987
678 644 1593100
679 644 3341900
667 645 0.010697
668 645 0.12985
669 645 186.58
670 645 54432
671 645 3083600
672 645 30773000
673 645 27112000
674 645 12267000
675 645 1922100
676 645 13058000
677 645 11822000
678 645 5480900
679 645 1509400
667 646 0.0050581
668 646 0.0096942
669 646 0.33352
670 646 865.56
671 646 166610
672 646 6020600
673 646 34609000
674 646 7360600
675 646 20299000
676 646 2522500
677 646 1422700
678 646 6221700
679 646 7247000
667 647 0.00059442
668 647 0.00014329
669 647 0.0033063
670 647 1.1855
671 647 3307.7
672 647 443590
673 647 10169000
674 647 30438000
675 647 5776.7
676 647 13125000
677 647 10837000
678 647 2382300
679 647 389.33
667 648 0.00033098
668 648 0.0012971
669 648 0.0009635
670 648 0.020231
671 648 3.7339
672 648 10769
673 648 1030800
674 648 14590000
675 648 18675000
676 648 5447700
677 648 1684000
678 648 7868900
679 648 7189700
667 649 0.0019482
668 649 0.0033461
669 649 0.0022484
670 649 0.00041174
671 649 0.23147
672 649 7.0407
673 649 30007
674 649 2071600
675 649 17222000
676 649 5950400
677 649 10595000
678 649 1345000
679 649 459640
667 650 0.0027088
668 650 0.0036459
669 650 0.0021977
670 650 0.00034266
671 650 0.0038956
672 650 1.3273
673 650 2.0561
674 650 69454
675 650 3535000
676 650 16026000
677 650 133030
678 650 6715200
679 650 5388300
667 651 0.0022228
668 651 0.0026809
669 651 0.0014242
670 651 2.8859E-005
671 651 0.00010607
672 651 0.029215
673 651 6.9849
674 651 52.336
675 651 125800
676 651 5013100
677 651 11223000
678 651 1492400
679 651 953910
667 652 0.0013117
668 652 0.0015064
669 652 0.00066084
670 652 3.7576E-006
671 652 3.0868E-007
672 652 0.0020091
673 652 0.33516
674 652 22.452
675 652 1201.5
676 652 156380
677 652 5801000
678 652 5805200
679 652 3488800
667 653 0.00059949
668 653 0.00067505
669 653 0.00022487
670 653 1.374E-005
671 653 2.6137E-006
672 653 0.00097707
673 653 0.0089177
674 653 3.6935
675 653 12.53
676 653 9014.3
677 653 84233
678 653 5361700
679 653 2573900
693 636 99.075
694 636 11.515
695 636 1.5126
696 636 0.15096
697 636 0.078499
698 636 0.035113
699 636 0.010971
700 636 0.0028442
701 636 0.00075713
702 636 0.00022442
703 636 5.5741E-005
704 636 3.2199E-006
705 636 6.2387E-006
706 636 2.7289E-005
707 636 4.1244E-005
708 636 4.1352E-005
709 636 3.2381E-005
710 636 2.07E-005
711 636 48358000
712 636 35090000
713 636 15508000
714 636 5502000
715 636 1743800
716 636 521110
717 636 151330
718 636 43435
719 636 12420
720 636 3540.7
721 636 999.63
722 636 275.13
723 636 71.633
694 637 91.454
695 637 19.818
696 637 4.7031
697 637 0.41266
698 637 0.2339
699 637 0.14537
700 637 0.061748
701 637 0.018962
702 637 0.0046271
703 637 0.0010551
704 637 0.0002801
705 637 8.8308E-005
706 637 2.122E-005
707 637 3.3911E-007
708 637 6.911E-006
709 637 2.1581E-005
710 637 2.7768E-005
711 637 52302000
712 637 296660
713 637 16670000
714 637 19012000
715 637 11868000
716 637 5781600
717 637 2506600
718 637 1033800
719 637 422010
720 637 174980
721 637 75029
722 637 33694
723 637 15980
695 638 84.211
696 638 24.417
697 638 10.018
698 638 0.78429
699 638 0.39114
700 638 0.306
701 638 0.17621
702 638 0.075618
703 638 0.025158
704 638 0.0065946
705 638 0.0013943
706 638 0.00025865
707 638 5.132E-005
708 638 1.2954E-005
709 638 3.3195E-006
710 638 3.8418E-007
711 638 22097000
712 638 35512000
713 638 9860000
714 638 1208100
715 638 9973400
716 638 12065000
717 638 9029600
718 638 5500600
719 638 3049900
720 638 1631800
721 638 871660
722 638 474490
723 638 266280
696 639 77.266
697 639 25.033
698 639 17.801
699 639 1.3598
700 639 0.5286
701 639 0.47323
702 639 0.3373
703 639 0.18477
704 639 0.082698
705 639 0.031086
706 639 0.0097779
707 639 0.0024899
708 639 0.00047046
709 639 5.0138E-005
710 639 3.251E-007
711 639 4475100
712 639 38102000
713 639 10121000
714 639 20041000
715 639 2600600
716 639 1090600
717 639 5756500
718 639 7548000
719 639 6617600
720 639 4860000
721 639 3283400
722 639 2140400
723 639 1381900
697 640 70.579
698 640 22.036
699 640 28.403
700 640 2.3319
701 640 0.63664
702 640 0.59489
703 640 0.5072
704 640 0.33556
705 640 0.18379
706 640 0.087904
707 640 0.037891
708 640 0.015014
709 640 0.0055534
710 640 0.0019296
711 640 438950
712 640 12921000
713 640 38922000
714 640 27778
715 640 15388000
716 640 10560000
717 640 1362600
718 640 321170
719 640 2418400
720 640 3790900
721 640 3923500
722 640 3376000
723 640 2642800
698 641 64.006
699 641 16.287
700 641 41.654
701 641 4.0067
702 641 0.74593
703 641 0.63348
704 641 0.62482
705 641 0.49252
706 641 0.32263
707 641 0.1867
708 641 0.099532
709 641 0.050055
710 641 0.023597
711 641 19417
712 641 1817400
713 641 22481000
714 641 26934000
715 641 5443100
716 641 4286600
717 641 11613000
718 641 7017900
719 641 1745300
720 641 36810
721 641 296600
722 641 878470
723 641 1194000
699 642 57.553
700 642 9.2359
701 642 56.778
702 642 6.8751
703 642 0.94121
704 642 0.61089
705 642 0.65406
706 642 0.60038
707 642 0.458
708 642 0.30602
709 642 0.18622
710 642 0.1029
711 642 355.15
712 642 108390
713 642 4526500
714 642 29254000
715 642 10933000
716 642 14270000
717 642 96635
718 642 4553300
719 642 7753700
720 642 5730100
721 642 2814500
722 642 1012400
723 642 251720
700 643 51.203
701 643 2.9677
702 643 72.28
703 643 11.66
704 643 1.3709
705 643 0.57766
706 643 0.58883
707 643 0.60035
708 643 0.51884
709 643 0.38605
710 643 0.24711
711 643 3.0234
712 643 2696.4
713 643 365550
714 643 8629900
715 643 29714000
716 643 933960
717 643 14760000
718 643 5351900
719 643 174.6
720 643 2229300
721 643 4161500
722 643 4075600
723 643 3077500
701 644 44.913
702 644 0.01306
703 644 85.648
704 644 19.218
705 644 2.3064
706 644 0.60457
707 644 0.4805
708 644 0.49372
709 644 0.45191
710 644 0.34061
711 644 0.008216
712 644 29.327
713 644 12332
714 644 956790
715 644 13525000
716 644 22658000
717 644 1716500
718 644 6460200
719 644 9561300
720 644 3594400
721 644 270030
722 644 193520
723 644 896210
702 645 38.686
703 645 3.0482
704 645 93.308
705 645 30.36
706 645 4.3313
707 645 0.81012
708 645 0.40014
709 645 0.3423
710 645 0.28545
711 645 0.00069727
712 645 0.091036
713 645 177.45
714 645 43733
715 645 2102700
716 645 17632000
717 645 11121000
718 645 8413400
719 645 145850
720 645 5090000
721 645 6186800
722 645 3775100
723 645 1581600
703 646 32.548
704 646 14.362
705 646 91.122
706 646 45.085
707 646 8.5847
708 646 1.5144
709 646 0.44547
710 646 0.23134
711 646 0.00061642
712 646 0.0001074
713 646 0.42657
714 646 814.87
715 646 130890
716 646 3976700
717 646 18643000
718 646 1899800
719 646 10624000
720 646 2736900
721 646 76527
722 646 1899000
723 646 2984400
704 647 26.551
705 647 34.903
706 647 75.835
707 647 60.948
708 647 16.734
709 647 3.6522
710 647 0.90304
711 647 0.00017191
712 647 0.0005984
713 647 0.00019824
714 647 2.0309
715 647 3097.7
716 647 339790
717 647 6449900
718 647 14932000
719 647 413190
720 647 5001500
721 647 6189500
722 647 2364100
723 647 281120
705 648 20.778
706 648 62.939
707 648 48.032
708 648 70.767
709 648 29.201
710 648 8.8917
711 648 8.9594E-006
712 648 0.00092115
713 648 0.0040112
714 648 0.0046161
715 648 7.7104
716 648 10049
717 648 767150
718 648 8776500
719 648 7763000
720 648 4312300
721 648 128110
722 648 2821700
723 648 3568100
706 649 15.352
707 649 92.393
708 649 16.378
709 649 62.159
710 649 38.791
711 649 0.00022737
712 649 0.00076617
713 649 0.002284
714 649 0.0048148
715 649 0.14294
716 649 20.68
717 649 27936
718 649 1490800
719 649 9642600
720 649 1601800
721 649 5685800
722 649 1644800
723 649 1353.6
707 650 10.445
708 650 111.57
709 650 0.023212
710 650 27.786
711 650 0.0004017
712 650 0.00045865
713 650 0.00081266
714 650 0.0019332
715 650 0.0004184
716 650 1.1061
717 650 29.517
718 650 64934
719 650 2446000
720 650 8099200
721 650 64550
722 650 2414400
723 650 2991100
708 651 6.2772
709 651 105.69
710 651 14.742
711 651 0.00036343
712 651 0.00020846
713 651 0.00014648
714 651 0.00021567
715 651 0.001496
716 651 0.0029852
717 651 6.9362
718 651 0.76964
719 651 120280
720 651 3317100
721 651 4849100
722 651 1566000
723 651 56510
709 652 3.0754
710 652 68.137
711 652 0.00022309
712 652 6.8652E-005
713 652 1.9023E-007
714 652 9.1253E-006
715 652 0.00077884
716 652 0.00078848
717 652 0.16015
718 652 28.44
719 652 376.38
720 652 161150
721 652 3667700
722 652 1937300
723 652 2178500
710 653 1.0019
711 653 0.00010244
712 653 1.3761E-005
713 653 3.5818E-005
714 653 0.00010139
715 653 0.00024469
716 653 0.00029563
717 653 8.0175E-006
718 653 2.8175
719 653 43.588
720 653 5010.5
721 653 116890
722 653 3300600
723 653 582810
637 693 62.987
638 693 5.7207
639 693 0.56826
640 693 0.1759
641 693 0.059735
642 693 0.016908
643 693 0.0038572
644 693 0.00065514
645 693 5.4989E-005
646 693 6.1518E-007
647 693 1.2478E-005
648 693 1.1313E-005
649 693 3.7344E-006
650 693 1.2187E-007
651 693 6.1656E-007
652 693 1.7091E-006
653 693 1.757E-006
654 693 48189000
655 693 31479000
656 693 12482000
657 693 3942500
658 693 1097700
659 693 282060
660 693 68048
661 693 15315
662 693 3089.8
663 693 496.55
664 693 40.641
665 693 0.8678
666 693 16.171
638 694 111.54
639 694 16.425
640 694 1.7682
641 694 0.60952
642 694 0.25421
643 694 0.090031
644 694 0.025951
645 694 0.0061432
646 694 0.0012319
647 694 0.00020863
648 694 2.115E-005
649 694 3.8657E-007
650 694 1.3152E-005
651 694 2.6498E-005
652 694 3.0237E-005
653 694 2.4754E-005
654 694 46932000
655 694 1368400
656 694 18424000
657 694 17552000
658 694 9623100
659 694 4156800
660 694 1595600
661 694 578390
662 694 205130
663 694 72789
664 694 26240
665 694 9718.6
666 694 3732.7
639 695 146.13
640 695 31.921
641 695 3.5419
642 695 1.2476
643 695 0.60914
644 695 0.27045
645 695 0.10286
646 695 0.032717
647 695 0.0084233
648 695 0.001671
649 695 0.00022769
650 695 1.2318E-005
651 695 1.437E-006
652 695 8.999E-006
653 695 1.2412E-005
654 695 17689000
655 695 36696000
656 695 6025600
657 695 3003200
658 695 11598000
659 695 11505000
660 695 7534200
661 695 4099200
662 695 2048000
663 695 992270
664 695 482010
665 695 239810
666 695 123840
640 696 167.07
641 696 52.06
642 696 5.9561
643 696 2.0528
644 696 1.113
645 696 0.57226
646 696 0.26182
647 696 0.1067
648 696 0.038269
649 696 0.011703
650 696 0.0028714
651 696 0.00049026
652 696 3.3817E-005
653 696 1.9116E-006
654 696 3138700
655 696 32686000
656 696 14177000
657 696 16976000
658 696 729970
659 696 2758300
660 696 7312700
661 696 7753300
662 696 5956200
663 696 3953800
664 696 2457300
665 696 1492800
666 696 908370
641 697 175.28
642 697 77.079
643 697 9.213
644 697 2.9392
645 697 1.7018
646 697 0.98769
647 697 0.51815
648 697 0.24818
649 697 0.11016
650 697 0.045617
651 697 0.017674
652 697 0.00643
653 697 0.0022018
654 697 262830
655 697 9464600
656 697 36626000
657 697 1093400
658 697 16688000
659 697 7364600
660 697 178750
661 697 1427100
662 697 3854800
663 697 4636000
664 697 4163900
665 697 3261000
666 697 2385600
642 698 171.87
643 698 106.55
644 698 13.62
645 698 3.8603
646 698 2.2755
647 698 1.4614
648 698 0.8679
649 698 0.47677
650 698 0.24762
651 698 0.12366
652 698 0.05987
653 698 0.027833
654 698 9562.5
655 698 1121000
656 698 17357000
657 698 29140000
658 698 2084700
659 698 7450300
660 698 11306000
661 698 4501300
662 698 403750
663 698 202780
664 698 1133300
665 698 1761300
666 698 1887100
643 699 158.31
644 699 139.48
645 699 19.756
646 699 4.8956
647 699 2.7822
648 699 1.9208
649 699 1.2674
650 699 0.77894
651 699 0.45291
652 699 0.25275
653 699 0.13391
654 699 129.59
655 699 54562
656 699 2896600
657 699 24151000
658 699 15428000
659 699 10135000
660 699 378740
661 699 7011900
662 699 7671300
663 699 4086400
664 699 1306100
665 699 193570
666 699 822.19
644 700 136.69
645 700 174.26
646 700 28.524
647 700 6.2392
648 700 3.2106
649 700 2.2739
650 700 1.6183
651 700 1.0878
652 700 0.68758
653 700 0.4019
654 700 0.93628
655 700 1041.7
656 700 189710
657 700 5779600
658 700 26852000
659 700 3592200
660 700 14291000
661 700 2254500
662 700 767810
663 700 4188100
664 700 5018800
665 700 3822900
666 700 2351700
645 701 109.58
646 701 207.86
647 701 41.053
648 701 8.2156
649 701 3.6155
650 701 2.4842
651 701 1.8269
652 701 1.2836
653 701 0.82247
654 701 0.014981
655 701 8.8499
656 701 4986.5
657 701 516240
658 701 9591700
659 701 23418000
660 701 93175
661 701 9462100
662 701 7769200
663 701 1295700
664 701 86310
665 701 1233600
666 701 2039000
646 702 79.991
647 702 235.54
648 702 58.718
649 702 11.49
650 702 4.1515
651 702 2.5652
652 702 1.8346
653 702 1.243
654 702 0.013374
655 702 0.05857
656 702 55.276
657 702 18453
658 702 1189400
659 702 13467000
660 702 14587000
661 702 4568800
662 702 1727800
663 702 6978800
664 702 5320600
665 702 2042300
666 702 387670
647 703 51.298
648 703 250.76
649 703 82.551
650 703 17.36
651 703 5.2103
652 703 2.6182
653 703 1.6248
654 703 0.0067959
655 703 0.018364
656 703 0.07883
657 703 258.41
658 703 57713
659 703 2380700
660 703 15744000
661 703 4862000
662 703 9204700
663 703 588700
664 703 1282100
665 703 3607200
666 703 3643600
648 704 26.927
649 704 245.82
650 704 111.59
651 704 28.024
652 704 7.7777
653 704 2.9934
654 704 0.0011183
655 704 0.003275
656 704 0.010027
657 704 0.14962
658 704 988.33
659 704 156940
660 704 4138000
661 704 14614000
662 704 95784
663 704 7045500
664 704 4561200
665 704 631170
666 704 68476
649 705 9.7427
650 705 214
651 705 139.58
652 705 45.717
653 705 13.786
654 705 0.00011085
655 705 1.5581E-005
656 705 0.00082583
657 705 0.01714
658 705 0.26552
659 705 3203.3
660 705 372390
661 705 6142400
662 705 9781000
663 705 1770000
664 705 1434400
665 705 4212700
666 705 3230500
650 706 1.2228
651 706 154.26
652 706 150.3
653 706 66.941
654 706 0.0014666
655 706 0.0017338
656 706 7.7127E-005
657 706 0.0013121
658 706 0.094519
659 706 0.065607
660 706 8828.5
661 706 764090
662 706 7566500
663 706 3771500
664 706 4605000
665 706 266880
666 706 534490
651 707 0.40295
652 707 79.094
653 707 117.06
654 707 0.0023833
655 707 0.003255
656 707 0.00090468
657 707 0.00035763
658 707 0.0094487
659 707 0.41122
660 707 3.0433
661 707 19882
662 707 1330400
663 707 7458600
664 707 315330
665 707 3587000
666 707 2221400
652 708 3.2442
653 708 19.166
654 708 0.0021867
655 708 0.0032296
656 708 0.0013905
657 708 0.00011824
658 708 0.0028633
659 708 0.027386
660 708 1.7758
661 708 82.276
662 708 33697
663 708 1920900
664 708 5691900
665 708 324600
666 708 834480
653 709 4.3447
654 709 0.0014537
655 709 0.0023149
656 709 0.0012226
657 709 1.9992E-005
658 709 0.0010074
659 709 0.0065265
660 709 0.17664
661 709 3.5852
662 709 799.11
663 709 34886
664 709 2243300
665 709 3386600
666 709 1249000
654 710 0.00076034
655 710 0.0013095
656 710 0.00077842
657 710 7.2142E-008
658 710 0.0003362
659 710 0.0036109
660 710 0.015373
661 710 1.2904
662 710 0.83578
663 710 4159.9
664 710 7515.9
665 710 2014900
666 710 1854900
680 693 96296000
681 693 66948000
682 693 28334000
683 693 9606500
684 693 2898000
685 693 819000
686 693 222660
687 693 58883
688 693 15117
689 693 3700.9
690 693 825.69
691 693 150.05
692 693 15.213
680 694 99677000
681 694 1304600
682 694 34768000
683 694 36771000
684 694 21790000
685 694 10132000
686 694 4196700
687 694 1651700
688 694 641950
689 694 252680
690 694 102550
691 694 43483
692 694 19452
680 695 40092000
681 695 71926000
682 695 16274000
683 695 3720900
684 695 21285000
685 695 23682000
686 695 16802000
687 695 9801000
688 695 5228900
689 695 2700300
690 695 1396000
691 695 737480
692 695 402940
680 696 7660600
681 696 71217000
682 696 23512000
683 696 37540000
684 696 3386400
685 696 3371500
686 696 12760000
687 696 15283000
688 696 12705000
689 696 8973400
690 696 5876700
691 696 3734400
692 696 2361100
680 697 700320
681 697 22543000
682 697 75713000
683 697 575590
684 697 31966000
685 697 18459000
686 697 1510400
687 697 1340400
688 697 5907300
689 697 8235000
690 697 8032800
691 697 6653900
692 697 5070900
680 698 28407
681 698 2940300
682 698 40136000
683 698 55666000
684 698 7733200
685 698 11016000
686 698 23133000
687 698 11988000
688 698 2232700
689 698 6111.3
690 698 1103800
691 698 2348800
692 698 2859700
680 699 457.57
681 699 160510
682 699 7449900
683 699 53767000
684 699 25440000
685 699 25090000
686 699 7983.3
687 699 11024000
688 699 15583000
689 699 10226000
690 699 4396500
691 699 1280500
692 699 192990
680 700 3.597
681 700 3568.3
682 700 549920
683 700 14501000
684 700 56760000
685 700 3642200
686 700 29312000
687 700 8000500
688 700 246050
689 700 5871700
690 700 9041600
691 700 8044500
692 700 5661300
680 701 0.02135
681 701 34.775
682 701 16702
683 701 1467200
684 701 23310000
685 701 45807000
686 701 1639400
687 701 15273000
688 701 17862000
689 701 5229200
690 701 95098
691 701 948280
692 701 2530800
680 702 0.0096967
681 702 0.14556
682 702 213.9
683 702 60522
684 702 3297200
685 702 31371000
686 702 24900000
687 702 13557000
688 702 1116000
689 702 11673000
690 702 11866000
691 702 6255000
692 702 2161000
680 703 0.0056296
681 703 0.012408
682 703 0.41708
683 703 994.91
684 703 185090
685 703 6398200
686 703 34588000
687 703 5828800
688 703 20235000
689 703 3506100
690 703 713430
691 703 4975900
692 703 6513000
680 704 0.0011698
681 704 0.00071676
682 704 0.0056228
683 704 1.4781
684 704 3808.4
685 704 491120
686 704 10694000
687 704 29435000
688 704 147130
689 704 11558000
690 704 11234000
691 704 3263400
692 704 127990
680 705 5.003E-005
681 705 0.00055498
682 705 0.00052049
683 705 0.025905
684 705 4.5633
685 705 12382
686 705 1133800
687 705 15091000
688 705 17007000
689 705 6435500
690 705 909260
691 705 6670400
692 705 6994200
680 706 0.001245
681 706 0.0025147
682 706 0.0019545
683 706 0.00057322
684 706 0.27082
685 706 8.6168
686 706 34318
687 706 2254800
688 706 17377000
689 706 4679500
690 706 10598000
691 706 2027500
692 706 114170
680 707 0.0022142
681 707 0.0033173
682 707 0.0023137
683 707 0.00067992
684 707 0.0038753
685 707 1.6159
686 707 2.2859
687 707 78548
688 707 3789100
689 707 15598000
690 707 7993.2
691 707 5717900
692 707 5475200
680 708 0.0021099
681 708 0.0027967
682 708 0.0017708
683 708 0.00015654
684 708 6.7518E-005
685 708 0.032779
686 708 8.5703
687 708 68.835
688 708 139370
689 708 5264500
690 708 10389000
691 708 1957200
692 708 495540
680 709 0.0014244
681 709 0.0017946
682 709 0.00099225
683 709 1.0725E-005
684 709 8.9091E-006
685 709 0.0015637
686 709 0.4452
687 709 26.421
688 709 1521.8
689 709 165980
690 709 5940700
691 709 5056400
692 709 3611100
680 710 0.00074664
681 710 0.00092543
682 710 0.00042964
683 710 1.2383E-007
684 710 2.2186E-005
685 710 0.00078988
686 710 0.013375
687 710 4.8159
688 710 9.6537
689 710 11018
690 710 76609
691 710 5311700
692 710 2190500
724 693 118.61
725 693 9.8186
726 693 1.3459
727 693 0.12655
728 693 0.070408
729 693 0.033115
730 693 0.010612
731 693 0.0027849
732 693 0.00075836
733 693 0.00024214
734 693 7.211E-005
735 693 8.9206E-006
736 693 2.0564E-006
737 693 2.0027E-005
738 693 3.6451E-005
739 693 4.0404E-005
740 693 3.3852E-005
741 693 2.2396E-005
742 693 47647000
743 693 35302000
744 693 15958000
745 693 5804200
746 693 1892000
747 693 584020
748 693 176240
749 693 53009
750 693 16079
751 693 4951
752 693 1552.5
753 693 496.16
754 693 161.61
725 694 109.45
726 694 16.784
727 694 4.2511
728 694 0.34186
729 694 0.20438
730 694 0.13533
731 694 0.059901
732 694 0.018926
733 694 0.0046882
734 694 0.0010695
735 694 0.00028732
736 694 9.8926E-005
737 694 3.1113E-005
738 694 3.3527E-006
739 694 1.7467E-006
740 694 1.1855E-005
741 694 1.7823E-005
742 694 52545000
743 694 167080
744 694 15957000
745 694 18933000
746 694 12162000
747 694 6088000
748 694 2714600
749 694 1153500
750 694 486290
751 694 208750
752 694 92876
753 694 43339
754 694 21363
726 695 100.75
727 695 20.413
728 695 9.1898
729 695 0.65444
730 695 0.33218
731 695 0.27782
732 695 0.16726
733 695 0.074313
734 695 0.025545
735 695 0.0069181
736 695 0.0015073
737 695 0.00028616
738 695 5.8666E-005
739 695 1.6808E-005
740 695 6.2264E-006
741 695 2.0394E-006
742 695 22611000
743 695 34577000
744 695 10560000
745 695 891150
746 695 9347900
747 695 11860000
748 695 9160700
749 695 5734900
750 695 3262700
751 695 1789600
752 695 979170
753 695 545140
754 695 312220
727 696 92.386
728 696 20.472
729 696 16.514
730 696 1.1544
731 696 0.43643
732 696 0.41931
733 696 0.31404
734 696 0.17811
735 696 0.082222
736 696 0.031993
737 696 0.010528
738 696 0.0028681
739 696 0.00061086
740 696 8.7514E-005
741 696 4.8478E-006
742 696 4664600
743 696 38421000
744 696 9142600
745 696 20193000
746 696 3106900
747 696 770750
748 696 5194900
749 696 7211500
750 696 6539900
751 696 4928100
752 696 3401100
753 696 2257100
754 696 1478800
728 697 84.335
729 697 17.355
730 697 26.567
731 697 2.0363
732 697 0.51438
733 697 0.51245
734 697 0.46261
735 697 0.31805
736 697 0.17949
737 697 0.088237
738 697 0.039154
739 697 0.016046
740 697 0.0061799
741 697 0.0022336
742 697 466820
743 697 13357000
744 697 38448000
745 697 514.58
746 697 14614000
747 697 11018000
748 697 1775000
749 697 149910
750 697 1971300
751 697 3372300
752 697 3635800
753 697 3207600
754 697 2552900
729 698 76.421
730 698 11.99
731 698 39.182
732 698 3.6111
733 698 0.59896
734 698 0.52727
735 698 0.5538
736 698 0.45558
737 698 0.3077
738 698 0.18257
739 698 0.099558
740 698 0.051081
741 698 0.024218
742 698 21179
743 698 1925600
744 698 22998000
745 698 25715000
746 698 6210000
747 698 3511500
748 698 11191000
749 698 7429800
750 698 2186000
751 698 141330
752 698 133950
753 698 605040
754 698 913030
730 699 68.638
731 699 5.8778
732 699 53.547
733 699 6.3709
734 699 0.7689
735 699 0.48949
736 699 0.55825
737 699 0.53823
738 699 0.42474
739 699 0.29072
740 699 0.17964
741 699 0.098792
742 699 402.2
743 699 118280
744 699 4772300
745 699 29498000
746 699 9683100
747 699 14755000
748 699 287970
749 699 3766300
750 699 7328300
751 699 5887500
752 699 3182700
753 699 1324600
754 699 435420
731 700 60.976
732 700 1.1437
733 700 68.116
734 700 11.044
735 700 1.1698
736 700 0.45115
737 700 0.4799
738 700 0.51524
739 700 0.46118
740 700 0.34999
741 700 0.22276
742 700 3.5727
743 700 3059.2
744 700 398610
745 700 9033400
746 700 29308000
747 700 530760
748 700 14163000
749 700 6080500
750 700 53979
751 700 1621800
752 700 3590600
753 700 3801100
754 700 3039500
732 701 53.39
733 701 0.32852
734 701 80.347
735 701 18.495
736 701 2.0806
737 701 0.47696
738 701 0.37284
739 701 0.39925
740 701 0.37643
741 701 0.283
742 701 0.0084863
743 701 34.79
744 701 14016
745 701 1040500
746 701 14003000
747 701 21528000
748 701 2334400
749 701 5398400
750 701 9449500
751 701 4210500
752 701 572990
753 701 37316
754 701 527510
733 702 45.878
734 702 6.053
735 702 86.663
736 702 29.492
737 702 4.1134
738 702 0.68312
739 702 0.30394
740 702 0.25739
741 702 0.21351
742 702 0.00042575
743 702 0.11195
744 702 210.26
745 702 49701
746 702 2274700
747 702 17949000
748 702 9782300
749 702 9086700
750 702 10342
751 702 4183000
752 702 5896000
753 702 4055100
754 702 1982100
734 703 38.476
735 703 20.421
736 703 83.058
737 703 43.876
738 703 8.4601
739 703 1.413
740 703 0.36648
741 703 0.16928
742 703 0.00056383
743 703 0.0002245
744 703 0.56403
745 703 967.87
746 703 148380
747 703 4262600
748 703 18473000
749 703 1243500
750 703 10242000
751 703 3427900
752 703 201.27
753 703 1255700
754 703 2404300
735 704 31.251
736 704 43.989
737 704 66.708
738 704 58.83
739 704 16.778
740 704 3.6858
741 704 0.87287
742 704 0.00026904
743 704 0.00038426
744 704 2.6788E-005
745 704 2.6707
746 704 3682.5
747 704 383110
748 704 6813200
749 704 14136000
750 704 786930
751 704 4026300
752 704 6088400
753 704 2878100
754 704 604750
736 705 24.309
737 705 74.333
738 705 39.121
739 705 66.626
740 705 29.026
741 705 9.0789
742 705 5.3164E-006
743 705 0.0006805
744 705 0.0039223
745 705 0.0068417
746 705 10.053
747 705 11921
748 705 857140
749 705 9065600
750 705 6718300
751 705 4849000
752 705 4866.7
753 705 2082800
754 705 3168800
737 706 17.804
738 706 104.32
739 706 10.405
740 706 54.859
741 706 36.29
742 706 0.00010121
743 706 0.00062637
744 706 0.0024424
745 706 0.0058208
746 706 0.1753
747 706 27.17
748 706 32950
749 706 1642900
750 706 9630700
751 706 1038400
752 706 5403400
753 706 2102200
754 706 92579
738 707 11.952
739 707 121.01
740 707 0.5696
741 707 19.639
742 707 0.00027585
743 707 0.00042015
744 707 0.0010119
745 707 0.0028094
746 707 0.00062817
747 707 1.4001
748 707 38.917
749 707 75756
750 707 2643500
751 707 7691100
752 707 224000
753 707 1803700
754 707 2792100
739 708 7.0268
740 708 109.15
741 708 20.908
742 708 0.00030637
743 708 0.00022311
744 708 0.00026658
745 708 0.00050934
746 708 0.0019093
747 708 0.0032858
748 708 8.8678
749 708 1.1733
750 708 137830
751 708 3495200
752 708 4264500
753 708 1854300
754 708 114.27
740 709 3.3032
741 709 64.401
742 709 0.00022163
743 709 9.4454E-005
744 709 2.284E-005
745 709 6.9264E-006
746 709 0.0010539
747 709 0.001368
748 709 0.22189
749 709 35.819
750 709 477.92
751 709 178870
752 709 3751800
753 709 1518000
754 709 2120400
741 710 0.9686
742 710 0.00011946
743 710 3.0758E-005
744 710 4.3927E-006
745 710 4.0453E-005
746 710 0.00040789
747 710 0.00051672
748 710 3.7872E-005
749 710 3.8495
750 710 48.85
751 710 6282.1
752 710 118980
753 710 3269500
754 710 413270
694 724 62.718
695 724 5.6924
696 724 0.55075
697 724 0.17004
698 724 0.058561
699 724 0.016925
700 724 0.0039662
701 724 0.0006998
702 724 6.3662E-005
703 724 3.2394E-007
704 724 1.3073E-005
705 724 1.3154E-005
706 724 4.9726E-006
707 724 3.1231E-007
708 724 5.2557E-007
709 724 1.9368E-006
710 724 2.2321E-006
711 724 47931000
712 724 31798000
713 724 12830000
714 724 4135100
715 724 1179300
716 724 312150
717 724 78279
718 724 18604
719 724 4090.7
720 724 775.48
721 724 102.39
722 724 2.6838
723 724 4.8886
695 725 110.96
696 725 16.377
697 725 1.7201
698 725 0.58887
699 725 0.24815
700 725 0.089444
701 725 0.02631
702 725 0.0063419
703 725 0.0012892
704 725 0.00022431
705 725 2.6534E-005
706 725 3.4799E-009
707 725 8.3033E-006
708 725 1.9836E-005
709 725 2.4303E-005
710 725 2.0499E-005
711 725 47297000
712 725 1168300
713 725 18057000
714 725 17657000
715 725 9890800
716 725 4367900
717 725 1718000
718 725 640340
719 725 234610
720 725 86528
721 725 32670
722 725 12791
723 725 5248.1
696 726 145.23
697 726 31.891
698 726 3.4639
699 726 1.2053
700 726 0.5907
701 726 0.26534
702 726 0.10288
703 726 0.033628
704 726 0.0089709
705 726 0.0018632
706 726 0.00027287
707 726 1.8871E-005
708 726 3.7901E-007
709 726 5.9699E-006
710 726 8.4923E-006
711 726 18030000
712 726 36294000
713 726 6463500
714 726 2669600
715 726 11261000
716 726 11511000
717 726 7716000
718 726 4292400
719 726 2193500
720 726 1087900
721 726 541350
722 726 275970
723 726 145950
697 727 165.87
698 727 52.066
699 727 5.8434
700 727 1.9833
701 727 1.0776
702 727 0.55879
703 727 0.25909
704 727 0.1077
705 727 0.039769
706 727 0.012699
707 727 0.0033366
708 727 0.00064964
709 727 6.8095E-005
710 727 1.0157E-007
711 727 3232700
712 727 33020000
713 727 13500000
714 727 17293000
715 727 938620
716 727 2414300
717 727 6972700
718 727 7644200
719 727 6014200
720 727 4074600
721 727 2579500
722 727 1593500
723 727 984150
698 728 173.82
699 728 77.128
700 728 9.0788
701 728 2.8447
702 728 1.6465
703 728 0.96224
704 728 0.51008
705 728 0.24772
706 728 0.11196
707 728 0.04747
708 728 0.01897
709 728 0.007184
710 728 0.0025746
711 728 273610
712 728 9701400
713 728 36551000
714 728 845280
715 728 16380000
716 728 7799100
717 728 304180
718 728 1151100
719 728 3508900
720 728 4398300
721 728 4049100
722 728 3227000
723 728 2391700
699 729 170.22
700 729 106.66
701 729 13.492
702 729 3.7478
703 729 2.1994
704 729 1.4188
705 729 0.84903
706 729 0.47107
707 729 0.24772
708 729 0.1256
709 729 0.061822
710 729 0.029004
711 729 10087
712 729 1165300
713 729 17687000
714 729 28524000
715 729 2463900
716 729 6830600
717 729 11286000
718 729 4898700
719 729 593670
720 729 96643
721 729 883990
722 729 1497200
723 729 1663500
700 730 156.57
701 730 139.62
702 730 19.661
703 730 4.7694
704 730 2.6857
705 730 1.8573
706 730 1.2328
707 730 0.76374
708 730 0.4479
709 730 0.25167
710 730 0.13281
711 730 139.84
712 730 57726
713 730 3005900
714 730 24407000
715 730 14547000
716 730 10653000
717 730 203990
718 730 6461200
719 730 7633200
720 730 4385100
721 730 1589800
722 730 331840
723 730 11809
701 731 134.95
702 731 174.3
703 731 28.504
704 731 6.1116
705 731 3.1007
706 731 2.1915
707 731 1.5636
708 731 1.0553
709 731 0.66857
710 731 0.3872
711 731 1.074
712 731 1129.4
713 731 201120
714 731 5979000
715 731 26789000
716 731 3014100
717 731 14227000
718 731 2718300
719 731 485070
720 731 3674800
721 731 4767600
722 731 3845200
723 731 2502400
702 732 107.97
703 732 207.6
704 732 41.19
705 732 8.1115
706 732 3.5004
707 732 2.3872
708 732 1.7517
709 732 1.2268
710 732 0.77459
711 732 0.012246
712 732 9.9997
713 732 5434.2
714 732 547600
715 732 9867300
716 732 22864000
717 732 226690
718 732 8747300
719 732 8047700
720 732 1694700
721 732 9689
722 732 873490
723 732 1664000
703 733 78.611
704 733 234.66
705 733 59.104
706 733 11.465
707 733 4.0461
708 733 2.4596
709 733 1.7407
710 733 1.1557
711 733 0.012588
712 733 0.059373
713 733 61.765
714 733 20169
715 733 1260100
716 733 13722000
717 733 13677000
718 733 5124000
719 733 1241100
720 733 6457100
721 733 5469700
722 733 2417000
723 733 629710
704 734 50.249
705 734 248.78
706 734 83.222
707 734 17.535
708 734 5.1576
709 734 2.5189
710 734 1.5128
711 734 0.0076735
712 734 0.021518
713 734 0.091104
714 734 289.21
715 734 63120
716 734 2512100
717 734 15788000
718 734 4112000
719 734 9319500
720 734 920950
721 734 842370
722 734 3070000
723 734 3411200
705 735 26.266
706 735 242.18
707 735 112.33
708 735 28.599
709 735 7.8933
710 735 2.9393
711 735 0.001908
712 735 0.0053671
713 735 0.013301
714 735 0.17232
715 735 1108
716 735 171300
717 735 4331500
718 735 14269000
719 735 13318
720 735 6430000
721 735 4849500
722 735 963760
723 735 1526.9
706 736 9.4553
707 736 208.29
708 736 139.49
709 736 46.745
710 736 14.191
711 736 3.1192E-007
712 736 0.00012201
713 736 0.0016694
714 736 0.020532
715 736 0.28104
716 736 3585.5
717 736 404450
718 736 6344500
719 736 9107700
720 736 2169900
721 736 973720
722 736 3750900
723 736 3262700
707 737 1.1874
708 737 146.78
709 737 147.15
710 737 66.961
711 737 0.00086721
712 737 0.00096023
713 737 6.8599E-008
714 737 0.0014665
715 737 0.10447
716 737 0.044764
717 737 9816.5
718 737 822490
719 737 7658200
720 737 3167700
721 737 4712900
722 737 489530
723 737 266880
708 738 0.36183
709 738 71.757
710 738 108.03
711 738 0.001898
712 738 0.0026522
713 738 0.00067294
714 738 0.00032219
715 738 0.0097026
716 738 0.47681
717 738 4.3908
718 738 21778
719 738 1412500
720 738 7333800
721 738 152670
722 738 3204800
723 738 2345100
709 739 2.8761
710 739 15.259
711 739 0.0020256
712 739 0.0030939
713 739 0.001368
714 739 8.4657E-005
715 739 0.0029862
716 739 0.029749
717 739 2.0523
718 739 107.33
719 739 35790
720 739 2000600
721 739 5390200
722 739 475540
723 739 563120
710 740 3.5697
711 740 0.0015146
712 740 0.0024816
713 740 0.0013775
714 740 9.996E-006
715 740 0.0010852
716 740 0.0061501
717 740 0.22443
718 740 3.6251
719 740 1002
720 740 34240
721 740 2276700
722 740 3090300
723 740 1326500
711 741 0.00087107
712 741 0.0015217
713 741 0.00094849
714 741 9.0091E-007
715 741 0.00035328
716 741 0.0033994
717 741 0.020184
718 741 1.5723
719 741 3.3472
720 741 4912.2
721 741 4178.5
722 741 1953200
723 741 1703100
755 724 95278000
756 724 67486000
757 724 29155000
758 724 10116000
759 724 3134500
760 724 914310
761 724 258420
762 724 71824
763 724 19722
764 724 5323.3
765 724 1388.7
766 724 337.61
767 724 70.66
755 725 100290000
756 725 956380
757 725 33638000
758 725 36792000
759 725 22371000
760 725 10669000
761 725 4539100
762 725 1839800
763 725 738700
764 725 301510
765 725 127370
766 725 56411
767 725 26420
755 726 40961000
756 726 70536000
757 726 17457000
758 726 3036000
[truncated: 273,751 more chars]
